# Supplementary material for: RNA-seq studies using wheat PHYTOCHROME B and PHYTOCHROME C mutants reveal shared and specific functions in the regulation of flowering and shade-avoidance pathways
Source: BMC Plant Biol. 2016 Jun 21;16:141. doi: 10.1186/s12870-016-0831-3 (PMC4915087; doi:10.1186/s12870-016-0831-3)
Supplement: Additional file 2: — All RNA-seq data. Columns describe the genomic locus, the associated longest transcript which mapped to this locus, top BLAST hit and description and e-value, normalized counts from each library, fold-change (wild-type/phy-null mutant, genes highlighted green are upregulated in the phy-null mutant, genes highlighted red are downregulated in the phy-null mutant) and FDR-adjusted P values from DESeq and EdgeR (Padj <0.01 highlighted in yellow). (XLSX 60849 kb) [file 12870_2016_831_MOESM2_ESM.xlsx]

## Sheet: Sheet1
Contig	PHYB_WT_rep1_1	PHYB_WT_rep1_2	PHYB_WT_rep1_3	PHYB_WT_rep1_4	phyB_null_rep1_1	phyB_null_rep1_2	phyB_null_rep1_3	phyB_null_rep1_4	PHYB_WT_rep1_mean	phyB_null_rep1_mean	Fold Change	DESeq padj	EdgeR adj P	PHYB_WT_rep2_1	PHYB_WT_rep2_2	PHYB_WT_rep2_3	PHYB_WT_rep2_4	phyB_null_rep2_1	phyB_null_rep2_2	phyB_null_rep2_3	phyB_null_rep2_4	PHYB_WT_rep2_Mean	phyB_null_rep2_mean	Fold Change	DESeq adj P	EdgeR adj P	PHYC_WT_rep1_1	PHYC_WT_rep1_2	PHYC_WT_rep1_3	PHYC_WT_rep1_4	phyC_null_rep1_1	phyC_null_rep1_2	phyC_null_rep1_3	phyC_null_rep1_4	PHYC_WT_rep1_Mean	phyCnull_rep1_mean	Fold Change	DESeq adj P	EdgeR adjP	PHYC_WT_rep2_1	PHYC_WT_rep2_2	PHYC_WT_rep2_3	PHYC_WT_rep2_4	phyC_null_rep2_1	phyC_null_rep2_2	phyC_null_rep2_3	phyC_null_rep2_4	PHYC_WT_rep2_Mean	phyC_null_rep2_Mean
2A:45376798-45378089_isotig11608__gene=isogroup01319__length=1296__numContigs=3	20.4244	26.0239	16.5516	14.0285	7408.28	7309.07	7504.74	7378.67	19.2571	7400.19	0.00260224	1.64576e-195	3.15285e-150	10.7516	11.5402	13.1686	13.9797	7336.91	8814.49	7611.21	7654.17	12.36	7854.19	0.00157368	3.30057e-194	1.53853e-153	0	0	0	0	0	0	0	0	0	0	0	0	0	0	0	0	0	0	0	0	0	0	0
2B:217777256-217778563_isotig11608__gene=isogroup01319__length=1296__numContigs=3	16.3395	6.50599	14.6043	16.8342	3198.64	3490.55	3401.98	3237.2	13.571	3332.09	0.00407282	1.1166e-163	2.47536e-131	13.1409	8.65513	8.38004	9.61102	3506.37	4109.94	3644.61	3554.32	9.94677	3703.81	0.00268555	9.72963e-166	2.13975e-133	0	0	0	0	0	0	0	0	0	0	0	0	0	0	0	0	0	0	0	0	0	0	0
5B:23302217-23306035_KukriC11160_3	14.9779	15.6144	12.6571	18.2371	2981.59	3853.99	3654.48	3113.01	15.3716	3400.77	0.00452004	1.93473e-162	1.6209e-129	17.9194	28.8504	16.7601	40.1915	3678.91	4440.38	3903.73	4012.64	25.9304	4008.92	0.00646817	4.55383e-143	5.00995e-115	7.28176	3.21871	0	1.2536	1.51445	9.05526	2.71163	1.73981	2.93852	3.75529	0.7825	1	0.549704	3.96786	15.9779	4.61635	4.80466	6.64641	1.05226	7.53472	8.84748	7.3417	6.02022
2A:45380136-45382156_Traes_2AL_F39B465B7	5.4465	3.90359	4.86811	7.01425	2170.51	2609.29	3072.18	2582.13	5.30812	2608.52	0.00203491	2.32759e-151	9.32463e-139	5.97313	3.84673	8.38004	2.62119	2748.2	3669.36	2988.75	2936.42	5.20527	3085.68	0.00168691	1.2566e-169	8.57678e-138	0	0	0	0	0	2.46962	1.80776	0.869907	0	1.28682	0	0.724468	0.150366	0	0	0	0	0	0	0	0	0	0
2B:17854420-17855928_Traes_2BS_8BED816B1	5238.18	4688.21	4479.64	5210.19	37.1271	39.3167	35.6413	47.8924	4904.05	39.9944	122.619	2.58695e-149	1.63563e-103	5016.23	3421.66	4656.91	3328.91	43.9211	40.138	28.0355	27.8333	4105.93	34.982	117.373	6.5798e-64	5.05261e-98	2472.16	2218.76	2200.31	1808.94	42.4046	121.834	149.14	40.8856	2175.04	88.5661	24.5584	6.02576e-61	4.40971e-45	2550.34	2321	2112.44	2594.51	64.5651	67.3444	69.1824	76.6781	2394.58	69.4425
IWGSC_CSS_4AS_scaff_6014495:2906-4123_Traes_4AS_A760C0F1F	5.4465	3.90359	4.86811	1.40285	1280.41	1499.79	1523.04	1228.97	3.90526	1383.05	0.00282366	4.75627e-141	2.74226e-121	43.0065	22.1187	22.7458	108.342	2074.75	2873.13	2417.85	2367.69	49.0533	2433.35	0.0201587	3.07184e-100	8.50784e-83	6.06813	6.43742	1.10513	1.2536	6.81502	0.823206	2.71163	3.47963	3.71607	3.45737	1.07482	1	0.907127	0	0	0.92327	0	18.0403	9.4703	8.90467	1.47458	0.230817	9.47245
IWGSC_CSS_4BL_scaff_6990079:5811-7061_Traes_4BL_B7855C71D	4.08488	2.60239	0.973623	2.8057	1224.24	1207.31	1115.92	955.413	2.61665	1125.72	0.00232442	3.01935e-135	5.21036e-119	19.114	18.2719	9.57719	41.0653	1832.14	1947.16	2035.55	2060.6	22.0071	1968.86	0.0111776	3.94664e-116	5.53959e-96	0	0	1.10513	0	6.05779	0.823206	5.42327	5.21944	0.276282	4.38093	0.0630648	0.126032	0.00222335	8.92769	0.840943	0	0	14.2423	9.4703	10.9596	1.47458	2.44216	9.03669
2B:17844657-17847592_Traes_2BS_2CA9DB5DE	3206.63	3108.56	2986.1	3284.07	34.2712	42.1935	36.6452	35.7164	3146.34	37.2066	84.5641	9.58685e-131	5.51177e-91	3164.56	2443.63	3064.7	2515.47	36.6009	35.4708	45.0267	37.1111	2797.09	38.5524	72.553	1.72785e-117	1.86141e-83	1342.27	427.015	1571.49	572.894	45.4335	82.3206	79.5412	45.2352	978.419	63.1326	15.4978	0.00113392	7.4221e-33	1708.16	1601.16	1308.27	1687.64	66.4641	73.6579	58.9078	82.5765	1576.31	70.4016
3B:622838471-622841711_td-k51_contig_72276	9.53138	10.4096	13.6307	19.6399	1784	1793.22	1433.18	1751.72	13.3029	1690.53	0.00786905	1.51572e-129	7.29469e-109	26.2818	24.042	28.7316	27.0856	3490.68	3132.63	3335.37	3137.75	26.5352	3274.11	0.00810457	7.54988e-135	1.11664e-108	9.70901	3.21871	19.8923	17.5504	9.84392	7.40885	10.8465	10.4389	12.5926	9.63455	1.30703	0.947602	1	18.8473	13.4551	13.849	10.8105	5.69692	6.31353	11.6446	5.89832	14.2405	7.38834
2B:217780545-217785143_Traes_2BL_232B84604	6.80813	11.7108	18.4988	8.4171	3416.64	3923.04	3705.18	2718.5	11.3587	3440.84	0.00330114	1.51572e-129	2.26668e-135	5.97313	11.5402	23.943	11.3585	4691.19	4624.27	4071.09	3950.48	13.2037	4334.26	0.00304636	2.09737e-166	2.11523e-133	2.42725	1.0729	0	1.2536	0.757224	4.11603	1.80776	1.73981	1.18844	2.10521	0.564524	0.976488	0.546496	0	0	0.92327	2.40233	4.74744	1.05226	4.79482	0	0.8314	2.64863
IWGSC_CSS_6BL_scaff_3720037:451-2072_Traes_6BL_B51240ACF	432.997	581.635	300.849	422.258	57801.2	72835.6	84977.3	76885.1	434.435	73124.8	0.00594101	8.0158e-129	1.1344e-136	10026.5	6702.92	6508.9	17850.3	94697	158706	101260	101874	10272.1	114134	0.0900007	6.92632e-16	3.26545e-43	40.0497	93.3425	8.84104	16.2968	252.156	18.9337	10.8465	18.2681	39.6325	75.051	0.528074	0.965488	0.000175328	661.641	39.5243	94.1735	52.8512	2686.1	124.166	344.542	22.1187	212.047	794.232
2A:117010284-117011193_Traes_2AS_8F6BE423E	14.9779	3.90359	6.81536	33.6684	1020.52	1297.45	1363.4	1115.32	14.8413	1199.17	0.0123763	1.47039e-112	1.63746e-96	99.1539	14.4252	63.4489	17.4746	1496.45	1678.33	1570.84	1507.64	48.6256	1563.31	0.0311042	1.13142e-86	3.92955e-72	3.64088	1.0729	3.31539	2.5072	1.51445	1.64641	1.80776	0	2.63409	1.24215	2.12058	0.897499	0.833242	9.91965	1.68189	9.2327	3.60349	5.69692	12.6271	4.10985	17.695	6.10943	10.0322
2A:29592789-29594970_Traes_2AL_9FD39E3F9	5.4465	3.90359	2.92087	4.20855	1030.99	1138.27	1087.81	797.124	4.11988	1013.55	0.00406481	5.06969e-109	6.86143e-110	2.38925	5.77009	7.18289	5.24237	1478.68	1543.91	1326.16	1349.92	5.14615	1424.67	0.00361218	7.76132e-134	5.51696e-113	0	0	0	0	0	0	0	0	0	0	0	0	0	0	0	0	0	0	0	0	0	0	0
2B:36323193-36323879_Traes_2BS_EA4D55C79	21.786	22.1204	29.2087	33.6684	4395.28	3850.16	4097.24	5528.73	26.6959	4467.85	0.0059751	2.96904e-103	2.26329e-126	53.7581	25.0037	75.4203	22.7169	2262.98	752.354	3525.68	3612.77	44.2248	2538.44	0.017422	3.37598e-08	2.00994e-89	67.9631	53.6451	77.3591	67.6943	37.8612	67.5029	57.8482	46.975	66.6654	52.5468	1.26869	0.770405	1	47.6143	47.0928	29.5446	33.6326	35.131	29.4632	28.0839	39.8137	39.4711	33.1229
7B:120031138-120036539_Traes_7BL_8BCDD43E2	853.74	771.61	858.735	1073.18	6.66384	13.4252	8.53382	13.7995	889.316	10.6056	83.8535	4.38476e-100	5.74096e-78	2113.29	819.352	2087.83	2092.58	13.5946	11.2013	11.8938	6.49445	1778.26	10.7961	164.714	4.71203e-23	1.5886e-97	1411.45	1155.52	1079.71	1237.3	8.32947	514.504	492.613	7.82917	1220.99	255.819	4.77289	2.57806e-09	2.08394e-11	1148.7	1056.22	1130.08	1196.36	1107.1	1130.12	971.979	1114.78	1132.84	1081
2A:182414528-182415213_Traes_2AS_329CCD131	53.1034	68.9635	50.6284	65.934	7622.48	6837.27	8747.67	10301.7	59.6573	8377.29	0.00712132	6.95336e-89	1.18633e-125	38.228	65.3943	47.8859	114.458	6594.43	4889.36	8152.38	8355.57	66.4917	6997.94	0.00950161	1.27471e-50	4.96538e-108	61.895	70.8116	45.3103	62.6799	140.844	151.47	56.0404	84.381	60.1742	108.184	0.556222	0.338067	0.000429376	37.6947	58.0251	30.4679	45.6442	118.686	91.5463	49.3182	67.8307	42.958	81.8452
2A:29589203-29592616_td-k41_contig_43863	16.3395	19.518	23.3669	16.8342	1291.83	1490.2	1295.13	1021.16	19.0147	1274.58	0.0149184	9.88332e-89	2.22445e-91	14.3355	20.1953	16.7601	32.328	2032.92	1953.69	1802.77	1630.11	20.9047	1854.87	0.0112702	3.34205e-115	1.03724e-95	9.70901	7.51032	16.5769	8.77519	20.4451	19.7569	19.8853	13.9185	10.6429	18.5015	0.575245	0.514864	0.0240595	11.9036	7.56849	8.30943	8.40815	18.9897	15.7838	17.8093	13.2712	9.04741	16.4635
2A:246258425-246259663_Traes_2AL_2224DCC1A	23.1476	11.7108	7.78898	5.6114	613.073	640.574	553.694	767.09	12.0647	643.608	0.0187454	2.2377e-85	2.39026e-78	87.2077	81.7429	83.8004	103.974	1322.86	1547.65	1634.55	1472.38	89.1812	1494.36	0.0596785	1.07285e-61	1.05187e-52	26.6998	43.989	24.3129	58.9191	49.9768	42.8067	54.2327	33.0565	38.4802	45.0182	0.85477	0.929747	0.194411	10.9116	20.1826	27.6981	32.4314	49.3733	32.6199	32.1938	16.2204	22.8059	32.6019
IWGSC_CSS_5AS_scaff_1187363:22-259_Traes_5AS_F4FD056C2	1.36163	7.80718	0.973623	4.20855	378.887	479.472	559.216	504.899	3.58775	480.619	0.00746485	4.48823e-80	3.75846e-87	77.6507	50.9691	44.2945	120.575	661.953	1136.93	695.79	705.111	73.3722	799.946	0.0917214	1.68869e-13	1.2621e-39	0	0	0	0	0	0	0	0	0	0	0	0	0	2.9759	0	0	0	17.0908	1.05226	2.7399	1.47458	0.743974	5.58938
IWGSC_CSS_5AL_scaff_2805369:1211-11288_Traes_5AL_13E2DEC48	5675.26	5216.5	4621.79	4573.29	219.907	235.9	250.995	227.286	5021.71	233.522	21.5042	1.55257e-78	1.82263e-53	6072.28	6268.24	5673.29	6735.58	392.152	394.846	344.921	383.172	6187.35	378.773	16.3352	6.20003e-67	9.58199e-45	2775.56	4079.18	2589.32	4082.97	209.751	369.619	283.818	208.778	3381.76	267.991	12.6189	7.31945e-21	3.44462e-30	1892.67	1289.17	1729.28	2733.85	219.332	282.005	308.238	291.967	1911.24	275.385
3B:565049373-565050486_td-k41_contig_72490	5.4465	40.3371	6.81536	22.4456	562.618	653.999	612.929	773.584	18.7611	650.783	0.0288286	5.58328e-77	3.74296e-70	20.3086	31.7355	13.1686	13.9797	422.479	389.245	653.312	654.084	19.7981	529.78	0.0373704	2.80532e-22	4.79659e-58	31.5543	75.1032	60.7821	60.1727	201.422	307.056	299.184	247.924	56.9031	263.896	0.215627	4.17755e-13	7.29645e-17	31.7429	41.2062	38.7773	34.8338	54.1208	76.8147	97.2664	89.9494	36.64	79.5378
5B:223505209-223509905_Traes_5BL_89636D032	1530.47	1324.62	1164.45	1199.44	56.1666	60.4134	55.2189	45.4572	1304.74	54.314	24.0222	3.81529e-76	7.43677e-53	1777.6	1907.01	1715.51	1963.27	97.2538	98.0113	88.3543	80.7167	1840.85	91.084	20.2105	8.73397e-71	1.45141e-48	941.774	758.542	1032.19	1366.42	58.3063	127.597	84.9645	73.0722	1024.73	85.985	11.9176	2.22715e-18	2.21229e-27	726.118	499.52	656.445	1093.06	68.3631	91.5463	101.376	104.695	743.786	91.4952
1B:107847404-107850535_Traes_1BS_D1FCBFBE8	21.786	16.9156	37.9713	30.8627	2011.53	2426.13	1635.48	1838.58	26.8839	1977.93	0.0135919	5.7618e-76	3.38827e-98	59.7313	24.042	45.4916	39.3178	4331.45	4619.6	3870.6	3786.26	42.1457	4151.98	0.0101507	1.24103e-131	1.24728e-105	30.3407	41.8432	33.1539	42.6223	55.2774	40.3371	62.3676	81.7713	36.99	59.9383	0.617135	0.29633	0.00605816	33.7268	55.5023	64.6289	49.2477	86.4033	24.2019	82.1969	47.1866	50.7764	59.9972
2B:36318201-36318948_Traes_2BS_949BC55F4	121.185	145.734	58.4174	75.7539	2078.16	1962.96	1740.4	2181.94	100.273	1990.87	0.0503663	6.70875e-75	3.63142e-62	63.3152	192.336	47.8859	166.882	1495.41	598.336	2037.25	2126.47	117.605	1564.36	0.0751774	4.78334e-06	3.32046e-45	75.2448	112.655	91.7258	85.2447	95.4103	60.094	61.4637	51.3245	91.2175	67.0731	1.35997	0.596919	0.938706	77.3733	79.8896	77.5547	55.2536	63.6156	63.1353	44.5233	60.4578	72.5178	57.933
6A:198904521-198906311_Traes_6AL_48202E971	147.056	128.819	84.7052	105.214	27711.1	30305.5	40954.8	44449.8	116.448	35855.3	0.00324773	1.08072e-69	2.26954e-154	830.265	737.61	433.368	6503.16	37646.6	70085.6	45833.8	47006.8	2126.1	50143.2	0.0424006	3.33585e-19	9.15061e-64	4.85451	9.65612	3.31539	6.26799	321.82	4.11603	2.71163	10.4389	6.0235	84.7717	0.0710556	0.775556	4.76926e-28	87.2929	5.04566	16.6189	7.20699	1966.39	57.8741	226.727	14.7458	29.0411	566.434
2A:29595249-29595682_isotig29116__gene=isogroup13568__length=779__numContigs=1	1.36163	0	0	0	309.392	393.167	410.627	284.919	0.340407	349.526	0.000973908	2.66026e-69	8.99669e-90	1.19463	0.961681	1.19715	0	458.034	503.125	437.524	423.067	0.838364	455.437	0.00184079	1.6505e-99	6.49345e-93	0	0	0	0	0	0	0	0	0	0	0	0	0	0	0	0	0	0	0	0	0	0	0
IWGSC_CSS_5BL_scaff_10872426:20659-23310_Traes_5BL_8A4A33744	43.572	67.6623	39.9185	36.4741	991.96	814.143	909.605	1034.96	46.9067	937.668	0.0500249	5.35005e-67	1.87269e-59	56.1474	90.398	29.9287	190.473	1418.02	1670.86	1722.91	1669.07	91.7368	1620.22	0.0566201	1.90253e-61	7.92632e-53	46.1178	137.332	77.3591	62.6799	195.364	102.901	104.85	124.397	80.8721	131.878	0.613235	0.542575	0.00216408	49.5983	53.8204	41.5471	48.0466	87.3528	39.9857	107.541	39.8137	48.2531	68.6733
2B:9848052-9849347_contig24515	25.8709	33.8311	76.9162	39.2798	892.954	747.017	876.976	971.647	43.9745	872.148	0.0504209	1.04594e-63	6.0369e-59	94.3754	34.6205	104.152	56.7924	1147.18	1399.23	1287.08	1183.85	72.4851	1254.33	0.0577877	2.60538e-63	2.44713e-54	13.3499	23.6039	14.3667	13.7896	29.5317	13.1713	25.3086	22.6176	16.2775	22.6573	0.718422	0.785742	0.095677	36.7027	21.0236	36.9308	57.6559	115.837	27.3587	56.8529	35.3899	38.0782	58.8597
3A:3378375-3379992_Traes_3AS_D6DD0F6B9	12.2546	26.0239	36.9977	91.1853	1382.27	1269.64	1129.48	944.86	41.6154	1181.56	0.0352207	3.4537e-61	2.72243e-71	8.36238	4.80841	4.78859	5.24237	913.977	1206.01	926.021	926.851	5.80044	993.213	0.00584007	2.79282e-116	2.8631e-100	91.022	116.946	70.7283	10.0288	1097.98	814.151	784.566	1105.65	72.1814	950.586	0.0759336	5.34428e-33	2.41675e-40	120.028	165.666	188.347	79.2768	932.396	833.387	919.236	589.832	138.329	818.713
3B:707315741-707320119_isotig15155__gene=isogroup02420__length=2625__numContigs=3	81.6976	247.227	75.9426	120.645	1610.74	1664.73	1455.77	1811.79	131.378	1635.76	0.0803164	2.1086e-56	2.30804e-48	134.993	191.375	164.009	415.021	1573.84	1652.19	1690.62	1630.11	226.349	1636.69	0.138297	3.30027e-33	2.61527e-30	31.5543	141.623	32.0488	36.3543	76.4797	118.542	141.909	84.381	60.3951	105.328	0.573402	0.709926	0.00161438	18.8473	27.7511	33.2377	42.0408	45.5754	43.1425	77.4021	63.4069	30.4692	57.3817
IWGSC_CSS_2AS_scaff_5304980:5174-5730_Traes_2AS_7E47A2541	0	1.3012	0.973623	2.8057	178.02	157.267	174.692	207.804	1.27013	179.446	0.00707807	6.99163e-56	6.29788e-66	1.19463	0	0	0	93.0708	62.5406	165.664	153.083	0.298656	118.59	0.0025184	1.58976e-14	5.99664e-55	331.32	153.425	411.108	282.06	0.757224	1.64641	1.80776	0.869907	294.478	1.27032	231.813	3.03408e-20	6.99935e-58	234.104	195.94	181.884	201.796	0.949487	0	0.684974	1.47458	203.431	0.77726
3B:888653-890687_TRAES3BF035300010CFD_g_assembly_name=IWGSC2_biotype=protein_coding_logic_name=iwgsc_version=1	321.344	398.166	373.871	244.096	0.951977	1.91789	2.00796	4.05868	334.369	2.23412	149.665	4.9151e-53	1.66769e-67	157.691	291.389	129.292	364.345	2.09148	1.86688	3.39824	5.56667	235.679	3.23082	72.9472	2.82422e-10	1.71635e-54	375.011	372.297	377.954	268.27	196.878	349.862	248.566	301.858	348.383	274.291	1.27012	0.629986	1	255.927	270.784	230.817	291.883	304.785	275.691	235.631	147.458	262.353	240.891
3B:412435568-412439939_CL3632Contig1	61.2732	45.5419	36.024	65.934	721.598	902.366	1001.47	752.479	52.1933	844.478	0.0618054	6.6915e-53	5.98174e-54	120.657	80.7812	98.1662	96.1102	953.715	1214.41	842.764	854.484	98.9287	966.342	0.102374	4.36427e-33	3.5586e-38	49.7587	34.3329	24.3129	36.3543	59.8207	43.6299	35.2512	40.8856	36.1897	44.8969	0.806063	0.818626	0.119417	43.6465	35.3196	57.2427	57.6559	93.9992	66.2921	69.8674	88.4748	48.4662	79.6584
3B:9954217-9955317_TRAES3BF053100340CFD_g_assembly_name=IWGSC2_biotype=protein_coding_logic_name=iwgsc_version=1	1.36163	1.3012	0.973623	5.6114	250.37	319.328	319.265	215.922	2.31196	276.221	0.00836996	1.53038e-52	5.40113e-74	1.19463	2.88504	1.19715	1.74746	394.244	286.566	306.691	334.928	1.75607	330.607	0.00531164	9.37554e-81	1.44911e-77	0	1.0729	2.21026	2.5072	3.78612	13.1713	2.71163	2.60972	1.44759	5.56969	0.259905	0.61861	0.0177514	0.991965	4.20472	0.92327	2.40233	4.74744	4.20902	1.36995	2.94916	2.13057	3.31889
1A:229025856-229029359_Traes_1AL_E04AE1B94	47.6569	52.0479	112.94	22.4456	942.457	907.161	728.387	784.136	58.7727	840.535	0.0699229	6.98471e-52	1.4807e-49	37.0334	45.199	52.6745	54.1712	1039.47	897.97	996.534	935.201	47.2695	967.293	0.0488679	1.81823e-64	3.2898e-56	10.9226	12.8748	25.418	38.8615	75.7224	57.6244	84.0606	86.1208	22.0193	75.8821	0.290177	6.86447e-06	4.01405e-10	9.91965	11.7732	21.2352	8.40815	66.4641	56.8218	96.5814	48.6611	12.8341	67.1321
2B:329835855-329836625_td-k25_contig_3700	0	0	0.973623	2.8057	174.212	138.088	158.629	147.736	0.944831	154.666	0.00610885	1.16468e-51	6.62546e-63	1.19463	0	0	0	162.09	163.352	111.292	107.622	0.298656	136.089	0.00219456	1.37597e-38	1.27471e-58	0	0	0	0	0	0	0	0	0	0	0	0	0	5.95179	0.840943	0	0	11.3938	2.10451	1.36995	1.47458	1.69818	4.08572
1B:32399660-32400699_Traes_1BL_D6E1CD173	208.329	135.325	217.118	317.044	2226.67	2616	2389.47	1952.22	219.454	2296.09	0.0955771	2.5295e-51	6.58767e-45	1053.66	823.199	1407.85	678.014	3894.33	4651.34	3187.55	3087.65	990.68	3705.22	0.267374	3.71977e-12	2.66635e-17	706.331	462.421	584.614	982.821	255.942	200.862	253.99	221.826	684.047	233.155	2.93387	0.00269386	0.000205057	482.095	259.851	673.987	493.679	623.813	481.933	392.49	364.221	477.403	465.614
6A:38783697-38788858_Traes_6AL_3D0205BDD	517.418	456.72	484.864	681.785	9.51977	21.0968	13.0517	10.5526	535.197	13.5552	39.4828	3.73503e-48	1.07782e-57	799.204	518.346	903.847	523.364	109.803	83.0763	44.1771	41.75	686.19	69.7015	9.8447	9.88789e-13	7.15736e-28	24.2725	9.65612	12.1564	16.2968	5.30057	9.05526	4.51939	6.08935	15.5955	6.24114	2.49882	0.17714	0.140453	9.91965	5.04566	1.84654	7.20699	3.79795	5.26128	5.47979	7.3729	6.00471	5.47798
3B:173498132-173501194_KukriC589_8	893.227	653.201	656.222	1081.6	0.951977	1.91789	1.50597	1.62347	821.062	1.49983	547.438	5.27696e-48	1.04083e-98	2263.82	881.862	1972.9	2084.72	8.36592	6.53409	5.09736	2.78333	1800.82	5.69518	316.202	2.36472e-28	4.52212e-108	1091.05	457.057	763.645	750.905	1.51445	368.796	347.993	1.73981	765.664	180.011	4.25343	0.00561608	2.20574e-09	1035.61	1024.27	992.515	926.098	916.255	1048.05	712.373	1055.8	994.623	933.119
3A:169393704-169396106_td-k45_contig_25380	95.3138	130.12	94.4414	58.9197	932.937	1088.4	1000.47	940.801	94.6987	990.651	0.0955924	2.08718e-46	3.17557e-42	106.322	188.49	93.3776	184.357	1114.76	1052.92	1469.74	1419.5	143.136	1264.23	0.11322	2.02071e-33	5.12382e-35	24.2725	41.8432	44.2052	28.8328	34.0751	36.2211	44.29	28.7069	34.7884	35.8233	0.971112	1	0.478662	10.9116	8.40943	20.3119	24.0233	21.8382	16.8361	27.399	22.1187	15.9141	22.048
2B:99660365-99661239_Traes_2BL_600226046	129.354	219.902	104.178	178.162	1481.28	1694.45	1207.79	1523.63	157.899	1476.79	0.106921	1.69504e-45	1.21857e-40	100.349	172.141	73.026	145.913	1766.25	1620.45	1445.95	1564.23	122.857	1599.22	0.0768229	2.41342e-52	2.44462e-45	168.694	144.842	180.136	81.4839	137.815	176.989	200.661	120.917	143.789	159.096	0.90379	0.99504	0.232841	162.682	169.03	104.329	186.18	54.1208	45.247	53.428	30.9662	155.555	45.9405
IWGSC_CSS_7BL_scaff_6685401:297-3797_Traes_7BL_D5E233F60	6210.38	5963.39	6980.87	6871.16	803.468	838.117	715.335	620.166	6506.45	744.271	8.74204	2.24036e-45	3.97046e-28	11529.3	5547.94	11159.8	8683.99	824.043	800.893	571.754	646.661	9230.27	710.838	12.9851	7.30615e-14	1.20562e-37	19663.2	18764	13397.5	11055.5	1033.61	4531.75	4262.69	1104.78	15720	2733.21	5.7515	1.22529e-08	1.00563e-14	12819.2	12359.3	13222.1	9109.63	9904.1	10608.8	9351.95	8335.8	11877.6	9550.17
4B:272665780-272676418_Traes_4BL_84706BB7B	8.16976	3.90359	8.7626	7.01425	276.073	278.094	192.764	221.604	6.96255	242.134	0.028755	2.9122e-45	4.74909e-57	8.36238	9.61681	8.38004	5.24237	169.41	154.951	152.921	152.156	7.9004	157.359	0.0502061	1.61319e-37	1.18356e-40	8.49539	1.0729	7.73591	3.76079	6.81502	14.8177	6.32714	4.34954	5.26625	8.07735	0.651977	0.864933	0.187109	7.93572	5.04566	5.53962	3.60349	1.89897	6.31353	6.16477	2.94916	5.53112	4.33161
7A:13691304-13696330_Traes_7AS_4007DA67C	420.742	355.227	442.998	570.96	5.71186	14.3842	9.5378	5.68215	447.482	8.82899	50.6833	1.05827e-44	6.48089e-60	551.917	463.53	428.579	463.95	12.5489	10.2679	5.09736	12.0611	476.994	9.9938	47.729	3.82897e-77	1.35517e-58	362.874	216.726	223.236	211.858	255.942	268.365	325.396	259.232	253.674	277.234	0.915017	0.970745	0.221372	256.919	292.648	322.221	261.854	537.41	470.358	384.956	517.578	283.411	477.575
6A:203803619-203811528_Traes_6AL_94CA6F0D8	10362	6185.89	6381.12	8513.9	63793.9	66186.3	62587.1	57335.3	7860.72	62475.6	0.125821	1.34658e-44	6.55539e-38	27304.4	24010.3	27584.7	28668.8	86710.6	104269	92593.6	91408.4	26892	93745.4	0.286862	5.65943e-16	1.8483e-15	20586.7	9318.16	11130.9	10945.2	15518.6	8700.46	8065.3	9594.21	12995.2	10469.6	1.24123	0.930261	0.92528	16601.5	9970.22	17886.5	12350.4	17823.8	15236.7	12476.1	8930.06	14202.2	13616.7
3B:412440772-412442185_isotig23352__gene=isogroup07804__length=958__numContigs=1	5.4465	2.60239	0.973623	5.6114	162.788	199.46	229.911	156.665	3.65848	187.206	0.0195425	1.48656e-44	1.3179e-57	21.5033	6.73177	2.3943	7.86356	213.331	307.102	232.78	199.472	9.62322	238.171	0.0404046	6.19612e-35	4.26636e-49	0	0	1.10513	0	4.54335	0.823206	0	1.73981	0.276282	1.77659	0.155513	0.749323	0.17784	6.94376	3.36377	8.30943	2.40233	17.0908	15.7838	9.58964	11.7966	5.25482	13.5652
2A:11993548-11996065_Traes_2AS_9AEA9BDEA	47.6569	66.3611	204.461	130.465	2969.21	4190.58	3904.98	4934.54	112.236	3999.83	0.0280602	2.37876e-43	9.12051e-82	108.711	40.3906	73.026	27.9593	6517.05	5497.04	6361.51	5999.94	62.5217	6093.88	0.0102598	3.03597e-136	7.30415e-108	37.6224	55.7909	26.5231	40.1151	35.5895	63.3869	83.1567	77.4218	40.0129	64.8887	0.616639	0.427128	0.00660348	45.6304	43.729	40.6239	39.6384	63.6156	67.3444	55.4829	78.1527	42.4054	66.1489
3A:83351188-83355845_Traes_3AL_7199364DD	1534.55	1240.04	978.491	1477.2	10486	10448.6	10445.4	8938.83	1307.57	10079.7	0.129723	3.72072e-43	6.04632e-37	2181.39	1420.4	1655.66	1425.05	10317.3	11679.2	9879.54	10009.8	1670.62	10471.5	0.159541	6.37442e-33	6.70025e-29	1129.89	1408.72	750.383	826.121	815.531	675.029	649.888	713.324	1028.78	713.443	1.44199	0.367054	0.736645	934.431	927.56	1028.52	906.879	1150.78	1166.95	942.525	982.07	949.348	1060.58
6B:34786398-34791506_Traes_6BS_A04459F9F	4683.99	6358.95	4656.84	4674.3	704.463	355.768	165.657	232.156	5093.52	364.511	13.9736	4.51301e-43	4.57622e-41	858.936	1346.35	651.249	487.541	313.722	342.573	138.478	142.878	836.02	234.413	3.56644	0.00899049	1.81139e-09	11477.3	9927.57	9953.91	5713.9	5356.61	6808.74	7123.46	6845.3	9268.16	6533.53	1.41855	0.307535	0.754983	3268.53	5455.2	2740.26	2355.48	4505.32	5545.39	3482.41	3850.13	3454.87	4345.81
2B:897708-897832_td-k61_contig_53121	0	0	0.973623	0	107.573	106.443	117.968	107.149	0.243406	109.783	0.00221715	6.35041e-43	9.8628e-55	0	0	0	0	117.123	87.7435	154.62	161.433	0	130.23	0	1.06336e-31	1.92211e-57	48.5451	57.9367	37.5744	71.4551	0	0	0.903878	0	53.8778	0.225969	238.43	8.76652e-24	2.82282e-26	56.542	45.4109	51.7031	50.4489	0	0	0.684974	0	51.0262	0.171244
5A:143302534-143308175_Traes_5AL_69D2D5116	155.225	162.65	148.964	152.911	1328.01	1399.1	1352.36	1341.8	154.938	1355.32	0.114318	1.15532e-42	1.08136e-38	174.415	252.922	178.375	181.736	1674.23	1597.12	1825.71	2024.41	196.862	1780.37	0.110574	6.63261e-42	1.15061e-36	123.79	152.352	108.303	126.613	162.046	93.0223	101.234	111.348	127.765	116.913	1.09282	0.995303	0.633243	100.188	103.436	98.7899	82.8803	90.2013	91.5463	112.336	113.543	96.3237	101.906
4A:207429539-207430382_Traes_4AL_56EE69795	14.9779	16.9156	22.3933	56.114	323.672	404.674	343.863	339.305	27.6002	352.879	0.0782144	3.86741e-42	5.35664e-44	58.5366	26.9271	62.2517	10.4847	670.319	725.284	599.79	669.856	39.55	666.312	0.0593566	1.58822e-57	2.75957e-51	13.3499	1.0729	13.2616	6.26799	15.9017	16.4641	29.828	12.1787	8.48809	18.5931	0.456518	0.372662	0.00274056	15.8714	10.0913	15.6956	12.0116	14.2423	37.8812	16.4394	22.1187	13.4175	22.6704
IWGSC_CSS_3AS_scaff_3273571:4658-6683_contig79538	126.631	100.192	110.019	152.911	0	8.63049	1.50597	0	122.438	2.53411	48.316	4.28232e-42	5.38126e-39	134.993	81.7429	162.812	108.342	4.18296	0.933441	0.84956	0	121.973	1.49149	81.779	2.97687e-23	3.28791e-41	92.2356	74.0303	69.6232	80.2303	56.7918	55.1548	77.7335	86.1208	79.0298	68.9502	1.14619	0.933147	0.806022	4.95983	3.36377	5.53962	0	61.7167	66.2921	64.3876	82.5765	3.4658	68.7432
IWGSC_CSS_2AS_scaff_5288028:6665-7996_Traes_2AS_315383305	2.72325	1.3012	0	4.20855	404.59	266.586	380.006	482.171	2.05825	383.338	0.00536928	4.57924e-42	4.86666e-86	1.19463	0.961681	2.3943	0.873729	216.468	140.016	355.116	275.55	1.35608	246.788	0.00549494	1.04506e-18	3.26036e-71	750.021	620.138	806.745	797.288	3.0289	13.1713	3.61551	2.60972	743.548	5.60636	132.626	1.71312e-87	1.42284e-69	430.513	374.22	351.766	330.32	0	6.31353	1.36995	4.42374	371.705	3.02681
3B:138452861-138458916_td-k63_contig_33144_td-k41_contig_17316	1774.2	1795.65	2253.94	1401.45	97.1016	84.387	66.7646	70.621	1806.31	79.7186	22.6586	7.30981e-41	1.10243e-52	760.976	801.081	747.021	615.979	59.6072	40.138	69.6639	51.9556	731.264	55.3412	13.2137	8.19062e-50	3.13471e-35	1568.01	1817.5	1593.6	1761.31	948.802	1593.73	1304.3	1315.3	1685.1	1290.53	1.30574	0.530605	0.983629	1330.23	1306.83	1332.28	1362.12	891.568	816.551	1092.53	1188.51	1332.86	997.291
6B:140436135-140441168_Traes_6BL_DB331FEAE	72.1662	66.3611	94.4414	86.9767	775.861	769.073	689.734	745.985	79.9863	745.163	0.107341	2.33813e-40	3.68768e-39	131.409	72.1261	134.081	45.4339	1056.2	750.487	1060.25	1047.46	95.7624	978.599	0.0978566	6.37938e-43	4.13624e-40	31.5543	21.4581	53.0462	55.1583	34.0751	45.2763	64.1753	46.1051	40.3042	47.408	0.850157	0.950021	0.190471	55.55	31.9558	40.6239	70.8687	39.8785	48.4038	41.7834	58.9832	49.7496	47.2622
5A:144803855-144804376_Traes_5AL_96274800D	1.36163	0	0	2.8057	107.573	111.237	118.47	93.3496	1.04183	107.657	0.00967728	9.87234e-40	6.3475e-51	0	0	0	0	88.8879	83.0763	77.31	80.7167	0	82.4977	0	8.64383e-40	2.28549e-45	0	0	0	0	0	0	0	0	0	0	0	0	0	0	0	0	0	0	0	0	0	0	0
IWGSC_CSS_6BL_scaff_3463053:6-612_Traes_6BL_AE7D095E6	1810.96	986.308	996.99	1618.89	9330.32	9424.5	9943.91	8380.36	1353.29	9269.77	0.145989	4.57796e-39	6.8318e-34	5060.43	4730.51	5170.48	5469.54	12955.7	15824.6	13865.7	14300.8	5107.74	14236.7	0.358773	6.84684e-11	2.87049e-11	2634.78	570.784	1216.75	1075.59	1939.25	921.991	818.913	1022.14	1374.48	1175.57	1.1692	1	0.731306	2300.37	1284.96	2504.83	1744.09	2775.35	2137.13	1573.39	1256.34	1958.56	1935.55
2A:200373102-200379558_td-k25_contig_70367	217.86	248.529	228.801	189.385	23.7994	16.302	13.5537	14.6112	221.144	17.0666	12.9577	1.75544e-38	5.88065e-29	154.107	115.402	142.461	91.7415	26.1435	23.336	21.239	26.9056	125.928	24.406	5.1597	3.69429e-13	9.84009e-12	291.27	284.319	291.754	305.878	222.624	232.144	177.16	287.069	293.305	229.749	1.27663	0.659656	1	242.039	215.281	272.365	199.393	299.088	306.206	251.386	334.73	232.27	297.853
2B:217787165-217790156_td-k41_contig_43863	4.08488	3.90359	0.973623	1.40285	1149.99	1496.91	992.935	747.608	2.59124	1096.86	0.00236241	3.88515e-38	7.73463e-118	4.7785	4.80841	2.3943	2.62119	1855.14	1592.45	1265	1287.76	3.6506	1500.09	0.00243359	1.11768e-88	2.54944e-118	1.21363	3.21871	1.10513	1.2536	0	0.823206	0.903878	0	1.69777	0.431771	3.9321	0.805091	0.557605	0	2.52283	0.92327	0	0.949487	1.05226	0	1.47458	0.861525	0.869081
7A:175740401-175741773_Traes_7AL_C30BEC9CE	102.122	109.301	54.5229	72.9482	745.398	758.524	624.977	686.728	84.7234	703.907	0.120362	9.20277e-38	7.58876e-36	68.0937	76.9345	77.8146	209.695	796.854	952.11	803.684	812.734	108.134	841.345	0.128526	2.79163e-33	2.81325e-31	169.908	154.498	106.092	117.838	112.069	90.5526	69.5986	62.6333	137.084	83.7134	1.63754	0.157574	0.453007	81.3411	70.6392	84.0176	122.519	70.2621	56.8218	52.743	32.4408	89.6292	53.0669
3B:9831912-9832867_CBI75520	1.36163	0	1.94725	1.40285	297.969	307.821	215.354	189.946	1.17793	252.772	0.00466005	1.13803e-37	5.02087e-76	2.38925	0.961681	0	0	530.19	488.19	395.046	460.178	0.837733	468.401	0.0017885	1.76703e-100	9.93515e-94	0	0	0	0	0	0	0	0	0	0	0	0	0	0	0	0	0	0	0	0	0	0	0
IWGSC_CSS_3AS_scaff_3322050:47-2678_Traes_3AS_98B360ADE	285.941	308.384	367.056	162.731	2215.25	2190.23	1708.27	2041.51	281.028	2038.82	0.137839	5.2876e-36	4.37391e-34	436.038	849.165	567.448	758.397	3046.24	2646.31	3663.3	3529.27	652.762	3221.28	0.202641	6.95463e-24	4.30995e-22	242.725	829.354	477.416	631.813	1352.4	1201.06	1201.25	1192.64	545.327	1236.84	0.440904	0.000122906	3.03195e-07	274.774	375.902	218.815	124.921	310.482	361.976	726.758	346.526	248.603	436.436
IWGSC_CSS_4AL_scaff_7121068:96-2141_Traes_4AL_FABDF4EDA	34.0407	28.6263	39.9185	56.114	322.72	354.809	428.197	373.398	39.6749	369.781	0.107293	2.02099e-35	7.10775e-37	167.248	80.7812	117.321	93.489	412.021	532.061	490.196	468.528	114.71	475.702	0.241138	7.04023e-18	4.41705e-18	106.799	16.0935	57.4668	61.4263	24.9884	15.6409	15.3659	13.0486	60.4464	17.261	3.50192	0.233078	0.000263164	68.4456	26.0692	43.3937	19.2186	50.3228	96.8075	30.1389	14.7458	39.2818	48.0038
IWGSC_CSS_7AS_scaff_4245134:147-601_Traes_7AS_A51CFDF26	83.0592	62.4575	59.391	93.991	0	0	0	0.811735	74.7247	0.202934	368.222	4.9741e-35	6.04848e-35	137.382	68.2794	122.109	52.4237	1.04574	0.933441	0	0	95.0485	0.494795	192.097	3.53885e-12	9.2879e-40	64.3222	101.926	19.8923	66.4407	0	0	0	0.869907	63.1453	0.217477	290.354	6.09255e-08	2.06055e-29	51.5822	27.7511	0	63.6617	0	0	0	0	35.7488	0
IWGSC_CSS_2BL_scaff_8084765:0-3188_CL8990Contig1	187.904	208.192	187.909	211.83	1166.17	1578.42	1460.79	1247.64	198.959	1363.25	0.145944	5.49475e-35	2.48239e-32	277.153	248.114	250.204	350.365	1784.03	3691.76	1864.78	1848.13	281.459	2297.18	0.122524	6.41628e-06	8.18851e-35	146.849	91.1967	119.354	90.2591	181.734	164.641	148.236	171.372	111.915	166.496	0.672178	0.279425	0.00705549	126.972	134.551	156.033	129.726	175.655	135.741	176.038	117.966	136.82	151.35
5A:111271039-111275401_td-k25_contig_52710	8.16976	15.6144	7.78898	9.81995	148.508	189.871	155.617	193.193	10.3483	171.797	0.0602353	8.44395e-35	2.48174e-41	5.97313	8.65513	9.57719	13.9797	177.776	159.618	220.886	207.822	9.54628	191.526	0.0498434	1.27107e-40	1.13527e-42	87.3811	122.311	79.5694	101.541	10.6011	7.40885	8.1349	7.82917	97.7007	8.49351	11.503	1.34918e-20	2.34428e-17	66.4617	67.2755	64.6289	60.0582	3.79795	11.5748	6.16477	5.89832	64.6061	6.85896
3A:173166757-173167291_td-k35_contig_14468_td-k45_contig_27583	1.36163	2.60239	0	0	88.5338	98.7712	77.3064	103.09	0.991005	91.9254	0.0107805	1.69034e-34	1.01477e-46	0	3.84673	3.59145	4.36864	84.7049	71.875	96.8499	102.056	2.9517	88.8713	0.0332132	2.07841e-30	1.79456e-36	9.70901	23.6039	6.63078	1.2536	18.9306	8.23206	7.23102	41.7556	10.2993	19.0373	0.541007	0.897499	0.0164683	3.96786	10.0913	13.849	1.20116	25.6362	4.20902	32.1938	4.42374	7.27735	16.6157
6B:40445711-40447450_Traes_6BS_5750B6593	159.31	176.963	206.408	133.271	13.3277	7.67155	13.5537	10.5526	168.988	11.2764	14.986	4.34827e-34	3.19958e-29	180.388	167.333	160.418	295.32	9.41166	12.1347	22.0886	16.7	200.865	15.0837	13.3166	4.11101e-12	5.0042e-29	61.895	31.1142	96.1463	160.461	34.0751	65.0333	82.2529	28.7069	87.404	52.517	1.6643	0.803237	0.42711	41.6625	83.2534	40.6239	87.685	24.6867	34.7244	34.2487	30.9662	63.3062	31.1565
IWGSC_CSS_3AS_scaff_3394699:43-2021_Traes_3AS_48FDCD285	1612.17	1523.7	2008.58	1091.42	47.5988	32.6041	23.0915	32.4694	1558.97	33.941	45.9317	4.97153e-34	7.47681e-71	456.347	521.231	354.356	443.854	44.9668	20.5357	33.9824	33.4	443.947	33.2212	13.3634	1.78394e-46	7.16323e-34	1419.94	3481.57	1454.35	1808.94	1088.13	1813.52	1525.75	1303.99	2041.2	1432.85	1.42458	0.734159	0.713725	936.415	957.834	828.173	849.223	403.532	428.268	612.367	529.374	892.911	493.385
2A:264788-266865_td-k51_contig_36766_td-k45_contig_28292	0	1.3012	0.973623	1.40285	80.918	73.8386	97.386	97.4082	0.919418	87.3877	0.0105211	9.98127e-34	1.48264e-45	4.7785	0	2.3943	1.74746	133.855	112.946	117.239	144.733	2.23006	127.193	0.0175329	6.58488e-44	4.93421e-49	33.9815	32.1871	32.0488	37.6079	0	0.823206	0.903878	2.60972	33.9563	1.0842	31.3192	5.23018e-15	3.2916e-15	26.7831	26.0692	24.005	30.0291	2.84846	1.05226	2.7399	4.42374	26.7216	2.76609
7B:190397935-190401100_Traes_7BL_03741F576	12.2546	2.60239	47.7075	64.5311	295.113	420.017	331.815	364.469	31.7739	352.854	0.0900484	4.29111e-33	5.39247e-41	8.36238	2.88504	11.9715	4.36864	1778.8	1131.33	1313.42	1285.9	6.89689	1377.36	0.00500731	1.98937e-69	1.68543e-108	2.42725	2.14581	0	1.2536	1.51445	0.823206	0	2.60972	1.45666	1.23684	1.17773	1	1	2.9759	5.04566	7.38616	4.80466	0.949487	4.20902	0.684974	0	5.05309	1.46087
3B:412442837-412444622_isotig22567__gene=isogroup07019__length=1282__numContigs=1	10.893	3.90359	2.92087	7.01425	229.426	328.918	369.464	244.332	6.18293	293.035	0.0210996	8.51937e-33	1.21577e-64	38.228	15.3869	14.3658	13.1059	351.369	499.391	295.647	319.156	20.2717	366.391	0.055328	3.99599e-22	6.11647e-48	7.28176	2.14581	1.10513	1.2536	6.05779	3.29282	0.903878	1.73981	2.94657	2.99858	0.982657	1	0.795649	5.95179	4.20472	9.2327	13.2128	18.9897	19.9929	17.8093	11.7966	8.1505	17.1471
7B:186570962-186573805_td-k21_contig_66648	59.9115	58.5539	63.2855	64.5311	0	0	0.50199	0.811735	61.5705	0.328431	187.468	1.1455e-32	7.04412e-31	146.939	73.0878	146.052	168.63	1.04574	0	1.69912	0.927778	133.677	0.91816	145.592	4.22401e-22	9.72947e-47	103.158	95.4883	74.0437	80.2303	0	41.9835	37.9629	0	88.2301	19.9866	4.41447	3.40236e-06	2.15526e-07	52.5742	60.5479	60.0125	48.0466	48.4238	56.8218	46.5783	48.6611	55.2953	50.1213
3B:662465141-662467467_td-k63_contig_951	40.8488	22.1204	34.0768	54.7112	297.969	361.522	343.863	321.447	37.9393	331.2	0.114551	1.19375e-32	6.27522e-35	64.5098	31.7355	56.266	55.0449	456.988	456.453	322.833	364.617	51.889	400.223	0.12965	2.14873e-30	2.7309e-30	239.084	179.175	81.7796	183.025	209.751	74.9117	113.889	185.29	170.766	145.96	1.16995	0.990226	0.787161	137.883	197.622	167.112	201.796	92.1003	38.9335	31.5088	91.4239	176.103	63.4916
IWGSC_CSS_2AL_scaff_6334009:1565-3326_Traes_2AL_EF9549D16	29.9558	11.7108	13.6307	46.2941	494.076	714.413	502.492	469.995	25.3978	545.244	0.0465807	2.76333e-32	1.71135e-58	33.4495	12.5019	28.7316	16.6008	843.912	841.031	623.577	637.384	22.8209	736.476	0.0309867	4.91964e-62	3.70118e-66	54.6132	12.8748	36.4693	25.072	12.1156	8.23206	11.7504	10.4389	32.2573	10.6342	3.03335	0.194455	0.00837235	28.767	31.9558	20.3119	24.0233	16.1413	15.7838	10.9596	11.7966	26.2645	13.6703
4A:132289673-132292488_Traes_4AL_90DB99ACB	317.259	356.528	313.506	317.044	2220.96	2005.15	1887.48	1916.51	326.084	2007.53	0.162431	4.15866e-32	3.07072e-30	364.361	365.439	402.242	387.062	2945.85	3011.28	2704.15	2766.63	379.776	2856.98	0.132929	3.84941e-37	6.05815e-33	348.311	466.713	319.383	290.835	242.312	270.012	251.278	266.192	356.31	257.448	1.38401	0.388912	0.840016	188.473	193.417	139.414	150.146	185.15	186.249	188.368	179.899	167.862	184.916
1A:86096632-86097537_Traes_1AL_8FA3E9154	580.053	450.214	595.857	614.449	3522.31	3699.6	3200.69	3077.29	560.143	3374.97	0.16597	4.37588e-32	5.25812e-30	1647.39	1290.58	1807.69	1362.14	4958.9	5862.01	4375.24	4164.8	1526.95	4840.24	0.31547	8.42023e-14	8.74958e-14	1003.67	999.945	948.202	1536.91	597.45	486.515	601.983	508.026	1122.18	548.493	2.04594	0.0039281	0.0614751	793.572	539.886	926.04	826.401	821.306	789.192	653.466	632.595	771.475	724.14
7A:181516638-181520645_Traes_7AL_F9127BBC5	370.362	376.046	372.897	194.996	2085.78	1684.86	1969.81	2390.56	328.576	2032.75	0.161641	6.55084e-32	3.75068e-30	279.542	672.215	136.475	238.528	1883.38	1647.52	2631.94	2699.83	331.69	2215.67	0.149702	3.75315e-12	1.0914e-28	129.858	204.924	201.134	156.7	231.711	311.995	300.991	202.688	173.154	261.846	0.661281	0.249243	0.00585147	126.972	74.003	138.49	148.944	176.605	133.636	304.129	119.441	122.102	183.453
7A:52996029-52998689_Traes_7AS_F46AC277B	8.16976	16.9156	12.6571	33.6684	229.426	326.041	276.596	221.604	17.8527	263.417	0.0677736	6.55084e-32	2.45377e-44	19.114	24.042	8.38004	30.5805	166.273	175.487	144.425	211.533	20.5291	174.43	0.117693	1.32638e-24	3.17237e-27	16.9908	7.51032	17.6821	7.52159	139.329	98.7847	133.774	106.129	12.4262	119.504	0.103981	4.32085e-19	2.32556e-25	6.94376	14.296	20.3119	16.8163	134.827	154.682	99.3213	144.509	14.592	133.335
7B:50109993-50112391_contig42184	243.731	179.565	153.832	297.404	0	0	0	0	218.633	0	-	2.70983e-31	9.59039e-65	605.675	239.459	441.748	512.879	0	0	0.84956	0	449.94	0.21239	2118.46	1.76636e-28	9.84012e-84	246.366	162.008	172.4	214.365	0	118.542	103.946	0.869907	198.785	55.8394	3.55994	0.00291261	2.38416e-06	219.224	206.872	299.139	236.629	245.917	231.496	199.328	299.34	240.466	244.02
3B:646880847-646881732_td-k45_contig_18410	3041.87	4291.35	4056.11	3717.55	692.087	586.873	588.332	725.691	3776.72	648.246	5.82606	3.80031e-31	2.54466e-18	781.285	1364.63	731.458	1264.29	569.928	465.787	508.037	448.117	1035.41	497.967	2.07928	0.00637369	0.00310765	2108.07	4055.57	2264.41	2141.15	2187.62	3983.49	3836.96	3423.96	2642.3	3358.01	0.786865	0.832481	0.0558816	2358.89	2052.74	1597.26	2228.16	2652.87	1903.53	2366.59	2167.63	2059.26	2272.65
3B:412447870-412449301_td-k21_contig_55009	21.786	0	0.973623	16.8342	265.601	360.563	359.927	228.098	9.89846	303.547	0.0326093	3.91612e-31	1.76461e-59	47.785	17.3103	21.5487	14.8534	393.198	543.263	381.453	382.245	25.3743	425.04	0.0596988	1.18619e-37	7.77804e-48	9.70901	0	4.42052	1.2536	12.1156	0.823206	2.71163	3.47963	3.84578	4.78251	0.804134	1	0.478176	2.9759	3.36377	11.0792	8.40815	31.3331	22.0974	8.90467	22.1187	6.45676	21.1135
5B:147870825-147878838_Traes_5BL_8BEF09C2C	98.0371	94.9874	76.9162	117.839	2.85593	2.87683	5.0199	5.68215	96.945	4.1087	23.5951	6.17617e-31	5.96164e-28	130.214	126.942	99.3633	145.913	9.41166	4.66721	4.2478	6.49445	125.608	6.20528	20.2421	2.67687e-35	2.69053e-30	38.836	93.3425	50.836	53.9047	66.6357	70.7957	70.5025	73.9421	59.2298	70.469	0.840509	0.910127	0.159618	64.4777	70.6392	52.6264	68.4664	64.5651	58.9263	63.7026	47.1866	64.0524	58.5952
7B:126084776-126088710_td-k63_contig_80633	142.971	192.577	194.725	218.845	26.6553	14.3842	16.0637	17.0464	187.279	18.5374	10.1028	7.23382e-31	2.84837e-23	370.334	211.57	369.919	553.944	17.7776	16.8019	16.1416	17.6278	376.442	17.0872	22.0306	2.60172e-11	2.14076e-42	240.298	97.6341	275.177	165.475	17.4162	173.696	133.774	22.6176	194.646	86.876	2.2405	0.393991	0.018366	212.281	242.192	268.672	222.215	275.351	252.541	245.221	196.119	236.34	242.308
7A:175960976-175961221_isotig21564__gene=isogroup06016__length=378__numContigs=1	129.354	136.626	90.5469	51.9055	773.005	614.683	656.1	681.046	102.108	681.209	0.149893	7.47908e-31	3.84043e-30	64.5098	102.9	67.0403	247.265	733.064	934.375	806.233	806.239	120.429	819.978	0.146868	3.91563e-29	8.16994e-28	165.053	200.633	99.4617	92.7663	84.0519	79.851	56.9443	58.2838	139.478	69.7827	1.99875	0.153047	0.10004	47.6143	83.2534	77.5547	99.6966	96.8477	61.0308	46.5783	39.8137	77.0298	61.0676
IWGSC_CSS_2BS_scaff_5214975:2535-5188_td-k41_contig_62218	39.4872	85.879	88.5997	54.7112	431.245	566.736	647.065	580.391	67.1693	556.359	0.12073	8.2933e-31	5.99907e-35	194.724	103.862	123.306	245.518	530.19	431.25	657.56	674.495	166.852	573.374	0.291001	5.07637e-09	3.92025e-14	99.5174	93.3425	107.198	144.164	32.5606	24.6962	47.0016	17.3981	111.055	30.4142	3.65144	1.19662e-07	1.57948e-05	77.3733	73.1621	82.171	126.122	61.7167	53.665	45.8933	28.017	89.7072	47.323
2B:265061358-265062804_Traes_2BL_02479C76A	4.08488	3.90359	1.94725	4.20855	332.24	386.454	242.461	228.909	3.53607	297.516	0.0118853	9.41993e-31	2.33435e-72	1.19463	10.5785	4.78859	3.49492	428.753	431.25	295.647	311.734	5.01416	366.846	0.0136683	5.26663e-49	8.31038e-70	15.7771	5.36451	8.84104	5.01439	2.27167	6.58565	4.51939	1.73981	8.74927	3.77913	2.31515	0.506344	0.303951	2.9759	1.68189	3.69308	10.8105	11.3938	1.05226	4.79482	0	4.79033	4.31023
IWGSC_CSS_3AS_scaff_3444533:2173-4135_Traes_3AS_5A6A80EA5	123.908	110.602	108.072	91.1853	679.711	804.554	650.076	748.42	108.442	720.69	0.150469	9.74729e-31	2.02248e-30	175.61	211.57	131.686	272.603	1058.29	1085.59	1182.59	1121.68	197.867	1112.04	0.177932	6.99532e-26	2.45197e-24	95.8765	138.404	97.2514	117.838	134.786	132.536	145.524	134.836	112.343	136.921	0.820495	0.817528	0.0974312	217.24	137.074	84.0176	138.134	149.069	78.9192	118.501	69.3053	144.116	103.949
IWGSC_CSS_1AL_scaff_3930032:0-2817_Traes_1AL_3A716350F	0	1.3012	4.86811	1.40285	95.1977	73.8386	107.928	78.7383	1.89304	88.9256	0.0212879	1.45544e-30	1.92149e-42	3.58388	6.73177	13.1686	0.873729	346.14	596.469	276.957	255.139	6.0895	368.676	0.0165172	4.85363e-12	1.03106e-68	33.9815	9.65612	6.63078	10.0288	9.84392	0.823206	6.32714	3.47963	15.0743	5.11847	2.94508	0.650201	0.0563824	7.93572	0.840943	11.0792	3.60349	11.3938	32.6199	14.3845	1.47458	5.86485	14.9682
4B:98518786-98526419_Traes_4BL_AC29E521A	217.86	251.131	229.775	206.219	1406.07	1488.28	1344.33	1228.97	226.246	1366.91	0.165516	1.54918e-30	5.08702e-29	260.428	304.853	244.218	260.371	1650.18	1589.65	1552.15	1577.22	267.468	1592.3	0.167976	6.88103e-29	1.16178e-26	230.589	270.371	213.29	220.633	195.364	181.928	199.757	158.323	233.721	183.843	1.27131	0.667597	1	203.353	185.848	174.498	142.939	168.059	177.831	169.874	144.509	176.659	165.068
3B:423922289-423925661_td-k51_contig_19198	5.4465	24.7227	19.4725	2.8057	704.463	465.088	702.785	891.285	13.1119	690.905	0.0189778	4.45134e-30	7.95086e-79	20.3086	16.3486	8.38004	70.772	911.885	1516.84	983.791	1068.8	28.9523	1120.33	0.0258427	3.62459e-31	1.80816e-71	52.1859	67.5929	23.2077	52.6511	208.994	55.978	48.8094	107.869	48.9094	105.412	0.463981	0.608028	7.48475e-06	18.8473	34.4787	24.9283	36.0349	68.3631	47.3515	79.457	48.6611	28.5723	60.9582
IWGSC_CSS_6BL_scaff_4263075:1406-4520_td-k61_contig_82537	639.964	580.334	565.675	871.17	27.6073	43.1525	29.6174	32.4694	664.286	33.2116	20.0016	5.79288e-30	1.7289e-44	826.681	606.821	809.272	592.388	60.6529	56.9399	49.2745	49.1722	708.791	54.0099	13.1233	3.10311e-38	1.2758e-34	65.5358	19.3122	64.0975	48.8903	239.283	243.669	207.892	213.997	49.459	226.21	0.218642	6.42869e-13	9.77053e-17	31.7429	33.6377	42.4704	52.8512	272.503	216.765	254.125	409.933	40.1756	288.332
3A:129183263-129183776_td-k41_contig_72490	1.36163	33.8311	2.92087	19.6399	161.836	163.979	144.573	200.499	14.4384	167.722	0.0860853	7.43425e-30	3.78077e-35	23.8925	10.5785	5.98574	18.3483	115.031	126.948	141.877	173.495	14.7013	139.338	0.105508	7.32323e-25	4.75509e-28	19.418	71.8845	32.0488	52.6511	99.1964	127.597	146.428	121.787	44.0006	123.752	0.355554	5.41305e-05	1.80492e-08	13.8875	27.7511	26.7748	15.6151	24.6867	35.7767	50.0031	30.9662	21.0071	35.3582
IWGSC_CSS_2BL_scaff_1245178:38-509_Traes_2BL_336B91201	0	1.3012	0	1.40285	94.2457	108.361	66.7646	75.4914	0.676012	86.2156	0.00784095	7.88448e-30	2.6259e-46	1.19463	1.92336	2.3943	1.74746	151.632	135.349	97.6994	117.828	1.81494	125.627	0.014447	3.52558e-44	1.18466e-49	1.21363	0	0	0	2.27167	1.64641	0	0.869907	0.303407	1.197	0.253473	0.907211	0.478176	0	0	0	0	0	0	0	0	0	0
6B:1541510-1543100_Traes_6BS_43B59D772	72.1662	63.7587	64.2591	122.048	503.596	635.78	496.468	500.841	80.558	534.171	0.150809	9.67012e-30	2.26256e-30	51.3689	41.3523	47.8859	65.5297	575.157	580.6	526.727	559.45	51.5342	560.484	0.0919459	1.84243e-41	1.08412e-38	83.7402	69.7387	55.2565	33.8472	235.497	167.934	172.641	200.949	60.6456	194.255	0.312196	2.13477e-07	5.43826e-11	127.964	147.165	158.802	180.175	254.463	143.107	209.602	219.712	153.526	206.721
6A:74452250-74457563_Traes_6AS_A40580BCA	280.495	340.914	330.058	333.878	34.2712	45.0703	45.681	41.3985	321.336	41.6053	7.72345	1.0577e-29	3.83036e-21	323.744	356.784	360.342	578.408	62.7444	77.4756	63.717	73.2945	404.819	69.3079	5.84089	1.61395e-09	4.2914e-17	199.035	140.55	259.706	555.344	99.9536	191.807	214.219	84.381	288.659	147.59	1.95581	0.668333	0.107168	123.004	163.143	93.2502	210.204	93.0497	94.703	81.5119	132.712	147.4	100.494
1A:184859155-184864183_Traes_1AL_B142937BB	95.3138	67.6623	69.1272	57.5169	500.74	466.047	472.372	538.992	72.405	494.538	0.14641	1.28845e-29	2.71248e-30	78.8453	90.398	94.5747	82.1305	613.849	725.284	553.064	599.345	86.4871	622.885	0.138849	1.93601e-31	1.01078e-29	86.1675	79.3948	102.777	75.2159	102.983	71.6189	84.9645	73.9421	85.8888	83.377	1.03013	1	0.506546	91.2608	57.1841	86.7874	93.6908	87.3528	77.8669	67.8125	97.3223	82.2308	82.5886
6A:196078816-196081000_Traes_6AL_47E7DF58A	59.9115	49.4455	79.8371	19.6399	446.477	400.838	357.417	408.303	52.2085	403.259	0.129467	1.71747e-29	6.63653e-32	25.0871	72.1261	20.3515	19.222	536.464	361.242	621.878	616.045	34.1967	533.907	0.0640499	4.39171e-24	5.59387e-46	16.9908	18.2393	28.7334	47.6367	18.1734	25.5194	47.0016	33.0565	27.9001	30.9377	0.901814	1	0.322803	10.9116	9.25038	10.156	3.60349	13.2928	12.6271	40.4135	11.7966	8.48036	19.5325
7A:175960580-175960930_td-k35_contig_21694	42.2104	65.0599	41.8658	25.2513	355.087	357.686	315.249	328.753	43.5968	339.194	0.128531	1.80087e-29	2.22551e-31	35.8388	46.1607	26.3373	101.353	400.518	517.126	384.851	353.484	52.4223	413.995	0.126626	8.25266e-24	1.24311e-29	67.9631	85.8322	32.0488	31.34	34.0751	33.7514	26.2125	31.3167	54.296	31.3389	1.73254	0.53485	0.367952	15.8714	24.3874	24.005	48.0466	35.131	30.5154	21.2342	7.3729	28.0776	23.5634
IWGSC_CSS_4AS_scaff_5940993:6368-10647_Traes_4AS_C8CB45702	201.521	219.902	183.041	204.816	1186.16	1305.12	1208.29	1009.8	202.32	1177.34	0.171845	1.85729e-29	4.96394e-28	162.469	144.252	128.095	156.397	1326	1412.3	1199.58	1212.61	147.803	1287.62	0.114788	9.13666e-40	1.82824e-35	156.558	121.238	146.982	78.9767	35.5895	19.7569	15.3659	25.2273	125.939	23.9849	5.25074	6.19125e-08	2.13243e-09	141.851	123.619	128.335	67.2652	42.7269	55.7696	41.7834	32.4408	115.267	43.1802
4B:10043624-10046792_Traes_4BS_224FF78DC	174.288	235.517	169.41	151.508	1133.8	1190.05	1049.16	909.955	182.681	1070.74	0.170611	4.95302e-29	7.34069e-28	298.656	237.535	264.57	224.548	1591.62	1764.2	1500.32	1505.78	256.327	1590.48	0.161163	1.2041e-30	4.37399e-28	201.462	281.1	204.449	139.149	158.26	177.812	183.487	198.339	206.54	179.475	1.1508	0.863699	0.817434	131.931	84.9353	101.56	74.4722	174.706	149.42	160.284	107.644	98.2246	148.014
2B:2278715-2284133_td-k31_contig_11110	47.6569	58.5539	51.602	46.2941	360.799	387.413	360.93	373.398	51.0267	370.635	0.137674	7.84324e-29	1.23683e-30	59.7313	88.4747	51.4774	83.878	395.29	364.042	476.603	537.184	70.8903	443.28	0.159922	1.80736e-23	2.8667e-25	135.926	92.2696	170.19	159.207	51.4913	40.3371	50.6171	33.0565	139.398	43.8755	3.17713	4.75805e-06	0.000167142	139.867	149.688	150.493	170.565	35.131	32.6199	39.7285	30.9662	152.653	34.6114
1B:42462864-42467606_Traes_1BL_CC64CA41E	174.288	117.108	151.885	197.802	5.71186	4.79472	5.52189	12.176	160.271	7.05112	22.7298	1.295e-28	1.45466e-33	82.4292	87.513	45.4916	53.2975	15.6861	7.46753	12.7434	11.1333	67.1828	11.7576	5.71399	2.20465e-07	6.37565e-11	418.701	125.53	268.547	150.432	184.006	154.763	131.966	240.094	240.802	177.707	1.35505	0.894428	0.945639	403.73	282.557	406.239	258.25	225.028	350.401	220.562	243.306	337.694	259.824
IWGSC_CSS_4BL_scaff_7035288:44-6274_Traes_4BL_33899BB0D	401.68	351.323	320.322	274.959	1892.53	1955.29	1665.6	1933.55	337.071	1861.74	0.181051	1.61615e-28	2.49649e-27	301.046	462.569	276.541	342.502	2088.34	2235.59	2349.88	2371.4	345.664	2261.3	0.152861	5.20283e-32	8.27509e-29	200.248	188.831	221.026	231.916	219.595	188.514	158.179	170.502	210.505	184.197	1.14282	0.931054	0.74675	142.843	144.642	116.332	121.318	131.029	98.912	128.775	82.5765	131.284	110.323
3A:168055157-168065967_Traes_3AL_1CC863746	8.16976	10.4096	8.7626	2.8057	150.412	118.909	117.466	107.149	7.53691	123.484	0.0610355	2.07001e-28	1.31069e-36	10.7516	13.4635	13.1686	15.7271	181.959	220.292	175.859	161.433	13.2777	184.886	0.0718158	2.7182e-34	1.77003e-36	8.49539	2.14581	7.73591	1.2536	12.8728	13.1713	7.23102	18.2681	4.90767	12.8858	0.380859	0.205085	0.00253878	7.93572	5.8866	8.30943	2.40233	11.3938	12.6271	12.3295	13.2712	6.13352	12.4054
5A:132772008-132776673_td-k61_contig_24611	50.3802	88.4814	42.8394	42.0855	373.175	380.701	345.369	433.467	55.9466	383.178	0.146007	5.52284e-28	2.6787e-29	45.3958	79.8196	17.9572	103.1	371.238	501.258	343.222	368.328	61.5681	396.011	0.155471	2.9621e-18	6.1012e-25	13.3499	82.6135	44.2052	25.072	198.393	170.404	131.062	181.811	41.3101	170.417	0.242406	2.23584e-08	4.12463e-14	20.8313	18.5008	22.1585	24.0233	64.5651	48.4038	127.405	81.1019	21.3784	80.369
2B:332843788-332848061_td-k61_contig_38497	63.9964	78.0718	42.8394	35.0713	445.525	392.208	315.751	374.21	54.9947	381.924	0.143994	5.92076e-28	1.43545e-29	56.1474	131.75	25.1401	83.0042	389.015	444.318	360.214	351.628	74.0105	386.294	0.191591	3.16728e-20	1.15832e-20	18.2044	41.8432	88.4104	25.072	188.549	193.453	152.755	196.599	43.3825	182.839	0.237271	1.92281e-10	8.91321e-15	70.4295	108.482	68.322	61.2594	146.221	77.8669	178.093	103.221	77.1231	126.35
1A:214007852-214008837_Traes_1AL_2644AE508	44.9337	66.3611	204.461	44.8912	1628.83	2166.25	1570.22	1320.69	90.1617	1671.5	0.0539406	1.68573e-27	7.29726e-59	48.9796	49.0457	106.546	45.4339	2515	1983.56	1991.37	2242.44	62.5014	2183.09	0.0286297	2.39174e-90	8.83943e-75	64.3222	74.0303	92.8309	140.403	97.6819	97.1383	169.025	132.226	92.8966	124.018	0.749059	0.729177	0.0377251	53.5661	31.9558	105.253	145.341	171.857	82.076	228.096	79.6273	84.0289	140.414
IWGSC_CSS_3AS_scaff_967998:6-357_Traes_3AS_6FF8FC0C5	183.82	223.806	271.641	143.091	4.75988	4.79472	1.50597	1.62347	205.589	3.17101	64.834	1.90389e-27	6.80258e-51	57.342	59.6242	37.1116	58.5398	2.09148	0	2.54868	1.85556	53.1544	1.62393	32.732	3.72241e-23	1.49011e-23	144.422	170.592	171.295	151.685	142.358	252.724	170.833	169.632	159.498	183.887	0.867373	0.907282	0.159835	113.084	130.346	95.0968	108.105	47.4744	48.4038	82.8819	51.6103	111.658	57.5926
IWGSC_CSS_5BL_scaff_3504477:5539-6300_td-k61_contig_1712	473.846	510.069	812.975	446.106	2972.07	2771.35	3073.18	3240.45	560.749	3014.26	0.186032	2.12756e-27	8.52583e-27	501.743	417.37	471.676	459.581	3157.09	3842.04	3382.1	3729.67	462.593	3527.73	0.131131	3.76749e-38	1.66499e-33	2619.01	3829.19	1807.99	2504.69	5667.07	2872.99	2309.41	4634.87	2690.22	3871.08	0.694953	0.693982	0.00612833	945.343	1612.93	1502.16	1857	2210.41	1967.72	2913.2	2023.12	1479.36	2278.61
IWGSC_CSS_7AS_scaff_4252420:588-8783_Traes_7AS_233250416	205.606	235.517	282.351	286.182	33.3192	44.1114	33.1313	30.8459	252.414	35.352	7.14002	7.09432e-27	6.68983e-19	115.879	213.493	153.235	214.064	53.3327	28.9367	44.1771	37.1111	174.168	40.8894	4.25948	7.67134e-08	1.29479e-10	229.375	115.873	183.452	165.475	62.0924	89.7294	86.7723	94.8199	173.544	83.3535	2.08202	0.0110287	0.062252	122.012	142.119	118.179	150.146	66.4641	56.8218	63.7026	67.8307	133.114	63.7048
3B:158483508-158486123_td-k21_contig_21617_td-k63_contig_18244	77.6127	104.096	118.782	84.171	576.898	632.903	562.73	569.838	96.1654	585.592	0.164219	7.74773e-27	6.43819e-28	120.657	136.559	94.5747	168.63	776.985	723.417	812.18	789.539	130.105	775.53	0.167763	1.17254e-26	2.40871e-25	81.313	66.52	62.9924	68.9479	117.37	103.724	109.369	93.0801	69.9433	105.886	0.660555	0.298302	0.00785344	187.481	86.6172	73.8616	128.525	115.837	65.2399	71.2373	70.7798	119.121	80.7736
3A:24557109-24559140_Traes_3AS_F41DD5A61	438.444	447.612	619.224	308.627	11.4237	5.75366	3.51393	7.30562	453.477	6.99923	64.7895	8.29586e-27	2.43774e-64	111.1	154.831	88.589	142.418	4.18296	2.80032	8.4956	5.56667	124.234	5.26139	23.6125	7.86868e-24	4.13266e-32	384.72	290.757	484.047	347.247	306.676	662.681	492.613	424.515	376.692	471.621	0.798718	0.809734	0.0631881	319.413	354.037	257.592	296.688	140.524	145.211	212.342	148.933	306.932	161.753
3A:80031487-80032854_Traes_3AL_9DF250DD8	28.5941	52.0479	29.2087	11.2228	668.288	491.938	763.024	881.545	30.2684	701.199	0.0431666	8.91167e-27	5.0815e-61	13.1409	47.1224	5.98574	138.049	817.768	1319.89	900.534	985.301	51.0745	1005.87	0.0507764	5.00889e-27	2.33068e-53	89.8084	190.977	58.5719	87.7519	426.317	173.696	145.524	288.809	106.777	258.587	0.412926	0.28818	1.06405e-07	40.6706	78.2077	52.6264	45.6442	209.837	84.1805	226.042	117.966	54.2872	159.506
4B:16304143-16308103_td-k35_contig_73009	127.993	109.301	103.204	141.688	19.9915	8.63049	8.03183	6.49388	120.546	10.7869	11.1752	1.16484e-26	6.21067e-22	117.073	63.471	100.56	56.7924	14.6404	15.8685	13.593	7.42223	84.4743	12.881	6.55805	1.57178e-06	6.7948e-13	49.7587	82.6135	64.0975	65.1871	20.4451	43.6299	48.8094	35.6662	65.4142	37.1376	1.7614	0.110583	0.288668	34.7188	58.0251	43.3937	31.2303	11.3938	18.9406	14.3845	11.7966	41.842	14.1289
1A:236966059-236967228_td-k25_contig_72622	1.36163	0	0	1.40285	61.8785	74.7976	52.2069	69.8092	0.691119	64.6731	0.0106864	1.56711e-26	3.52492e-39	0	0.961681	1.19715	1.74746	41.8296	49.4724	50.1241	46.3889	0.976572	46.9537	0.0207986	2.95293e-21	1.86894e-28	1.21363	0	1.10513	0	0.757224	0	2.71163	0.869907	0.579689	1.08469	0.534428	1	0.708096	0	0	0	0	0	0	0	0	0	0
IWGSC_CSS_1AL_scaff_3976197:73-4055_td-k25_contig_63653	0	1.3012	0	2.8057	60.9265	59.4545	62.7487	83.6087	1.02672	66.6846	0.0153967	1.59414e-26	1.07738e-38	0	0	0	1.74746	87.8421	98.0113	67.1153	58.45	0.436864	77.8547	0.00561128	3.57331e-29	2.53366e-42	0	0	0	0	3.78612	0	1.80776	2.60972	0	2.0509	0	0.423302	0.040199	0.991965	0	0.92327	0	12.3433	4.20902	6.16477	1.47458	0.478809	6.04793
1B:222187247-222187874_td-k51_contig_79378	6.80813	1.3012	1.94725	5.6114	100.91	93.0175	124.995	150.171	3.91699	117.273	0.0334005	1.88878e-26	6.99557e-44	10.7516	8.65513	7.18289	13.1059	87.8421	117.614	144.425	158.65	9.9239	127.133	0.0780593	5.12665e-18	6.40359e-32	10.9226	6.43742	3.31539	1.2536	5.30057	1.64641	2.71163	0.869907	5.48226	2.63213	2.08282	0.80116	0.521007	0	4.20472	0.92327	3.60349	2.84846	3.15677	2.7399	0	2.18287	2.18628
4B:230163720-230176216_Traes_4BS_A77607F84	2056.06	2022.06	1540.27	1621.7	218.003	319.328	392.054	382.327	1810.02	327.928	5.51957	2.39688e-26	5.6951e-17	1578.1	1779.11	1096.59	2050.64	301.173	358.441	323.682	323.795	1626.11	326.773	4.97627	1.50495e-11	1.29737e-15	853.179	1301.43	740.437	739.623	1150.22	1138.49	683.332	925.581	908.668	974.408	0.932533	1	0.24026	1085.21	1189.09	1024.83	1033	868.781	853.379	839.779	934.884	1083.03	874.206
7A:128332604-128335988_Traes_7AL_B71276E0A	709.407	744.285	600.725	253.916	3340.49	2417.5	3124.88	3325.68	577.083	3052.14	0.189075	2.74945e-26	3.94329e-26	402.589	1643.51	271.753	661.413	4505.05	2571.63	5999.59	5864.49	744.817	4735.19	0.157294	3.7645e-06	3.20901e-27	67.9631	304.704	163.559	204.337	339.237	267.542	883.088	332.305	185.141	455.543	0.406418	0.506724	9.86821e-08	137.883	50.4566	25.8516	21.621	119.635	150.473	532.91	140.085	58.9531	235.776
6A:2085801-2092647_Traes_6AS_D6ABA1D79	121.185	158.746	186.936	227.262	929.129	1140.18	862.418	819.853	173.532	937.896	0.185023	6.7135e-26	3.26493e-26	59.7313	78.8579	51.4774	69.8983	901.428	1013.72	818.127	889.739	64.9912	905.753	0.0717538	5.36799e-52	4.87194e-46	168.694	200.633	135.931	57.6655	483.109	529.321	495.325	453.222	140.731	490.244	0.287063	6.97231e-10	4.96957e-13	217.24	301.058	317.605	333.924	426.32	378.812	439.754	449.747	292.457	423.658
IWGSC_CSS_5AL_scaff_2240847:0-271_td-k35_contig_15875	2.72325	10.4096	30.1823	7.01425	122.805	178.363	151.099	142.865	12.5823	148.783	0.0845683	7.98686e-26	6.8003e-34	32.2549	20.1953	69.4346	101.353	412.021	332.305	264.213	274.622	55.8093	320.791	0.173974	2.47219e-12	4.88209e-23	14.5635	64.3742	29.8385	51.3975	3.0289	16.4641	9.03878	6.95926	40.0434	8.87276	4.51307	0.0678009	1.75799e-05	14.8795	5.8866	6.46289	10.8105	32.2826	16.8361	20.5492	2.94916	9.50986	18.1543
4B:305435248-305436411_td-k41_contig_81185	61.2732	115.807	73.0217	92.5881	571.186	512.076	469.36	431.031	85.6724	495.913	0.172757	1.76466e-25	1.51109e-26	89.5969	119.248	45.4916	118.827	479.995	466.721	549.666	535.328	93.291	507.927	0.18367	9.91672e-23	1.70239e-22	112.867	89.0509	96.1463	109.063	88.5952	105.37	129.255	104.389	101.782	106.902	0.952102	1	0.327443	49.5983	47.9338	22.1585	33.6326	46.5249	25.2541	39.7285	19.1695	38.3308	32.6693
2A:1179651-1182679_KukriC3280_6	35.4023	35.1323	31.1559	29.4599	249.418	228.229	245.975	236.215	32.7876	239.959	0.136638	1.96735e-25	5.4586e-29	65.7044	71.1644	50.2802	75.1407	238.429	206.291	353.417	324.722	65.5724	280.715	0.233591	2.28985e-09	4.41079e-17	76.4585	64.3742	98.3566	73.9623	28.0173	28.8122	33.4435	25.2273	78.2879	28.8751	2.71126	0.000336944	0.00485356	86.301	83.2534	79.4012	88.8862	18.9897	15.7838	18.4943	16.2204	84.4604	17.3721
5A:67918867-67919804_td-k45_contig_14622_td-k51_contig_14527	4.08488	6.50599	0.973623	2.8057	78.0621	69.0439	82.8283	99.0317	3.59255	82.2415	0.0436829	1.97752e-25	2.38873e-35	1.19463	3.84673	4.78859	24.4644	98.2995	119.48	129.983	112.261	8.57359	115.006	0.0745491	8.52991e-26	1.10405e-30	0	9.65612	2.21026	5.01439	9.08669	6.58565	7.23102	4.34954	4.22019	6.81322	0.619412	0.864801	0.200772	1.98393	1.68189	0.92327	0	1.89897	1.05226	5.47979	1.47458	1.14727	2.4764
7A:28450369-28451246_td-k45_contig_9839	939.522	572.527	693.219	607.434	9.51977	26.8504	29.6174	59.2567	703.176	31.3111	22.4577	2.63712e-25	2.20409e-47	531.608	365.439	203.515	195.715	3.13722	3.73376	7.64604	2.78333	324.069	4.32509	74.9278	1.81703e-09	6.11771e-59	378.651	420.578	287.334	353.515	46.1907	73.2653	43.3861	44.3653	360.019	51.8019	6.94993	4.66273e-22	1.09427e-15	386.866	430.563	578.89	456.442	40.8279	96.8075	58.2228	196.119	463.19	97.9944
IWGSC_CSS_1AL_scaff_3905642:0-1094_Traes_1AL_7402A5761	28.5941	29.9275	35.0504	61.7254	269.409	342.343	243.465	248.391	38.8244	275.902	0.140718	3.61288e-25	1.43545e-29	142.16	35.5822	153.235	39.3178	288.624	393.912	368.709	334	92.5739	346.311	0.267314	1.68327e-11	1.55565e-16	53.3996	16.0935	26.5231	32.5936	81.023	30.4586	61.4637	64.3731	32.1524	59.3296	0.541929	0.32276	0.00068297	95.2287	34.4787	70.1685	40.8396	77.858	147.316	87.6767	117.966	60.1789	107.704
IWGSC_CSS_2BS_scaff_5213618:315-1864_Traes_2BS_10BA374E6	1200.95	1492.47	1150.82	1503.86	330.336	337.548	213.346	197.252	1337.03	269.62	4.95892	4.82339e-25	8.14523e-15	1066.8	1013.61	975.676	977.703	423.525	214.691	241.275	274.622	1008.45	288.528	3.49514	3.54096e-15	4.98585e-09	1319.21	413.068	1767.1	778.484	545.959	616.581	913.82	668.959	1069.47	686.33	1.55824	0.734159	0.507167	966.174	1034.36	748.772	980.15	643.752	806.028	652.781	754.985	932.364	714.386
IWGSC_CSS_7BS_scaff_3140477:0-1386_Traes_7BS_581AA844D	669.92	1083.9	569.569	481.178	0	0.958943	0.50199	0	701.141	0.365233	1919.71	6.10144e-25	5.51438e-100	519.662	1052.08	536.322	1466.12	3.13722	1.86688	0.84956	0.927778	893.545	1.69536	527.053	2.8706e-14	1.302e-100	302.193	172.737	394.531	368.558	1.51445	4.11603	0.903878	1.73981	309.505	2.06854	149.625	2.88428e-24	1.10499e-56	191.449	228.737	140.337	338.728	0.949487	4.20902	1.36995	2.94916	224.813	2.3694
5B:110474011-110486132_Traes_5BS_B2CD001D1	1320.78	1077.39	631.881	852.933	10.4717	9.58943	9.5378	11.3643	970.746	10.2408	94.7918	7.53479e-25	1.40198e-81	2364.16	2401.32	2195.57	2817.78	25.0978	31.737	13.593	20.4111	2444.71	22.7097	107.65	5.93689e-130	4.66676e-93	814.343	167.373	410.003	150.432	2.27167	6.58565	7.23102	5.21944	385.538	5.32695	72.375	0.00293101	3.41063e-53	575.34	550.818	219.738	157.353	3.79795	4.20902	2.7399	4.42374	375.812	3.79265
IWGSC_CSS_3AS_scaff_3317931:0-10121_Traes_3AS_8C75D0FDA	246.454	265.444	222.96	303.016	1794.48	2209.41	2076.73	1422.16	259.468	1875.69	0.138332	1.07164e-24	1.56802e-34	372.723	339.474	304.076	352.113	2291.22	2253.33	2078.02	1956.68	342.096	2144.81	0.159499	5.86839e-31	3.92608e-28	110.44	67.5929	117.144	87.7519	112.826	119.365	158.179	109.608	95.7321	124.995	0.76589	0.656645	0.0495902	170.618	150.529	150.493	140.536	124.383	146.264	144.53	135.661	153.044	137.709
5A:138652340-138653001_td-k41_contig_81185	23.1476	36.4335	20.4461	11.2228	205.627	151.513	189.25	193.193	22.8125	184.896	0.12338	1.32769e-24	3.91926e-29	3.58388	15.3869	1.19715	12.2322	140.129	175.487	169.912	158.65	8.10003	161.045	0.0502968	1.15951e-36	1.87089e-39	13.3499	62.2284	24.3129	17.5504	49.2196	65.0333	69.5986	53.9343	29.3604	59.4464	0.493896	0.242435	0.000320205	10.9116	26.0692	3.69308	18.0175	18.0403	17.8883	14.3845	8.84748	14.6728	14.7901
3B:412446127-412446730_td-k51_contig_85059	2.72325	0	1.94725	0	52.3587	66.1671	74.2945	59.2567	1.16762	63.0192	0.0185281	1.4568e-24	5.77699e-36	8.36238	3.84673	5.98574	0	98.2995	94.2776	73.9117	82.5723	4.54871	87.2653	0.0521251	2.23255e-27	3.57143e-33	0	0	0	0	0	0	0	0	0	0	0	0	0	0.991965	0	1.84654	1.20116	6.64641	5.26128	0.684974	1.47458	1.00992	3.51681
4B:312357107-312362781_Traes_4BL_54689C3C1	1567.23	1420.91	1644.45	1582.42	289.401	252.202	373.48	307.648	1553.75	305.683	5.08289	1.88804e-24	4.12401e-15	2595.92	2487.87	2021.98	5480.9	639.993	958.644	679.648	650.373	3146.67	732.164	4.29776	0.0069012	3.81793e-13	3162.71	2082.5	1435.56	1258.61	1760.55	1676.05	1277.18	1419.69	1984.85	1533.37	1.29444	0.848129	1	1737.92	1591.06	1246.41	1596.35	1616.03	1120.65	785.666	530.849	1542.94	1013.3
3B:412447164-412447854_td-k25_contig_71706	4.08488	1.3012	0.973623	2.8057	59.9745	75.7565	81.3223	60.0684	2.29135	69.2804	0.0330735	2.89966e-24	4.58918e-35	14.3355	2.88504	10.7743	2.62119	101.437	149.351	90.0534	91.85	7.65402	108.173	0.0707574	5.11708e-17	2.91075e-32	2.42725	0	2.21026	1.2536	0.757224	0.823206	0	3.47963	1.47278	1.26501	1.16424	1	1	0.991965	3.36377	3.69308	2.40233	12.3433	6.31353	4.10985	4.42374	2.61279	6.79761
6B:96643934-96644341_td-k63_contig_81648	70.8046	65.0599	83.7315	79.9625	5.71186	1.91789	5.0199	4.87041	74.8896	4.38001	17.098	3.37531e-24	4.697e-22	56.1474	65.3943	62.2517	126.691	6.27444	5.60065	5.09736	8.35	77.621	6.33061	12.2612	1.32422e-06	2.74722e-20	23.0589	46.1348	25.418	114.077	13.63	25.5194	22.5969	9.56898	52.1723	17.8288	2.92629	0.582185	0.00399516	10.9116	21.8645	4.61635	21.621	0	11.5748	13.0145	5.89832	14.7534	7.62191
2B:8426575-8437989_td-k31_contig_77390	42.2104	85.879	63.2855	106.617	1251.85	1626.37	2043.6	2314.26	74.4979	1809.02	0.0411814	7.24579e-24	1.77926e-68	47.785	104.823	87.3918	95.2364	1643.9	580.6	2020.25	2121.83	83.8091	1591.65	0.0526556	1.69085e-07	9.64704e-56	32.7679	57.9367	65.2027	196.815	55.2774	84.7902	91.2916	69.5926	88.1806	75.238	1.17202	1	0.833301	19.8393	23.5464	15.6956	70.8687	47.4744	59.9786	34.2487	51.6103	32.4875	48.328
5A:79546607-79547416_td-k41_contig_52809	78.9743	104.096	102.23	119.242	8.56779	9.58943	9.03581	9.74082	101.136	9.23347	10.9532	1.25033e-23	2.26913e-20	47.785	30.7738	39.5059	23.5907	21.9605	8.40097	11.8938	21.3389	35.4138	15.8986	2.22749	0.0226826	0.0366711	21.8453	12.8748	46.4155	11.2824	34.8323	33.7514	56.0404	29.5768	23.1045	38.5503	0.599334	0.653274	0.00955101	47.6143	39.5243	28.6214	24.0233	42.7269	53.665	32.1938	42.7628	34.9458	42.8371
IWGSC_CSS_1BS_scaff_3418770:6865-7903_Traes_1BS_7CE4FC114	81.6976	92.385	128.518	71.5454	0.951977	0	2.00796	3.24694	93.5365	1.55172	60.2793	1.539e-23	3.70121e-35	35.8388	42.314	9.57719	10.4847	0	3.73376	5.09736	1.85556	24.5537	2.67167	9.19038	0.0295497	6.14648e-09	121.363	97.6341	56.3616	30.0864	42.4046	45.2763	50.6171	74.812	76.3612	53.2775	1.43327	0.804206	0.767301	72.4135	64.7526	67.3987	16.8163	22.7877	33.6722	33.5637	26.5424	55.3453	29.1415
2B:343599278-343600765_Traes_2BL_2B45081D4	1.36163	2.60239	1.94725	5.6114	69.4943	79.5923	56.2228	88.4792	2.88067	73.4471	0.039221	1.78055e-23	7.92309e-35	10.7516	15.3869	5.98574	4.36864	113.986	155.885	121.487	112.261	9.12323	125.905	0.0724614	6.54581e-29	2.03593e-32	1.21363	5.36451	4.42052	2.5072	9.08669	5.76244	10.8465	7.82917	3.37646	8.38121	0.402861	0.47264	0.0255421	3.96786	1.68189	5.53962	1.20116	6.64641	7.36579	8.90467	2.94916	3.09763	6.46651
1B:112473220-112476265_Traes_1BS_58B4D7271	4739.82	3848.94	3721.19	5036.23	975.776	1091.28	842.338	870.18	4336.55	944.893	4.58946	2.7761e-23	2.20705e-13	5064.02	4214.09	4398.32	4310.1	963.126	891.436	971.047	930.562	4496.63	939.043	4.78853	6.96654e-24	1.41078e-14	2875.08	2383.99	2391.5	2109.81	686.045	766.405	733.949	699.405	2440.09	721.451	3.3822	7.52928e-11	3.31799e-06	2762.62	2631.31	2733.8	2611.33	905.811	960.71	733.608	936.358	2684.77	884.122
IWGSC_CSS_7BL_scaff_3818135:215-2930_Traes_7BL_F9978565D	1358.9	2165.19	2381.48	700.022	8902.88	7172.9	6868.22	8049.98	1651.4	7748.5	0.213125	3.08592e-23	4.31911e-23	520.857	2618.66	287.316	1952.78	7718.6	5161.93	10036.7	9615.49	1344.9	8133.18	0.16536	6.64428e-08	1.07737e-25	240.298	1061.1	1162.6	883.787	1372.85	1626.65	1843.01	1650.21	836.946	1623.18	0.515621	0.0296674	2.47646e-05	255.927	245.555	196.656	133.329	301.937	275.691	1191.86	272.797	207.867	510.57
1A:84310167-84323419_Traes_1AL_66D26C109	2102.35	2084.52	1884.93	1917.7	441.717	443.032	457.814	389.633	1997.37	433.049	4.61235	1.6682e-22	1.71236e-13	3693.78	2415.74	2077.05	2688.46	533.327	552.597	502.09	520.484	2718.76	527.125	5.15772	9.27901e-11	5.73382e-16	405.351	392.682	419.949	344.74	500.525	445.354	413.976	428.864	390.681	447.18	0.873654	0.897499	0.140194	453.328	438.972	463.481	440.827	382.643	421.955	394.545	337.679	449.152	384.205
2A:2118813-2119048_contig18443	303.643	310.986	204.461	105.214	1162.36	924.421	1004.48	1176.2	231.076	1066.87	0.216593	2.43525e-22	3.64966e-22	115.879	261.577	179.572	116.206	826.134	785.957	1111.22	1070.66	168.309	948.493	0.177448	6.40273e-21	1.39311e-24	53.3996	342.256	173.505	284.567	220.352	153.116	226.873	194.859	213.432	198.8	1.0736	1	0.607367	29.759	55.5023	39.7006	26.4256	17.0908	47.3515	140.42	53.0849	37.8469	64.4867
5A:61755764-61758159_Traes_5AS_BE1819C1E	54.465	81.9754	105.151	74.3511	1.90395	3.83577	1.00398	0.811735	78.9857	1.88886	41.8166	3.16386e-22	2.77825e-30	19.114	23.0804	45.4916	26.2119	2.09148	7.46753	2.54868	2.78333	28.4745	3.72276	7.64876	8.89281e-05	8.68394e-09	219.666	272.517	207.764	176.757	39.3757	37.0443	21.6931	45.2352	219.176	35.837	6.11592	1.17907e-17	1.20669e-12	53.5661	76.5258	73.8616	104.501	63.6156	45.247	45.2083	26.5424	77.1137	45.1533
3B:165183338-165184368_gi|21319252|gb|BQ483316.1|BQ483316	42.2104	45.5419	43.813	12.6257	301.777	280.011	200.294	247.579	36.0477	257.415	0.140037	3.24153e-22	3.17525e-28	48.9796	124.057	77.8146	110.964	454.897	351.907	516.533	465.745	90.4537	447.27	0.202235	5.21941e-20	2.6118e-20	25.4862	55.7909	72.9386	65.1871	194.607	195.923	214.219	179.201	54.8507	195.987	0.279868	1.10304e-08	1.78474e-12	45.6304	58.866	27.6981	20.4198	45.5754	45.247	100.006	58.9832	38.1536	62.453
4A:184062566-184065866_td-k41_contig_81168	5.4465	3.90359	4.86811	1.40285	162.788	202.337	253.003	317.389	3.90526	233.879	0.0166978	3.30651e-22	7.99815e-64	7.16775	1.92336	2.3943	8.73729	213.331	78.4091	250.62	243.078	5.05568	196.36	0.025747	1.0674e-10	3.04049e-52	7.28176	20.3851	1.10513	40.1151	0.757224	2.46962	2.71163	3.47963	17.2218	2.35453	7.31434	0.42961	2.60965e-05	1.98393	2.52283	1.84654	9.60931	2.84846	2.10451	4.10985	2.94916	3.99065	3.00299
2A:128718031-128720952_Traes_2AS_70A307642	3736.3	7213.84	3231.45	3744.21	20301.9	16007.6	17620.8	20561.3	4481.45	18622.9	0.240642	3.99263e-22	9.03304e-21	1782.38	3815.95	2153.67	6536.37	13514.1	18006.1	15168	14563.3	3572.09	15312.9	0.233274	1.36542e-15	1.28158e-18	1251.25	2797.06	1344.94	1343.86	4110.97	5359.89	4207.55	4513.08	1684.28	4547.87	0.370344	5.86674e-07	1.26468e-09	798.532	1513.7	570.581	1443.8	1257.12	1146.96	1898.75	1313.85	1081.65	1404.17
1A:222484531-222487287_Traes_1AL_9CC946A58	1017.13	947.272	1081.69	1350.95	245.61	231.105	199.792	284.107	1099.26	240.154	4.57733	4.12853e-22	8.25177e-13	702.44	524.116	641.672	476.182	301.173	281.899	248.921	225.45	586.102	264.361	2.21705	6.31688e-06	0.0025497	936.92	803.604	992.407	923.902	447.52	668.443	665.254	747.25	914.208	632.117	1.44626	0.250044	0.714103	657.673	737.507	678.603	637.818	600.076	789.192	544.555	805.121	677.9	684.736
4B:256484243-256485918_Traes_4BL_641B9F914	200.159	205.589	225.88	176.759	32.3672	36.4399	32.1273	29.2225	202.097	32.5392	6.21087	4.62632e-22	6.53884e-16	228.173	237.535	234.641	165.135	55.4242	25.2029	45.8763	44.5334	216.371	42.7592	5.06023	5.99322e-18	4.49432e-13	382.292	312.215	317.172	429.984	199.15	268.365	226.873	190.51	360.416	221.225	1.62919	0.100729	0.4223	197.401	201.826	161.572	163.358	115.837	184.145	104.116	202.017	181.039	151.529
7A:146880029-146885702_Traes_7AL_3C64D2D5B	83.0592	52.0479	48.6811	65.934	366.511	324.123	307.72	356.352	62.4305	338.676	0.184337	4.91387e-22	1.98359e-24	218.616	235.612	211.895	385.314	413.067	618.872	413.736	441.622	262.86	471.824	0.557113	0.0204683	0.000137097	94.6629	70.8116	69.6232	40.1151	43.919	37.8675	29.828	26.9671	68.8032	34.6454	1.98593	0.0881321	0.150245	94.2367	93.3447	127.411	122.519	59.8177	64.1876	47.9482	41.2882	109.378	53.3104
7A:15611504-15612265_td-k41_contig_26147	123.908	106.698	92.4941	182.371	0	0	0.50199	1.62347	126.368	0.531365	237.817	5.49224e-22	1.08033e-46	131.409	112.517	134.081	103.974	3.13722	0	0	0.927778	120.495	1.01625	118.568	2.61725e-48	5.00771e-43	1.21363	0	0	0	41.6473	56.8012	47.9055	46.1051	0.303407	48.1148	0.00630589	3.25476e-21	3.80308e-31	0	0	0	0	34.1815	55.7696	34.9337	75.2036	0	50.0221
3A:14861980-14864221_Traes_3AS_2041E9D3E	46.2953	42.9395	40.8922	57.5169	1.90395	1.91789	0.50199	0.811735	46.911	1.28389	36.5381	6.18882e-22	1.36597e-21	51.3689	47.1224	52.6745	41.0653	2.09148	0	3.39824	0	48.0578	1.37243	35.0165	3.06712e-21	4.3154e-22	24.2725	25.7497	24.3129	16.2968	24.9884	27.1658	25.3086	29.5768	22.658	26.7599	0.846713	0.962426	0.243211	1.98393	2.52283	0	0	22.7877	25.2541	24.6591	33.9153	1.12669	26.6541
7A:32000673-32001922_KukriC2497_5	59.9115	53.3491	61.3382	51.9055	1.90395	0	2.50995	5.68215	56.6261	2.52401	22.4349	8.0541e-22	3.07513e-21	31.0603	26.9271	9.57719	9.61102	0	1.86688	0.84956	2.78333	19.2939	1.37494	14.0325	0.00250867	3.91322e-09	7.28176	22.531	6.63078	13.7896	1.51445	3.29282	2.71163	1.73981	12.5583	2.31468	5.42549	0.0684846	0.00231267	12.8955	10.0913	15.6956	10.8105	1.89897	2.10451	2.7399	7.3729	12.3732	3.52907
2A:878188-884378_td-k45_contig_22039_td-k21_contig_19641	92.5906	104.096	100.283	106.617	469.324	500.568	527.591	490.288	100.897	496.943	0.203034	1.06618e-21	4.53351e-23	191.14	190.413	168.798	187.852	589.797	498.458	822.374	791.395	184.551	675.506	0.273204	1.11506e-09	1.69713e-15	172.335	60.0825	211.08	139.149	67.393	69.1493	68.6947	64.3731	145.662	67.4025	2.16107	0.202448	0.0487626	188.473	172.393	207.736	170.565	75.959	79.9714	76.7171	78.1527	184.792	77.7001
IWGSC_CSS_6BL_scaff_4334432:0-6115_Traes_6BL_99D26BD69	7845.69	5994.62	5649.93	8265.6	28802.1	28682	28103.9	27335.2	6938.96	28230.8	0.245794	1.09457e-21	9.78526e-21	16102.4	13296.2	16849.9	17885.2	40814.2	50400.2	41491.7	42520.1	16033.4	43806.5	0.366005	1.53539e-10	5.4648e-11	12258.8	8276.37	6826.39	7040.21	8884.51	5844.76	5669.12	6160.68	8600.45	6639.77	1.29529	0.735276	1	9187.58	7004.22	10300	7982.94	11089.1	9188.3	7402.52	6488.15	8618.68	8542.01
IWGSC_CSS_7BL_scaff_6529275:3-1545_Traes_7BL_7A76996C8	1104.28	1958.3	1915.12	413.841	7996.6	6309.85	6082.61	7511.8	1347.88	6975.21	0.193239	1.23498e-21	2.35889e-25	265.207	2211.87	159.221	1534.27	6685.41	4824.02	8214.4	8375.05	1042.64	7024.72	0.148424	1.99294e-10	4.66065e-28	144.422	2073.92	829.953	937.691	1027.55	1114.62	1361.24	1175.24	996.497	1169.66	0.851951	1	0.134859	104.156	122.778	76.6314	68.4664	162.362	134.689	780.871	172.526	93.008	312.612
IWGSC_CSS_4AL_scaff_7024897:0-3126_Traes_4AL_A10C27077	25.8709	13.012	27.2614	7.01425	151.364	147.677	148.589	150.983	18.2896	149.653	0.122213	1.36274e-21	6.7919e-28	21.5033	25.0037	17.9572	38.4441	122.352	181.088	165.664	160.506	25.7271	157.402	0.163448	1.43592e-18	3.00034e-21	20.6317	22.531	18.7872	18.804	56.0346	38.6907	34.3474	38.2759	20.1884	41.8371	0.482548	0.069445	0.000346231	14.8795	17.6598	13.849	21.621	25.6362	16.8361	30.8238	11.7966	17.0023	21.2732
7B:97622675-97623712_td-k31_contig_76183	21.786	40.3371	36.9977	36.4741	0	0	0	0	33.8987	0	-	1.37724e-21	9.80509e-22	44.2011	19.2336	40.703	51.55	0	0	0.84956	0	38.922	0.21239	183.257	2.31826e-13	7.48245e-23	44.9042	155.571	45.3103	41.3687	0	23.0498	26.2125	0.869907	71.7885	12.533	5.72795	0.219873	1.53875e-09	27.775	27.7511	32.3144	30.0291	48.4238	48.4038	44.5233	38.3391	29.4674	44.9225
IWGSC_CSS_2BS_scaff_5214975:6664-7574_td-k41_contig_61867	17.7011	28.6263	35.0504	33.6684	155.172	199.46	245.473	211.863	28.7616	202.992	0.141688	1.4907e-21	1.59855e-27	91.9862	64.4326	43.0973	93.489	200.782	143.75	237.877	249.572	73.2513	207.995	0.352178	7.43329e-06	6.18607e-10	16.9908	11.8019	15.4718	30.0864	13.63	7.40885	18.0776	4.34954	18.5877	10.8665	1.71055	0.658441	0.557605	23.8072	14.296	17.5421	48.0466	36.0805	33.6722	21.2342	16.2204	25.923	26.8018
2B:177952174-177954656_Traes_2BS_8F481F00B	24.5093	15.6144	21.4197	9.81995	138.037	155.349	141.561	145.301	17.8408	145.062	0.122988	1.58127e-21	1.31147e-27	17.9194	50.9691	27.5344	42.8127	152.678	158.685	192.85	172.567	34.8089	169.195	0.205732	3.53987e-15	1.41128e-17	20.6317	32.1871	29.8385	16.2968	43.1618	32.9282	22.5969	41.7556	24.7385	35.1106	0.704587	0.676831	0.0514026	7.93572	21.8645	24.005	25.2245	34.1815	18.9406	20.5492	17.695	19.7574	22.8416
IWGSC_CSS_2BL_scaff_7941111:161-2817_Traes_2BL_C76BCE16D	577.329	720.863	499.468	555.529	101.861	66.1671	96.382	164.782	588.297	107.298	5.48283	1.68766e-21	1.35338e-15	259.234	463.53	311.259	370.461	61.6986	50.4058	90.903	64.0167	351.121	66.756	5.25976	3.81304e-11	4.26651e-15	890.802	1040.72	934.94	1241.06	909.426	1085.81	841.51	995.174	1026.88	957.98	1.07192	1	0.562365	371.987	491.952	324.991	415.603	432.966	307.259	350.707	362.747	401.133	363.42
2A:226516231-226517144_Traes_2AL_079988C38	5.4465	23.4216	19.4725	70.1425	1002.43	1055.8	616.945	657.506	29.6208	833.17	0.0355519	1.76661e-21	1.64402e-68	4.7785	9.61681	7.18289	6.1161	1530.96	989.448	1169.84	1178.28	6.92358	1217.13	0.00568843	2.91214e-77	1.73341e-103	14.5635	38.6245	12.1564	15.0432	259.728	901.41	1814.99	679.398	20.0969	913.881	0.0219907	0.00171832	1.78718e-65	8.92769	48.7747	26.7748	51.6501	356.058	500.874	415.094	333.255	34.0318	401.32
IWGSC_CSS_1AL_scaff_3971575:0-791_td-k41_contig_27581	23.1476	20.8192	14.6043	5.6114	134.229	163.979	118.972	125.819	16.0456	135.75	0.1182	2.09955e-21	1.52302e-27	8.36238	50.9691	5.98574	19.222	273.984	238.961	253.169	253.283	21.1348	254.849	0.0829306	7.05323e-35	2.35318e-35	36.4088	124.457	38.6795	20.0576	110.555	77.3814	59.6559	66.9829	54.9007	78.6437	0.698093	0.897499	0.0249663	12.8955	15.137	13.849	13.2128	12.3433	15.7838	25.3441	14.7458	13.7736	17.0543
IWGSC_CSS_4AL_scaff_7091974:3750-5756_Traes_4AL_8D0C34E3D	17.7011	23.4216	38.9449	32.2656	196.107	220.557	193.266	159.912	28.0833	192.461	0.145917	2.4182e-21	1.23884e-26	39.4226	14.4252	35.9145	14.8534	100.391	65.3409	62.8675	72.3667	26.1539	75.2415	0.3476	4.29407e-05	7.46172e-09	25.4862	7.51032	24.3129	47.6367	49.2196	46.0995	81.349	73.0722	26.2365	62.4351	0.420221	0.0531254	6.88415e-06	31.7429	68.9573	68.322	88.8862	120.585	129.427	106.856	172.526	64.4771	132.349
IWGSC_CSS_2BL_scaff_205375:25-647_Traes_2BL_CF3CFE8FE	0	1.3012	0.973623	0	39.031	62.3313	52.2069	42.2102	0.568705	48.9449	0.0116193	6.12444e-21	1.29157e-32	2.38925	2.88504	1.19715	3.49492	49.1498	98.9448	65.4161	76.0778	2.49159	72.3971	0.0344156	2.96941e-16	3.31961e-33	0	0	0	0	0	0	0	0	0	0	0	0	0	0.991965	0	0	3.60349	3.79795	0	4.10985	1.47458	1.14886	2.34559
3A:184752967-184755965_Traes_3AL_0ADBF00B9	1.36163	2.60239	0.973623	1.40285	95.1977	72.8797	60.7407	56.0097	1.58512	71.207	0.0222608	9.38604e-21	1.10781e-37	0	0	1.19715	0	58.5614	63.474	43.3276	45.4611	0.299287	52.706	0.00567842	1.03246e-26	6.45957e-35	1.21363	3.21871	0	0	0.757224	0.823206	0.903878	0.869907	1.10808	0.838554	1.32142	1	1	0	0	0.92327	0	3.79795	1.05226	0.684974	0	0.230817	1.38379
5B:261972346-261974896_Traes_5BL_16DA2DF8A	366.277	322.697	352.451	350.713	52.3587	102.607	68.7726	52.7628	348.035	69.1253	5.03484	9.73675e-21	9.19502e-14	504.132	245.229	442.945	124.069	104.574	50.4058	48.4249	56.5945	329.094	64.9998	5.063	0.013112	3.63206e-13	429.624	322.944	379.06	691.986	218.081	272.481	366.07	257.493	455.903	278.531	1.63681	0.397186	0.407613	277.75	291.807	355.459	438.425	225.028	602.943	244.536	721.07	340.86	448.394
4A:214987242-214991826_td-k63_contig_57682_td-k45_contig_57130	115.738	154.842	112.94	161.328	22.8474	18.2199	15.5617	20.2934	136.212	19.2306	7.08309	1.40496e-20	4.69622e-16	82.4292	50.9691	94.5747	51.55	26.1435	28.0032	23.7877	11.1333	69.8807	22.2669	3.13832	0.000695005	5.02508e-05	75.2448	245.695	95.0412	71.4551	60.5779	46.9227	67.7908	73.0722	121.859	62.0909	1.96259	0.622368	0.105101	72.4135	74.003	59.0893	56.4547	73.1105	82.076	68.4974	75.2036	65.4901	74.7219
5A:102919757-102921295_Traes_5AL_30E203667	132.078	100.192	118.782	103.811	637.824	465.088	479.902	572.273	113.716	538.772	0.211065	1.46626e-20	2.11328e-22	258.039	355.822	316.047	309.3	756.07	746.753	1028.82	1008.49	309.802	885.034	0.350045	1.55513e-10	2.96033e-11	42.4769	143.769	99.4617	114.077	161.289	163.818	165.41	123.527	99.9463	153.511	0.65107	0.297881	0.00561057	55.55	68.9573	36.0075	49.2477	83.5549	71.5534	118.501	69.3053	52.4407	85.7285
IWGSC_CSS_1AL_scaff_3882687:21-1964_td-k21_contig_70392	6.80813	3.90359	3.89449	9.81995	90.4378	90.1407	77.3064	66.5623	6.10654	81.1118	0.0752855	1.59609e-20	8.73534e-30	14.3355	5.77009	8.38004	8.73729	101.437	94.2776	80.7082	74.2223	9.30573	87.6612	0.106156	1.28633e-19	1.62953e-24	408.992	329.381	17.6821	111.57	149.173	112.779	96.7149	137.445	216.906	124.028	1.74885	0.842543	0.277151	110.108	158.097	107.099	159.755	164.261	227.287	117.816	258.051	133.765	191.854
4B:14540309-14544347_Traes_4BS_DE9B5B1AB	17.7011	9.10838	29.2087	37.877	623.545	776.744	546.667	396.939	23.4738	585.974	0.0400595	1.59609e-20	3.38128e-62	45.3958	21.157	49.0831	9.61102	573.065	345.373	598.09	601.2	31.3117	529.432	0.0591421	1.63229e-25	7.39015e-50	9.70901	3.21871	12.1564	7.52159	4.54335	15.6409	12.6543	7.82917	8.15143	10.1669	0.80176	0.977247	0.345218	11.9036	4.20472	12.9258	8.40815	7.5959	3.15677	8.21969	8.84748	9.36056	6.95496
IWGSC_CSS_2BL_scaff_8034764:13556-14737_Traes_2BL_F93E1C539	4.08488	0	8.7626	5.6114	59.9745	74.7976	83.3303	79.5501	4.61472	74.4131	0.0620149	2.22439e-20	3.29809e-30	17.9194	21.157	4.78859	48.9288	193.462	441.518	216.638	218.028	23.1984	267.411	0.0867519	1.09789e-05	3.71613e-35	14.5635	18.2393	12.1564	32.5936	31.8034	23.873	25.3086	51.3245	19.3882	33.0774	0.586147	0.504038	0.00742405	25.7911	11.7732	179.114	324.314	161.413	47.3515	162.339	63.4069	135.248	108.628
1B:183745269-183750798_Traes_1BL_D931EA570	172.927	154.842	170.384	120.645	23.7994	16.302	16.0637	43.8337	154.7	24.9997	6.18805	2.46641e-20	1.03432e-14	84.8184	76.9345	41.9002	118.827	16.7318	34.5373	28.0355	29.6889	80.6201	27.2484	2.95871	0.00586707	3.9636e-05	148.062	243.549	141.457	92.7663	70.4219	113.602	44.29	138.315	156.459	91.6574	1.70699	0.497222	0.312039	87.2929	72.3211	70.1685	75.6734	118.686	54.7173	60.2777	66.3561	76.364	75.0093
IWGSC_CSS_2AL_scaff_6395250:2939-5623_Traes_2AL_E1B2BB4DC	65.3581	40.3371	41.8658	57.5169	236.09	271.381	295.17	273.555	51.2695	269.049	0.190558	2.49355e-20	4.94896e-23	26.2818	25.0037	31.1259	33.2017	326.271	385.511	373.807	393.378	28.9033	369.742	0.0781715	6.56291e-42	2.47326e-40	7.28176	11.8019	2.21026	3.76079	44.6762	30.4586	67.7908	16.5282	6.26369	39.8635	0.157128	0.0299357	5.52964e-13	0.991965	1.68189	5.53962	4.80466	107.292	75.7624	55.4829	44.2374	3.25453	70.6937
4A:57134864-57137516_Traes_4AS_5C4ADB91B	797.913	863.995	919.1	837.502	215.147	202.337	195.776	175.335	854.627	197.149	4.33494	2.77943e-20	5.55675e-12	488.602	482.764	639.277	509.384	308.493	182.021	239.576	233.8	530.007	240.973	2.19945	5.62144e-06	0.00258721	767.012	697.387	624.398	618.024	401.329	559.78	599.271	528.904	676.705	522.321	1.29557	0.565287	1	411.666	611.366	335.147	437.224	306.684	487.194	256.865	336.204	448.85	346.737
1A:242879467-242882678_td-k41_contig_81464	46.2953	53.3491	71.0745	54.7112	3.80791	4.79472	2.00796	4.05868	56.3575	3.66731	15.3675	3.41491e-20	1.65752e-18	113.489	44.2373	143.658	82.1305	4.18296	9.33441	2.54868	6.49445	95.8788	5.64012	16.9994	1.28693e-06	1.2285e-24	63.1086	64.3742	93.936	85.2447	13.63	37.8675	47.0016	6.95926	76.6659	26.3646	2.90791	0.00135835	0.0013465	75.3894	56.3432	47.0868	43.2419	49.3733	56.8218	53.428	72.2544	55.5153	57.9694
5B:16995503-16997952_td-k45_contig_47881	1.36163	80.6742	0.973623	1.40285	187.539	201.378	188.748	184.264	21.1031	190.482	0.110788	4.16199e-20	2.18911e-30	0	111.555	99.3633	69.8983	243.657	209.091	246.372	204.111	70.2042	225.808	0.310902	2.61122e-07	1.22116e-11	2.42725	0	1.10513	0	128.728	139.945	131.966	120.047	0.883096	130.172	0.00678409	2.06081e-41	1.79673e-51	0	0	0	0	0	0	0	0	0	0
IWGSC_CSS_4BL_scaff_6872198:41-2857_Traes_4BL_33B99AAA6	590.946	664.912	663.037	977.787	48.5508	61.3724	55.2189	45.4572	724.17	52.6498	13.7545	4.30151e-20	4.42162e-36	743.057	529.886	717.092	444.728	78.4305	70.9415	68.8144	69.5834	608.691	71.9424	8.4608	6.338e-17	2.04579e-24	422.342	388.391	500.624	417.448	292.289	343.277	441.996	434.954	432.201	378.129	1.143	0.885254	0.778512	480.111	381.788	410.855	380.769	365.553	515.605	400.71	499.883	413.381	445.438
4B:250324445-250325553_Traes_4BL_9373B8CC8	631.795	788.526	703.929	1106.85	49.5028	48.9061	39.1552	31.6577	807.775	42.3054	19.0939	5.36476e-20	1.70422e-44	769.339	528.925	726.669	442.107	72.156	62.5406	44.1771	49.1722	616.76	57.0115	10.8182	4.50408e-17	9.94392e-30	457.537	953.81	516.096	570.387	294.56	363.857	453.747	445.393	624.458	389.389	1.60369	0.345023	0.408118	447.376	420.472	456.095	369.959	409.229	506.135	369.886	492.51	423.475	444.44
3A:2894959-2895224_Traes_3AS_5E1A799D2	0	2.60239	2.92087	8.4171	78.0621	59.4545	65.2586	58.4449	3.48509	65.305	0.0533663	5.55812e-20	1.96826e-30	0	0.961681	1.19715	0	65.8816	79.3425	55.2214	69.5834	0.539707	67.5072	0.00799481	1.93601e-31	6.30814e-39	6.06813	3.21871	2.21026	0	57.5491	54.3316	41.5784	58.2838	2.87428	52.9357	0.0542975	5.97766e-16	4.78881e-24	13.8875	14.296	16.6189	9.60931	67.4136	66.2921	61.6477	42.7628	13.6029	59.5291
7A:59293240-59294261_Traes_7AS_9D057AD42	430.274	334.408	442.025	420.855	92.3417	109.32	89.8561	56.0097	406.89	86.8818	4.68326	6.50342e-20	1.05192e-12	396.616	295.236	445.339	245.518	87.8421	96.1444	70.5135	50.1	345.677	76.15	4.53942	2.29538e-08	8.01027e-12	343.456	561.128	251.97	371.065	120.399	144.884	130.158	160.933	381.905	139.094	2.74567	0.0059335	0.000668787	145.819	182.485	192.04	180.175	151.918	149.42	142.475	165.153	175.13	152.241
IWGSC_CSS_7AL_scaff_4381601:369-1159_Traes_7AL_E70933BD3	20.4244	13.012	27.2614	2.8057	138.989	131.375	113.952	142.865	15.8759	131.795	0.120459	7.63209e-20	5.47231e-27	19.114	69.2411	17.9572	57.6661	213.331	145.617	285.452	270.911	40.9946	228.828	0.17915	1.14521e-07	1.78751e-20	14.5635	49.3535	11.0513	5.01439	21.9595	17.2873	17.1737	10.4389	19.9957	16.7148	1.19628	1	1	9.91965	7.56849	19.3887	2.40233	6.64641	4.20902	9.58964	2.94916	9.81978	5.84856
7B:185816547-185821341_Traes_7BL_BE727FEA0	55.8267	71.5658	70.1008	30.8627	336.048	277.135	274.086	323.071	57.089	302.585	0.188671	9.38522e-20	4.94719e-23	35.8388	63.471	43.0973	33.2017	402.61	358.441	359.364	369.256	43.9022	372.418	0.117884	3.59428e-32	2.06506e-31	99.5174	111.582	106.092	106.556	114.341	83.1438	104.85	86.1208	105.937	97.1138	1.09085	0.993781	0.650604	65.4697	54.6613	75.7081	73.271	108.242	62.0831	104.801	54.5595	67.2775	82.4213
4B:312492009-312495322_Traes_4BL_7CB91C0F4	2310.68	2408.52	3339.53	2743.98	546.435	572.489	622.467	651.823	2700.67	598.304	4.51389	1.10226e-19	4.85798e-13	2796.62	2431.13	1608.97	2092.58	647.313	744.886	666.055	700.473	2232.32	689.682	3.23675	6.33389e-09	4.73109e-08	3373.88	2690.84	2464.44	1923.02	1796.14	1736.14	1952.38	1946.85	2613.05	1857.88	1.40647	0.313814	0.800037	2715.01	2441.26	3056.95	2845.56	2463.92	2621.17	1762.44	1474.58	2764.69	2080.53
5A:84168740-84173373_isotig12397__gene=isogroup01533__length=3836__numContigs=5	69.4429	101.493	81.7843	65.934	465.517	341.384	357.919	383.139	79.6636	386.99	0.205855	1.10226e-19	4.90266e-22	145.744	278.888	141.264	290.952	453.851	436.85	518.232	526.05	214.212	483.746	0.442819	1.07432e-05	4.93619e-07	78.8857	109.436	143.667	99.0343	223.381	195.923	155.467	213.127	107.756	196.975	0.547054	0.0314797	0.00017062	121.02	124.46	146.8	124.921	185.15	143.107	230.151	113.543	129.3	167.988
3A:6435296-6436114_Traes_3AS_E61C3A374	4052.2	2424.13	4580.89	3035.77	107.573	157.267	201.298	104.714	3523.25	142.713	24.6877	1.16169e-19	1.45127e-56	4679.35	1751.22	5997.71	1619.89	244.703	220.292	152.921	141.95	3512.04	189.967	18.4877	0.000676069	2.20808e-45	3185.77	4215.43	3205.98	4298.59	646.67	327.636	329.915	575.879	3726.44	470.025	7.92818	1.27767e-29	8.86906e-20	2105.94	1530.52	4245.19	4075.55	2798.14	3396.68	2604.96	3715.94	2989.3	3128.93
1B:237804943-237805991_Traes_1BL_04A637384	9.53138	6.50599	14.6043	12.6257	226.57	293.437	186.238	168.841	10.8168	218.772	0.0494435	1.35037e-19	2.34476e-47	22.6979	13.4635	27.5344	17.4746	352.414	290.3	282.904	301.528	20.2926	306.787	0.0661457	9.44721e-44	5.90563e-43	13.3499	15.0206	12.1564	16.2968	12.8728	7.40885	17.1737	8.69907	14.2059	11.5386	1.23117	0.960914	1	10.9116	6.72755	25.8516	16.8163	14.2423	7.36579	21.2342	8.84748	15.0768	12.9224
7A:112785376-112788219_Traes_7AL_BFBB2AD1E	2027.46	1275.17	415.737	1024.08	5399.61	6736.58	6463.12	4866.35	1185.61	5866.41	0.202102	1.35163e-19	5.73406e-25	2953.11	5001.7	1666.43	7193.41	8854.28	11160.2	8341.83	8119.92	4203.66	9119.06	0.460976	0.0119342	1.18601e-06	1309.5	867.978	326.013	165.475	1826.43	824.852	509.787	441.913	667.242	900.744	0.740768	0.960914	0.0155307	1049.5	927.56	496.719	451.638	695.025	884.947	504.826	277.221	731.354	590.505
IWGSC_CSS_6BS_scaff_3021763:0-6909_Traes_6BS_BD894AD26	401.68	305.781	384.581	325.461	76.1581	54.6598	85.3382	73.8679	354.376	72.506	4.88754	1.52879e-19	4.96817e-13	348.831	365.439	241.824	307.553	125.489	104.545	90.903	96.4889	315.912	104.357	3.02723	1.68124e-10	1.21693e-06	110.44	62.2284	110.513	50.1439	97.6819	70.7957	56.0404	62.6333	83.3313	71.7878	1.1608	0.963052	0.81082	132.923	151.37	127.411	99.6966	96.8477	115.748	117.131	123.865	127.85	113.398
6B:183994568-183996893_Traes_6BL_15C094E64	8.16976	10.4096	15.578	5.6114	99.0056	80.5513	97.888	119.325	9.94217	99.1925	0.100231	1.65769e-19	1.64699e-27	1.19463	7.69345	4.78859	6.1161	90.9794	80.2759	187.753	143.806	4.94819	125.703	0.039364	1.50004e-09	9.2879e-40	0	0	8.84104	10.0288	3.78612	5.76244	4.51939	3.47963	4.71746	4.3869	1.07535	1	0.928499	0.991965	1.68189	0	0	1.89897	2.10451	4.10985	2.94916	0.668463	2.76562
2B:320111073-320111433_td-k51_contig_84889	1.36163	0	0	1.40285	71.3982	94.9354	73.7925	46.2689	0.691119	71.5988	0.00965267	1.80057e-19	1.83229e-41	38.228	16.3486	20.3515	6.98983	142.221	228.693	167.363	154.939	20.4795	173.304	0.118171	1.04287e-17	1.06535e-28	0	0	0	0	0	0	0	0	0	0	0	0	0	1.98393	0.840943	6.46289	0	9.49487	15.7838	14.3845	1.47458	2.32194	10.2844
5B:174070263-174071190_Traes_5BL_9A7C3FB41	193.351	210.794	237.564	202.01	853.923	946.477	883	901.026	210.93	896.107	0.235385	1.88868e-19	1.69491e-20	284.321	269.271	288.513	304.931	1029.01	1332.02	1228.46	1143.95	286.759	1183.36	0.242326	7.37157e-19	1.83257e-18	277.92	444.182	298.385	302.117	347.566	337.514	397.706	307.077	330.651	347.466	0.951607	1	0.30603	214.264	202.667	224.355	237.831	263.008	242.019	255.495	222.662	219.779	245.796
7A:4537509-4539959_Traes_7AS_643102EBE	174.288	205.589	181.094	145.896	792.996	735.51	742.945	761.408	176.717	758.215	0.23307	1.88868e-19	1.82278e-20	183.972	224.072	93.3776	188.725	753.978	692.613	1048.36	922.212	172.537	854.29	0.201965	1.24112e-16	2.50568e-21	54.6132	50.4264	114.934	70.2015	192.335	204.978	243.143	179.201	72.5437	204.914	0.354019	5.97867e-06	2.79118e-09	42.6545	77.3668	95.0968	61.2594	75.959	130.48	167.134	113.543	69.0944	121.779
1A:22236384-22237947_Traes_1AL_1F3FBE952	5008.06	6084.4	6424.94	5117.6	1764.96	1542.94	1320.23	1345.05	5658.75	1493.3	3.78944	2.73579e-19	3.13867e-10	2159.88	3913.08	2773.79	2683.22	1728.61	1517.78	1508.82	1492.8	2882.49	1562	1.84539	0.00359913	0.029896	5638.51	6522.18	5314.57	3996.47	3349.96	5030.61	4694.74	4548.75	5367.93	4406.01	1.21832	0.695675	0.960787	4087.89	4177.81	2876.91	3050.96	2577.86	2754.81	2531.67	2388.82	3548.39	2563.29
3B:61859071-61859206_KukriC13472_2	0	0	0	1.40285	39.983	48.9061	49.697	28.4107	0.350713	41.7492	0.00840046	2.88434e-19	8.46575e-31	1.19463	0.961681	0	2.62119	36.6009	38.2711	55.2214	54.7389	1.19437	46.2081	0.0258477	3.37896e-20	4.86287e-27	15.7771	39.6974	26.5231	30.0864	0	0	0.903878	0	28.021	0.225969	124.004	2.91203e-12	5.56242e-16	10.9116	19.3417	15.6956	4.80466	0	0	0	0	12.6884	0
4B:308782792-308783495_td-k35_contig_74377	2.72325	0	0.973623	1.40285	58.0706	45.0703	51.7049	43.022	1.27493	49.467	0.0257734	2.88447e-19	1.75109e-30	0	0.961681	0	3.49492	47.0583	76.5422	55.2214	42.6778	1.11415	55.3749	0.0201201	2.70404e-18	8.61485e-31	0	0	0	0	0	0	0	0	0	0	0	0	0	0	0	0	0	0	0	0	0	0	0
4B:186131994-186135166_td-k31_contig_57641	35.4023	16.9156	36.024	39.2798	198.011	163.979	203.306	176.147	31.9054	185.361	0.172126	5.52128e-19	1.28389e-23	34.6441	23.0804	37.1116	21.8432	162.09	169.886	161.416	142.878	29.1698	159.068	0.18338	8.53627e-18	2.86022e-20	53.3996	70.8116	15.4718	47.6367	22.7167	15.6409	10.8465	24.3574	46.8299	18.3904	2.54643	0.215411	0.0232877	26.7831	41.2062	38.7773	52.8512	17.0908	21.0451	13.0145	22.1187	39.9045	18.3173
6A:188708873-188710623_Traes_6AL_33DE178C5	1124.7	1293.39	1266.68	1597.85	368.415	440.155	295.17	224.851	1320.66	332.148	3.97611	5.61154e-19	9.67258e-11	933.003	894.364	1330.03	580.156	531.236	380.844	397.594	408.222	934.388	429.474	2.17566	0.0166509	0.00397224	707.544	1637.25	922.784	1021.68	721.635	857.781	924.667	849.899	1072.31	838.495	1.27886	0.742191	1	497.966	566.796	385.927	467.253	511.774	743.945	552.774	657.663	479.485	616.539
IWGSC_CSS_2AS_scaff_5207279:3258-3897_CL34223Contig1	155.225	80.6742	52.5756	152.911	471.228	635.78	562.228	456.195	110.346	531.358	0.207669	5.69086e-19	4.86337e-23	181.583	145.214	153.235	221.053	744.567	860.633	703.436	681.917	175.271	747.638	0.234433	1.68205e-18	1.66775e-18	160.199	162.008	69.6232	85.2447	158.26	66.6797	59.6559	60.8935	119.269	86.3723	1.38087	0.878153	0.92396	81.3411	105.959	141.26	209.003	187.049	155.734	103.431	66.3561	134.391	128.143
2B:335910959-335912861_Traes_2BL_76107858F	89.8673	147.035	140.202	56.114	549.29	742.222	512.029	586.073	108.305	597.404	0.181292	5.72982e-19	3.8396e-25	28.671	116.363	39.5059	59.4136	523.916	375.243	587.896	533.473	60.9885	505.132	0.120738	7.02075e-24	3.7914e-31	41.2633	144.842	148.087	90.2591	220.352	399.255	423.919	394.938	106.113	359.616	0.295073	0.000115675	3.53325e-12	20.8313	25.2283	12.9258	33.6326	56.0197	61.0308	226.042	51.6103	23.1545	98.6756
3A:107304-110299_Traes_3AS_944D741DB	215.137	221.204	133.386	273.556	11.4237	3.83577	8.53382	7.30562	210.821	7.77473	27.1161	7.57477e-19	1.80252e-39	48.9796	80.7812	43.0973	54.1712	4.18296	6.53409	5.09736	9.27778	56.7574	6.27305	9.04781	1.24039e-10	1.20595e-14	254.862	53.6451	197.818	68.9479	43.1618	55.1548	27.1163	62.6333	143.818	47.0166	3.05888	0.382015	0.000308509	86.301	139.597	86.7874	97.2943	23.7372	41.038	18.4943	17.695	102.495	25.2411
4A:66838468-66840557_Traes_4AS_8398CBD3E	475.208	506.166	507.257	408.23	102.813	132.334	116.462	80.3618	474.215	107.993	4.39117	7.57477e-19	6.10011e-12	599.702	683.755	638.08	493.657	317.905	166.153	246.372	225.45	603.799	238.97	2.52667	3.90648e-08	0.000101313	1086.2	1033.21	1066.45	1312.52	689.831	756.526	628.195	574.139	1124.59	662.173	1.69834	0.0442922	0.319393	747.942	502.884	327.761	330.32	233.574	427.216	202.067	358.323	477.227	305.295
3B:412449476-412451592_td-k35_contig_78748	12.2546	6.50599	1.94725	16.8342	247.514	411.387	365.448	218.357	9.38552	310.676	0.0302099	7.57477e-19	1.4103e-60	54.9528	23.0804	35.9145	16.6008	464.308	643.141	414.585	369.256	32.6371	472.823	0.0690261	5.94764e-20	1.65388e-45	13.3499	2.14581	5.52565	1.2536	8.32947	2.46962	0.903878	3.47963	5.56874	3.79565	1.46714	1	0.991298	5.95179	7.56849	13.849	8.40815	23.7372	21.0451	20.5492	22.1187	8.94437	21.8626
IWGSC_CSS_2BS_scaff_5179805:1214-4374_td-k31_contig_54611	24.5093	40.3371	0	1.40285	123.757	164.938	124.995	122.572	16.5623	134.066	0.123539	1.2672e-18	2.03157e-26	0	25.0037	10.7743	33.2017	118.169	154.951	118.938	122.467	17.2449	128.631	0.134065	5.44441e-19	1.26192e-22	0	0	0	0	0	0	0	0	0	0	0	0	0	0	0	0	0	0	0	0	0	0	0
IWGSC_CSS_5AS_scaff_1515957:2499-9482_Traes_5AS_2F996234C	1490.98	1298.59	657.195	1014.26	24.7514	12.4663	23.5935	17.0464	1115.26	19.4644	57.2973	1.411e-18	7.99486e-73	2846.79	2795.61	2859.99	3580.54	62.7444	116.68	45.8763	51.0278	3020.73	69.0821	43.7267	4.15736e-102	7.88362e-71	1285.23	319.725	718.334	374.826	13.63	26.3426	15.3659	6.95926	674.529	15.5745	43.31	0.000362918	1.83705e-51	783.652	617.252	385.004	270.262	8.54538	8.41805	6.84974	10.3221	514.043	8.53381
2A:144489457-144491915_Traes_2AS_6CAD77868	196.074	167.854	153.832	218.845	31.4152	26.8504	34.1353	36.5281	184.151	32.2323	5.71326	1.54918e-18	7.39467e-14	158.885	134.635	190.347	152.029	37.6466	50.4058	31.4337	26.9056	158.974	36.5979	4.3438	1.01088e-13	4.34187e-10	222.094	170.592	194.503	213.112	99.1964	118.542	86.7723	111.348	200.075	103.965	1.92445	0.0148901	0.135387	154.747	131.187	163.419	142.939	82.6054	121.009	74.6622	106.17	148.073	96.1117
1A:165606135-165609085_Traes_1AS_D930B0312	6172.25	4712.94	4454.32	6345.09	1123.33	1229.37	1051.17	991.941	5421.15	1098.95	4.93302	1.59993e-18	8.84959e-15	6774.72	5855.68	6107.85	5929.12	1157.63	973.579	1073.84	1054.88	6166.84	1064.99	5.79054	9.45217e-30	1.79435e-18	3400.58	2728.39	2982.75	2443.26	792.814	798.51	804.451	819.453	2888.75	803.807	3.59383	5.37792e-12	6.18661e-07	3551.24	3435.25	3303.46	3165.07	1029.24	1083.82	838.409	1042.53	3363.75	998.501
7B:131755818-131757017_td-k51_contig_86566	29.9558	24.7227	31.1559	28.057	0	0	0	0	28.4729	0	-	2.18746e-18	5.37281e-19	48.9796	24.042	63.4489	55.0449	0	0.933441	0	0	47.8789	0.23336	205.171	2.09737e-14	1.8245e-26	38.836	65.4471	44.2052	38.8615	0	13.9945	21.6931	0	46.8375	8.92189	5.24972	3.35097e-05	3.49281e-07	18.8473	22.7055	29.5446	32.4314	33.2321	23.1496	29.4539	20.6441	25.8822	26.6199
IWGSC_CSS_4AS_scaff_3077305:919-2471_Traes_4AS_1EA23DE08	0	3.90359	1.94725	0	39.983	50.824	53.2109	51.9511	1.46271	48.9922	0.0298559	2.20997e-18	3.04748e-29	2.38925	7.69345	11.9715	57.6661	111.894	126.948	138.478	159.578	19.9301	134.225	0.148483	1.96383e-12	2.15157e-21	7.28176	2.14581	5.52565	10.0288	18.1734	4.93924	4.51939	1.73981	6.2455	7.34296	0.850543	1	0.465609	0	6.72755	2.76981	1.20116	0	3.15677	5.47979	8.84748	2.67463	4.37101
2A:249865489-249873957_Traes_2AL_9BEBB1169	1923.98	1958.3	1407.86	2154.78	399.83	470.841	415.647	417.232	1861.23	425.888	4.37023	3.6992e-18	2.59043e-12	1710.7	1977.22	1902.27	2153.74	363.917	401.38	333.028	346.061	1935.98	361.097	5.3614	5.34676e-27	7.11151e-17	1161.44	964.539	1315.1	1104.42	773.126	913.759	757.449	696.796	1136.38	785.282	1.44709	0.267011	0.729986	708.263	910.742	840.176	977.748	635.207	752.363	560.994	853.782	859.232	700.586
7A:153703977-153704413_contig22477	1.36163	0	4.86811	8.4171	156.124	174.528	143.067	82.797	3.66171	139.129	0.0263188	3.78968e-18	1.26162e-49	32.2549	2.88504	23.943	0.873729	219.605	241.761	211.541	218.956	14.9892	222.966	0.0672263	1.05847e-40	2.35333e-41	2.42725	1.0729	2.21026	6.26799	0.757224	0.823206	3.61551	1.73981	2.9946	1.73394	1.72705	0.950785	0.863084	1.98393	1.68189	8.30943	3.60349	3.79795	11.5748	8.90467	19.1695	3.89468	10.8617
1B:114021811-114025592_Traes_1BS_4DFA1AFBB	228.753	184.77	146.043	99.6024	713.03	629.067	598.874	758.973	164.792	674.986	0.244142	4.01835e-18	2.68767e-19	211.449	376.017	269.358	286.583	705.874	771.022	816.427	758.923	285.852	763.062	0.374612	5.76312e-09	6.30923e-10	165.053	201.706	124.88	172.997	292.289	189.337	217.835	228.786	166.159	232.062	0.716012	0.412762	0.0154209	113.084	142.119	133.874	98.4955	134.827	130.48	165.764	119.441	121.893	137.628
IWGSC_CSS_4AL_scaff_7105516:436-7571_Traes_4AL_4690A5BB7	242.369	352.624	328.111	415.244	54.2627	53.7008	36.6452	33.2811	334.587	44.4725	7.52347	4.51817e-18	8.9849e-21	211.449	139.444	250.204	110.964	69.0188	52.2727	38.2302	30.6167	178.015	47.5346	3.74496	0.000644342	3.98664e-08	173.549	413.068	223.236	134.135	139.329	139.945	161.794	175.721	235.997	154.197	1.53049	0.667443	0.538801	169.626	176.598	152.34	134.53	143.373	213.608	150.694	156.305	158.274	165.995
7B:3557732-3558399_isotig15495__gene=isogroup02576__length=1272__numContigs=2	849.655	1301.2	623.118	498.012	0	3.83577	1.00398	0.811735	817.996	1.41287	578.959	5.01059e-18	9.60045e-101	597.313	1181.91	565.054	1708.14	3.13722	0	0	0.927778	1013.1	1.01625	996.904	3.36737e-14	1.13849e-107	444.187	865.832	445.367	749.652	0	3.29282	0.903878	0.869907	626.26	1.26665	494.421	6.47779e-28	2.25398e-77	189.465	255.647	148.646	318.309	0	1.05226	0.684974	0	228.017	0.434308
3B:104570276-104572614_td-k61_contig_34906	119.823	78.0718	177.199	106.617	431.245	547.557	540.141	580.391	120.428	524.833	0.229459	5.0692e-18	1.81982e-20	179.194	135.597	181.967	174.746	534.373	636.607	720.427	698.617	167.876	647.506	0.259265	1.43139e-16	9.77888e-17	149.276	172.737	184.557	302.117	280.173	261.779	298.28	291.419	202.172	282.913	0.714608	0.376139	0.0138317	89.2769	147.165	266.825	357.947	306.684	152.577	332.898	200.543	215.303	248.175
2B:589018-589593_Traes_2BS_0E205503D	0	0	0	0	35.2231	57.5366	66.2626	77.9266	0	59.2372	0	5.67282e-18	9.07295e-39	1.19463	0	0	0	36.6009	18.6688	82.4073	78.8612	0.298656	54.1346	0.00551693	1.28632e-06	1.42033e-35	0	2.14581	0	5.01439	0	0	0	0	1.79005	0	-	0.634722	0.0971324	0	0	0	0	0	0	0	0	0	0
IWGSC_CSS_2AL_scaff_2566596:3175-4772_Traes_2AL_C0670BBDD	322.705	221.204	199.593	258.125	34.2712	37.3988	27.6094	27.599	250.407	31.7196	7.89438	5.73895e-18	1.36075e-20	170.831	232.727	117.321	242.023	29.2807	33.6039	39.0798	38.0389	190.725	35.0008	5.44917	5.035e-08	1.94316e-14	283.989	238.184	270.757	373.572	131	150.647	162.698	137.445	291.626	145.447	2.00502	0.00499719	0.0839116	225.176	281.716	182.807	241.434	106.343	125.218	82.1969	138.611	232.783	113.092
1A:206820838-206822323_Traes_1AL_7227291BB	84.4208	76.7706	51.602	98.1995	315.104	346.179	334.325	358.787	77.7482	338.599	0.229618	7.35603e-18	5.36334e-20	134.993	121.172	116.123	102.226	442.348	438.717	452.816	456.467	118.629	447.587	0.26504	3.54096e-15	7.66604e-16	122.576	23.6039	36.4693	16.2968	12.8728	9.87847	18.9814	9.56898	49.7366	12.8254	3.87797	0.604163	7.73824e-05	117.052	53.8204	43.3937	33.6326	17.0908	23.1496	13.6995	14.7458	61.9746	17.1714
1B:106039957-106041525_Traes_1BS_BA046E212	25.8709	28.6263	7.78898	8.4171	355.087	320.287	563.734	576.332	17.6758	453.86	0.0389455	1.06803e-17	9.03261e-60	32.2549	328.895	15.5629	802.957	1565.47	2491.35	1239.51	1132.82	294.917	1607.29	0.183488	0.00204792	1.90561e-22	35.1952	35.4058	18.7872	71.4551	576.248	157.232	267.548	118.307	40.2108	279.834	0.143695	0.121057	3.71397e-25	48.6063	33.6377	48.01	15.6151	124.383	56.8218	217.137	19.1695	36.4673	104.378
5A:139186520-139188979_Traes_5AL_6FF34F1C3	47.6569	57.2527	61.3382	85.5739	279.881	306.862	311.234	258.132	62.9554	289.027	0.217818	1.12624e-17	1.20623e-20	25.0871	32.6972	15.5629	20.9695	283.395	383.644	309.24	270.911	23.5792	311.798	0.0756233	1.82904e-40	1.44034e-39	35.1952	5.36451	29.8385	1.2536	286.231	219.796	106.658	204.428	17.9129	204.278	0.087689	1.57741e-07	9.13986e-32	74.3974	118.573	111.716	34.8338	311.432	334.617	182.888	336.204	84.8799	291.285
IWGSC_CSS_5AS_scaff_1474960:0-470_td-k55_contig_4494_td-k31_contig_5074	1.36163	121.011	0	1.40285	255.13	293.437	279.608	259.755	30.944	271.982	0.113772	1.30345e-17	6.60965e-32	0	1.92336	228.655	0	378.558	207.224	405.24	384.1	57.6447	343.781	0.167679	4.4425e-05	4.65273e-27	258.502	175.956	159.139	171.743	0	1.64641	0	0	191.335	0.411603	464.853	1.40752e-41	2.84985e-51	219.224	155.574	313.912	207.801	0.949487	0	0	4.42374	224.128	1.34331
IWGSC_CSS_5AS_scaff_1551992:1415-2473_Traes_5AS_68BD5FB57	16354.5	12098.5	9632.05	17371.5	1051.93	889.9	957.294	648.577	13864.1	886.926	15.6317	1.45041e-17	7.22118e-44	14382.1	11802.7	9318.6	11122.6	1153.45	914.772	659.259	656.867	11656.5	846.087	13.7769	1.8342e-40	4.25118e-40	10908.1	3388.23	8140.39	4828.86	5074.16	6051.39	7166.85	5563.93	6816.39	5964.08	1.14291	0.989179	0.754983	9054.66	12576.3	9237.31	8554.69	7554.12	7653.06	5496.92	8306.31	9855.74	7252.6
1B:168218994-168220065_Traes_1BL_8F00448BE	68.0813	87.1802	125.597	101.005	4.75988	6.7126	7.02785	7.30562	95.466	6.45149	14.7975	1.50767e-17	2.12718e-23	59.7313	27.8888	29.9287	14.8534	6.27444	10.2679	11.8938	10.2056	33.1005	9.66042	3.42641	0.0977255	0.000280426	23.0589	37.5516	33.1539	73.9623	22.7167	34.5746	61.4637	27.837	41.9317	36.648	1.14417	1	0.84509	58.5259	49.6156	36.0075	43.2419	31.3331	43.1425	23.9741	41.2882	46.8478	34.9345
IWGSC_CSS_7AL_scaff_4551497:0-1022_Traes_7AL_DE79AE0D6	21.786	18.2168	27.2614	1.40285	126.613	129.457	111.442	129.066	17.1668	124.144	0.138281	1.52472e-17	3.04986e-24	23.8925	72.1261	21.5487	61.161	212.285	150.284	282.904	273.695	44.6821	229.792	0.194446	9.16473e-08	3.84799e-19	15.7771	19.3122	12.1564	13.7896	55.2774	50.2156	46.0978	42.6255	15.2589	48.554	0.314265	0.000450215	7.51794e-08	18.8473	10.0913	10.156	6.00582	13.2928	4.20902	15.7544	10.3221	11.2751	10.8946
4B:164883961-164885974_Traes_4BS_0BD0083A6	4.08488	6.50599	6.81536	11.2228	75.2061	96.8533	67.2666	67.374	7.15726	76.675	0.0933454	1.78417e-17	2.16107e-26	13.1409	8.65513	7.18289	10.4847	90.9794	67.2078	46.7258	55.6667	9.86591	65.1449	0.151446	1.31647e-08	1.76928e-17	16.9908	17.1664	13.2616	17.5504	10.6011	6.58565	4.51939	12.1787	16.2423	8.47122	1.91735	0.429846	0.393183	9.91965	5.04566	9.2327	10.8105	6.64641	5.26128	6.84974	10.3221	8.75212	7.26987
IWGSC_CSS_2AS_scaff_5289425:7062-7402_td-k51_contig_81155_td-k31_contig_61300	0	2.60239	3.89449	2.8057	44.7429	54.6598	50.199	60.8802	2.32565	52.6204	0.0441966	1.87368e-17	5.08239e-28	0	1.92336	1.19715	2.62119	69.0188	52.2727	71.3631	74.2223	1.43542	66.7192	0.0215144	2.51709e-27	6.63395e-34	15.7771	46.1348	29.8385	42.6223	1.51445	1.64641	2.71163	1.73981	33.5932	1.90308	17.652	1.0679e-06	1.24578e-12	27.775	27.7511	22.1585	18.0175	0.949487	0	0.684974	0	23.9255	0.408615
6A:205066738-205070702_Traes_6AL_DC03CC56C	1525.02	1500.28	1342.63	1827.91	332.24	469.882	362.436	462.689	1548.96	406.812	3.80756	2.1351e-17	7.23299e-10	1131.31	1103.05	1150.46	1293.12	560.516	558.198	434.975	395.234	1169.48	487.231	2.40027	6.24313e-08	0.000256788	1916.32	1895.82	1849.99	1808.94	1383.45	1848.92	1582.69	1574.53	1867.77	1597.4	1.16926	0.83981	0.832733	1461.16	1425.4	1471.69	1622.77	1332.13	1314.27	1169.25	1461.31	1495.26	1319.24
7A:122370816-122377593_Traes_7AL_6A3AC2A57	601.839	645.394	885.023	185.176	2657.92	2217.08	2056.15	2404.36	579.358	2333.88	0.248239	2.22111e-17	2.37888e-19	228.173	1085.74	202.318	435.991	2048.6	1347.89	2742.38	2799.11	488.055	2234.5	0.218419	6.33695e-05	1.64903e-19	40.0497	369.079	233.182	363.543	159.774	208.271	309.126	211.387	251.464	222.14	1.13201	0.998879	0.784931	21.8232	26.9102	20.3119	10.8105	46.5249	35.7767	210.972	69.3053	19.964	90.6447
7B:198990742-198995082_Traes_7BL_28C34BF1C	185.181	191.276	229.775	65.934	773.005	691.398	572.77	780.078	168.042	704.313	0.238589	2.3519e-17	1.77775e-19	37.0334	161.562	64.646	95.2364	742.475	371.51	994.835	1007.57	89.6196	779.097	0.11503	1.70263e-06	1.918e-33	72.8176	273.59	134.826	146.671	389.971	374.559	345.281	487.148	156.976	399.24	0.393188	0.000336741	2.55897e-08	85.309	246.396	124.641	103.3	241.17	128.375	404.135	181.373	139.912	238.763
IWGSC_CSS_2AL_scaff_6388373:1-3261_Traes_2AL_682E1C176	239.646	268.047	240.485	303.016	56.1666	56.5777	50.199	65.7506	262.798	57.1735	4.59651	2.5899e-17	1.71156e-11	354.804	325.048	348.37	405.41	175.684	194.156	118.089	119.683	358.408	151.903	2.35945	7.46863e-07	0.000610508	203.889	366.933	255.285	239.437	134.029	175.343	99.4265	172.242	266.386	145.26	1.83386	0.0505353	0.179312	211.289	194.258	224.355	196.991	201.291	110.487	163.024	140.085	206.723	153.722
IWGSC_CSS_7AS_scaff_4227052:6158-7169_td-k31_contig_75854	69.4429	41.6383	44.7866	82.7682	0	0.958943	0	0	59.659	0.239736	248.853	2.76107e-17	5.86172e-31	80.0399	82.7046	69.4346	90.8678	0	0.933441	0	0	80.7617	0.23336	346.082	5.71771e-40	3.5586e-38	35.1952	11.8019	15.4718	31.34	0	0	0	0	23.4522	0	-	3.68749e-07	1.09778e-14	43.6465	26.0692	0.92327	33.6326	0	0	0	0	26.0679	0
IWGSC_CSS_5AS_scaff_1505566:5040-8338_KukriC27392_3	100.76	106.698	118.782	116.437	19.0395	17.261	20.0796	11.3643	110.669	16.9361	6.53452	2.89313e-17	3.76605e-14	90.7915	112.517	37.1116	104.847	10.4574	20.5357	8.4956	12.0611	86.3168	12.8875	6.69774	1.61806e-05	3.22471e-14	27.9134	26.8226	46.4155	36.3543	46.1907	48.5691	37.9629	32.1866	34.3764	41.2273	0.833827	0.898822	0.175137	9.91965	17.6598	14.7723	19.2186	56.0197	54.7173	48.6332	50.1357	15.3926	52.3765
IWGSC_CSS_6BS_scaff_2937129:0-2329_Traes_6BS_FB06D4612	426.189	467.13	417.684	526.069	124.709	144.8	86.3422	101.467	459.268	114.33	4.01705	2.90538e-17	3.12904e-10	364.361	273.117	439.353	211.442	106.665	168.953	68.8144	58.45	322.069	100.721	3.19764	0.000838117	8.33975e-07	239.084	754.251	221.026	190.547	181.734	168.757	154.563	230.525	351.227	183.895	1.90993	0.717444	0.105387	188.473	191.735	158.802	70.8687	142.423	187.302	212.342	163.678	152.47	176.436
1A:84876839-84881640_Traes_1AL_0912DED70	277.772	158.746	223.933	336.684	4.75988	8.63049	5.0199	12.176	249.284	7.64658	32.6007	2.94549e-17	2.51373e-44	144.55	78.8579	180.769	39.3178	9.41166	9.33441	8.4956	12.9889	110.874	10.0576	11.0238	0.00187408	2.10086e-20	533.996	140.55	424.37	256.988	261.242	251.901	160.89	377.54	338.976	262.893	1.2894	0.925565	1	482.095	348.991	443.17	230.624	350.361	488.247	330.843	445.323	376.22	403.693
3B:561938963-561940217_td-k21_contig_67601_td-k35_contig_78957	371.724	295.372	260.931	353.518	56.1666	39.3167	79.8163	96.5965	320.386	67.974	4.71336	3.55487e-17	5.89601e-12	237.73	243.305	272.95	173.872	32.4179	23.336	34.832	30.6167	231.964	30.3007	7.65543	2.92605e-26	6.16248e-20	182.044	149.133	183.452	115.331	73.4508	89.7294	62.3676	96.5597	157.49	80.5269	1.95574	0.0126145	0.119395	249.975	239.669	222.508	290.682	174.706	121.009	171.929	207.916	250.708	168.89
5B:72649649-72651209_Traes_5BL_F664C293E	140.247	122.313	155.78	131.868	425.534	633.862	580.3	579.579	137.552	554.819	0.247922	3.68342e-17	6.99166e-19	278.348	312.546	283.724	465.697	644.176	837.297	667.754	712.534	335.079	715.44	0.468354	2.26548e-05	1.03855e-06	353.165	329.381	312.752	364.797	472.508	288.945	291.049	342.743	340.024	348.811	0.974807	1	0.312031	275.766	438.972	477.33	551.334	340.866	368.29	436.329	340.628	435.851	371.528
7A:163892369-163892745_td-k41_contig_75916	111.653	141.83	110.993	151.508	20.9435	16.302	24.5975	21.1051	128.996	20.737	6.22057	3.76855e-17	6.13121e-14	46.5904	56.7392	56.266	80.383	18.8233	8.40097	16.1416	15.7722	59.9947	14.7845	4.05793	1.69515e-08	2.77985e-07	65.5358	166.3	60.7821	111.57	44.6762	43.6299	47.0016	57.4139	101.047	48.1804	2.09726	0.295345	0.0686397	48.6063	62.2298	49.8566	99.6966	56.9692	33.6722	45.2083	32.4408	65.0973	42.0726
7B:133567261-133570747_td-k45_contig_30614	25.8709	26.0239	22.3933	15.4314	143.748	101.648	142.565	155.853	22.4299	135.954	0.164982	3.91285e-17	1.37067e-22	21.5033	28.8504	37.1116	51.55	121.306	165.219	134.231	134.528	34.7538	138.821	0.25035	2.12709e-11	3.2057e-14	7.28176	17.1664	15.4718	11.2824	16.6589	12.3481	7.23102	7.82917	12.8006	11.0168	1.16192	1	0.951038	8.92769	16.8189	14.7723	21.621	29.4341	9.4703	10.9596	11.7966	15.535	15.4152
IWGSC_CSS_3AS_scaff_3342168:2-659_Traes_3AS_FC81ABB98	957.223	547.804	1097.27	714.051	23.7994	32.6041	47.187	25.1638	829.088	32.1886	25.7572	3.98655e-17	3.57399e-52	1202.99	434.68	1480.87	395.799	59.6072	62.5406	35.6815	52.8834	878.585	52.6782	16.6784	0.00109159	1.3849e-39	724.535	524.649	768.065	798.542	169.618	66.6797	68.6947	144.405	703.948	112.349	6.26571	2.87301e-21	2.32976e-14	474.159	380.106	1023.91	1057.02	685.53	843.909	589.078	899.494	733.799	754.503
6A:166888077-166888519_contig17816	35.4023	20.8192	32.1295	40.6827	0.951977	0	0.50199	0.811735	32.2584	0.566425	56.9509	4.28101e-17	1.38669e-17	32.2549	11.5402	28.7316	6.98983	3.13722	0	0	0	19.8791	0.784305	25.3462	0.00151074	6.90538e-11	0	1.0729	4.42052	5.01439	0.757224	0.823206	0	1.73981	2.62695	0.830061	3.16477	0.752597	0.546496	5.95179	2.52283	5.53962	2.40233	0	0	0	2.94916	4.10414	0.73729
IWGSC_CSS_7BL_scaff_1423652:12-365_Traes_7BL_2AB6A85CF	144.332	252.432	238.538	54.7112	1027.18	797.841	744.451	995.188	172.503	891.165	0.19357	4.54844e-17	2.95436e-24	54.9528	312.546	20.3515	204.453	955.806	621.672	1206.38	1177.35	148.076	990.301	0.149526	1.80949e-08	7.5382e-27	19.418	171.664	114.934	96.5271	136.3	160.525	182.583	174.851	100.636	163.565	0.615264	0.502869	0.00265033	9.91965	15.137	12.9258	8.40815	27.5351	18.9406	106.171	25.0679	11.5976	44.4287
2A:239790253-239790632_Traes_2AL_6F3A92BF2	1.36163	1.3012	0	1.40285	68.5423	42.1935	44.1751	41.3985	1.01642	49.0774	0.0207105	4.64018e-17	1.83664e-31	20.3086	13.4635	15.5629	3.49492	105.62	161.485	123.186	109.478	13.2075	124.942	0.105709	1.08668e-21	6.40617e-28	0	0	0	0	0	0	0	0	0	0	0	0	0	0.991965	0	3.69308	0	14.2423	12.6271	10.2746	0	1.17126	9.286
2B:284878636-284881188_Traes_2BL_F14413C65	31.3174	20.8192	14.6043	29.4599	130.421	193.707	211.338	154.23	24.0502	172.424	0.139483	5.39841e-17	5.12031e-27	11.9463	11.5402	14.3658	20.0958	219.605	229.627	228.532	228.233	14.487	226.499	0.0639604	2.96495e-39	1.99773e-40	13.3499	15.0206	11.0513	7.52159	34.8323	18.1105	61.4637	20.0079	11.7359	33.6036	0.349244	0.316045	7.29688e-06	6.94376	10.0913	8.30943	8.40815	90.2013	64.1876	56.1679	30.9662	8.43816	60.3807
IWGSC_CSS_1BL_scaff_2033874:4424-7879_td-k61_contig_68240	287.303	329.203	297.929	187.982	1070.02	1054.84	998.959	1058.5	275.604	1045.58	0.26359	6.85347e-17	4.24407e-18	154.107	411.6	114.926	438.612	862.735	1009.98	956.605	933.345	279.811	940.667	0.29746	1.05388e-11	3.32526e-13	123.79	416.286	198.923	226.901	611.08	438.769	452.843	501.937	241.475	501.157	0.481835	0.0193367	5.41192e-06	342.228	109.323	227.124	207.801	421.572	158.891	510.306	175.475	221.619	316.561
3B:159157650-159160039_td-k55_contig_16470_td-k63_contig_15268	84.4208	106.698	87.626	206.219	405.542	548.516	472.874	469.183	121.241	474.029	0.255767	7.08327e-17	1.08901e-18	183.972	150.022	174.784	201.831	894.107	953.043	792.64	809.023	177.652	862.203	0.206045	3.83839e-22	1.79761e-21	304.62	144.842	223.236	189.293	196.878	241.199	269.356	234.005	215.498	235.36	0.915612	0.972457	0.224365	338.26	182.485	192.04	231.825	264.907	232.549	185.628	178.424	236.152	215.377
3B:462103601-462106950_td-k41_contig_31853_td-k21_contig_39518	40.8488	62.4575	149.938	63.1283	359.847	331.794	389.042	366.093	79.0931	361.694	0.218674	7.47595e-17	1.46455e-20	97.9593	100.015	106.546	165.135	377.512	637.54	389.099	413.789	117.414	454.485	0.258345	7.29296e-07	5.20309e-16	135.926	108.363	132.616	167.982	162.803	132.536	131.062	182.681	136.222	152.271	0.894604	0.939589	0.181978	129.947	76.5258	209.582	438.425	263.008	105.226	256.18	94.3731	213.62	179.697
IWGSC_CSS_2AS_scaff_5296065:1478-5514_Traes_2AS_F79B671A6	107.568	89.7826	66.2063	47.6969	0	1.91789	0.50199	0	77.8136	0.604969	128.624	7.99722e-17	2.34005e-35	221.006	216.378	286.118	329.396	0	1.86688	0.84956	1.85556	263.225	1.143	230.293	9.01125e-53	9.34373e-64	60.6813	62.2284	82.8847	170.489	0	1.64641	0.903878	0	94.0709	0.637572	147.546	2.72968e-07	7.04795e-35	24.7991	14.296	32.3144	56.4547	0	0	0	1.47458	31.9661	0.368645
IWGSC_CSS_5BS_scaff_2295186:176-2326_Traes_5BS_D41C4D394	4492	3389.62	2603.47	4926.81	273.217	210.968	245.975	156.665	3852.98	221.706	17.3787	8.52493e-17	1.8376e-46	4193.14	3397.62	2915.06	3349	360.78	260.43	165.664	174.422	3463.7	240.324	14.4126	1.13707e-55	5.88973e-41	3337.47	1178.05	2402.55	1549.45	1515.21	1817.64	2125.02	1679.79	2116.88	1784.41	1.18632	0.9527	0.863084	2673.35	3711.08	2872.29	2711.03	2223.7	2270.77	1554.89	2464.02	2991.94	2128.35
2B:39881593-39885126_contig77381	157.949	279.757	257.036	203.413	989.104	756.606	796.155	927.814	224.539	867.42	0.258858	8.52493e-17	2.16108e-18	132.603	172.141	173.587	253.381	830.317	917.573	826.622	796.962	182.928	842.868	0.21703	3.04379e-20	5.62458e-20	74.0312	125.53	86.2001	121.599	280.173	402.548	404.937	455.831	101.84	385.872	0.263921	5.95321e-11	3.04797e-14	44.6384	82.4124	45.2402	90.0873	249.715	219.921	316.458	331.78	65.5946	279.469
2B:331395059-331397722_Traes_2BL_11A295DD8	1387.5	1668.13	1376.7	1165.77	5387.24	5516.8	4894.9	4042.44	1399.53	4960.34	0.282143	8.57488e-17	4.86458e-17	1439.52	2140.7	1340.81	2191.31	6555.74	6570.49	6044.62	6060.25	1778.09	6307.78	0.281888	2.16271e-15	3.59539e-15	1325.28	1523.52	1431.14	1343.86	1672.71	1882.67	1499.53	1702.41	1405.95	1689.33	0.832253	0.783891	0.084366	849.122	985.585	1070.99	1287.65	1292.25	935.455	1208.29	943.731	1048.34	1094.93
7A:7840873-7842000_Traes_7AS_FF4D035B7	378.532	434.6	279.43	314.239	29.5113	32.6041	59.2348	83.6087	351.7	51.2397	6.86382	8.7309e-17	6.98896e-19	167.248	287.543	94.5747	277.846	51.2412	49.4724	80.7082	65.8723	206.803	61.8235	3.34505	0.00864584	7.19226e-08	735.458	293.975	871.948	274.538	281.687	279.067	155.467	387.979	543.98	276.05	1.97058	0.537631	0.0957148	514.83	720.688	485.64	385.574	315.23	416.693	281.524	193.17	526.683	301.654
3A:24095757-24100743_Traes_3AS_5A0EB37C5	12522.9	10910.5	10298	13826.5	3605.14	4093.73	3051.09	2630.02	11889.5	3345	3.55441	9.61072e-17	4.60505e-09	11702.6	9325.42	10466.7	7357.67	4634.72	3689.89	3648.86	3968.11	9713.08	3985.4	2.43717	5.66428e-08	0.000226012	7410.4	3491.23	7524.83	3471.21	3964.07	4577.02	4349.46	4657.48	5474.42	4387.01	1.24787	0.859183	0.993331	6286.08	6942.83	5646.72	4559.62	5708.32	7300.55	5488.01	7027.85	5858.81	6381.18
IWGSC_CSS_2AL_scaff_6433990:1375-4717_Traes_2AL_FD91EC97F	2282.09	2683.07	2433.08	2036.94	8705.83	8820.36	8266.26	7369.75	2358.79	8290.55	0.284516	1.07812e-16	5.54076e-17	2709.41	3291.84	2363.17	3509.77	11376.6	11685.8	10388.4	10550.7	2968.55	11000.4	0.269859	9.28547e-17	3.19411e-16	2152.97	3106.05	2195.89	2088.49	2602.58	2796.43	2470.3	2823.72	2385.85	2673.26	0.892489	0.949214	0.172614	1855.97	1633.95	1905.63	2165.7	2532.28	1646.78	2278.22	1658.9	1890.31	2029.05
3A:106093685-106096455_Traes_3AL_67BEA8DDA	25.8709	40.3371	103.204	21.0428	307.488	227.27	262.541	289.79	47.6137	271.772	0.175197	1.12328e-16	4.64521e-24	32.2549	71.1644	49.0831	91.7415	268.755	323.904	333.028	323.795	61.061	312.37	0.195476	4.30874e-19	3.12554e-20	33.9815	75.1032	60.7821	82.7375	49.9768	51.0388	51.521	56.544	63.1511	52.2701	1.20817	0.861194	0.939212	38.6866	31.1149	55.3962	123.72	55.0703	39.9857	109.596	30.9662	62.2294	58.9045
5B:267750277-267753059_Traes_5BL_DFFA40472	44.9337	59.8551	33.1032	43.4884	342.712	386.454	253.505	256.508	45.3451	309.795	0.146371	1.28271e-16	1.63311e-28	481.434	430.833	365.13	477.93	744.567	769.156	665.206	727.378	438.832	726.577	0.603972	0.00853116	0.000569992	57.0404	40.7703	53.0462	78.9767	134.029	107.017	182.583	124.397	57.4584	137.006	0.419385	0.000660832	6.49363e-07	39.6786	53.8204	43.3937	49.2477	96.8477	88.3895	81.5119	84.051	46.5351	87.7
IWGSC_CSS_7BL_scaff_6741332:0-529_td-k25_contig_71510	133.439	188.674	164.542	197.802	623.545	745.099	659.614	573.897	171.114	650.539	0.263035	1.87702e-16	6.62509e-18	115.879	154.831	67.0403	106.595	545.876	513.393	569.205	564.089	111.086	548.141	0.20266	4.73279e-21	8.50562e-21	19.418	130.894	81.7796	60.1727	106.011	98.7847	130.158	127.006	73.0661	115.49	0.632661	0.588908	0.00536367	35.7107	31.1149	30.4679	43.2419	67.4136	73.6579	132.885	70.7798	35.1339	86.1841
6A:191513880-191516478_Traes_6AL_9BB9F3A48	43.572	65.0599	45.7603	21.0428	306.536	227.27	216.859	314.142	43.8587	266.202	0.164757	1.89969e-16	2.13569e-25	28.671	51.9308	15.5629	59.4136	147.449	203.49	204.744	214.317	38.8946	192.5	0.20205	6.30649e-16	4.672e-18	8.49539	94.4154	33.1539	26.3256	77.9941	86.4366	82.2529	67.8528	40.5976	78.6341	0.516285	0.453787	0.000356521	12.8955	16.8189	16.6189	27.6268	32.2826	33.6722	64.3876	29.4916	18.49	39.9585
IWGSC_CSS_5AL_scaff_2744094:3936-4396_contig43968	0	0	0	0	26.6553	42.1935	33.6333	28.4107	0	32.7232	0	2.07895e-16	7.78445e-26	0	0	0	0	30.3265	17.7354	39.0798	43.6056	0	32.6868	0	1.98247e-13	3.11951e-25	9.70901	12.8748	9.94617	11.2824	0	0.823206	0	0	10.9531	0.205801	53.2217	1.08698e-05	2.53313e-07	13.8875	7.56849	10.156	7.20699	0.949487	1.05226	0	0	9.70474	0.500436
5B:16993432-16995154_td-k35_contig_38027	100.76	201.686	114.887	23.8485	1445.1	837.158	977.876	1173.77	110.295	1108.48	0.0995019	2.08987e-16	3.99299e-41	33.4495	295.236	219.078	184.357	1309.27	763.555	1529.21	1527.12	183.03	1282.29	0.142737	7.41878e-10	1.73188e-29	1.21363	39.6974	19.8923	33.8472	284.716	254.371	338.05	274.021	23.6626	287.79	0.082222	5.76547e-30	2.36782e-34	27.775	21.8645	29.5446	1.20116	18.0403	58.9263	123.295	23.5933	20.0963	55.9638
1B:95635856-95636230_KukriC5_32	1.36163	2.60239	0.973623	0	98.0536	62.3313	58.7328	55.198	1.23441	68.5789	0.0179999	2.20527e-16	6.1708e-38	1.19463	0.961681	1.19715	0.873729	136.992	172.687	134.231	123.395	1.0568	141.826	0.00745136	1.36653e-51	1.41497e-56	0	0	0	0	0	0	0	0	0	0	0	0	0	0	0	0	0	0	0	0	0	0	0
2B:298112312-298115564_td-k51_contig_85988	1.36163	9.10838	11.6835	4.20855	58.0706	79.5923	103.41	83.6087	6.59051	81.1704	0.0811935	2.65068e-16	7.26313e-28	8.36238	17.3103	8.38004	15.7271	111.894	98.0113	163.965	182.772	12.4449	139.161	0.0894286	4.11931e-12	3.8431e-30	2.42725	2.14581	6.63078	3.76079	3.0289	5.76244	11.7504	7.82917	3.74116	7.09273	0.527464	0.75495	0.119174	14.8795	2.52283	5.53962	4.80466	10.4444	3.15677	12.3295	5.89832	6.93665	7.95725
2B:331824602-331825760_td-k61_contig_15745	1677.52	1957	1545.14	1286.41	6112.64	5884.08	5630.31	4685.34	1616.52	5578.09	0.289798	2.77935e-16	1.69758e-16	1671.28	2374.39	1498.83	2510.22	6999.14	7640.22	6655.46	6539.91	2013.68	6958.68	0.289377	8.16251e-15	1.10844e-14	1263.39	3147.9	1170.33	1454.17	1483.4	1511.41	1387.45	1534.52	1758.95	1479.19	1.18913	0.9478	0.903674	752.902	834.216	887.262	1037.81	1219.14	717.638	1062.4	877.375	878.046	969.138
5A:136876644-136877288_td-k35_contig_74377	0	0	0	0	40.935	31.6451	28.6134	30.0342	0	32.8069	0	2.94259e-16	5.76399e-26	0	0	0	0	28.235	41.0714	20.3894	24.1222	0	28.4545	0	1.42428e-14	7.39641e-23	0	0	0	0	5.30057	2.46962	1.80776	2.60972	0	3.04692	0	0.166722	0.0063106	0	0	0	0	0	0	0	0	0	0
3A:620082-621026_KukriC15828_1	155.225	122.313	106.125	211.83	1.90395	4.79472	5.52189	1.62347	148.873	3.46101	43.0145	3.30523e-16	1.81364e-40	21.5033	39.4289	16.7601	34.0754	1.04574	0	1.69912	0.927778	27.9419	0.91816	30.4325	3.05329e-09	3.13833e-15	182.044	109.436	125.985	50.1439	34.8323	37.8675	17.1737	32.1866	116.902	30.515	3.83097	0.0285384	4.84114e-06	43.6465	88.299	60.0125	42.0408	17.0908	26.3064	7.53472	7.3729	58.4997	14.5762
IWGSC_CSS_2BS_scaff_5188493:4177-10918_Traes_2BS_9931EE821	634.518	683.129	338.821	434.884	1975.35	1681.99	1662.59	1864.56	522.838	1796.12	0.291093	3.66084e-16	1.99004e-16	894.775	1080.93	841.595	579.282	1302.99	970.779	2186.77	2203.47	849.145	1666	0.50969	0.0677966	5.15054e-06	228.162	203.851	227.657	210.604	611.08	522.736	573.962	448.002	217.569	538.945	0.403694	1.56506e-05	2.79755e-08	110.108	169.871	55.3962	73.271	102.545	149.42	174.668	150.407	102.161	144.26
4B:236270710-236274274_Traes_4BL_2847E4F04	424.827	377.347	429.368	537.292	105.669	147.677	111.944	82.797	442.208	112.022	3.94752	4.08985e-16	6.622e-10	326.133	293.313	422.593	302.31	138.038	136.282	123.186	128.961	336.087	131.617	2.55353	1.80143e-07	0.000167194	259.716	281.1	204.449	262.002	150.688	275.774	282.914	246.184	251.817	238.89	1.05411	1	0.569586	168.634	162.302	146.8	156.151	162.362	145.211	119.186	210.865	158.472	159.406
1A:83768346-83768662_isotig23377__gene=isogroup07829__length=557__numContigs=1	174.288	160.047	193.751	234.276	45.6949	44.1114	38.1512	35.7164	190.591	40.9185	4.65781	4.28693e-16	4.5308e-11	211.449	191.375	220.275	96.1102	47.0583	39.2045	39.0798	39.8945	179.802	41.3093	4.35259	6.96228e-06	2.99383e-10	116.508	66.52	145.877	101.541	26.5029	38.6907	38.8667	33.0565	107.612	34.2792	3.13927	0.000446566	0.000273328	199.385	119.414	120.948	120.116	56.9692	43.1425	32.8788	32.4408	139.966	41.3578
7B:187956145-187957165_td-k41_contig_53672	1.36163	1.3012	0.973623	1.40285	43.7909	42.1935	33.1313	49.5159	1.25982	42.1579	0.0298835	4.3607e-16	4.39199e-27	4.7785	10.5785	7.18289	6.1161	75.2933	94.2776	62.8675	77.0056	7.164	77.361	0.0926048	3.14691e-19	9.36783e-25	9.70901	17.1664	13.2616	16.2968	18.9306	17.2873	20.7892	19.138	14.1084	19.0363	0.741135	0.851835	0.147788	4.95983	4.20472	5.53962	8.40815	20.8887	11.5748	22.6042	1.47458	5.77808	14.1356
IWGSC_CSS_2BS_scaff_5172024:7208-8181_Traes_2BS_9B6AAE1A9	269.602	180.866	164.542	252.513	17.1356	23.9736	27.6094	12.176	216.881	20.2237	10.7241	4.48978e-16	2.35889e-25	401.394	300.045	325.624	102.226	12.5489	12.1347	16.1416	13.9167	282.322	13.6855	20.6293	3.28464e-07	5.86753e-38	139.567	16.0935	148.087	51.3975	62.8496	55.978	80.4451	65.243	88.7864	66.1289	1.34263	0.947602	0.955192	197.401	232.941	203.119	229.422	92.1003	137.846	127.405	134.187	215.721	122.884
4A:208412662-208431697_Traes_4AL_A06C88922	1142.4	1258.26	773.056	657.937	3748.88	3271.92	3048.58	3018.84	957.914	3272.06	0.292756	5.74294e-16	3.35597e-16	1458.64	2808.11	1903.47	2773.22	5385.56	5405.56	6033.58	6085.3	2235.86	5727.5	0.390372	1.18365e-08	2.17546e-09	1474.56	2446.22	1709.64	2384.34	3817.93	3301.06	3928.25	3241.27	2003.69	3572.13	0.560923	0.0156213	0.000123607	501.934	1148.73	613.974	618.6	901.063	866.007	1510.37	693.053	720.809	992.623
IWGSC_CSS_7BL_scaff_6659530:2219-7114_contig13236	47.6569	53.3491	58.4174	47.6969	5.71186	4.79472	3.51393	4.87041	51.7801	4.72273	10.964	6.19549e-16	6.19552e-15	72.8722	77.8962	95.7719	162.514	5.2287	3.73376	11.0443	5.56667	102.263	6.39335	15.9953	5.64629e-08	1.90009e-25	77.6721	175.956	76.254	86.4983	3.0289	50.2156	48.8094	6.95926	104.095	27.2533	3.81954	0.0519802	2.16763e-06	46.6224	60.5479	56.3195	84.0815	72.161	73.6579	90.4166	51.6103	61.8928	71.9615
IWGSC_CSS_1BL_scaff_3849175:828-1092_Traes_1BL_4D5B117F1	4.08488	3.90359	4.86811	5.6114	53.3107	54.6598	65.2586	59.2567	4.617	58.1214	0.0794371	6.84768e-16	1.02169e-24	7.16775	7.69345	1.19715	3.49492	57.5157	59.7402	56.9205	72.3667	4.88832	61.6358	0.0793097	5.21909e-18	7.40117e-24	4.85451	2.14581	0	0	3.0289	0	0	0	1.75008	0.757224	2.31117	0.992187	0.921482	3.96786	2.52283	0.92327	4.80466	0	3.15677	0	0	3.05465	0.789192
7B:60346958-60354677_Traes_7BS_D206DFBF2	540.566	664.912	530.624	615.851	169.452	186.035	146.581	124.196	587.988	156.566	3.75553	7.25747e-16	1.88292e-09	526.83	510.653	447.733	553.07	184.05	141.883	143.576	145.661	509.572	153.793	3.31337	4.58568e-13	5.27103e-08	418.701	172.737	563.616	256.988	169.618	260.956	309.126	229.656	353.011	242.339	1.45668	0.741946	0.695482	307.509	345.628	290.83	281.072	161.413	234.653	176.038	215.289	306.26	196.848
6B:201055407-201057056_td-k31_contig_35724	5269.49	4909.42	3879.89	5891.97	1547.91	1353.07	1241.92	988.694	4987.69	1282.9	3.88783	7.53456e-16	2.01569e-10	5221.71	4396.81	5199.22	4453.4	1768.35	1493.51	1508.82	1471.46	4817.78	1560.53	3.08727	8.03263e-13	2.84325e-07	1758.54	2741.27	1472.03	2342.98	1235.79	1437.32	1362.14	1789.4	2078.7	1456.16	1.42752	0.366848	0.754983	1720.07	1592.75	1474.46	1568.72	1004.56	1164.85	837.724	1685.44	1589	1173.14
2B:9397969-9400110_Traes_2BS_D89C56A09	762.511	736.478	738.98	799.625	174.212	246.448	196.278	210.239	759.398	206.794	3.67224	8.03378e-16	3.29354e-09	542.36	596.242	401.045	346.87	129.672	119.48	131.682	138.239	471.629	129.768	3.6344	2.60457e-08	3.52234e-09	639.581	458.129	622.188	616.77	291.531	456.056	341.666	291.419	584.167	345.168	1.69241	0.050843	0.321253	586.251	532.317	469.021	534.518	467.148	502.978	359.612	545.595	530.527	468.833
4A:169321817-169326366_Traes_4AL_36D63D2CA	2.72325	3.90359	11.6835	14.0285	73.3022	93.0175	76.3024	57.6332	8.08471	75.0638	0.107704	8.11489e-16	1.45445e-24	23.8925	9.61681	34.7173	6.1161	101.437	112.946	97.6994	116.9	18.5857	107.246	0.1733	2.00232e-16	5.49881e-20	24.2725	6.43742	17.6821	23.8184	12.8728	15.6409	14.462	11.3088	18.0526	13.5711	1.33022	0.895592	1	5.95179	9.25038	2.76981	12.0116	13.2928	9.4703	7.53472	8.84748	7.4959	9.78633
5A:67876321-67879758_Traes_5AL_BA3F95A211	0	2.60239	2.92087	0	48.5508	34.522	43.6731	43.8337	1.38082	42.6449	0.0323794	8.12731e-16	2.21281e-26	4.7785	3.84673	2.3943	6.1161	73.2018	96.1444	86.6551	99.2723	4.28391	88.8184	0.0482322	1.75054e-27	4.90841e-33	4.85451	3.21871	0	0	4.54335	2.46962	1.80776	0.869907	2.0183	2.42266	0.833095	1	0.74675	0.991965	3.36377	0.92327	2.40233	0.949487	1.05226	3.42487	1.47458	1.92033	1.7253
2B:2606789-2610992_td-k45_contig_22039_td-k21_contig_19641	25.8709	65.0599	45.7603	25.2513	158.98	173.569	221.879	215.922	40.4856	192.587	0.210219	8.31168e-16	1.85318e-19	100.349	91.3597	61.0546	103.1	170.456	139.083	291.399	267.2	88.9657	217.034	0.409915	0.00727205	6.25744e-08	26.6998	8.58322	35.3642	17.5504	24.2312	30.4586	28.0202	32.1866	22.0494	28.7241	0.767625	0.833825	0.121259	25.7911	24.3874	24.005	60.0582	35.131	28.4109	30.1389	39.8137	33.5604	33.3736
IWGSC_CSS_2BS_scaff_5214975:5276-6568_KukriC884_31	21.786	35.1323	37.9713	26.6542	133.277	134.252	184.732	176.147	30.3859	157.102	0.193416	8.33525e-16	1.76854e-20	48.9796	36.5439	51.4774	75.1407	135.946	97.0779	204.744	179.061	53.0354	154.207	0.343923	0.000596087	6.55152e-10	21.8453	16.0935	37.5744	37.6079	9.84392	9.05526	17.1737	10.4389	28.2803	11.6279	2.4321	0.0848845	0.0667477	26.7831	18.5008	24.9283	27.6268	17.0908	17.8883	17.1244	13.2712	24.4597	16.3437
6B:24549293-24551695_Traes_6BS_94835C92A	347.215	547.804	606.567	413.841	2092.44	1750.07	1484.89	1623.47	478.857	1737.72	0.275566	9.45048e-16	2.06736e-17	713.191	561.622	645.263	535.596	2444.94	2543.63	2208.86	2187.7	613.918	2346.28	0.261656	6.83897e-18	2.76278e-17	601.959	1208.09	711.704	720.819	388.456	530.968	526.961	533.253	810.642	494.909	1.63796	0.232025	0.356297	388.85	313.672	292.677	221.014	411.128	367.237	391.12	249.204	304.053	354.672
4B:191104537-191105317_td-k51_contig_69904	73.5278	50.7467	64.2591	105.214	0	1.91789	1.50597	2.43521	73.4368	1.46477	50.1356	1.00488e-15	1.10683e-29	198.308	64.4326	166.404	193.094	4.18296	1.86688	1.69912	4.63889	155.56	3.09696	50.2297	5.2306e-12	2.53366e-42	82.5266	18.2393	49.7308	53.9047	0.757224	34.5746	39.7706	0.869907	51.1004	18.9931	2.69047	0.409589	0.00684901	84.317	79.8896	93.2502	88.8862	71.2115	78.9192	57.5378	100.271	86.5858	76.985
4A:21571817-21579370_Traes_4AS_0D40CC199	546.012	424.19	399.185	594.809	126.613	82.4691	96.884	89.2909	491.049	98.8142	4.96942	1.17038e-15	1.43557e-13	507.716	593.357	694.346	322.406	138.038	64.4074	140.177	141.95	529.456	121.143	4.3705	1.86005e-06	7.64946e-12	327.679	112.655	381.27	401.151	69.6646	145.707	166.313	86.9907	305.689	117.169	2.60895	0.114683	0.00212857	158.714	163.143	84.9408	111.708	34.1815	58.9263	51.3731	60.4578	129.627	51.2347
IWGSC_CSS_4AL_scaff_7135156:5304-7535_td-k51_contig_84113	57.1883	72.867	171.358	71.5454	2279.03	2649.56	4241.81	4706.44	93.2396	3469.21	0.0268763	1.36507e-15	2.17296e-82	216.227	82.7046	113.729	70.772	2870.56	1878.08	4792.37	4479.31	120.858	3505.08	0.0344809	8.84172e-12	2.93107e-71	32.7679	6.43742	76.254	282.06	19.6878	43.6299	183.487	46.975	99.3797	73.445	1.35312	1	0.931845	104.156	30.274	145.877	273.865	407.33	525.076	408.245	225.611	138.543	391.565
IWGSC_CSS_5AL_scaff_2801637:7187-9692_Traes_5AL_0807B656A	814.252	926.452	858.735	1210.66	192.299	234.941	215.856	228.909	952.525	218.001	4.36935	2.07554e-15	5.42356e-12	973.62	807.812	1002.01	894.698	309.539	296.834	299.895	269.983	919.536	294.063	3.127	3.16752e-12	2.98297e-07	1222.12	1431.25	1047.66	1360.15	577.005	708.78	639.945	697.666	1265.3	655.849	1.92925	0.00377972	0.101085	882.849	994.836	952.814	951.322	511.774	467.202	382.216	470.391	945.455	457.895
4B:311453946-311457248_Traes_4BL_5AF7ACF03	4.08488	6.50599	7.78898	8.4171	110.429	120.827	78.3104	71.4327	6.69924	95.2498	0.0703333	2.28693e-15	6.61412e-32	3.58388	0.961681	2.3943	5.24237	158.952	250.162	124.885	144.733	3.04556	169.683	0.0179485	1.81156e-17	2.70158e-53	3.64088	3.21871	1.10513	1.2536	84.8091	44.4531	32.5396	66.113	2.30458	56.9787	0.0404463	1.33994e-07	3.77539e-27	6.94376	17.6598	13.849	2.40233	77.858	96.8075	47.9482	47.1866	10.2137	67.4501
2B:335193194-335196762_Traes_2BL_EFA5C605E	28.5941	44.2407	39.9185	19.6399	168.5	178.363	148.087	179.394	33.0983	168.586	0.196329	2.4437e-15	3.35073e-20	16.7248	37.5056	9.57719	29.7068	140.129	118.547	195.399	159.578	23.3786	153.413	0.15239	1.36342e-14	6.33374e-22	13.3499	49.3535	25.418	37.6079	80.2658	88.9062	79.5412	61.7634	31.4323	77.6192	0.404956	0.00251023	2.12973e-06	15.8714	10.9323	15.6956	16.8163	25.6362	30.5154	76.0322	47.1866	14.8289	44.8426
2A:691383-700132_td-k45_contig_50232_td-k55_contig_14458	66.7197	59.8551	53.5492	44.8912	244.658	238.777	222.381	268.684	56.2538	243.625	0.230903	2.45204e-15	9.85684e-19	64.5098	88.4747	58.6603	84.7517	270.847	263.23	330.479	329.361	74.0991	298.479	0.248255	1.01157e-14	5.18117e-16	122.576	115.873	127.09	136.642	61.3352	54.3316	46.0978	49.5847	125.545	52.8373	2.37608	0.00095781	0.0183404	96.2206	104.277	88.6339	96.0931	41.7774	39.9857	43.1534	38.3391	96.3062	40.8139
5B:116974389-116975380_td-k45_contig_24004	3436.74	3565.28	3261.64	3783.49	1088.11	1319.51	895.549	906.708	3511.79	1052.47	3.33672	2.4762e-15	4.11655e-08	3293.58	2530.18	3166.46	1864.54	852.278	992.248	736.569	749.645	2713.69	832.685	3.25896	2.15879e-07	8.38875e-08	3688.21	3667.18	3361.81	3590.31	2343.61	3175.11	2685.42	2791.53	3576.88	2748.92	1.30119	0.548893	1	2557.29	2622.9	2514.99	1937.48	2249.34	2668.52	1868.61	2568.72	2408.16	2338.8
6A:36510691-36514649_Traes_6AS_8FFD6CC72	874.164	1163.27	990.174	937.104	306.536	347.138	224.891	288.978	991.178	291.886	3.39577	2.73493e-15	3.02397e-08	612.843	427.948	835.61	442.107	301.173	465.787	240.426	214.317	579.627	305.426	1.89777	0.104528	0.0455603	959.979	2090.01	1151.55	803.556	757.224	1073.46	997.881	1021.27	1251.27	962.459	1.30008	0.809392	0.962163	537.645	478.497	471.791	261.854	498.481	524.023	818.544	492.51	437.447	583.39
IWGSC_CSS_2BL_scaff_8090499:22792-27859_Traes_2BL_06F21B5CB	142.971	89.7826	129.492	81.3653	450.285	468.923	397.074	418.044	110.903	433.581	0.255783	2.89387e-15	8.75824e-18	210.254	192.336	192.741	109.216	698.554	561.932	784.994	771.912	176.137	704.348	0.250071	6.85928e-18	1.34114e-17	95.8765	96.5612	99.4617	107.809	109.04	153.939	127.447	127.006	99.9272	129.358	0.772484	0.671864	0.0528818	116.06	88.299	73.8616	74.4722	117.736	72.6057	87.6767	92.8985	88.1732	92.7293
6A:160169028-160169579_td-k41_contig_74566	1.36163	0	2.92087	7.01425	55.2146	47.9472	44.1751	45.4572	2.82419	48.1985	0.0585949	3.34677e-15	2.3344e-25	3.58388	0.961681	4.78859	4.36864	64.8359	42.0049	59.4692	52.8834	3.4257	54.7983	0.0625147	2.13783e-18	6.83561e-25	2.42725	0	0	5.01439	5.30057	1.64641	8.1349	6.95926	1.86041	5.51028	0.337625	0.474394	0.0331854	2.9759	5.04566	0.92327	3.60349	4.74744	1.05226	2.7399	4.42374	3.13708	3.24083
3B:759175875-759178321_TRAES3BF072500120CFD_g_assembly_name=IWGSC2_biotype=pseudogene_logic_name=iwgsc_version=1	4.08488	2.60239	5.84174	7.01425	78.0621	122.745	71.7845	79.5501	4.88582	88.0354	0.0554983	3.43103e-15	5.49804e-34	28.671	8.65513	15.5629	6.98983	95.1623	82.1428	112.992	102.983	14.9697	98.32	0.152255	3.14958e-17	6.63691e-21	7.28176	10.729	13.2616	8.77519	34.0751	14.8177	18.0776	38.2759	10.0119	26.3116	0.380513	0.121121	7.89701e-05	12.8955	13.4551	18.4654	8.40815	38.929	19.9929	45.2083	25.0679	13.306	32.2995
1A:126694656-126696923_Traes_1AS_4F0148D96	171.565	204.288	171.358	189.385	36.1751	56.5777	34.6373	38.9633	184.149	41.5883	4.4279	3.49854e-15	1.57568e-10	199.502	247.152	247.81	321.532	90.9794	67.2078	80.7082	75.15	253.999	78.5113	3.23519	2.79578e-11	2.72404e-07	269.425	312.215	265.231	369.811	127.971	160.525	131.062	122.657	304.171	135.554	2.24391	0.000468753	0.0221209	133.915	153.052	132.028	181.376	66.4641	70.5011	52.0581	73.729	150.093	65.6881
6B:52393155-52394437_td-k55_contig_14929	593.669	448.913	372.897	568.154	65.6864	105.484	87.3462	75.4914	495.908	83.5019	5.93889	3.77314e-15	4.56934e-17	960.479	625.093	1209.12	660.539	106.665	106.412	118.089	100.2	863.808	107.842	8.00996	3.8011e-09	1.03948e-23	567.977	371.224	461.944	752.159	154.474	181.928	195.238	191.38	538.326	180.755	2.97821	0.0006898	0.000148102	352.148	324.604	348.996	487.673	229.776	256.75	168.504	312.611	378.355	241.91
IWGSC_CSS_5AS_scaff_1535390:1089-8399_contig57240	16742.6	12073.8	9127.71	17349.1	1036.7	793.046	939.222	655.882	13823.3	856.213	16.1447	4.15289e-15	1.0297e-44	14034.5	10937.2	9384.45	10351.9	1181.69	997.849	660.108	608.623	11177	862.066	12.9654	5.27322e-39	2.37982e-38	11508.8	8401.9	7196.61	6212.83	4624.37	5104.7	6615.48	4958.47	8330.04	5325.76	1.5641	0.196893	0.487061	8036.9	11221.5	8780.3	7915.67	6791.68	7147.97	5059.91	7947.99	8988.6	6736.89
2B:2526225-2526310_td-k25_contig_29765	0	0	0.973623	0	29.5113	40.2756	25.6015	37.3398	0.243406	33.182	0.00733546	4.97275e-15	2.32998e-26	0	0.961681	0	0	34.5094	23.336	30.5842	35.2556	0.24042	30.9213	0.00777523	1.26117e-16	2.46489e-24	16.9908	80.4677	35.3642	27.5792	0	0	0.903878	0.869907	40.1004	0.443446	90.4291	0.000656003	1.8868e-20	23.8072	14.296	11.0792	14.414	0	1.05226	0	0	15.8991	0.263064
IWGSC_CSS_5AL_scaff_1192759:0-5389_Traes_5AL_F290E8198	1447.41	1314.21	1440.96	1672.2	382.695	438.237	441.249	429.408	1468.69	422.897	3.47293	5.14088e-15	2.00355e-08	1248.38	1116.51	1258.2	1033.62	450.714	434.984	342.373	367.4	1164.18	398.868	2.91871	4.02449e-11	2.08048e-06	722.108	612.627	605.611	496.425	540.658	798.51	724.91	650.691	609.193	678.692	0.897598	0.957421	0.189052	710.247	679.482	647.212	565.748	595.328	658.712	553.459	675.358	650.672	620.714
IWGSC_CSS_7AL_scaff_4365630:4-1228_Traes_7AL_569D0BB1B	24.5093	27.3251	43.813	12.6257	152.316	152.472	140.557	142.865	27.0683	147.053	0.184072	5.61901e-15	1.56588e-20	39.4226	65.3943	33.5202	48.0551	202.874	182.954	205.594	205.967	46.5981	199.347	0.233753	4.35707e-14	4.30963e-16	116.508	64.3742	145.877	139.149	70.4219	53.5084	65.0792	45.2352	116.477	58.5612	1.98898	0.0764172	0.125113	43.6465	19.3417	41.5471	50.4489	53.1713	31.5677	65.7575	35.3899	38.7461	46.4716
IWGSC_CSS_3AS_scaff_3330165:45-3647_Traes_3AS_F050A9A88	332.237	392.962	303.77	310.03	89.4858	79.5923	82.3263	91.7261	334.75	85.7826	3.9023	6.64753e-15	1.73444e-09	168.442	241.382	164.009	197.463	79.4762	97.0779	70.5135	87.2112	192.824	83.5697	2.30734	8.10583e-06	0.00122512	322.825	549.326	295.07	298.356	277.144	302.117	285.625	313.167	366.394	294.513	1.24407	0.74175	1	273.782	246.396	208.659	189.784	272.503	231.496	250.701	219.712	229.655	243.603
6A:93088050-93092319_td-k51_contig_15504	40.8488	44.2407	71.0745	58.9197	269.409	211.927	224.389	238.65	53.7709	236.094	0.227752	6.64753e-15	4.03368e-19	146.939	141.367	167.601	185.231	441.302	425.649	508.037	528.834	160.284	475.956	0.336763	1.74174e-10	1.36315e-11	78.8857	96.5612	138.141	155.446	68.1502	98.7847	108.465	81.7713	117.259	89.2929	1.31319	0.669704	0.990999	107.132	60.5479	87.7106	81.6792	114.888	68.3966	91.7866	48.6611	84.2675	80.9331
4A:214923251-214926361_Traes_4AL_0129C8810	87.1441	87.1802	97.3623	137.479	15.2316	19.1789	9.03581	9.74082	102.291	13.2968	7.69295	7.89689e-15	8.04735e-16	83.6238	47.1224	69.4346	40.1915	23.0063	27.0698	19.5399	22.2667	60.0931	22.9707	2.61608	0.00437005	0.00180318	64.3222	60.0825	102.777	41.3687	55.2774	54.3316	52.4249	59.1537	67.1376	55.2969	1.21413	0.855087	0.953011	83.3251	74.8439	81.2477	52.8512	59.8177	79.9714	69.8674	75.2036	73.067	71.215
IWGSC_CSS_5BS_scaff_74324:5-1239_Traes_5BS_0BA23FE30	95.3138	163.951	93.4678	84.171	440.765	380.701	404.102	404.244	109.226	407.453	0.26807	8.5538e-15	9.38435e-17	215.033	379.864	216.684	656.17	558.425	740.219	587.896	621.611	366.938	627.038	0.585192	0.188256	0.000693436	353.165	488.171	351.431	388.615	312.734	283.183	248.566	265.322	395.346	277.451	1.42492	0.331877	0.783231	119.036	163.984	122.795	241.434	140.524	82.076	128.09	73.729	161.812	106.105
6A:69216312-69219078_Traes_6AL_FEF586A96	1286.74	1267.37	1026.2	505.026	3476.62	3770.57	2975.29	3412.54	1021.33	3408.75	0.29962	8.73683e-15	1.51408e-15	561.474	2093.58	544.703	604.62	2234.75	1329.22	3021.04	3046.82	951.094	2407.96	0.39498	0.0632836	7.85817e-09	87.3811	728.501	565.827	842.418	533.086	639.631	1042.17	568.919	556.032	695.952	0.798951	0.957859	0.0641819	41.6625	58.0251	36.9308	8.40815	68.3631	128.375	727.443	188.746	36.2566	278.232
2A:240476398-240477597_CL1Contig1767	28.5941	16.9156	22.3933	57.5169	159.932	198.501	162.645	129.066	31.355	162.536	0.192911	8.83201e-15	2.95848e-21	180.388	121.172	180.769	62.9085	214.377	266.031	282.054	308.022	136.31	267.621	0.509338	0.000624817	5.31039e-06	10.9226	3.21871	12.1564	5.01439	9.08669	22.2266	15.3659	7.82917	7.82804	13.6271	0.574447	0.679324	0.0496414	30.7509	19.3417	37.8541	13.2128	45.5754	95.7553	39.7285	36.8645	25.2899	54.4809
6B:6219927-6220927_Traes_6BS_143FEF476	1471.92	1172.38	1011.59	1381.81	280.833	439.196	359.927	323.071	1259.42	350.757	3.59059	9.59311e-15	5.34559e-09	1207.77	860.705	1228.27	784.608	482.086	520.86	344.921	330.289	1020.34	419.539	2.43205	3.60505e-05	0.000352817	974.542	1481.68	690.706	755.92	636.068	744.178	494.421	660.26	975.712	633.732	1.53963	0.453241	0.534453	793.572	891.4	1062.68	1126.69	911.508	813.394	704.154	1080.87	968.587	877.481
IWGSC_CSS_2AL_scaff_6328693:3312-6622_Traes_2AL_2F860EA8F	4.08488	13.012	4.86811	1.40285	60.9265	61.3724	56.2228	64.9388	5.84195	60.8651	0.0959819	1.01419e-14	5.29262e-23	1.19463	8.65513	3.59145	10.4847	64.8359	59.7402	88.3543	81.6445	5.98149	73.6437	0.081222	1.94472e-19	5.09643e-25	3.64088	5.36451	5.52565	7.52159	19.6878	12.3481	11.7504	11.3088	5.51316	13.7738	0.400265	0.203052	0.00271362	3.96786	2.52283	3.69308	4.80466	8.54538	0	5.47979	1.47458	3.74711	3.87494
5B:4922257-4924358_Traes_5BS_577D58A57	4152.96	3251.69	2407.77	4633.62	308.44	285.765	311.736	183.452	3611.51	272.348	13.2606	1.18372e-14	9.32658e-39	3902.84	3212.02	2632.53	2903.4	421.433	327.638	242.974	208.75	3162.7	300.199	10.5353	3.56866e-37	1.39823e-32	3095.96	726.355	2485.44	1316.28	1539.44	1843.98	2163.88	1717.2	1906.01	1816.12	1.04949	1	0.507167	2954.07	3956.64	2839.05	2556.08	2374.67	2462.28	1730.25	2545.12	3076.46	2278.08
3B:730722455-730726203_td-k61_contig_315	265.517	201.686	175.252	245.499	52.3587	66.1671	49.195	37.3398	221.988	51.2652	4.3302	1.3115e-14	1.63936e-10	223.395	150.022	215.487	126.691	77.3847	55.073	62.8675	75.15	178.899	67.6188	2.64569	0.000128751	0.000188772	175.976	163.081	174.611	219.38	87.0808	136.652	103.946	122.657	183.262	112.584	1.62778	0.127771	0.436335	106.14	126.982	152.34	180.175	103.494	123.114	101.376	132.712	141.409	115.174
IWGSC_CSS_5AL_scaff_2764999:1383-3033_Traes_5AL_AD2B2C5AF	1037.56	1181.49	985.306	1451.95	299.873	355.768	284.126	206.993	1164.08	286.69	4.0604	1.3115e-14	5.69544e-11	870.882	675.1	729.063	593.262	429.799	308.969	275.258	284.828	717.077	324.713	2.20834	3.87425e-06	0.00232171	819.198	2245.59	817.796	803.556	700.433	768.874	771.008	829.892	1171.53	767.552	1.52633	0.75822	0.522229	682.472	718.166	592.739	637.818	696.924	838.648	680.865	850.833	657.799	766.817
2A:7855186-7856434_td-k55_contig_50612	138.886	275.854	177.199	67.3368	701.607	527.419	623.471	642.083	164.819	623.645	0.264283	1.37978e-14	3.40354e-17	68.0937	162.524	89.7861	191.347	660.908	969.845	592.993	643.878	127.938	716.906	0.178458	4.67221e-11	1.82702e-23	100.731	123.384	104.987	105.302	397.543	273.304	219.642	347.963	108.601	309.613	0.350764	2.11189e-05	5.71091e-10	71.4215	103.436	101.56	86.4838	244.968	147.316	206.862	138.611	90.7253	184.439
2B:1778571-1780362_Traes_2BS_3D6E7A3E4	6.80813	7.80718	11.6835	5.6114	113.285	65.2082	117.466	126.631	7.97755	105.647	0.0755111	1.43814e-14	1.80373e-32	0	5.77009	5.98574	23.5907	56.4699	33.6039	106.195	105.767	8.83663	75.5089	0.117028	0.000976161	9.26314e-21	19.418	31.1142	22.1026	45.1295	6.05779	11.5249	7.23102	4.34954	29.4411	7.29081	4.03811	0.0059282	0.000473172	12.8955	10.0913	14.7723	10.8105	4.74744	5.26128	1.36995	0	12.1424	2.84467
7A:157831812-157835972_Traes_7AL_BE3253C8F	16.3395	16.9156	11.6835	8.4171	96.1496	99.7301	92.3661	66.5623	13.3389	88.702	0.150379	1.54144e-14	8.95404e-21	28.671	28.8504	29.9287	34.0754	116.077	146.55	128.284	147.517	30.3814	134.607	0.225705	4.85552e-13	8.72125e-16	20.6317	17.1664	17.6821	15.0432	24.2312	23.0498	18.9814	33.0565	17.6308	24.8297	0.71007	0.737674	0.0801455	11.9036	15.137	12.0025	16.8163	24.6867	8.41805	21.9192	10.3221	13.9648	16.3365
3B:565807210-565813910_td-k25_contig_16423	309.089	337.01	275.535	342.296	67.5903	98.7712	80.8203	76.3031	315.982	80.8712	3.90723	1.56319e-14	1.90848e-09	354.804	290.428	392.665	222.801	88.8879	134.416	96.8499	102.056	315.174	105.552	2.98596	1.28317e-06	4.71362e-06	213.598	513.92	295.07	190.547	230.196	207.448	204.276	256.623	303.284	224.636	1.35011	0.783435	0.895613	244.023	238.828	224.355	127.323	182.302	290.423	226.727	210.865	208.632	227.579
7B:186176722-186180006_Traes_7BL_B45AF8E86	808.806	841.875	842.184	620.06	2993.01	2409.82	2208.25	2720.94	778.231	2583.01	0.301289	2.11689e-14	9.68157e-16	588.95	996.302	460.902	818.684	2951.08	1737.13	3437.32	3442.99	716.21	2892.13	0.247641	1.11844e-06	1.45418e-17	612.881	920.55	719.44	779.738	883.681	956.565	928.282	943.849	758.152	928.094	0.816891	0.754538	0.0729188	618.986	560.909	443.17	541.725	555.45	443	776.761	504.306	541.197	569.879
5B:141395602-141399037_Traes_5BS_52A97D09A	53.1034	110.602	74.9689	57.5169	321.768	281.929	296.676	267.873	74.0477	292.061	0.253535	2.15375e-14	3.72575e-17	162.469	326.972	172.389	471.814	383.786	447.118	483.4	424.922	283.411	434.807	0.651809	0.316181	0.00645586	211.171	97.6341	207.764	162.968	219.595	218.15	185.295	212.257	169.884	208.824	0.813528	0.734497	0.0716309	110.108	144.642	112.639	171.766	118.686	71.5534	106.856	47.1866	134.789	86.0705
IWGSC_CSS_7AL_scaff_4554015:0-1112_Traes_7AL_9F9713A6D	157.949	106.698	98.3359	98.1995	9.51977	16.302	10.0398	14.6112	115.296	12.6182	9.13724	2.34755e-14	4.23174e-19	112.295	136.559	128.095	141.544	21.9605	22.4026	14.4425	12.0611	129.623	17.7167	7.31644	4.21294e-21	4.92995e-17	203.889	274.663	152.508	246.959	76.4797	88.9062	62.3676	61.7634	219.505	72.3792	3.0327	4.55262e-06	0.000182654	137.883	133.71	188.347	175.37	77.858	96.8075	47.2632	87.0002	158.828	77.2322
IWGSC_CSS_6BS_scaff_3012353:827-1156_KukriC72_1	12.2546	13.012	4.86811	1.40285	66.6384	67.126	65.2586	68.1858	7.88439	66.8022	0.118026	2.43063e-14	1.95633e-21	11.9463	13.4635	3.59145	28.8331	36.6009	77.4756	53.5223	52.8834	14.4586	55.1205	0.262308	0.000674219	6.00269e-10	6.06813	19.3122	4.42052	7.52159	34.0751	9.05526	16.2698	9.56898	9.33062	17.2423	0.541148	0.785907	0.0180376	2.9759	4.20472	1.84654	0	3.79795	4.20902	13.0145	2.94916	2.25679	5.99266
IWGSC_CSS_6BS_scaff_2952673:1-949_Traes_6BS_D3182B77A	2.72325	11.7108	23.3669	4.20855	67.5903	82.4691	87.8482	87.6674	10.5024	81.3938	0.129032	3.20724e-14	3.07031e-22	10.7516	9.61681	13.1686	11.3585	50.1955	66.2743	52.6727	56.5945	11.2239	56.4343	0.198884	1.43899e-09	1.17096e-13	16.9908	18.2393	23.2077	8.77519	62.8496	55.1548	56.9443	46.975	16.8033	55.4809	0.302866	0.000149572	1.78353e-08	7.93572	14.296	10.156	49.2477	12.3433	6.31353	23.2891	10.3221	20.4089	13.067
2B:187879462-187880963_Traes_2BL_740D59BE4	157.949	523.081	137.281	352.115	1007.19	1111.42	1355.87	1246.83	292.607	1180.33	0.247903	3.23069e-14	6.86637e-20	146.939	382.749	120.912	1207.49	933.846	1448.7	1024.57	1087.36	464.523	1123.62	0.413417	0.169745	1.12679e-07	245.153	299.34	263.021	655.632	724.664	794.394	724.006	414.946	365.786	664.502	0.550467	0.21072	7.81425e-05	92.2528	240.51	58.166	570.553	187.049	88.3895	124.665	150.407	240.37	137.628
3B:165168240-165169928_td-k45_contig_18581	8.16976	10.4096	4.86811	2.8057	67.5903	64.2492	63.7527	49.5159	6.56329	61.277	0.107108	3.28753e-14	1.12182e-21	20.3086	34.6205	16.7601	37.5703	106.665	87.7435	115.54	113.189	27.3149	105.785	0.258213	1.24803e-09	1.52706e-12	6.06813	3.21871	5.52565	8.77519	28.0173	32.105	26.2125	13.0486	5.89692	24.8458	0.23734	0.000987843	1.49822e-07	7.93572	5.8866	2.76981	1.20116	3.79795	5.26128	14.3845	5.89832	4.44832	7.3355
3B:771154661-771156199_contig01154	5.4465	15.6144	10.7098	8.4171	104.717	115.073	74.2945	138.807	10.047	108.223	0.0928357	3.41638e-14	1.70573e-29	29.8656	20.1953	20.3515	58.5398	84.7049	99.8782	146.974	129.889	32.2381	115.362	0.279453	9.65682e-06	6.04727e-12	9.70901	8.58322	4.42052	13.7896	2.27167	8.23206	9.03878	1.73981	9.12558	5.32058	1.71515	0.734159	0.685507	2.9759	5.8866	0.92327	3.60349	7.5959	3.15677	3.42487	5.89832	3.34732	5.01896
3B:677592823-677594614_td-k35_contig_30941	4.08488	13.012	10.7098	19.6399	97.1016	159.185	100.9	112.019	11.8617	117.301	0.101121	3.67675e-14	2.61915e-29	13.1409	0.961681	5.98574	6.1161	143.266	129.748	155.47	151.228	6.5511	144.928	0.0452024	6.40201e-38	1.23453e-41	8.49539	2.14581	7.73591	3.76079	52.2485	32.105	53.3288	39.1458	5.53447	44.207	0.125194	1.92897e-09	7.00283e-16	42.6545	35.3196	31.3912	33.6326	49.3733	55.7696	41.7834	51.6103	35.7495	49.6342
6A:48513515-48516903_Traes_6AL_23B31796F	1985.25	2023.36	2401.93	1732.52	588.322	651.123	648.571	657.506	2035.77	636.38	3.19898	4.03359e-14	1.76994e-07	2060.73	2392.66	1960.93	3447.73	664.045	755.154	680.498	724.595	2465.51	706.073	3.49187	6.08069e-07	1.95103e-09	4280.46	2599.64	3606.04	2933.42	1766.6	2058.84	1599.86	1554.52	3354.89	1744.96	1.92262	0.00423298	0.10895	1633.77	2121.7	1588.02	1989.13	603.874	961.762	654.835	673.883	1833.15	723.589
7A:19125372-19127182_Traes_7AS_EBD5F1F54	242.369	521.78	288.192	223.053	1.90395	0.958943	2.00796	0.811735	318.849	1.42065	224.439	4.38806e-14	1.43241e-69	383.475	945.333	436.959	1679.31	1.04574	0.933441	5.09736	4.63889	861.268	2.92886	294.063	5.53817e-07	6.69164e-95	226.948	521.431	297.28	775.977	0.757224	1.64641	1.80776	0.869907	455.409	1.27032	358.498	1.47759e-10	5.70881e-69	127.964	121.937	178.191	398.787	0.949487	3.15677	1.36995	0	206.719	1.36905
7A:121760260-121761034_Traes_7AL_47E292A21	2.72325	1.3012	0.973623	0	39.983	38.3577	39.1552	28.4107	1.24952	36.4767	0.0342553	4.38806e-14	3.90674e-24	1.19463	1.92336	2.3943	2.62119	61.6986	104.545	60.3188	57.5223	2.03337	71.0213	0.0286304	1.51499e-14	1.70543e-34	0	0	0	0	0	0	0	0	0	0	0	0	0	0	0	0	0	0	0	0	0	0	0
IWGSC_CSS_3AL_scaff_413848:0-255_Traes_3AL_94C7FF862	196.074	144.433	154.806	158.522	35.2231	30.6862	39.6572	38.9633	163.459	36.1324	4.52388	4.70351e-14	2.32422e-10	210.254	169.256	198.727	149.408	34.5094	35.4708	27.1859	31.5445	181.911	32.1776	5.65334	8.49148e-19	4.19411e-14	89.8084	26.8226	101.672	81.4839	84.8091	111.956	110.273	66.9829	74.9467	93.5053	0.801524	0.849205	0.0836181	115.068	111.005	122.795	121.318	96.8477	92.5985	89.0467	132.712	117.546	102.801
5B:109156292-109161142_Traes_5BL_630B8A0B9	1380.69	1708.47	1826.52	1318.68	534.059	411.387	481.91	521.134	1558.59	487.122	3.19958	4.94863e-14	2.07823e-07	1271.08	1668.52	1248.63	1483.59	607.575	644.074	598.94	552.028	1417.95	600.654	2.36068	9.21883e-08	0.000295886	958.765	1185.56	1189.12	890.055	1416.01	1461.19	1504.05	1779.83	1055.87	1540.27	0.685512	0.265141	0.00684064	1173.49	1243.76	1079.3	1033	1333.08	1244.82	1581.61	1060.22	1132.39	1304.93
2B:344889881-344890680_td-k21_contig_70959	140.247	115.807	85.6788	137.479	20.9435	26.8504	18.5736	23.5403	119.803	22.477	5.33004	5.09011e-14	8.67853e-12	131.409	140.405	102.955	143.292	14.6404	30.8036	20.3894	18.5556	129.515	21.0972	6.13896	3.70109e-18	1.2752e-14	76.4585	70.8116	67.4129	61.4263	69.6646	74.0885	57.8482	60.8935	69.0273	65.6237	1.05187	1	0.569918	50.5902	73.1621	61.8591	58.8571	63.6156	55.7696	50.0031	67.8307	61.1171	59.3047
3B:105029877-105031835_td-k55_contig_13230_td-k41_contig_11879_td-k45_contig_11718	99.3987	74.1682	98.3359	110.825	363.655	499.61	442.755	323.071	95.682	407.273	0.234934	5.16178e-14	1.298e-19	143.355	100.977	136.475	131.933	711.103	1018.38	588.745	611.406	128.185	732.41	0.175018	2.4934e-10	4.86556e-25	138.353	52.5722	93.936	77.7231	286.231	207.448	239.528	203.558	90.6462	234.191	0.387061	1.8342e-05	1.83504e-08	111.1	85.7762	122.795	118.915	230.725	176.779	202.067	135.661	109.647	186.308
IWGSC_CSS_6BL_scaff_4277068:120-1763_Traes_6BL_0644187E5	299.558	428.094	490.706	520.458	84.7259	69.0439	73.2905	66.5623	434.704	73.4057	5.92194	5.27512e-14	1.0314e-16	348.831	290.428	283.724	188.725	100.391	70.9415	60.3188	81.6445	277.927	78.324	3.54843	3.60465e-08	3.26255e-08	421.128	137.332	497.308	179.265	46.1907	51.862	47.9055	71.3324	308.758	54.3226	5.68379	0.0364577	2.98231e-12	202.361	229.577	172.651	148.944	75.959	77.8669	76.7171	32.4408	188.384	65.7459
7B:159582087-159585096_td-k31_contig_8260	0	2.60239	5.84174	1.40285	50.4548	44.1114	52.7089	78.7383	2.46175	56.5033	0.0435681	5.40617e-14	6.39047e-29	11.9463	7.69345	8.38004	2.62119	82.6134	61.6071	87.5047	68.6556	7.66023	75.0952	0.102007	1.04506e-18	1.22437e-23	3.64088	0	1.10513	2.5072	14.3873	10.7017	10.8465	10.4389	1.8133	11.5936	0.156406	0.00844259	4.98385e-06	7.93572	2.52283	7.38616	1.20116	31.3331	7.36579	20.5492	22.1187	4.76147	20.3417
IWGSC_CSS_6BS_scaff_2933616:4759-5468_td-k61_contig_77444	200.159	209.493	225.88	253.916	54.2627	52.7419	44.6771	75.4914	222.362	56.7933	3.91529	5.71658e-14	7.29232e-09	181.583	135.597	207.107	98.7314	51.2412	68.1412	36.5311	38.9667	155.755	48.7201	3.19693	0.00027546	3.66803e-06	173.549	205.997	173.505	92.7663	125.699	159.702	154.563	151.364	161.454	147.832	1.09215	0.960914	0.680451	121.02	107.641	136.644	48.0466	129.13	131.532	189.738	150.407	103.338	150.202
5B:4763384-4766151_Traes_5BS_479F212D9	3850.68	2927.69	2253.94	4390.92	286.545	257.956	251.497	188.323	3355.81	246.08	13.6371	5.76576e-14	2.00896e-39	3187.26	2634.05	2049.52	2538.18	301.173	266.031	190.302	208.75	2602.25	241.564	10.7725	1.3123e-35	4.29563e-33	2348.37	1194.14	1584.76	1150.8	1172.18	1227.4	1531.17	1201.34	1569.52	1283.02	1.2233	0.846513	0.94523	1903.58	2552.26	1906.55	1745.29	1633.12	1629.94	1209.66	1860.92	2026.92	1583.41
IWGSC_CSS_7BL_scaff_6742177:205-1022_td-k25_contig_70643	373.086	486.648	454.682	384.381	1491.75	1460.47	1383.99	1236.27	424.699	1393.12	0.304855	5.80988e-14	2.59e-15	226.979	375.056	202.318	265.614	1142.99	1066.92	1258.2	1313.73	267.492	1195.46	0.223756	2.44649e-20	1.20641e-19	91.022	335.819	204.449	144.164	294.56	262.603	267.548	283.59	193.863	277.075	0.699678	0.655816	0.0138317	103.164	104.277	147.723	132.128	193.695	187.302	308.923	168.102	121.823	214.506
2A:243225552-243226647_td-k25_contig_43837	1.36163	5.20479	8.7626	15.4314	65.6864	75.7565	106.924	112.019	7.69009	90.0965	0.0853539	6.09878e-14	1.83208e-29	5.97313	17.3103	26.3373	15.7271	110.848	100.812	85.8056	73.2945	16.3369	92.69	0.176254	7.01344e-14	5.91733e-18	9.70901	10.729	3.31539	12.536	8.32947	6.58565	11.7504	3.47963	9.07235	7.53629	1.20382	1	1	5.95179	1.68189	2.76981	2.40233	5.69692	5.26128	5.47979	7.3729	3.20145	5.95272
7A:39416064-39419911_Traes_7AS_3DFC2683E	833.315	971.994	731.191	907.644	291.305	304.944	228.405	209.428	861.036	258.52	3.33063	6.52272e-14	7.24851e-08	837.432	817.429	814.061	761.892	346.14	245.495	269.311	303.383	807.704	291.082	2.77483	4.9022e-10	8.20274e-06	631.086	359.422	736.017	448.788	300.618	422.305	447.419	355.792	543.828	381.534	1.42537	0.491313	0.758971	409.682	470.928	362.845	368.757	241.17	379.864	260.975	377.492	403.053	314.875
3A:159280812-159283758_td-k63_contig_76467	14197.7	10318.5	9564.87	11336.4	2467.52	2962.18	3314.14	3225.02	11354.4	2992.21	3.79464	6.82091e-14	4.90257e-10	11058.6	10543.9	9834.57	12287.2	3440.48	3672.16	3632.72	3719.46	10931.1	3616.21	3.02281	8.66769e-13	3.44779e-07	7325.45	7524.27	4497.88	4806.3	3477.17	3260.72	2802.92	3060.33	6038.47	3150.29	1.9168	0.01643	0.107726	6050	6593.84	6461.97	6710.9	4229.97	3871.25	3066.63	4089.01	6454.18	3814.21
6A:3326276-3327975_Traes_6AS_4D2E3A85C	483.377	409.877	475.128	625.671	1343.24	1764.46	1525.04	1729	498.513	1590.43	0.313445	7.00384e-14	3.15021e-15	1961.58	1157.86	2518.8	1647.85	2002.59	1738.07	2629.39	2415.01	1821.52	2196.26	0.829374	0.535433	0.0732412	824.052	343.329	1010.09	1608.37	608.051	651.156	786.374	481.059	946.459	631.66	1.49837	0.805124	0.665671	866.978	943.538	1064.53	1202.37	864.983	896.522	817.174	868.527	1019.35	861.802
5B:268381250-268383806_Traes_5BL_082C825BB	1499.15	909.537	867.498	805.236	3211.02	3125.2	3375.88	2844.32	1020.36	3139.1	0.325047	7.9589e-14	2.65099e-14	4050.98	3811.14	5542.8	4150.21	4597.07	5842.41	4237.61	4266.85	4388.78	4735.98	0.926688	0.845579	0.280749	2912.7	1443.05	1357.1	1484.26	2497.33	907.173	773.719	1042.15	1799.28	1305.09	1.37866	0.905812	0.949718	1487.95	1178.16	2356.18	1646.8	2206.61	2463.33	1427.49	1530.61	1667.27	1907.01
IWGSC_CSS_5AS_scaff_1547091:3298-5633_Traes_5AS_BC8784C1D	7879.73	5537.9	4204.1	8323.11	410.302	393.167	416.149	293.848	6486.21	378.367	17.1427	9.50095e-14	2.64417e-46	6286.12	4806.48	4363.61	4805.51	542.739	475.122	276.107	306.167	5065.43	400.034	12.6625	5.29035e-45	1.66092e-37	5387.29	3943.99	3644.72	2983.56	2280.76	2544.53	3087.65	2469.67	3989.89	2595.65	1.53714	0.148561	0.535987	3981.75	5362.69	4033.77	3910.99	3404.86	3389.32	2465.91	3777.87	4322.3	3259.49
6B:13676057-13682445_Traes_6BS_166B31D2F	121.185	118.409	81.7843	108.019	18.0876	13.4252	22.0875	25.1638	107.349	19.691	5.45169	1.00711e-13	1.36714e-11	75.2614	171.179	112.532	105.721	19.8691	26.1364	19.5399	12.9889	116.173	19.6335	5.91709	1.59552e-06	9.95707e-14	30.3407	67.5929	43.1001	48.8903	46.1907	40.3371	43.3861	25.2273	47.481	38.7853	1.2242	0.858459	0.977792	30.7509	15.137	24.005	28.8279	27.5351	37.8812	34.2487	29.4916	24.6802	32.2892
2B:319630435-319631049_td-k55_contig_77237	275.048	145.734	125.597	318.447	687.327	846.747	737.423	624.224	216.207	723.93	0.298657	1.02232e-13	6.60994e-16	1192.24	498.151	924.199	378.325	876.33	1207.87	1114.62	1025.19	748.228	1056.01	0.708545	0.281608	0.00467832	36.4088	16.0935	16.5769	8.77519	37.8612	84.7902	64.1753	37.406	19.4636	56.0582	0.347204	0.0824638	4.04162e-07	132.923	90.8219	140.337	38.4373	226.927	485.09	294.539	231.509	100.63	309.516
IWGSC_CSS_3AL_scaff_4390066:365-1524_Traes_3AL_3B8790ECA	20.4244	19.518	24.3406	0	88.5338	95.8943	89.8561	128.254	16.0707	100.635	0.159694	1.07236e-13	1.76452e-20	16.7248	15.3869	13.1686	20.0958	60.6529	54.1396	67.9648	60.3056	16.344	60.7657	0.268968	3.41339e-07	2.14553e-10	7.28176	35.4058	17.6821	27.5792	89.3525	63.3869	48.8094	65.243	21.9872	66.6979	0.329653	0.000955587	2.77437e-08	18.8473	38.6834	17.5421	14.414	21.8382	16.8361	53.428	20.6441	22.3717	28.1866
4B:220488592-220489685_Traes_4BS_D62C37689	516.056	407.275	442.998	559.737	127.565	137.129	120.979	168.029	481.517	138.426	3.47852	1.17402e-13	6.44248e-08	508.91	324.087	482.451	358.229	240.52	213.758	187.753	183.7	418.419	206.433	2.0269	0.000226856	0.0151521	594.677	365.86	543.724	605.488	394.514	502.979	467.305	423.645	527.437	447.111	1.17966	0.855948	0.838851	437.457	428.881	409.009	408.396	411.128	496.665	358.242	523.476	420.936	447.378
3A:9967035-9974469_Traes_3AS_E0B5795B9	163.395	165.252	143.123	95.3938	515.019	469.882	483.416	504.899	141.791	493.304	0.287431	1.18183e-13	1.25357e-15	173.221	294.274	131.686	207.074	496.726	588.068	457.063	459.25	201.564	500.277	0.402904	3.30347e-07	1.90506e-08	72.8176	72.9574	87.3053	56.4119	130.243	113.602	95.811	115.698	72.373	113.838	0.635752	0.229747	0.00429488	51.5822	56.3432	53.5496	60.0582	89.2518	84.1805	86.3068	48.6611	55.3833	77.1
7A:4806484-4807315_Traes_7AS_A11CC26DB1	532.396	590.744	428.394	406.827	108.525	70.0029	108.43	172.088	489.59	114.761	4.26615	1.30397e-13	4.62473e-11	217.422	410.638	129.292	418.516	71.1103	66.2743	111.292	111.333	293.967	90.0026	3.26621	0.0212283	5.35914e-08	1133.53	982.779	950.412	485.143	330.15	308.702	227.777	484.538	887.965	337.792	2.62873	0.00724257	0.00127381	526.733	766.099	546.576	431.218	338.017	436.686	288.374	240.357	567.657	325.859
IWGSC_CSS_3AS_scaff_3286345:407-1130_contig62088	156.587	111.903	131.439	147.299	22.8474	25.8915	35.6413	30.0342	136.807	28.6036	4.78286	1.4465e-13	1.345e-10	123.046	102.9	80.2089	140.67	29.2807	40.138	36.5311	37.1111	111.706	35.7652	3.12332	6.78179e-08	5.64072e-06	128.644	64.3742	76.254	112.824	53.0057	23.873	33.4435	22.6176	95.5241	33.2349	2.87421	0.00919016	0.00218514	90.2688	142.119	58.166	112.909	33.2321	35.7767	16.4394	42.7628	100.866	32.0527
6A:73329957-73331337_Traes_6AL_F79924E7E	123.908	68.9635	97.3623	116.437	19.0395	15.3431	7.52984	15.423	101.668	14.3339	7.09283	1.4976e-13	9.87192e-15	32.2549	102.9	73.026	199.21	19.8691	25.2029	28.0355	18.5556	101.848	22.9158	4.44444	0.0781743	3.76681e-10	200.248	93.3425	114.934	65.1871	66.6357	57.6244	35.2512	50.4546	118.428	52.4915	2.25613	0.295345	0.0352487	106.14	307.785	67.3987	168.163	18.0403	22.0974	17.1244	28.017	162.372	21.3198
IWGSC_CSS_2AS_scaff_5201908:9933-14247_contig49638	49.0185	49.4455	50.6284	42.0855	193.251	201.378	189.752	211.051	47.7945	198.858	0.240345	1.53334e-13	1.77923e-17	57.342	86.5513	45.4916	96.1102	186.142	214.691	254.019	283.9	71.3738	234.688	0.304122	6.89591e-10	5.38197e-12	112.867	186.685	119.354	142.91	56.0346	60.9172	28.0202	54.8042	140.454	49.9441	2.81223	4.27653e-05	0.00126144	75.3894	94.1856	78.4779	78.0757	32.2826	23.1496	45.2083	36.8645	81.5322	34.3762
4B:7220872-7222724_Traes_4BS_82FF8B4EA	70.8046	91.0838	90.5469	57.5169	9.51977	10.5484	20.5816	6.49388	77.488	11.7859	6.57464	1.5367e-13	6.51816e-13	109.906	84.628	83.8004	91.7415	16.7318	33.6039	34.832	22.2667	92.5189	26.8586	3.44467	4.09642e-08	1.66164e-06	26.6998	27.8955	47.5206	28.8328	12.8728	26.3426	15.3659	6.95926	32.7372	15.3851	2.12784	0.119333	0.133877	2.9759	13.4551	42.4704	8.40815	17.0908	24.2019	41.0985	16.2204	16.8274	24.6529
IWGSC_CSS_6AL_scaff_5814557:0-10756_Traes_6AL_BB536BB82	113.015	127.517	145.07	113.631	488.364	327	486.428	442.396	124.808	436.047	0.286227	1.66046e-13	7.87273e-16	176.805	204.838	137.672	267.361	554.242	776.623	658.409	679.134	196.669	667.102	0.294811	5.04942e-13	9.49819e-14	171.121	190.977	139.246	140.403	208.994	206.625	178.064	247.924	160.437	210.402	0.762527	0.612535	0.0392407	128.955	137.074	174.498	157.353	281.048	127.323	259.605	163.678	149.47	207.914
2B:248820529-248821964_Traes_2BS_34536E892	12.2546	16.9156	17.5252	19.6399	95.1977	84.387	85.8402	119.325	16.5838	96.1875	0.172411	1.83838e-13	4.44669e-20	22.6979	15.3869	34.7173	15.7271	223.788	243.628	211.541	210.606	22.1323	222.391	0.0995199	7.39396e-32	4.46748e-33	13.3499	6.43742	14.3667	6.26799	1.51445	18.1105	11.7504	8.69907	10.1055	10.0186	1.00867	1	0.767492	1.98393	8.40943	14.7723	9.60931	9.49487	10.5226	7.53472	11.7966	8.69375	9.8372
6B:73221265-73224578_Traes_6BL_BE49FDA0B	498.355	385.154	378.739	582.183	72.3502	118.909	85.8402	70.621	461.108	86.9301	5.30435	1.95794e-13	8.08994e-15	950.922	683.755	1198.35	574.914	115.031	102.679	138.478	123.395	851.984	119.896	7.10604	6.15266e-08	4.028e-21	381.079	101.926	461.944	389.869	140.087	176.166	212.411	165.282	333.704	173.487	1.92352	0.402771	0.124903	405.714	352.355	430.244	529.713	246.867	275.691	176.723	336.204	429.507	258.871
IWGSC_CSS_7BL_scaff_6682243:505-2392_td-k31_contig_36325	679.451	828.863	735.085	267.944	2161.94	2022.41	1914.59	1993.62	627.836	2023.14	0.310327	1.95794e-13	1.08736e-14	310.603	1160.75	193.938	691.993	2489.91	1679.26	3081.36	2838.07	589.321	2522.15	0.233658	1.997e-06	4.86042e-18	156.558	815.406	568.037	639.335	644.398	622.344	791.797	771.608	544.834	707.537	0.770044	0.834299	0.0404653	159.706	158.938	108.946	115.312	169.009	133.636	452.083	115.017	135.726	217.436
7A:180256994-180260645_Traes_7AL_4916AD518	31.3174	35.1323	36.024	19.6399	171.356	149.595	124.995	137.183	30.5284	145.782	0.209411	1.98664e-13	1.43601e-18	15.5301	37.5056	23.943	54.1712	124.443	110.146	120.638	154.011	32.7875	127.309	0.257541	3.34896e-10	3.86302e-13	16.9908	16.0935	24.3129	17.5504	49.9768	35.3979	33.4435	49.5847	18.7369	42.1007	0.445049	0.0367455	8.80973e-05	10.9116	15.137	13.849	10.8105	23.7372	10.5226	50.6881	10.3221	12.677	23.8175
IWGSC_CSS_2BS_scaff_5157821:2770-7236_Traes_2BS_B98E8975C	3741.75	4292.65	2874.13	3935	889.146	1052.92	1245.44	1306.08	3710.88	1123.4	3.30327	2.00746e-13	8.55344e-08	3631.66	4685.31	3753.06	4608.92	699.6	739.285	711.932	780.262	4169.74	732.77	5.69038	1.36499e-29	2.1712e-18	1467.27	701.678	1203.49	920.141	661.057	829.792	971.668	575.009	1073.15	759.381	1.41318	0.561622	0.787663	1129.85	1128.55	1092.23	1366.92	855.488	715.534	763.746	1017.46	1179.39	838.057
5A:113706199-113707031_td-k35_contig_79968	35.4023	23.4216	27.2614	36.4741	2.85593	1.91789	0.50199	0.811735	30.6398	1.52189	20.1328	2.01633e-13	7.6353e-14	28.671	26.9271	22.7458	21.8432	4.18296	0.933441	1.69912	0	25.0468	1.70388	14.6998	4.20437e-10	1.72936e-11	20.6317	7.51032	5.52565	10.0288	3.0289	4.11603	5.42327	6.08935	10.9241	4.66439	2.34202	0.501689	0.228462	7.93572	7.56849	11.0792	12.0116	1.89897	1.05226	4.10985	4.42374	9.64877	2.8712
6A:196044794-196049470_Traes_6AL_278F9DD5E	73.5278	54.6503	69.1272	50.5026	212.291	197.542	272.58	269.496	61.952	237.977	0.260327	2.02717e-13	1.27331e-16	94.3754	107.708	82.6032	127.564	263.526	305.235	236.178	266.272	103.063	267.803	0.384846	3.39881e-07	6.97339e-09	117.722	114.801	50.836	80.2303	231.711	90.5526	92.1955	134.836	90.8972	137.324	0.661919	0.713199	0.00511144	65.4697	63.9117	108.023	116.513	222.18	83.1282	179.463	109.119	88.4792	148.473
1B:14878093-14880740_Traes_1BS_46B22F7E0	8.16976	23.4216	33.1032	16.8342	122.805	120.827	103.912	105.526	20.3822	113.267	0.179947	2.26764e-13	7.3972e-20	37.0334	25.0037	41.9002	29.7068	186.142	182.954	196.248	170.711	33.411	184.014	0.181568	8.13397e-19	6.56214e-21	26.6998	17.1664	27.6282	28.8328	38.6184	26.3426	32.5396	28.7069	25.0818	31.5519	0.794938	0.849393	0.138633	24.7991	20.1826	45.2402	66.064	45.5754	21.0451	30.8238	64.8815	39.0715	40.5815
6A:163657765-163661419_Traes_6AL_5961F532B	100.76	144.433	128.518	171.148	20.9435	31.6451	26.6054	21.9169	136.215	25.2777	5.38873	2.33437e-13	2.83107e-12	78.8453	59.6242	63.4489	61.161	23.0063	32.6704	13.593	18.5556	65.7699	21.9563	2.99549	7.70263e-06	0.000102178	92.2356	96.5612	57.4668	73.9623	56.0346	88.9062	79.5412	73.0722	80.0565	74.3886	1.07619	1	0.661043	73.4054	70.6392	54.4729	74.4722	37.9795	33.6722	33.5637	66.3561	68.2474	42.8929
3B:155274536-155275210_TRAES3BF073700190CFD_g_assembly_name=IWGSC2_biotype=protein_coding_logic_name=iwgsc_version=1	226.03	188.674	176.226	246.902	51.4067	42.1935	50.199	64.1271	209.458	51.9816	4.02946	2.63627e-13	4.36902e-09	111.1	97.1298	84.9975	126.691	62.7444	44.8052	93.4516	77.0056	104.98	69.5017	1.51046	0.107701	0.401882	201.462	156.644	226.552	180.518	200.664	391.023	250.374	298.378	191.294	285.11	0.670948	0.321182	0.00646662	195.417	153.893	132.951	171.766	244.018	245.176	197.273	166.628	163.507	213.273
1B:165326827-165328559_Traes_1BL_688EF6A1A	570.521	595.948	626.039	771.568	167.548	209.05	179.21	216.733	641.019	193.135	3.31902	2.65666e-13	1.78776e-07	614.038	517.385	626.109	433.369	195.553	169.886	211.541	228.233	547.725	201.303	2.72089	7.28313e-09	2.60447e-05	379.865	512.847	380.165	477.621	132.514	195.923	195.238	184.42	437.625	177.024	2.47212	1.72252e-05	0.00406362	497.966	329.65	325.914	379.568	133.878	127.323	132.2	160.729	383.275	138.532
3B:440092564-440096492_td-k63_contig_6920	98.0371	61.1563	81.7843	103.811	248.466	337.548	349.385	287.354	86.1971	305.688	0.281977	2.93339e-13	8.87462e-16	221.006	152.907	184.361	179.988	376.466	426.583	347.47	385.028	184.566	383.887	0.480781	3.79284e-05	1.65916e-06	80.0994	43.989	75.1488	77.7231	83.2947	66.6797	80.4451	73.0722	69.2401	75.8729	0.91258	0.977095	0.246232	125.98	96.7085	102.483	109.306	109.191	95.7553	90.4166	95.8477	108.619	97.8027
7B:187957189-187962305_KukriC17021_6	12.2546	5.20479	6.81536	7.01425	86.6299	49.8651	63.7527	82.797	7.82226	70.7612	0.110545	3.18205e-13	1.47132e-23	15.5301	12.5019	14.3658	26.2119	152.678	154.018	146.124	154.011	17.1524	151.708	0.113062	3.19713e-24	1.55929e-27	46.1178	13.9477	37.5744	30.0864	25.7456	55.1548	34.3474	60.8935	31.9316	44.0353	0.725136	0.794153	0.0519637	40.6706	9.25038	21.2352	24.0233	41.7774	24.2019	61.6477	16.2204	23.7949	35.9618
4A:6785536-6786615_Traes_4AS_705FE3DAC	14.9779	5.20479	19.4725	7.01425	77.1101	96.8533	70.7805	77.1149	11.6673	80.4647	0.145	3.92033e-13	1.39566e-20	19.114	9.61681	20.3515	4.36864	131.763	132.549	129.983	115.972	13.3627	127.567	0.104751	6.05843e-25	2.26015e-28	20.6317	32.1871	20.9975	12.536	55.2774	26.3426	31.6357	35.6662	21.588	37.2305	0.579849	0.374915	0.00572749	66.4617	11.7732	19.3887	15.6151	93.9992	22.0974	31.5088	28.017	28.3097	43.9056
IWGSC_CSS_2AS_scaff_5305316:7-3787_Traes_2AS_FF77B9B04	171.565	274.553	209.329	231.47	64.7344	61.3724	50.199	33.2811	221.729	52.3967	4.23174	3.92721e-13	2.92826e-10	86.013	149.061	79.0118	107.469	48.104	59.7402	45.0267	32.4722	105.389	46.3358	2.27445	0.00310538	0.00284317	84.9539	91.1967	153.613	62.6799	109.798	124.304	123.831	133.966	98.1109	122.975	0.797814	0.79208	0.081541	121.02	130.346	72.015	66.064	75.0095	96.8075	103.431	79.6273	97.3613	88.7189
7A:146592061-146593273_td-k45_contig_63283	1.36163	0	0	1.40285	62.8305	57.5366	39.6572	30.0342	0.691119	47.5146	0.0145454	4.32337e-13	6.82074e-32	7.16775	0.961681	8.38004	1.74746	64.8359	70.0081	75.6109	57.5223	4.56423	66.9943	0.0681287	3.03574e-21	2.9099e-27	0	0	0	0	0	0	0	0	0	0	0	0	0	0	0	0	0	1.89897	3.15677	1.36995	4.42374	0	2.71236
3B:10094123-10096715_TRAES3BF053100380CFD_g_assembly_name=IWGSC2_biotype=pseudogene_logic_name=iwgsc_version=1	111.653	118.409	78.8634	63.1283	330.336	364.399	310.732	316.577	93.0135	330.511	0.281424	4.37653e-13	1.89062e-15	99.1539	199.068	84.9975	152.029	353.46	308.036	388.249	333.072	133.812	345.704	0.387071	2.5847e-07	1.05687e-08	46.1178	77.249	78.4642	61.4263	124.185	121.834	108.465	133.096	65.8143	121.895	0.539926	0.047446	0.000260441	51.5822	68.1164	62.7823	73.271	75.959	79.9714	118.501	101.746	63.938	94.0442
2A:14320889-14326175_Traes_2AS_82D41CE14	976.286	886.115	773.056	972.175	258.938	303.985	298.182	228.909	901.908	272.503	3.30971	4.54296e-13	1.0459e-07	1702.34	1729.1	2148.88	2889.42	339.865	267.898	292.249	282.972	2117.44	295.746	7.15965	2.37502e-13	3.13622e-23	617.736	622.284	510.57	1014.16	170.375	181.105	210.603	200.949	691.188	190.758	3.62337	0.000190233	1.02079e-06	525.742	487.747	601.972	815.591	263.008	119.957	165.079	134.187	607.763	170.558
IWGSC_CSS_5BS_scaff_2295188:1-2079_Traes_5BS_1F3E56595	7020.54	4867.78	3838.99	7571.18	407.446	390.29	416.149	259.755	5824.63	368.41	15.8102	5.31528e-13	6.11661e-44	5699.56	4517.98	3925.45	4299.62	560.516	454.586	284.603	283.9	4610.65	395.901	11.646	1.25797e-42	2.71327e-35	4660.33	3093.18	3013.69	2635.06	2010.43	2193.84	2669.15	2126.92	3350.56	2250.09	1.48908	0.240196	0.631839	3153.46	4422.52	3381.94	3017.32	2740.22	2806.37	2056.29	3096.62	3493.81	2674.87
5A:61596298-61598509_td-k31_contig_74565	24.5093	33.8311	40.8922	18.2371	121.853	148.636	133.027	151.795	29.3674	138.828	0.211538	5.76401e-13	3.31911e-18	4.7785	26.9271	7.18289	12.2322	32.4179	28.9367	59.4692	38.0389	12.7802	39.7157	0.321791	0.0153131	6.54314e-07	110.44	203.851	87.3053	167.982	155.231	154.763	146.428	158.323	142.395	153.686	0.926529	1	0.25933	98.2045	83.2534	100.636	171.766	140.524	106.278	104.116	100.271	113.465	112.797
IWGSC_CSS_1BL_scaff_3834720:0-813_Traes_1BL_D34C62E8F	65.3581	59.8551	0	75.7539	176.116	179.322	199.792	170.464	50.2418	181.424	0.276931	5.90947e-13	3.19612e-15	0	101.938	86.1947	0	226.926	291.234	226.833	226.378	47.0332	242.842	0.193678	2.77148e-10	2.49695e-20	0	0	1.10513	2.5072	304.404	172.05	140.101	219.217	0.903082	208.943	0.00432214	1.67715e-20	1.52969e-63	0	0.840943	0	2.40233	186.099	154.682	134.94	176.95	0.810818	163.168
IWGSC_CSS_5AL_scaff_2772794:19-3877_Traes_5AL_4E3F91755	96.6755	93.6862	89.5733	98.1995	21.8955	17.261	19.5776	13.7995	94.5336	18.1334	5.21324	6.24318e-13	9.96119e-11	62.1205	44.2373	67.0403	52.4237	28.235	21.4691	17.8408	23.1945	56.4555	22.6848	2.48869	0.000536187	0.00381155	55.8268	71.8845	33.1539	63.9335	87.0808	70.7957	77.7335	113.088	56.1997	87.1745	0.64468	0.291904	0.00665059	44.6384	41.2062	42.4704	46.8454	70.2621	53.665	50.0031	73.729	43.7901	61.9148
2B:328626267-328631236_td-k25_contig_43837	21.786	24.7227	20.4461	16.8342	95.1977	101.648	125.999	96.5965	20.9473	104.86	0.199763	7.10519e-13	6.35592e-18	29.8656	25.9654	31.1259	24.4644	99.3453	103.612	87.5047	90.9223	27.8553	95.3461	0.29215	2.11219e-08	2.83644e-11	8.49539	16.0935	12.1564	17.5504	4.54335	7.40885	2.71163	2.60972	13.5739	4.31839	3.14329	0.0834774	0.0421868	9.91965	13.4551	12.9258	8.40815	12.3433	5.26128	4.79482	5.89832	11.1772	7.07444
3B:412416726-412429822_TRAES3BF020200110CFD_g_assembly_name=IWGSC2_biotype=protein_coding_description=Glycosyl	5333.49	3701.91	2602.49	4320.78	11593.2	11826.6	12121	9955.93	3989.67	11374.2	0.350765	7.56691e-13	4.02651e-13	7228.68	7286.66	6346.08	7554.26	11684	12428.8	11851.4	12323.7	7103.92	12072	0.588464	0.00294224	0.000244323	3980.7	3736.92	2391.5	2180.01	2609.4	1616.78	1603.48	1759.82	3072.28	1897.37	1.61923	0.279001	0.435316	2689.22	3003.01	3152.97	3034.14	2726.93	3160.98	2348.78	2732.4	2969.83	2742.27
4A:63482330-63486490_Traes_4AS_7FB4CF5D7	469.761	359.13	357.32	461.538	136.133	109.32	122.485	106.337	411.937	118.569	3.47425	7.76654e-13	7.23199e-08	231.757	222.148	264.57	212.316	128.626	126.015	125.735	112.261	232.698	123.159	1.88941	0.00138931	0.0436997	211.171	210.289	150.298	209.351	177.948	308.702	253.99	229.656	195.277	242.574	0.805022	0.734188	0.0741832	151.771	204.349	151.416	138.134	160.463	150.473	106.856	212.339	161.418	157.533
5A:61589251-61595061_td-k31_contig_75281	35.4023	50.7467	61.3382	33.6684	177.068	199.46	181.72	197.252	45.2889	188.875	0.239782	7.90788e-13	3.99881e-17	8.36238	21.157	34.7173	22.7169	46.0125	43.8717	69.6639	70.5111	21.7384	57.5148	0.377962	0.000913466	6.03049e-07	182.044	121.238	116.039	119.092	196.121	244.492	182.583	217.477	134.603	210.168	0.640454	0.166107	0.0031271	139.867	120.255	155.109	194.589	184.201	125.218	140.42	117.966	152.455	141.951
4A:132529601-132538781_Traes_4AL_9DAC6ABE4	24.5093	41.6383	34.0768	22.4456	222.763	180.281	161.139	271.931	30.6675	209.028	0.146714	7.90788e-13	9.29351e-27	32.2549	39.4289	33.5202	51.55	150.587	116.68	224.284	233.8	39.1885	181.338	0.216108	2.82573e-06	2.69803e-17	32.7679	60.0825	16.5769	40.1151	124.942	95.4919	104.85	101.779	37.3856	106.766	0.350165	4.99431e-05	1.74029e-08	22.8152	52.9794	24.005	25.2245	31.3331	25.2541	73.9772	39.8137	31.256	42.5945
5B:183802216-183804198_Traes_5BL_456C3408A	194.713	222.505	183.041	231.47	864.395	604.134	647.567	871.804	207.932	746.975	0.278366	8.15715e-13	3.87781e-17	140.966	203.876	165.206	480.551	779.076	1112.66	830.02	835.928	247.65	889.422	0.278439	8.98615e-08	9.76131e-15	299.766	247.841	221.026	166.729	564.132	409.957	366.974	370.581	233.84	427.911	0.546469	0.0146799	9.18863e-05	245.015	253.124	139.414	135.732	246.867	290.423	202.752	185.797	193.321	231.46
3B:91832385-91833659_td-k31_contig_55465_td-k55_contig_58718	13.6163	23.4216	21.4197	2.8057	92.3417	80.5513	86.8442	103.09	15.3158	90.7069	0.168849	8.26164e-13	2.66872e-19	37.0334	48.0841	26.3373	72.5195	127.58	223.092	124.036	110.406	45.9936	146.279	0.314425	0.00374936	1.13493e-10	25.4862	47.2077	25.418	42.6223	56.7918	27.989	29.828	40.8856	35.1836	38.8736	0.905075	0.998109	0.274928	14.8795	16.8189	20.3119	2.40233	38.929	17.8883	34.2487	8.84748	13.6032	24.9784
IWGSC_CSS_5AL_scaff_2804487:3699-5493_KukriC15594_4	325.429	359.13	186.936	286.182	48.5508	31.6451	26.6054	34.0929	289.419	35.2236	8.21663	8.73277e-13	6.9292e-22	222.2	305.815	207.107	332.017	33.4637	24.2695	23.7877	31.5445	266.785	28.2663	9.43825	1.31778e-19	7.97373e-25	429.624	421.651	267.441	216.872	251.398	279.89	173.545	216.607	333.897	230.36	1.44946	0.506344	0.726877	219.224	281.716	198.503	229.422	189.897	177.831	123.98	166.628	232.216	164.584
4B:308522936-308524209_td-k31_contig_52334	91.229	105.397	67.18	86.9767	489.316	353.85	454.803	620.978	87.6957	479.737	0.1828	8.88247e-13	1.50431e-25	82.4292	66.356	61.0546	53.2975	627.444	624.472	655.861	628.106	65.7843	633.971	0.103766	6.92222e-40	1.11396e-36	114.081	50.4264	130.405	37.6079	68.1502	98.7847	100.33	75.6819	83.1302	85.7368	0.969597	1	0.392063	63.4858	62.2298	52.6264	48.0466	91.1508	90.494	64.3876	42.7628	56.5971	72.1988
3B:646176058-646179325_td-k41_contig_36001_td-k51_contig_37063	7295.59	5039.54	4876.88	5229.83	1094.77	1420.2	1349.85	1385.63	5610.46	1312.61	4.27427	1.02256e-12	3.65756e-12	4495.38	4841.1	4005.66	4647.36	1286.26	1370.29	1483.33	1449.19	4497.38	1397.27	3.21869	5.8154e-14	4.64814e-08	3396.94	2399.01	2591.53	2291.58	1802.95	1720.5	1425.42	1547.57	2669.76	1624.11	1.64383	0.0634815	0.392063	3307.21	4102.12	3466.88	4081.56	2397.46	2169.75	1640.51	2328.36	3739.44	2134.02
7B:169640980-169641415_td-k21_contig_22964	0	0	0	1.40285	19.9915	23.9736	32.6293	30.8459	0.350713	26.8601	0.013057	1.09743e-12	1.55245e-22	0	0	0	0	43.9211	49.4724	35.6815	27.8333	0	39.2271	0	4.28505e-22	1.26525e-28	0	0	0	0	0	0	0	0	0	0	0	0	0	0	0	0	0	0	0	0	0	0	0
1B:52564524-52568370_Traes_1BS_AF95964AE	123.908	126.216	144.096	106.617	28.5593	50.824	22.5895	21.1051	125.209	30.7695	4.06927	1.24434e-12	7.29232e-09	91.9862	50.0074	101.758	69.0246	51.2412	35.4708	38.2302	24.1222	78.1939	37.2661	2.09826	0.0189684	0.0259947	63.1086	241.403	106.092	115.331	25.7456	42.8067	29.828	56.544	131.484	38.7311	3.39479	0.15797	2.78861e-05	61.5018	56.3432	92.327	70.8687	37.9795	64.1876	71.2373	73.729	70.2602	61.7834
3A:14892359-14893889_Traes_3AS_086BAC20B	261.432	243.324	163.569	232.873	741.59	716.331	712.825	612.86	225.299	695.901	0.323752	1.25397e-12	6.20854e-14	260.428	216.378	238.233	194.842	728.881	1004.38	711.082	719.956	227.47	791.075	0.287546	1.26824e-14	6.58236e-15	123.79	266.08	79.5694	97.7807	104.497	89.7294	91.2916	117.437	141.805	100.739	1.40765	0.83678	0.798303	731.078	760.213	741.386	637.818	89.2518	116.8	108.911	113.543	717.624	107.126
IWGSC_CSS_6BL_scaff_4321069:2814-3196_contig13820	58.5499	62.4575	62.3118	116.437	2.85593	0.958943	1.00398	0	74.939	1.20471	62.2048	1.28761e-12	6.4372e-31	76.456	75.9728	79.0118	65.5297	0	0.933441	0.84956	0.927778	74.2426	0.677695	109.552	1.33203e-34	1.26151e-33	0	0	0	0	28.0173	28.8122	31.6357	35.6662	0	31.0329	0	1.48352e-15	3.30496e-23	0.991965	0.840943	0.92327	1.20116	31.3331	26.3064	21.2342	67.8307	0.989336	36.6761
3B:165159612-165162053_isotig16737__gene=isogroup03154__length=744__numContigs=2	19.0628	16.9156	21.4197	14.0285	95.1977	106.443	91.8641	94.1613	17.8566	96.9164	0.184248	1.43054e-12	1.33473e-18	15.5301	43.2757	23.943	35.8229	115.031	114.813	146.974	135.456	29.6429	128.069	0.231461	5.24732e-12	1.01712e-14	23.0589	27.8955	22.1026	47.6367	50.734	55.1548	53.3288	57.4139	30.1734	54.1579	0.557138	0.13927	0.00148436	15.8714	26.9102	22.1585	6.00582	14.2423	10.5226	34.2487	19.1695	17.7365	19.5458
5A:82064528-82065153_td-k61_contig_83861	0	0	0	1.40285	43.7909	45.0703	88.8522	87.6674	0.350713	66.3452	0.00528618	1.474e-12	8.7056e-42	0	0	0	0	95.1623	69.0746	119.788	101.128	0	96.2882	0	4.05496e-38	2.28575e-49	0	0	0	0	0	0	0	0	0	0	0	0	0	0	0	0	0	0	0	0	0	0	0
5B:243263821-243265358_Traes_5BL_2C797FB98	118.461	167.854	304.744	303.016	693.039	859.213	1055.68	927.002	223.519	883.735	0.252925	1.54879e-12	2.44927e-19	175.61	114.44	328.019	135.428	867.964	1136.93	873.348	870.256	188.374	937.125	0.201013	2.78479e-23	4.59507e-23	285.202	193.122	489.573	381.094	457.364	740.885	826.144	539.343	337.248	640.934	0.526182	0.0959792	4.24531e-05	145.819	132.028	138.49	148.944	199.392	253.594	384.956	215.289	141.32	263.308
IWGSC_CSS_5BS_scaff_1260197:30-1302_Traes_5BS_322D34A22	5431.53	3798.19	2677.46	5466.91	321.768	254.12	282.118	190.758	4343.52	262.191	16.5663	1.60463e-12	3.82457e-45	3987.66	2991.79	2661.26	2811.66	380.649	321.104	189.452	188.339	3113.09	269.886	11.5348	1.26699e-31	8.11738e-35	3276.79	2804.57	1983.71	1935.56	1428.88	1467.78	1922.55	1464.05	2500.16	1570.82	1.59163	0.126708	0.441709	2348.97	3339.39	2559.3	2265.4	1978.73	2258.14	1495.98	2419.79	2628.26	2038.16
IWGSC_CSS_7AL_scaff_633204:2-299_Traes_7AL_72CAC412F	1.36163	7.80718	20.4461	0	74.2542	50.824	59.2348	73.0562	7.40372	64.3423	0.115068	1.66351e-12	3.87534e-21	4.7785	6.73177	9.57719	9.61102	21.9605	16.8019	40.7789	32.4722	7.67462	28.0034	0.27406	0.0019463	1.43335e-07	8.49539	9.65612	17.6821	11.2824	5.30057	7.40885	19.8853	7.82917	11.779	10.106	1.16555	0.991209	0.979742	2.9759	5.8866	0.92327	0	0.949487	1.05226	4.79482	1.47458	2.44644	2.06779
IWGSC_CSS_3AL_scaff_4247412:916-3586_Traes_3AL_EE9ED9888	284.58	264.143	259.957	325.461	102.813	86.3049	64.7567	76.3031	283.535	82.5445	3.43494	1.70982e-12	1.72212e-07	311.797	236.574	310.061	200.084	117.123	136.282	87.5047	88.1389	264.629	107.262	2.46712	5.61082e-06	0.000483541	161.412	596.534	195.608	164.221	137.058	190.161	147.332	184.42	279.444	164.743	1.69625	0.780158	0.279212	152.763	150.529	155.109	86.4838	137.676	173.622	156.174	116.492	136.221	145.991
7A:15313815-15314597_KukriC5189_5	8.16976	6.50599	7.78898	7.01425	69.4943	50.824	56.2228	59.2567	7.36974	58.9495	0.125018	2.02483e-12	3.83005e-20	8.36238	10.5785	3.59145	12.2322	40.7838	59.7402	49.2745	47.3167	8.69113	49.2788	0.176366	2.51696e-09	1.09793e-13	4.85451	6.43742	4.42052	3.76079	5.30057	7.40885	7.23102	0.869907	4.86831	5.20259	0.935748	1	0.729986	6.94376	5.04566	6.46289	8.40815	4.74744	7.36579	6.16477	5.89832	6.71511	6.04408
1B:116968831-116970838_Traes_1BS_C1EFCC3E3	216.499	260.239	308.638	232.873	78.0621	70.9618	67.2666	81.1735	254.562	74.366	3.4231	2.04024e-12	1.80123e-07	219.811	251.961	239.43	156.397	100.391	96.1444	86.6551	84.4278	216.9	91.9046	2.36005	7.04726e-06	0.00109713	168.694	197.414	186.767	235.676	96.1675	165.464	130.158	125.267	197.138	129.264	1.52508	0.219873	0.590642	162.682	156.415	142.184	146.542	94.9487	79.9714	102.746	129.763	151.956	101.857
3B:233712442-233715111_contig10036	6.80813	10.4096	12.6571	9.81995	62.8305	84.387	73.2905	53.5745	9.92369	68.5206	0.144828	2.0498e-12	1.47172e-19	20.3086	17.3103	7.18289	13.9797	57.5157	78.4091	79.0091	52.8834	14.6954	66.9543	0.219483	1.25718e-09	2.44791e-13	14.5635	6.43742	12.1564	8.77519	8.32947	10.7017	10.8465	17.3981	10.4831	11.819	0.886977	1	0.473128	11.9036	12.6141	12.0025	9.60931	6.64641	9.4703	13.0145	14.7458	11.5324	10.9693
IWGSC_CSS_6AL_scaff_5828160:10010-13980_Traes_6AL_25CC0FB5A	1037.56	1043.56	1095.33	1321.49	363.655	394.126	371.974	320.635	1124.48	362.598	3.10119	2.09456e-12	8.30557e-07	1360.68	1102.09	1514.39	924.405	531.236	464.854	385.7	378.534	1225.39	440.081	2.78447	1.68674e-07	1.05377e-05	1134.74	870.124	939.36	1031.71	448.277	579.537	649.888	565.44	993.984	560.785	1.77249	0.0197742	0.220355	716.199	612.207	601.972	594.576	404.482	606.099	403.45	426.154	631.238	460.046
IWGSC_CSS_4AS_scaff_5939830:94-1252_Traes_4AS_5574058B4	453.422	343.516	565.675	235.679	1334.67	1387.59	1225.86	1140.49	399.573	1272.15	0.314092	2.12126e-12	1.76784e-14	293.878	647.212	597.377	143.292	1540.37	983.847	1752.64	1635.67	420.439	1478.13	0.284439	1.24903e-06	1.82022e-15	550.986	729.574	779.117	786.006	1196.41	982.908	929.186	902.964	711.421	1002.87	0.709386	0.322914	0.0102136	758.853	416.267	216.968	224.618	723.509	308.311	545.925	350.95	404.177	482.174
IWGSC_CSS_3AL_scaff_4265401:0-3932_Traes_3AL_7DE76793C	49.0185	42.9395	50.6284	16.8342	203.723	156.308	187.744	254.073	39.8552	200.462	0.198817	2.27417e-12	8.7531e-21	29.8656	88.4747	63.4489	63.7822	201.828	156.818	251.47	242.15	61.3928	213.066	0.288139	1.00069e-08	8.65699e-13	21.8453	53.6451	47.5206	61.4263	99.9536	77.3814	57.8482	82.6412	46.1093	79.4561	0.580312	0.132338	0.00133282	11.9036	20.1826	12.9258	16.8163	27.5351	27.3587	54.7979	19.1695	15.4571	32.2153
IWGSC_CSS_2AS_scaff_5297576:5024-5895_Traes_2AS_94A93A30A	701.237	748.188	513.099	813.653	173.26	256.038	144.573	133.125	694.045	176.749	3.92673	2.70459e-12	2.98167e-10	710.802	549.12	629.7	641.317	237.383	139.083	152.071	189.267	632.735	179.451	3.52595	1.62042e-14	7.73048e-09	797.353	410.922	1080.82	673.182	331.664	363.034	503.46	426.255	740.568	406.103	1.8236	0.233026	0.177434	549.549	527.271	376.694	516.501	310.482	400.909	342.487	371.594	492.504	356.368
6B:201046576-201048471_Traes_6BL_C66BF446F	1.36163	0	10.7098	9.81995	42.8389	54.6598	63.2507	77.1149	5.47286	59.4661	0.0920333	2.79392e-12	3.7099e-24	15.5301	6.73177	25.1401	5.24237	58.5614	37.3376	94.3012	78.8612	13.1611	67.2654	0.195659	6.31396e-05	1.47118e-15	1.21363	0	1.10513	0	0.757224	0	5.42327	2.60972	0.579689	2.19755	0.263788	0.834218	0.181978	4.95983	1.68189	0	0	0.949487	5.26128	5.47979	4.42374	1.66043	4.02858
4A:167321441-167323738_Traes_4AL_23624E9EA	543.289	651.9	611.435	232.873	1873.49	1518.01	1544.12	2065.05	509.874	1750.17	0.291329	3.10648e-12	4.4122e-16	198.308	741.456	240.627	442.981	1593.71	1020.25	2183.37	2166.36	405.843	1740.92	0.233119	6.55149e-05	2.5964e-18	333.747	606.19	610.032	724.58	673.93	659.388	771.912	761.169	568.637	716.6	0.793522	0.677057	0.0517405	256.919	269.102	219.738	246.239	307.634	195.72	634.286	200.543	247.999	334.546
3B:365109255-365109938_td-k61_contig_68584	6.80813	7.80718	4.86811	8.4171	52.3587	49.8651	60.7407	56.8215	6.97513	54.9465	0.126944	3.35698e-12	1.32201e-19	3.58388	8.65513	7.18289	6.1161	52.287	54.1396	53.5223	48.2445	6.3845	52.0483	0.122665	1.00212e-12	8.75484e-18	6.06813	7.51032	1.10513	3.76079	10.6011	11.5249	9.94265	8.69907	4.61109	10.1919	0.452426	0.460495	0.0236945	1.98393	1.68189	7.38616	6.00582	16.1413	12.6271	8.21969	5.89832	4.26445	10.7216
2A:2425561-2429561_Traes_2AS_D38E1E530	383.979	523.081	387.502	425.064	160.884	139.047	111.442	128.254	429.906	134.907	3.18669	4.36015e-12	6.21561e-07	340.468	351.014	272.95	249.886	171.501	140.95	117.239	130.817	303.58	140.127	2.16646	2.07935e-05	0.00369642	245.153	357.277	214.395	172.997	215.809	286.476	282.914	253.143	247.455	259.585	0.953271	1	0.330569	125.98	167.348	155.109	204.198	281.998	227.287	267.825	349.475	163.159	281.646
3A:540459-541619_Traes_3AS_B16776F66	9.53138	27.3251	20.4461	23.8485	114.237	108.361	95.378	87.6674	20.2878	101.411	0.200055	4.5315e-12	8.6125e-18	26.2818	43.2757	20.3515	48.9288	83.6592	102.679	106.195	88.1389	34.7094	95.1679	0.364718	1.29613e-05	5.35012e-08	24.2725	7.51032	26.5231	1.2536	94.653	87.2598	72.3102	136.575	14.8899	97.6996	0.152405	1.82141e-07	6.49572e-19	12.8955	33.6377	23.0817	15.6151	108.242	87.3372	89.0467	56.034	21.3075	85.1649
IWGSC_CSS_5BL_scaff_10848518:3745-10145_Traes_5BL_38E3B3A8C	140.247	169.156	104.178	187.982	12.3757	21.0968	24.0955	26.7873	150.391	21.0888	7.1313	4.56029e-12	1.41813e-16	250.871	216.378	233.444	322.406	48.104	56.0065	31.4337	29.6889	255.775	41.3083	6.19185	1.80476e-22	5.4547e-17	225.735	165.227	158.034	205.59	240.797	257.663	143.717	202.688	188.646	211.216	0.893142	0.911132	0.171014	126.972	126.141	138.49	138.134	271.553	220.974	183.573	252.153	132.434	232.063
6A:50963696-50967898_Traes_6AL_60AFB444B	460.23	532.19	523.809	119.242	1509.83	1214.98	1231.38	1434.34	408.868	1347.63	0.303397	4.57713e-12	5.42795e-15	302.24	605.859	378.299	505.015	1426.39	1484.17	1514.77	1484.45	447.853	1477.44	0.303127	2.93334e-13	1.41968e-13	558.268	741.376	530.462	628.053	1200.96	706.311	604.694	1019.53	614.54	882.874	0.696068	0.453683	0.00697469	327.348	391.88	378.541	261.854	357.007	355.662	624.697	389.289	339.906	431.664
7A:142186412-142197108_Traes_7AL_7838263C4	754.341	996.717	848.025	951.133	318.912	275.217	257.019	321.447	887.554	293.149	3.02766	4.83376e-12	1.8926e-06	714.386	584.702	744.626	759.27	362.872	305.235	303.293	325.65	700.746	324.263	2.16105	6.09042e-06	0.00324064	845.898	813.26	498.414	686.972	505.069	762.289	665.254	665.479	711.136	649.523	1.09486	0.963401	0.652167	502.926	533.999	537.343	560.944	520.319	512.449	466.468	554.442	533.803	513.419
7A:15316256-15318726_Traes_7AS_60857DEDD	170.203	180.866	132.413	154.314	39.031	29.7272	38.6532	51.9511	159.449	39.8406	4.00217	5.26538e-12	1.04593e-08	191.14	195.221	164.009	233.286	24.052	24.2695	36.5311	25.9778	195.914	27.7076	7.07077	5.58923e-24	2.27897e-18	95.8765	90.1238	91.7258	119.092	108.283	125.127	131.966	127.006	99.2045	123.096	0.805913	0.768068	0.081541	81.3411	132.028	124.641	114.111	122.484	133.636	134.255	141.56	113.03	132.984
5A:115220531-115223136_Traes_5AL_64517027B	923.183	1052.67	1060.28	1400.04	349.375	391.249	296.676	224.039	1109.04	315.335	3.51703	5.49773e-12	1.20085e-08	807.567	685.679	700.332	428.127	402.61	323.904	314.337	321.011	655.426	340.466	1.92509	0.00311082	0.0283775	554.627	1224.18	712.809	611.756	502.797	675.029	903.878	751.6	775.843	708.326	1.09532	0.976882	0.695872	702.311	647.526	590.893	432.419	693.126	883.895	646.616	896.545	593.287	780.045
IWGSC_CSS_6BS_scaff_2957675:119-7920_Traes_6BS_7D81B5DE8	172.927	152.24	130.465	70.1425	550.242	520.706	581.304	370.151	131.444	505.601	0.259975	5.83385e-12	2.04413e-17	193.529	313.508	181.967	391.431	487.315	653.409	513.134	568.728	270.109	555.647	0.486116	0.00027072	5.46659e-06	80.0994	106.217	72.9386	57.6655	155.988	80.6742	75.0218	105.259	79.2302	104.236	0.760106	0.769981	0.044535	69.4376	68.1164	86.7874	81.6792	107.292	104.173	120.555	85.5256	76.5051	104.387
2A:226582129-226585971_Traes_2AL_6FF679EF3	49.0185	39.0359	66.2063	54.7112	6.66384	6.7126	6.52586	10.5526	52.243	7.61372	6.86169	5.83521e-12	7.86378e-11	43.0065	17.3103	17.9572	7.86356	9.41166	4.66721	4.2478	8.35	21.5344	6.66917	3.22895	0.238574	0.0040472	26.6998	25.7497	28.7334	13.7896	9.08669	10.7017	7.23102	12.1787	23.7431	9.79952	2.42288	0.0677058	0.0819535	69.4376	38.6834	48.9333	31.2303	28.4846	31.5677	43.8384	44.2374	47.0711	37.032
2A:19216904-19219242_Traes_2AL_6A8D574C4	51.7418	35.1323	29.2087	35.0713	143.748	148.636	140.055	171.276	37.7885	150.929	0.250373	5.9361e-12	4.23319e-16	131.409	92.3214	215.487	180.862	149.541	244.562	162.266	157.722	155.02	178.523	0.868347	0.808752	0.170406	33.9815	66.52	25.418	81.4839	87.0808	32.9282	39.7706	98.2995	51.8508	64.5198	0.803642	0.957831	0.0864736	26.7831	48.7747	29.5446	42.0408	41.7774	41.038	54.113	54.5595	36.7858	47.872
4B:307088717-307091604_Traes_4BL_6B601836D	2.72325	1.3012	0.973623	0	39.983	29.7272	52.7089	27.599	1.24952	37.5045	0.0333164	5.96991e-12	1.00114e-24	2.38925	3.84673	2.3943	7.86356	99.3453	301.502	130.832	137.311	4.12346	167.248	0.0246548	3.18135e-06	6.00792e-50	0	0	0	0	0	0	0	0	0	0	0	0	0	0.991965	1.68189	0.92327	0	11.3938	2.10451	4.79482	0	0.89928	4.57329
3B:40643541-40652718_TRAES3BF078500060CFD_g_assembly_name=IWGSC2_biotype=pseudogene_logic_name=iwgsc_version=1	34.0407	37.7347	19.4725	15.4314	124.709	100.689	107.426	140.43	26.6698	118.313	0.225416	6.18479e-12	1.13014e-16	14.3355	48.0841	22.7458	48.9288	88.8879	75.6087	129.133	125.25	33.5236	104.72	0.320126	0.000180646	1.40923e-09	14.5635	18.2393	18.7872	21.3112	25.7456	28.8122	18.0776	13.0486	18.2253	21.421	0.850815	0.960914	0.271085	19.8393	11.7732	12.9258	6.00582	15.1918	19.9929	19.1793	8.84748	12.636	15.8029
IWGSC_CSS_2BS_scaff_5157821:10550-15135_Traes_2BS_FEF4BCA61	416.658	631.081	544.255	234.276	1631.69	1372.25	1580.26	2027.71	456.567	1652.98	0.276209	6.40864e-12	3.24509e-17	243.704	857.82	238.233	686.751	1040.51	823.295	1626.06	1602.27	506.627	1273.03	0.397968	0.0318201	1.66868e-08	151.703	576.149	324.908	295.849	622.438	685.73	802.643	596.756	337.152	676.892	0.498089	0.0321651	1.4501e-05	92.2528	163.984	73.8616	85.2827	178.504	130.48	408.245	147.458	103.845	216.172
IWGSC_CSS_6BS_scaff_2902572:1560-2700_Traes_6BS_7F65A4F6C	32.679	67.6623	94.4414	26.6542	190.395	260.833	282.118	238.65	55.3592	242.999	0.227817	6.76145e-12	1.95668e-18	34.6441	35.5822	51.4774	85.6254	166.273	224.959	214.089	215.245	51.8323	205.141	0.252666	7.71067e-13	4.81756e-15	123.79	358.349	125.985	110.317	280.173	269.188	285.625	287.069	179.61	280.514	0.64029	0.597704	0.00383203	24.7991	42.8881	36.9308	148.944	45.5754	30.5154	106.856	30.9662	63.3906	53.4782
7A:119041828-119044374_Traes_7AL_E5C2A90B0	529.673	567.322	794.476	126.257	2042.94	1779.8	1666.61	1642.14	504.432	1782.87	0.282932	6.90263e-12	2.33483e-16	210.254	1014.57	149.644	366.966	1589.52	953.977	2128.15	2087.5	435.359	1689.79	0.257641	0.00172946	6.15223e-16	23.0589	112.655	258.6	225.648	115.098	189.337	279.298	144.405	154.99	182.035	0.851434	1	0.141022	19.8393	38.6834	11.0792	12.0116	27.5351	50.5083	222.617	44.2374	20.4034	86.2244
6B:200835274-200836656_Traes_6BL_CBD1436C1	6.80813	7.80718	8.7626	18.2371	50.4548	64.2492	88.8522	77.1149	10.4037	70.1677	0.14827	7.35878e-12	2.86279e-20	27.4764	4.80841	16.7601	11.3585	59.6072	50.4058	99.3986	112.261	15.1008	80.4182	0.187779	5.27372e-05	8.69101e-17	1.21363	0	15.4718	3.76079	6.05779	10.7017	9.03878	7.82917	5.11156	8.40685	0.608023	0.907282	0.163323	4.95983	1.68189	3.69308	4.80466	2.84846	11.5748	9.58964	5.89832	3.78486	7.47781
1B:257991926-257998710_Traes_1BL_722A8B838	3221.61	2512.61	3235.35	3787.7	1123.33	1191.01	1193.73	809.3	3189.32	1079.34	2.95487	7.51286e-12	2.72642e-06	3753.51	3566.88	3973.34	2394.89	1796.58	1212.54	1886.02	1826.8	3422.15	1680.49	2.03641	0.000218992	0.00988829	1941.8	1053.59	1549.39	1593.32	860.964	1241.39	1327.8	951.679	1534.53	1095.46	1.40081	0.384782	0.813967	2414.44	1919.03	1340.59	1058.23	976.073	1480.52	915.126	1949.39	1683.07	1330.28
IWGSC_CSS_5AL_scaff_2765538:6564-13210_Traes_5AL_F96AEDDB8	536.481	485.347	750.663	343.698	1746.88	1288.82	1747.43	1621.85	529.047	1601.24	0.330398	7.55931e-12	9.47026e-14	667.796	1006.88	672.797	767.134	1872.92	2904.87	2130.7	2262.85	778.652	2292.83	0.339602	1.13359e-09	7.77098e-12	635.94	564.347	448.683	535.286	821.588	443.708	336.242	764.649	546.064	591.547	0.923112	0.998574	0.194777	305.525	372.538	464.405	330.32	401.633	312.52	422.629	345.052	368.197	370.458
7A:43178258-43178811_Traes_7AS_D208644F3	12.2546	11.7108	27.2614	12.6257	79.0141	88.2228	90.3581	125.819	15.9631	95.8535	0.166537	7.64193e-12	3.12789e-20	37.0334	22.1187	37.1116	26.2119	83.6592	121.347	91.7525	94.6334	30.6189	97.8481	0.312923	5.65469e-08	1.4069e-10	36.4088	21.4581	44.2052	31.34	42.4046	39.5139	45.1939	34.7963	33.353	40.4772	0.823996	0.893993	0.155579	26.7831	27.7511	41.5471	40.8396	54.1208	25.2541	47.2632	19.1695	34.2302	36.4519
IWGSC_CSS_7BS_scaff_3157900:2-2095_Traes_7BS_BC4657712	12.2546	23.4216	29.2087	5.6114	93.2937	81.5102	100.398	100.655	17.6241	93.9642	0.187561	7.98095e-12	6.55316e-18	7.16775	28.8504	7.18289	13.1059	90.9794	28.9367	180.107	183.7	14.0768	120.931	0.116403	0.00963769	7.95363e-25	14.5635	5.36451	30.9436	27.5792	5.30057	16.4641	14.462	9.56898	19.6127	11.4489	1.71306	0.743284	0.513725	1.98393	5.04566	2.76981	0	1.89897	3.15677	10.9596	2.94916	2.44985	4.74112
6B:58842706-58846899_Traes_6BS_6BD0971F0	825.145	1065.68	961.939	948.327	318.912	261.792	330.309	337.682	950.273	312.174	3.04405	7.98284e-12	1.5159e-06	898.358	1614.66	864.341	1052.84	278.167	249.229	231.08	304.311	1107.55	265.697	4.16848	2.77647e-06	2.94834e-12	680.844	380.88	633.239	495.171	380.127	423.128	399.514	486.278	547.534	422.262	1.29667	0.599848	1	630.89	743.394	618.591	589.772	437.714	469.306	453.453	476.289	645.662	459.19
IWGSC_CSS_5BL_scaff_10798825:1592-2312_Traes_5BL_E30DA0076	99.3987	153.541	102.23	65.934	344.616	317.41	334.325	397.75	105.276	348.525	0.302062	8.61414e-12	2.90359e-14	47.785	130.789	27.5344	76.0144	309.539	272.565	383.152	388.739	70.5306	338.499	0.208363	1.65196e-13	8.01436e-19	24.2725	177.029	68.5181	80.2303	82.5375	93.8455	95.811	106.129	87.5125	94.5807	0.925268	1	0.314501	12.8955	19.3417	18.4654	21.621	18.9897	35.7767	66.4425	44.2374	18.0809	41.3616
IWGSC_CSS_6AS_scaff_4430910:5910-8252_Traes_6AS_18F0EEEE5	42.2104	45.5419	31.1559	33.6684	3.80791	3.83577	2.50995	4.87041	38.1442	3.75601	10.1555	8.70825e-12	3.0529e-12	71.6775	82.7046	138.869	90.8678	10.4574	13.0682	11.8938	10.2056	96.0298	11.4062	8.41905	1.31663e-09	9.77888e-17	92.2356	61.1554	80.6745	96.5271	24.2312	23.0498	13.5582	17.3981	82.6482	19.5593	4.22551	6.09255e-08	2.94255e-06	30.7509	22.7055	41.5471	32.4314	14.2423	23.1496	9.58964	7.3729	31.8587	13.5886
2B:164799-166567_Traes_2BS_6762A1AAE	59.9115	118.409	174.278	74.3511	3092.02	1915.01	3201.19	4922.36	106.738	3282.65	0.0325157	8.74205e-12	1.2696e-76	50.1743	74.0495	50.2802	207.074	904.565	682.346	2594.56	2508.71	95.3944	1672.54	0.0570355	0.000681547	4.88258e-53	143.208	347.62	276.282	1307.5	41.6473	117.718	157.275	62.6333	518.653	94.8185	5.46996	0.519586	2.69047e-12	80.3492	75.6849	70.1685	103.3	14.2423	14.7316	19.1793	16.2204	82.3757	16.0934
2A:175381773-175384536_Traes_2AS_D06B6414D	950.415	1538.02	944.414	694.411	3039.66	2716.69	2985.33	3082.97	1031.81	2956.16	0.349038	9.24357e-12	1.04006e-12	418.119	1215.57	149.644	1572.71	3136.17	3908.32	3477.25	3359.49	839.01	3470.31	0.241768	2.07092e-11	3.23916e-17	1055.86	1203.8	987.986	518.99	1497.79	1595.37	1331.41	1374.45	941.657	1449.76	0.649527	0.156451	0.0028824	760.837	851.875	611.205	816.792	856.437	682.914	785.666	672.408	760.177	749.356
7A:170191565-170193007_td-k51_contig_5905	462.953	520.479	486.811	573.766	144.7	228.229	159.131	122.572	511.002	163.658	3.12238	9.28053e-12	8.42104e-07	486.213	364.477	717.092	347.744	231.108	171.753	197.948	186.483	478.881	196.823	2.43305	0.0128723	0.000564622	372.583	1100.8	465.26	590.445	352.109	418.189	440.188	495.847	632.271	426.583	1.48218	0.708819	0.617685	270.806	310.308	216.968	253.446	274.402	369.342	255.495	317.035	262.882	304.068
IWGSC_CSS_2AS_scaff_5233086:0-4429_Traes_2AS_17FD87DAD	47.6569	58.5539	32.1295	42.0855	319.864	303.026	357.417	531.687	45.1065	377.998	0.11933	1.07319e-11	2.73564e-34	47.785	54.8158	38.3087	55.9186	200.782	148.417	338.125	332.145	49.2071	254.867	0.193069	4.03442e-05	2.37219e-20	24.2725	50.4264	32.0488	30.0864	29.5317	32.9282	31.6357	33.0565	34.2085	31.788	1.07614	1	0.707538	26.7831	22.7055	24.005	31.2303	26.5856	35.7767	24.6591	22.1187	26.181	27.285
7B:245384565-245395273_Traes_7BL_E41865FE0	172.927	223.806	163.569	95.3938	510.259	456.457	574.276	672.929	163.924	553.48	0.296169	1.08281e-11	3.54352e-15	97.9593	204.838	71.8289	238.528	410.976	284.7	674.551	620.684	153.289	497.727	0.307977	0.00571918	2.70878e-12	65.5358	42.9161	80.6745	52.6511	80.2658	102.901	65.9831	80.9014	60.4444	82.5127	0.732546	0.586813	0.0359303	78.3652	64.7526	47.0868	55.2536	57.9187	52.6128	99.3213	44.2374	61.3645	63.5225
5A:35726014-35732610_Traes_5AL_4B1551434	688.983	822.357	610.461	492.401	1933.46	1660.89	2021.51	1858.06	653.55	1868.48	0.349776	1.12959e-11	9.94693e-13	1366.65	1531.96	1239.05	1491.46	2871.6	3719.76	2864.72	2900.23	1407.28	3089.08	0.455566	2.18218e-06	2.30149e-07	566.764	443.109	459.734	378.587	596.693	601.763	480.863	539.343	462.048	554.665	0.833022	0.782785	0.0864419	449.36	361.606	389.62	311.102	493.733	394.596	412.355	284.594	377.922	396.319
6A:12349493-12353482_Traes_6AS_C4E616554	24.5093	19.518	213.223	18.2371	2206.68	1589.93	3117.36	4013.22	68.8719	2731.8	0.0252112	1.14186e-11	6.24442e-83	117.073	51.9308	107.743	10.4847	1372.01	1535.51	3247.02	3296.4	71.808	2362.73	0.0303919	1.06986e-09	1.57901e-74	6.06813	13.9477	22.1026	33.8472	28.0173	28.8122	47.9055	32.1866	18.9914	34.2304	0.554811	0.396513	0.00432688	16.8634	24.3874	6.46289	13.2128	39.8785	9.4703	32.1938	20.6441	15.2316	25.5467
IWGSC_CSS_6AL_scaff_5832419:1123-2163_isotig26584__gene=isogroup11036__length=1136__numContigs=1	205.606	374.745	226.854	133.271	1732.6	1190.05	1099.86	1749.29	235.119	1442.95	0.162943	1.24297e-11	3.08616e-29	81.2345	391.404	86.1947	205.326	1099.07	419.115	1609.07	1720.1	191.04	1211.84	0.157645	0.00244741	2.39268e-26	13.3499	203.851	132.616	233.169	179.462	250.255	423.919	205.298	145.747	264.733	0.550541	0.598737	0.000239967	18.8473	22.7055	12.0025	2.40233	18.0403	38.9335	109.596	20.6441	13.9894	46.8034
7B:43970084-43970700_Traes_7BS_67C70F8DF	28.5941	26.0239	51.602	37.877	157.076	169.733	151.099	120.949	36.0243	149.714	0.24062	1.29809e-11	1.47401e-16	88.4023	50.9691	76.6175	65.5297	126.535	121.347	118.089	111.333	70.3796	119.326	0.58981	0.0173012	0.000706646	41.2633	21.4581	93.936	36.3543	53.0057	55.1548	69.5986	74.812	48.2529	63.1428	0.764188	0.897499	0.0689315	32.7348	28.5921	38.7773	56.4547	38.929	36.829	60.2777	28.017	39.1397	41.0132
IWGSC_CSS_7BL_scaff_6639684:0-1609_Traes_7BL_7A7BC0D15	1029.39	948.573	966.807	1283.61	316.056	458.375	352.397	284.919	1057.09	352.937	2.99514	1.36646e-11	2.20329e-06	1035.74	710.683	1514.39	727.816	499.864	400.446	407.789	359.978	997.158	417.019	2.39116	0.0243259	0.00068443	741.526	2103.96	980.25	1224.77	730.722	787.808	922.859	909.053	1262.63	837.61	1.50741	0.631878	0.568974	598.155	605.479	487.486	553.737	593.43	788.14	520.581	648.815	561.214	637.741
7A:27131962-27132726_KukriC2497_8	36.7639	37.7347	40.8922	19.6399	0	0.958943	3.01194	5.68215	33.7577	2.41326	13.9884	1.36995e-11	2.57785e-13	0	10.5785	2.3943	0.873729	0	0	0	0	3.46163	0	-	0.337516	0.00346351	1.21363	0	4.42052	0	2.27167	2.46962	0.903878	0.869907	1.40854	1.62877	0.864786	1	0.933225	3.96786	3.36377	0	3.60349	0	0	2.7399	1.47458	2.73378	1.05362
IWGSC_CSS_1AS_scaff_438424:0-248_Traes_1AS_D91A7B6EC	31.3174	28.6263	48.6811	46.2941	2.85593	3.83577	5.0199	4.05868	38.7297	3.94257	9.82348	1.39634e-11	7.4656e-12	48.9796	18.2719	13.1686	16.6008	6.27444	5.60065	9.34516	4.63889	24.2553	6.46479	3.75191	0.164916	0.000363637	21.8453	10.729	22.1026	27.5792	6.05779	6.58565	22.5969	13.0486	20.564	12.0722	1.70341	0.572652	0.53443	41.6625	37.8424	21.2352	38.4373	11.3938	23.1496	14.3845	14.7458	34.7944	15.9184
IWGSC_CSS_5AL_scaff_379847:0-692_Traes_5AL_19DBD0B75	224.668	225.107	221.986	272.153	79.966	88.2228	60.7407	50.3276	235.979	69.8143	3.38009	1.47148e-11	3.31225e-07	329.717	284.658	317.244	176.493	134.9	112.946	101.098	112.261	277.028	115.301	2.40264	0.000129664	0.000784049	235.444	69.7387	221.026	94.0199	68.1502	96.3151	90.3878	75.6819	155.057	82.6337	1.87644	0.541606	0.167296	213.273	137.915	133.874	91.2885	86.4033	109.435	65.0726	85.5256	144.087	86.609
IWGSC_CSS_6BL_scaff_1833251:1534-1859_contig68842	164.757	252.432	262.878	301.613	45.6949	43.1525	49.195	47.8924	245.42	46.4837	5.2797	1.54353e-11	1.60347e-13	194.724	114.44	174.784	89.1203	56.4699	40.138	39.9293	47.3167	143.267	45.9635	3.11697	0.00137018	7.98413e-06	316.757	245.695	343.695	195.561	41.6473	33.7514	34.3474	79.1616	275.427	47.2269	5.83199	4.49504e-11	1.9963e-12	128.955	154.734	116.332	87.685	39.8785	58.9263	60.2777	25.0679	121.927	46.0376
2A:30793672-30794323_td-k41_contig_78870	72.1662	67.6623	45.7603	50.5026	3.80791	16.302	9.03581	8.11735	59.0228	9.31578	6.33579	1.58669e-11	5.25863e-11	60.9259	48.0841	46.6888	43.6864	18.8233	11.2013	11.0443	13.9167	49.8463	13.7464	3.62614	1.9593e-06	9.73751e-06	81.313	22.531	68.5181	42.6223	38.6184	46.9227	35.2512	33.0565	53.7461	38.4622	1.39737	0.816675	0.886986	40.6706	47.0928	53.5496	48.0466	37.03	32.6199	28.0839	39.8137	47.3399	34.3869
IWGSC_CSS_4BL_scaff_6825260:6886-8058_Traes_4BL_63EFE8C91	0	0	1.94725	1.40285	43.7909	43.1525	24.0955	26.7873	0.837524	34.4565	0.0243067	1.59568e-11	3.70956e-24	1.19463	0	0	0	51.2412	31.737	36.5311	32.4722	0.298656	37.9954	0.00786033	4.93167e-20	3.67196e-28	2.42725	1.0729	1.10513	6.26799	0	0.823206	2.71163	1.73981	2.71832	1.31866	2.06142	0.897499	0.722279	0.991965	2.52283	1.84654	3.60349	0.949487	3.15677	0.684974	1.47458	2.24121	1.56645
IWGSC_CSS_6AS_scaff_4404519:1-476_Traes_6AS_D3F184617	32.679	53.3491	40.8922	42.0855	1.90395	2.87683	7.02785	5.68215	42.2514	4.3727	9.66256	1.62495e-11	1.82416e-12	45.3958	50.9691	50.2802	83.878	5.2287	1.86688	3.39824	11.1333	57.6308	5.40679	10.659	2.0455e-10	3.25476e-16	27.9134	5.36451	34.259	52.6511	8.32947	20.5801	37.9629	6.08935	30.047	18.2405	1.64727	0.862793	0.53289	8.92769	31.9558	9.2327	31.2303	4.74744	14.7316	12.3295	20.6441	20.3366	13.1132
IWGSC_CSS_6BS_scaff_2957310:0-2967_Traes_6BS_055B0C523	1356.18	1865.92	1646.4	1639.93	686.375	629.067	528.093	440.772	1627.11	571.077	2.84919	1.65095e-11	6.23539e-06	1180.29	1189.6	1041.52	973.334	570.974	577.8	596.391	540.895	1096.19	571.515	1.91803	0.000190798	0.0229384	735.458	797.167	1039.93	618.024	745.109	1065.23	1005.11	984.735	797.644	950.046	0.839584	0.842168	0.103022	830.275	824.965	728.46	657.037	718.762	868.111	825.394	890.646	760.184	825.728
IWGSC_CSS_2BS_scaff_5185598:5725-6365_td-k55_contig_65448	4.08488	3.90359	0.973623	4.20855	40.935	37.3988	42.1671	34.0929	3.29266	38.6484	0.0851952	1.6736e-11	1.04985e-19	11.9463	3.84673	11.9715	5.24237	43.9211	27.0698	49.2745	55.6667	8.25171	43.983	0.187611	6.15266e-08	3.67215e-13	15.7771	1.0729	16.5769	8.77519	1.51445	0.823206	1.80776	0.869907	10.5505	1.25383	8.41466	0.0926582	0.000478779	18.8473	10.0913	12.0025	7.20699	1.89897	5.26128	3.42487	7.3729	12.037	4.48951
IWGSC_CSS_3AS_scaff_3393583:0-551_td-k25_contig_7263	31.3174	26.0239	11.6835	11.2228	95.1977	99.7301	84.8362	100.655	20.0619	95.1048	0.210945	1.73357e-11	1.39031e-16	41.8119	51.9308	74.2232	110.964	67.9731	92.4107	96.0003	106.695	69.7324	90.7696	0.768234	0.634353	0.082418	16.9908	39.6974	22.1026	31.34	46.1907	35.3979	22.5969	25.2273	27.5327	32.3532	0.851003	0.951973	0.217209	15.8714	13.4551	16.6189	22.8221	33.2321	36.829	31.5088	30.9662	17.1919	33.134
6A:166466981-166472001_Traes_6AL_D20E70F28	1379.33	1392.28	851.92	1279.4	381.743	308.78	243.967	233.78	1225.73	292.067	4.19675	1.75032e-11	1.33126e-11	1002.29	1230.95	1423.41	463.95	280.258	222.159	259.116	242.15	1030.15	250.921	4.10548	0.00108531	3.43666e-11	1117.75	974.196	986.881	762.188	823.86	625.636	526.961	574.139	960.254	637.649	1.50593	0.193148	0.63661	361.075	387.675	286.214	147.743	181.352	551.382	284.264	399.611	295.677	354.152
1A:207491944-207495427_Traes_1AL_9EC1E6F0C	216.499	180.866	187.909	175.356	594.985	641.533	497.974	613.672	190.158	587.041	0.323926	1.87921e-11	9.92421e-14	269.985	241.382	339.99	181.736	714.24	625.406	760.356	719.028	258.273	704.758	0.366471	4.87462e-10	7.0621e-11	148.062	234.966	237.603	255.734	283.959	232.144	289.241	317.516	219.091	280.715	0.780476	0.659965	0.0469701	219.224	175.757	125.565	123.72	256.362	143.107	228.781	151.882	161.067	195.033
5B:162360200-162362378_Traes_5BL_C5AB6E915	164.757	221.204	295.981	357.727	1000.53	1102.78	784.108	786.572	259.917	918.498	0.282981	1.94148e-11	5.15706e-17	199.502	175.026	302.879	250.76	1548.74	1459.9	1366.09	1402.8	232.042	1444.38	0.160651	2.73e-30	8.18841e-28	456.324	489.244	627.714	574.148	386.942	396.785	473.632	386.239	536.857	410.899	1.30654	0.556333	1	422.577	225.373	354.536	443.23	370.3	245.176	417.834	225.611	361.429	314.73
IWGSC_CSS_4AL_scaff_7064781:2931-8559_Traes_4AL_4231650FC	924.544	814.549	663.037	977.787	275.121	324.123	283.122	220.792	844.979	275.79	3.06386	1.9659e-11	1.29119e-06	1053.66	1024.19	970.887	847.517	345.094	326.704	282.904	320.084	974.064	318.696	3.0564	6.30156e-12	4.99626e-07	642.008	358.349	551.46	493.918	438.433	428.89	405.841	521.944	511.434	448.777	1.13962	0.915408	0.732229	546.573	568.478	541.959	473.259	489.935	534.546	442.493	635.544	532.567	525.63
6B:183331169-183333047_contig09843	1922.62	2581.58	2423.35	2335.75	904.378	717.29	733.909	931.06	2315.82	821.659	2.81847	2.07263e-11	1.08864e-05	839.822	898.21	689.557	1165.55	923.388	845.698	716.179	698.617	898.286	795.971	1.12854	0.636215	0.96428	2585.02	2696.2	2620.26	2264	1539.44	2288.51	1966.84	2230.44	2541.37	2006.31	1.26669	0.607376	1	1598.06	1995.56	1562.17	1961.5	1493.54	1695.18	1232.27	1381.68	1779.32	1450.67
4A:13346375-13349792_Traes_4AS_AC5F94816	107.568	158.746	128.518	186.579	32.3672	26.8504	26.6054	11.3643	145.353	24.2968	5.98238	2.21955e-11	4.90123e-14	96.7647	73.0878	82.6032	37.5703	37.6466	62.5406	42.478	42.6778	72.5065	46.3358	1.56481	0.326926	0.42338	132.285	431.307	200.029	82.7375	131	115.249	170.833	193.119	211.59	152.55	1.38702	0.893823	0.787663	120.028	90.8219	65.5522	38.4373	107.292	155.734	117.131	78.1527	78.7098	114.577
IWGSC_CSS_5AL_scaff_2759664:701-1625_td-k61_contig_72627	0	1.3012	0.973623	0	21.8955	24.9325	25.6015	41.3985	0.568705	28.457	0.0199847	2.21955e-11	3.77626e-22	0	0.961681	0	0.873729	25.0978	47.6055	25.4868	34.3278	0.458853	33.1295	0.0138503	2.59888e-13	4.23113e-24	0	0	0	0	0	0	0	0	0	0	0	0	0	0	0	0	0	8.54538	2.10451	2.05492	1.47458	0	3.54485
6A:207077304-207080285_Traes_6AL_8DB98B204	509.248	586.84	514.073	785.596	116.141	189.871	109.434	113.643	598.939	132.272	4.52808	2.28431e-11	2.2502e-12	483.823	350.052	481.254	265.614	161.044	121.347	141.877	126.178	395.186	137.611	2.87175	3.64232e-05	1.05005e-05	373.797	1137.28	638.765	550.33	393.757	459.349	574.866	510.636	675.042	484.652	1.39284	0.740243	0.784338	381.907	374.22	261.285	311.102	351.31	466.149	321.253	365.696	332.128	376.102
1B:290919747-290920441_td-k55_contig_1518	4855.56	3390.92	3728.97	2983.86	684.471	898.53	996.951	823.1	3739.83	850.763	4.39585	2.35468e-11	9.19939e-13	3309.11	2582.11	2493.66	2673.61	955.806	1002.52	1120.57	1057.67	2764.62	1034.14	2.67336	1.03838e-09	1.84583e-05	2907.85	4376.37	2431.29	2035.84	1964.24	1836.57	1509.48	1901.62	2937.84	1802.98	1.62944	0.282934	0.386419	2770.56	2550.58	2424.51	2159.69	1814.47	1689.92	1655.58	1841.75	2476.33	1750.43
IWGSC_CSS_6AS_scaff_4413066:1198-4626_Traes_6AS_680CEF9F6	151.141	149.638	124.624	148.702	34.2712	42.1935	25.6015	51.1393	143.526	38.3014	3.74728	2.38267e-11	9.69652e-08	133.798	121.172	116.123	153.776	30.3265	26.1364	38.2302	25.9778	131.217	30.1677	4.3496	5.06882e-13	5.21519e-10	141.994	112.655	195.608	216.872	127.214	181.105	160.89	140.055	166.782	152.316	1.09498	0.989129	0.649124	145.819	151.37	118.179	192.186	148.12	122.062	110.281	137.136	151.888	129.4
IWGSC_CSS_2BL_scaff_7945423:444-1073_td-k51_contig_84113	1.36163	6.50599	10.7098	1.40285	142.796	146.718	298.182	284.919	4.99508	218.154	0.022897	2.38363e-11	3.45661e-58	16.7248	4.80841	4.78859	2.62119	210.194	103.612	274.408	294.106	7.23574	220.58	0.0328033	2.33494e-11	2.21454e-51	3.64088	2.14581	7.73591	21.3112	0.757224	3.29282	14.462	2.60972	8.70844	5.28045	1.64918	0.962426	0.72796	5.95179	2.52283	7.38616	26.4256	18.0403	29.4632	26.029	17.695	10.5716	22.8069
IWGSC_CSS_6AS_scaff_4361468:4333-6113_Traes_6AS_DCDD4CBAC	13.6163	22.1204	24.3406	18.2371	98.0536	89.1817	94.876	141.242	19.5786	105.838	0.184986	2.46749e-11	2.65252e-19	29.8656	13.4635	25.1401	16.6008	98.2995	115.747	138.478	114.117	21.2675	116.66	0.182303	6.54278e-16	4.28786e-19	31.5543	30.0413	17.6821	36.3543	23.474	37.8675	35.2512	35.6662	28.908	33.0647	0.874285	0.968278	0.262955	27.775	17.6598	21.2352	33.6326	32.2826	27.3587	22.6042	25.0679	25.0757	26.8283
3B:11216099-11218343_td-k41_contig_81304	99.3987	81.9754	63.2855	51.9055	257.034	248.366	228.405	270.308	74.1413	251.028	0.29535	2.48251e-11	3.04325e-14	13.1409	105.785	13.1686	29.7068	161.044	79.3425	177.558	190.195	40.4503	152.035	0.26606	0.00749402	1.53754e-12	18.2044	89.0509	64.0975	76.4695	53.7629	69.9725	109.369	81.7713	61.9556	78.719	0.787048	0.916626	0.0920215	28.767	23.5464	7.38616	13.2128	19.9392	26.3064	50.0031	26.5424	18.2281	30.6978
1B:291726690-291732582_td-k31_contig_29544_td-k55_contig_76340_td-k51_contig_76582	50.3802	80.6742	57.4437	22.4456	204.675	156.308	203.808	202.934	52.7359	191.931	0.274765	2.65922e-11	1.08505e-14	75.2614	156.754	41.9002	83.878	240.52	157.752	349.169	356.267	89.4484	275.927	0.324174	0.00446052	4.28125e-11	27.9134	33.26	59.677	46.3831	46.1907	37.0443	40.6745	29.5768	41.8084	38.3716	1.08957	1	0.701121	14.8795	22.7055	13.849	10.8105	27.5351	14.7316	19.8643	14.7458	15.5611	19.2192
IWGSC_CSS_7AS_scaff_1200666:1-272_Traes_7AS_166DF2F5D	42.2104	19.518	24.3406	2.8057	359.847	284.806	479.902	636.401	22.2187	440.239	0.0504695	2.66912e-11	5.29697e-54	28.671	122.134	29.9287	221.927	419.342	817.694	646.515	629.961	100.665	628.378	0.160198	2.68283e-08	7.39441e-25	18.2044	24.6768	16.5769	17.5504	116.613	47.7459	28.9241	49.5847	19.2521	60.7168	0.317081	0.266004	1.27246e-08	20.8313	26.9102	35.0843	24.0233	93.9992	34.7244	84.9368	38.3391	26.7122	62.9999
6A:175800735-175807809_Traes_6AL_DEE69C6AC	428.912	1093.01	801.291	576.572	22.8474	19.1789	13.5537	21.1051	724.945	19.1713	37.8141	2.71218e-11	2.95491e-60	318.965	553.928	295.696	528.606	24.052	21.4691	16.9912	18.5556	424.299	20.267	20.9355	3.75752e-15	3.83116e-43	728.176	648.033	1052.08	565.373	123.428	130.067	191.622	236.615	748.416	170.433	4.39127	9.29875e-07	2.0223e-09	392.818	491.111	280.674	269.061	124.383	142.055	166.449	57.5086	358.416	122.599
IWGSC_CSS_2BL_scaff_8049127:465-2234_CL4558Contig1	88.5057	91.0838	64.2591	96.7967	9.51977	12.4663	22.0875	20.2934	85.1613	16.0917	5.29224	2.7385e-11	2.79441e-10	33.4495	61.5476	31.1259	57.6661	13.5946	31.737	17.8408	9.27778	45.9473	18.1125	2.53677	0.0162488	0.00236119	55.8268	47.2077	59.677	56.4119	49.2196	65.8565	29.828	46.975	54.7809	47.9698	1.14199	0.964568	0.787524	34.7188	25.2283	29.5446	30.0291	55.0703	48.4038	49.3182	33.9153	29.8802	46.6769
5B:259552383-259555741_Traes_5BL_F7FF5F98C	182.458	258.938	268.72	283.376	73.3022	103.566	64.2547	67.374	248.373	77.1242	3.22043	2.79586e-11	1.01354e-06	139.771	114.44	143.658	124.943	96.2081	92.4107	79.0091	97.4167	130.703	91.2611	1.43219	0.177367	0.582254	86.1675	562.201	121.564	99.0343	131	178.636	167.217	168.762	217.242	161.404	1.34595	0.965738	0.848616	80.3492	92.5038	66.4754	39.6384	77.858	110.487	136.31	89.9494	69.7417	103.651
1A:235893207-235898009_Traes_1AL_17F456C3A	375.809	584.238	519.914	621.463	145.652	151.513	140.055	116.078	525.356	138.325	3.79799	2.88739e-11	1.967e-09	433.649	363.516	365.13	290.952	191.37	258.563	155.47	161.433	363.312	191.709	1.89512	0.000765329	0.0379146	175.976	917.332	343.695	164.221	302.133	387.73	403.129	478.449	400.306	392.86	1.01895	1	0.528974	256.919	243.874	175.421	117.714	237.372	246.228	311.663	175.475	198.482	242.684
2A:680804-691199_Traes_2AS_D917848B7	123.908	149.638	151.885	124.854	456.949	375.906	425.185	469.995	137.571	432.009	0.318445	2.88739e-11	8.18451e-14	162.469	165.409	150.841	168.63	488.36	547.93	434.975	462.961	161.837	483.557	0.334681	1.57176e-10	1.16897e-11	257.289	349.766	296.175	244.452	138.572	114.426	139.197	128.746	286.92	130.235	2.20309	0.000538151	0.0269001	205.337	213.6	244.666	225.819	100.646	124.166	129.46	110.593	222.355	116.216
7B:71649846-71653536_KukriC1_14854	99.3987	130.12	106.125	148.702	31.4152	27.8094	31.6253	25.1638	121.086	29.0034	4.1749	2.90241e-11	1.23021e-08	204.281	116.363	214.29	243.77	21.9605	25.2029	21.239	25.9778	194.676	23.5951	8.25071	7.64456e-12	1.85403e-20	131.072	215.653	149.193	169.236	13.63	101.254	80.4451	19.138	166.288	53.6169	3.10142	0.00181275	8.34013e-05	117.052	130.346	120.025	122.519	155.716	133.636	142.475	106.17	122.485	134.499
IWGSC_CSS_3AL_scaff_4286284:1-567_Traes_3AL_3547EBD0A	528.311	507.467	426.447	537.292	172.308	166.856	160.135	143.677	499.879	160.744	3.10978	3.03517e-11	1.32515e-06	633.152	588.549	559.068	519.869	165.227	155.885	139.328	151.228	575.159	152.917	3.76126	1.55581e-15	9.77478e-10	290.057	139.477	260.811	211.858	213.537	298.001	251.278	269.671	225.551	258.122	0.873815	0.897499	0.149404	291.638	327.968	311.142	315.906	259.21	289.37	245.221	317.035	311.663	277.709
1A:241725726-241731969_Traes_1AL_B68AA4C68	565.075	351.323	476.101	498.012	146.604	158.226	144.573	93.3496	472.628	135.688	3.48319	3.04795e-11	3.73566e-08	602.091	456.799	551.885	283.088	173.593	98.0113	122.337	133.6	473.466	131.885	3.58998	1.79234e-05	1.13289e-08	446.615	177.029	562.511	290.835	152.959	165.464	136.486	180.941	369.247	158.962	2.32286	0.18152	0.0138317	422.577	596.229	600.125	436.023	266.806	332.513	241.796	215.289	513.738	264.101
IWGSC_CSS_6AL_scaff_1565663:2-371_Traes_6AL_2BD3C4987	238.285	208.192	208.355	85.5739	613.073	632.903	544.157	498.406	185.101	572.134	0.323528	3.16691e-11	2.71558e-13	76.456	344.282	94.5747	99.6051	362.872	217.492	524.179	509.35	153.729	403.473	0.381015	0.0649787	7.60834e-09	18.2044	39.6974	95.0412	77.7231	106.011	142.415	178.968	97.4296	57.6665	131.206	0.439512	0.089035	3.02489e-06	7.93572	13.4551	5.53962	3.60349	18.0403	35.7767	137.68	44.2374	7.63348	58.9335
1B:91889033-91891074_Traes_1BS_85C42AB87	46.2953	36.4335	39.9185	40.6827	8.56779	3.83577	4.51791	2.43521	40.8325	4.83917	8.43792	3.21107e-11	2.81856e-11	45.3958	23.0804	143.658	28.8331	8.36592	5.60065	2.54868	5.56667	60.2417	5.52048	10.9124	0.119043	9.82875e-16	123.79	207.07	129.3	324.682	17.4162	13.1713	23.5008	19.138	196.211	18.3066	10.718	0.000229665	2.4518e-20	18.8473	15.137	19.3887	21.621	22.7877	44.1947	30.8238	26.5424	18.7485	31.0872
4B:283740738-283745631_Traes_4BL_C05C666BC	7826.63	6762.32	4367.67	5872.33	1034.8	1188.13	1184.19	1215.98	6207.24	1155.78	5.37063	3.28119e-11	1.20009e-16	5544.26	7153.95	3425.04	7654.74	1391.88	1906.09	1381.39	1525.27	5944.5	1551.15	3.8323	1.14676e-05	3.55703e-11	3699.13	3624.27	2261.1	2147.41	1656.05	1421.68	1077.42	1231.79	2932.98	1346.73	2.17784	0.0127446	0.0257336	3724.83	4780.76	3974.68	3500.19	1365.36	1678.35	1070.61	2402.09	3995.12	1629.1
3A:4687391-4687949_td-k63_contig_78874	269.602	170.457	369.977	203.413	8.56779	13.4252	17.0676	10.5526	253.362	12.4033	20.427	3.38763e-11	6.11289e-38	394.226	147.137	529.14	102.226	20.9148	22.4026	14.4425	11.1333	293.182	17.2233	17.0224	0.00468255	4.35865e-34	435.692	183.466	500.624	476.367	92.3814	59.2708	41.5784	60.0236	399.037	63.3135	6.30256	3.13775e-05	7.98515e-14	293.622	222.85	681.373	700.279	448.158	516.658	414.409	510.205	474.531	472.357
3A:49343486-49346040_td-k45_contig_39283	6.80813	2.60239	4.86811	8.4171	45.6949	56.5777	51.7049	35.7164	5.67394	47.4235	0.119644	3.49225e-11	5.98473e-19	7.16775	2.88504	5.98574	3.49492	95.1623	148.417	106.195	92.7778	4.88336	110.638	0.0441382	4.85758e-24	1.032e-37	3.64088	4.29161	5.52565	3.76079	9.08669	4.11603	6.32714	6.08935	4.30473	6.4048	0.67211	0.907808	0.26875	5.95179	0.840943	1.84654	3.60349	3.79795	6.31353	8.90467	11.7966	3.06069	7.7032
6B:200596631-200598540_td-k21_contig_7736	16.3395	7.80718	15.578	18.2371	168.5	198.501	340.851	332	14.4904	259.963	0.0557404	3.51243e-11	8.73886e-48	56.1474	18.2719	46.6888	9.61102	210.194	138.149	364.461	374.822	32.6798	271.907	0.120188	1.48237e-05	2.91851e-31	3.64088	1.0729	6.63078	8.77519	3.0289	3.29282	6.32714	2.60972	5.02994	3.81465	1.31859	0.998574	1	20.8313	1.68189	6.46289	9.60931	11.3938	18.9406	5.47979	7.3729	9.64634	10.7968
7A:170088578-170090894_Traes_7AL_E577F79A9	280.495	305.781	338.821	120.645	861.539	741.263	695.758	911.579	261.436	802.535	0.325762	3.53514e-11	1.36488e-13	97.9593	408.715	118.518	130.186	746.658	316.437	1019.47	995.506	188.844	769.518	0.245406	0.00677335	8.95291e-17	65.5358	341.183	224.341	300.864	428.589	368.796	569.443	389.718	232.981	439.137	0.530543	0.137351	6.66193e-05	51.5822	83.2534	39.7006	28.8279	105.393	81.0237	287.004	98.7968	50.841	143.054
3B:650572351-650578103_KukriC107_36	98.0371	57.2527	78.8634	102.408	283.689	360.563	320.269	226.474	84.1403	297.749	0.282588	3.648e-11	1.26109e-15	286.71	154.831	331.61	129.312	399.473	447.118	408.638	423.995	225.616	419.806	0.537428	0.000551894	1.26547e-05	97.0901	50.4264	85.095	110.317	93.1386	46.0995	62.3676	62.6333	85.732	66.0598	1.2978	0.812735	1	102.172	59.707	96.0201	111.708	56.0197	82.076	74.6622	58.9832	92.4019	67.9353
7A:51662165-51665360_td-k41_contig_82066	110.292	135.325	159.674	136.077	44.7429	26.8504	36.6452	34.9046	135.342	35.7858	3.782	3.72276e-11	8.61932e-08	158.885	130.789	137.672	130.186	66.9273	50.4058	49.2745	49.1722	139.383	53.945	2.5838	2.58898e-06	0.000301979	211.171	129.821	204.449	198.069	58.3063	99.6079	84.9645	74.812	185.877	79.4227	2.34036	0.000435966	0.0150967	127.964	144.642	129.258	215.008	80.7064	71.5534	64.3876	53.0849	154.218	67.4331
IWGSC_CSS_7AS_scaff_567326:7-202_Traes_7AS_105350789	261.432	338.311	427.42	329.67	113.285	77.6744	98.8919	96.5965	339.208	96.612	3.51104	3.83248e-11	5.37272e-08	328.522	359.669	305.273	393.178	167.318	130.682	107.045	149.372	346.66	138.604	2.50108	8.79352e-08	0.000142126	479.382	330.454	442.052	555.344	128.728	167.934	169.025	167.022	451.808	158.177	2.85634	4.3068e-07	0.000347217	298.582	337.218	348.996	439.626	154.766	162.047	134.255	141.56	356.105	148.157
5A:105236270-105247812_td-k63_contig_49510	550.097	680.526	541.334	558.335	1492.7	1529.51	1732.87	1741.98	582.573	1624.27	0.358668	3.86453e-11	2.09294e-12	683.326	773.192	518.365	1010.9	1573.84	2100.24	1652.39	1756.28	746.447	1770.69	0.421557	3.6424e-07	3.18343e-08	395.642	331.527	320.488	233.169	604.265	492.277	404.937	522.814	320.207	506.073	0.632727	0.114007	0.00166824	381.907	333.014	359.152	474.46	468.097	383.021	437.699	380.442	387.133	417.315
IWGSC_CSS_3AL_scaff_4237939:0-1032_Traes_3AL_473D0F296	5.4465	3.90359	4.86811	5.6114	138.037	122.745	99.3939	57.6332	4.9574	104.452	0.047461	4.17466e-11	1.32095e-37	7.16775	5.77009	5.98574	6.1161	243.657	294.967	180.107	202.256	6.25992	230.247	0.0271879	1.15591e-33	2.81271e-54	6.06813	3.21871	4.42052	1.2536	13.63	3.29282	3.61551	5.21944	3.74024	6.43945	0.580832	0.850367	0.168872	0.991965	2.52283	4.61635	4.80466	8.54538	8.41805	9.58964	5.89832	3.23395	8.11285
5A:80992723-80998197_Traes_5AL_EFB6E50C9	114.377	195.18	149.938	105.214	19.9915	13.4252	14.0557	13.7995	141.177	15.318	9.21642	4.29199e-11	1.33521e-20	226.979	319.278	245.415	72.5195	56.4699	50.4058	25.4868	21.3389	216.048	38.4254	5.62254	0.00208321	1.11713e-14	55.8268	108.363	144.772	71.4551	39.3757	107.017	159.082	114.828	95.1043	105.076	0.905103	1	0.281099	55.55	48.7747	57.2427	16.8163	59.8177	56.8218	80.827	60.4578	44.5959	64.4811
IWGSC_CSS_6BL_scaff_4284427:5361-6790_Traes_6BL_A66A6DCB2	245.093	342.215	284.298	391.395	83.7739	102.607	79.3143	74.6797	315.75	85.0937	3.71062	4.44169e-11	1.13795e-08	217.422	202.915	256.19	156.397	126.535	92.4107	75.6109	93.7056	208.231	97.0654	2.14526	9.44834e-05	0.00749189	194.18	462.421	230.972	224.394	202.179	222.266	257.605	242.704	277.992	231.188	1.20245	0.895841	0.942562	124.988	160.62	121.872	124.921	145.272	184.145	160.284	196.119	133.1	171.455
6B:7523098-7524116_Traes_6BS_B01F326C9	631.795	879.609	647.459	722.468	265.601	268.504	228.405	218.357	720.333	245.217	2.93753	4.52613e-11	3.79592e-06	483.823	487.572	502.802	366.966	262.481	295.901	259.965	236.583	460.291	263.733	1.74529	0.00396524	0.100858	452.683	1560	518.306	480.128	378.612	442.885	521.537	535.863	752.779	469.724	1.6026	0.785742	0.385597	335.284	354.037	332.377	225.819	311.432	321.99	360.981	324.408	311.879	329.703
7A:181611713-181617112_Traes_7AL_C0D018B9D	32.679	40.3371	27.2614	37.877	130.421	136.17	147.585	118.513	34.5386	133.172	0.259353	4.5359e-11	5.61169e-15	89.5969	71.1644	114.926	118.827	215.422	248.295	183.505	185.556	98.6287	208.195	0.473733	0.00013343	2.54896e-06	24.2725	24.6768	28.7334	30.0864	28.0173	21.4034	22.5969	18.2681	26.9423	22.5714	1.19365	0.956574	0.919919	7.93572	19.3417	12.9258	12.0116	12.3433	24.2019	15.0694	26.5424	13.0537	19.5393
5B:254813324-254815760_Traes_5BL_AA5911949	2099.63	2236.76	2024.16	2854.8	786.333	1043.33	722.865	654.259	2303.84	801.697	2.8737	4.62965e-11	5.89521e-06	2392.83	1520.42	2658.87	1528.15	975.675	813.027	817.277	809.023	2025.07	853.751	2.37197	0.0015233	0.000651789	2718.52	4161.79	2940.75	3021.17	2191.41	2619.44	2771.29	2354.84	3210.56	2484.24	1.29237	0.536289	1	2056.34	2083.02	1895.47	1889.43	1839.16	2502.26	1883.68	2658.67	1981.07	2220.94
7B:240839414-240843150_Traes_7BL_6BF235DE5	499.717	594.647	520.888	697.217	196.107	237.818	189.752	145.301	578.117	192.244	3.0072	4.68134e-11	2.77924e-06	590.145	403.906	556.674	352.986	258.298	262.297	185.204	212.461	475.928	229.565	2.07317	0.00112864	0.0105231	341.029	795.021	380.165	329.696	250.641	280.713	358.839	330.565	461.478	305.19	1.5121	0.643054	0.554628	313.461	317.036	288.06	233.026	260.159	303.05	260.975	287.543	287.896	277.932
IWGSC_CSS_7AS_scaff_1710567:1-220_Traes_7AS_4BAA459F8	183.82	239.42	268.72	265.139	94.2457	53.7008	71.7845	73.0562	239.275	73.1968	3.26892	4.97744e-11	1.12199e-06	229.368	226.957	199.924	260.371	87.8421	101.745	68.8144	83.5	229.155	85.4754	2.68095	5.16396e-08	4.93372e-05	423.556	458.129	332.644	443.774	116.613	105.37	109.369	132.226	414.526	115.895	3.57675	1.95166e-10	2.14168e-06	226.168	264.056	230.817	295.486	127.231	106.278	89.7316	104.695	254.132	106.984
IWGSC_CSS_5BL_scaff_10715932:976-1598_gi|25417759|gb|CA695973.1|CA695973	80.3359	118.409	114.887	78.5596	505.5	349.055	421.169	593.379	98.048	467.276	0.209829	5.0546e-11	3.64966e-22	167.248	200.991	222.67	556.565	690.188	1100.53	834.268	803.456	286.868	857.11	0.334693	0.000135646	1.46415e-11	804.634	310.069	915.048	567.88	849.606	1164.84	723.102	894.265	649.408	907.952	0.715244	0.572055	0.0116214	310.485	397.766	307.449	351.941	344.664	311.468	526.745	182.848	341.91	341.431
7B:237813513-237819650_contig45103	19.0628	15.6144	3.89449	18.2371	74.2542	71.9208	95.88	55.198	14.2022	74.3132	0.191112	5.09601e-11	4.43786e-17	50.1743	37.5056	67.0403	85.6254	81.5677	63.474	63.717	63.0889	60.0864	67.9619	0.884119	0.877767	0.300024	12.1363	1.0729	16.5769	13.7896	0	1.64641	2.71163	0	10.8939	1.08951	9.99891	0.0391575	0.000134489	3.96786	3.36377	0	2.40233	1.89897	0	0	0	2.43349	0.474744
7B:242165678-242169455_Traes_7BL_9B085EE0A	61.2732	54.6503	68.1536	63.1283	237.994	203.296	205.816	215.11	61.8013	215.554	0.286709	5.11457e-11	1.01148e-14	94.3754	87.513	94.5747	112.711	271.892	212.825	276.957	242.15	97.2935	250.956	0.387692	3.16419e-07	7.26086e-09	52.1859	18.2393	58.5719	52.6511	56.0346	44.4531	25.3086	43.4954	45.4121	42.3229	1.07299	1	0.617685	61.5018	61.3889	82.171	92.4897	58.8682	53.665	74.6622	53.0849	74.3878	60.0701
IWGSC_CSS_2BL_scaff_7961339:4300-5827_td-k35_contig_26814	4.08488	10.4096	5.84174	14.0285	62.8305	67.126	53.2109	46.2689	8.59117	57.3591	0.149779	5.11457e-11	6.38849e-18	41.8119	18.2719	93.3776	1.74746	105.62	133.482	79.0091	103.911	38.8022	105.506	0.367774	0.010932	1.41191e-09	1.21363	0	4.42052	6.26799	3.78612	4.93924	5.42327	6.08935	2.97553	5.05949	0.588109	0.864175	0.211218	5.95179	2.52283	3.69308	3.60349	2.84846	10.5226	13.0145	2.94916	3.9428	7.33367
7B:242020064-242022911_Traes_7BL_EF7F31461	147.056	102.795	89.5733	54.7112	504.548	361.522	345.871	507.335	98.5337	429.819	0.229245	5.16881e-11	5.24361e-20	139.771	227.918	113.729	198.336	582.477	574.066	745.064	672.639	169.939	643.562	0.26406	2.80015e-15	1.34577e-15	72.8176	105.144	87.3053	97.7807	236.254	130.067	132.87	165.282	90.762	166.118	0.54637	0.073869	0.000171906	109.116	123.619	72.015	63.6617	141.474	92.5985	132.885	78.1527	92.1029	111.277
IWGSC_CSS_2AL_scaff_6317280:8125-10672_Traes_2AL_F9841EC3C	2.72325	0	0	2.8057	47.5988	58.4956	42.6691	24.3521	1.38224	43.2789	0.0319379	5.21704e-11	2.08883e-27	16.7248	1.92336	8.38004	1.74746	57.5157	61.6071	58.6197	48.2445	7.1939	56.4967	0.127333	3.65918e-14	2.89555e-19	2.42725	2.14581	5.52565	3.76079	0.757224	0	3.61551	0	3.46488	1.09318	3.16953	0.617976	0.39847	2.9759	2.52283	3.69308	2.40233	4.74744	7.36579	3.42487	4.42374	2.89853	4.99046
IWGSC_CSS_3AL_scaff_4242093:0-3402_Traes_3AL_7ED7916BE	3500.74	2610.2	3070.81	2721.53	1022.42	1321.42	1032.09	925.378	2975.82	1075.33	2.76736	5.23866e-11	1.27362e-05	5175.12	3917.89	5599.06	4400.97	1724.42	1814.61	1465.49	1411.15	4773.26	1603.92	2.976	6.48437e-12	1.09057e-06	3383.59	3410.76	3297.71	4151.92	1570.48	1713.09	1951.47	1902.49	3560.99	1784.38	1.99564	0.00163756	0.0708136	3617.7	3795.18	4771.46	5120.56	2570.26	3109.42	2137.8	2646.87	4326.22	2616.09
IWGSC_CSS_7AL_scaff_4519069:1-1651_Traes_7AL_E6BB1BB71	5.4465	1.3012	10.7098	4.20855	37.1271	50.824	46.183	59.2567	5.41653	48.3477	0.112033	5.43751e-11	2.16469e-19	22.6979	6.73177	11.9715	9.61102	38.6924	34.5373	40.7789	49.1722	12.753	40.7952	0.312611	4.05835e-05	4.43765e-08	1.21363	1.0729	4.42052	5.01439	18.1734	12.3481	12.6543	11.3088	2.93036	13.6211	0.215133	0.0154836	6.21431e-06	6.94376	5.04566	8.30943	14.414	21.8382	15.7838	17.1244	11.7966	8.6782	16.6358
IWGSC_CSS_5AL_scaff_1097903:50-1970_Traes_5AL_85638E125	73.5278	76.7706	70.1008	12.6257	297.969	237.818	299.688	400.997	58.2562	309.118	0.18846	5.53313e-11	5.09691e-23	25.0871	107.708	22.7458	55.0449	189.279	118.547	430.727	471.311	52.6465	302.466	0.174058	0.019275	5.83573e-22	7.28176	64.3742	32.0488	36.3543	34.8323	32.9282	44.29	28.7069	35.0148	35.1894	0.995038	1	0.523848	1.98393	2.52283	2.76981	2.40233	1.89897	2.10451	24.6591	4.42374	2.41972	8.27158
IWGSC_CSS_7BL_scaff_4332279:0-762_Traes_7BL_199842958	653.581	908.236	488.759	409.632	27.6073	32.6041	28.6134	22.7286	615.052	27.8883	22.0541	5.73754e-11	3.40806e-47	264.012	326.01	196.332	291.825	43.9211	48.5389	40.7789	53.8111	269.545	46.7625	5.76413	3.27069e-18	5.07353e-16	309.475	437.744	575.773	334.711	174.162	301.293	287.433	196.599	414.426	239.872	1.7277	0.13927	0.249692	216.248	397.766	175.421	233.026	165.211	146.264	119.871	199.068	255.615	157.603
7B:22158937-22159340_gi|222361685|gb|GH724173.1|GH724173	14.9779	7.80718	15.578	0	178.02	121.786	219.369	288.166	9.59076	201.835	0.0475178	6.38556e-11	1.13145e-46	11.9463	43.2757	5.98574	111.837	230.063	434.984	334.727	318.228	43.2612	329.5	0.131293	1.71099e-09	2.70869e-27	10.9226	10.729	16.5769	7.52159	54.5202	19.7569	9.94265	25.2273	11.4376	27.3618	0.418012	0.553444	0.000189186	11.9036	10.0913	7.38616	2.40233	37.03	17.8883	30.8238	17.695	7.94585	25.8593
2B:191043344-191044757_Traes_2BL_E366A5226	449.337	368.239	925.915	89.7824	2860.69	4745.81	3501.38	2897.08	458.318	3501.24	0.130902	6.79128e-11	5.373e-35	311.797	643.365	611.743	176.493	1615.67	1426.3	1568.29	1816.59	435.85	1606.71	0.271268	5.64382e-17	1.92042e-16	416.274	118.019	403.372	448.788	508.098	327.636	503.46	427.124	346.613	441.579	0.78494	0.772317	0.0384981	160.698	348.15	110.792	379.568	308.583	266.221	464.413	420.255	249.802	364.868
3B:19809264-19811101_td-k35_contig_5550_td-k63_contig_4447	394.872	783.321	219.065	649.52	2359.95	3142.46	2433.65	1825.59	511.694	2440.41	0.209675	6.80169e-11	6.66764e-24	978.398	719.338	2011.21	1250.31	2316.31	2835.79	2362.63	2385.32	1239.81	2475.01	0.500932	0.000460096	1.35462e-06	609.241	499.973	502.834	649.364	796.6	1001.02	954.495	737.681	565.353	872.449	0.648007	0.129227	0.00251627	87.2929	79.0487	78.4779	96.0931	92.1003	98.912	117.131	106.17	85.2282	103.578
4A:141715513-141723553_Traes_4AL_14E880659	299.558	379.95	463.444	524.666	99.0056	86.3049	87.3462	74.6797	416.904	86.8341	4.80116	7.38177e-11	7.27673e-13	370.334	329.857	375.905	319.785	106.665	79.3425	91.7525	98.3445	348.97	94.0262	3.71141	5.37655e-14	4.09345e-09	344.67	311.142	323.803	313.4	260.485	348.216	327.204	321.866	323.254	314.443	1.02802	1	0.480574	245.015	269.102	270.518	260.653	218.382	196.772	219.192	209.39	261.322	210.934
6A:32146958-32148841_Traes_6AS_478618F75	1949.85	2228.95	1998.85	2742.57	756.821	1026.07	726.379	608.802	2230.05	779.518	2.86081	7.51912e-11	6.3918e-06	1667.7	1255.96	1807.69	1286.13	878.421	810.227	841.065	809.023	1504.37	834.684	1.80232	0.00126468	0.0694344	1608.06	3072.79	2067.7	2039.6	1391.02	1732.03	2017.45	1656.3	2197.04	1699.2	1.29298	0.585429	0.993331	1115.96	1279.92	1088.54	1305.67	1105.2	1324.79	1187.06	1449.51	1197.52	1266.64
2B:1727734-1730801_Traes_2BS_F7AC42165	2110.52	1877.63	1916.09	1268.18	8342.17	5830.38	5366.27	6882.7	1793.1	6605.38	0.271461	7.51912e-11	5.13617e-18	1048.88	2897.55	1079.83	926.153	5733.79	5310.35	5906.14	5937.78	1488.1	5722.02	0.260066	1.21163e-17	1.28284e-16	257.289	1135.13	497.308	315.907	1170.67	1208.47	1092.79	1305.73	551.409	1194.41	0.461656	0.0642848	1.83832e-06	517.806	265.738	114.485	31.2303	406.381	575.584	1024.04	346.526	232.315	588.132
IWGSC_CSS_5AS_scaff_1479090:358-1969_Traes_5AS_B85789CFB	789.743	731.273	818.817	683.188	215.147	247.407	219.369	385.574	755.755	266.874	2.83188	7.86529e-11	1.42658e-05	549.528	557.775	381.89	481.425	414.113	550.73	355.966	316.372	492.654	409.295	1.20366	0.50463	1	337.388	360.495	269.652	269.524	378.612	321.05	334.435	461.051	309.265	373.787	0.827382	0.794386	0.0857379	348.18	310.308	383.157	410.798	614.318	485.09	533.595	595.73	363.111	557.183
6A:6813680-6816886_Traes_6AS_7FB8F9A66	1767.39	1541.92	1622.06	1592.24	4092.55	4881.98	4142.42	4807.91	1630.9	4481.21	0.363942	7.86529e-11	2.85334e-12	2212.45	1681.98	2429.01	2112.68	4584.52	5872.28	4956.33	4677.86	2109.03	5022.75	0.419895	4.11948e-08	7.00446e-09	2167.54	2136.15	2458.91	1980.69	3509.73	2696.82	2353.7	2927.24	2185.82	2871.87	0.761113	0.516918	0.0260699	1818.27	1693.66	1887.16	1662.41	1536.27	1782.52	2261.79	1745.9	1765.38	1831.62
2A:109539657-109540159_td-k25_contig_69354	55.8267	39.0359	38.9449	72.9482	0.951977	5.75366	3.51393	2.43521	51.6889	3.16369	16.3382	8.15868e-11	3.87912e-18	90.7915	39.4289	65.8432	34.9492	4.18296	7.46753	5.09736	0.927778	57.7532	4.41891	13.0696	1.46387e-05	4.44355e-17	32.7679	5.36451	20.9975	15.0432	6.05779	20.5801	9.03878	9.56898	18.5433	11.3114	1.63934	0.828742	0.636435	26.7831	29.433	42.4704	43.2419	12.3433	28.4109	14.3845	25.0679	35.4821	20.0516
3A:60256258-60258282_Traes_3AS_71F94AFB2	236.923	210.794	216.144	223.053	607.361	765.237	679.694	516.264	221.729	642.139	0.345297	8.52739e-11	1.41431e-12	240.12	265.424	219.078	236.781	778.03	844.764	678.799	689.339	240.351	747.733	0.321439	7.64456e-12	1.4836e-12	126.217	187.758	156.928	171.743	120.399	111.133	134.678	140.925	160.662	126.784	1.26721	0.68656	1	125.98	121.937	84.9408	97.2943	93.9992	114.696	110.281	103.221	107.538	105.549
2B:39853467-39856877_Traes_2BS_300A220C8	551.459	651.9	423.526	353.518	69.4943	102.607	60.2387	54.3863	495.101	71.6816	6.90695	9.00945e-11	1.23215e-20	218.616	400.059	147.249	462.203	139.083	92.4107	107.894	114.117	307.032	113.376	2.70808	0.0366485	9.37616e-06	484.237	231.747	563.616	184.279	171.89	177.812	103.946	132.226	365.97	146.469	2.49862	0.227205	0.00454858	322.389	365.81	236.357	308.699	173.756	258.855	142.475	141.56	308.314	179.161
IWGSC_CSS_6AL_scaff_5746425:1413-2383_td-k61_contig_48391	1.36163	3.90359	6.81536	4.20855	45.6949	37.3988	31.6253	56.0097	4.07228	42.6822	0.0954094	9.31236e-11	8.1581e-20	22.6979	16.3486	25.1401	25.3381	67.9731	69.0746	70.5135	76.0778	22.3812	70.9098	0.315629	1.54779e-06	1.70448e-09	16.9908	11.8019	19.8923	18.804	13.63	13.9945	23.5008	20.0079	16.8723	17.7833	0.948769	1	0.487346	17.8554	15.9779	12.9258	16.8163	17.0908	19.9929	21.9192	8.84748	15.8938	16.9626
1B:283392559-283396212_Traes_1BL_F0FD9500F	215.137	431.997	411.842	544.306	1060.5	1201.56	1237.91	970.835	400.821	1117.7	0.358612	9.59385e-11	1.83579e-12	212.643	135.597	80.2089	170.377	1532.01	1310.55	1122.27	1151.37	149.707	1279.05	0.117045	7.10742e-39	7.84312e-35	737.885	469.931	734.911	401.151	2545.03	2682	2379.91	2162.59	585.97	2442.38	0.239917	8.07593e-15	3.60793e-17	786.628	935.129	895.572	904.477	1774.59	1883.54	1417.21	1514.39	880.451	1647.43
4B:119859883-119860973_Traes_4BS_B450D4FEA	501.078	572.527	721.454	377.367	1622.17	1502.66	1412.6	1768.77	543.107	1576.55	0.34449	9.80771e-11	6.3874e-13	717.97	1059.77	955.324	913.047	2183.5	1316.15	2705.85	2749.93	911.528	2238.86	0.407139	0.00115797	5.74449e-09	413.847	911.967	1080.82	1297.47	539.144	641.277	936.417	750.73	926.026	716.892	1.29172	0.818254	1	540.621	301.899	258.516	313.504	371.249	315.677	569.214	266.899	353.635	380.76
3B:30098824-30099319_isotig00150__gene=isogroup00012__length=767__numContigs=5	115.738	117.108	47.7075	49.0998	305.584	240.695	231.919	280.049	82.4133	264.562	0.311509	9.80771e-11	2.16601e-13	74.0668	273.117	74.2232	225.422	207.056	239.894	234.479	224.522	161.707	226.488	0.713978	0.671204	0.0416612	46.1178	97.6341	80.6745	47.6367	116.613	171.227	118.408	139.185	68.0158	136.358	0.498803	0.0171271	5.71801e-05	17.8554	45.4109	22.1585	52.8512	49.3733	37.8812	86.3068	28.017	34.569	50.3946
5B:198120822-198126959_Traes_5BL_903FF6CF5	546.012	791.128	598.778	551.32	254.178	198.501	171.68	182.64	621.81	201.75	3.08208	1.01374e-10	9.23476e-07	212.643	411.6	331.61	510.258	178.821	211.891	157.169	170.711	366.528	179.648	2.04025	0.0179736	0.00655023	381.079	1101.87	531.568	556.598	572.462	555.664	544.134	616.764	642.779	572.256	1.12324	0.976029	0.74248	376.947	430.563	275.134	345.935	504.178	412.484	435.644	291.967	357.145	411.068
2B:192316660-192329221_Traes_2BL_10BB6DA97	125.27	169.156	183.041	173.953	47.5988	47.9472	45.1791	47.0807	162.855	46.9514	3.46858	1.04371e-10	4.39246e-07	82.4292	101.938	101.758	104.847	53.3327	36.4042	52.6727	33.4	97.7431	43.9524	2.22384	0.000273634	0.00584635	169.908	136.259	138.141	149.178	75.7224	99.6079	89.4839	99.1694	148.371	90.9959	1.63053	0.138533	0.437238	80.3492	89.9809	125.565	93.6908	123.433	69.4489	90.4166	75.2036	97.3964	89.6256
7B:159378453-159378945_td-k63_contig_4897	1.36163	1.3012	8.7626	1.40285	41.887	44.1114	38.1512	34.0929	3.20707	39.5606	0.0810672	1.16305e-10	2.17649e-19	9.557	5.77009	2.3943	3.49492	56.4699	41.0714	39.9293	48.2445	5.30408	46.4288	0.114241	2.10728e-12	6.85349e-18	2.42725	17.1664	3.31539	1.2536	31.8034	11.5249	14.462	15.6583	6.04067	18.3622	0.328974	0.366156	9.90897e-05	3.96786	5.8866	12.0025	2.40233	32.2826	12.6271	23.2891	23.5933	6.06482	22.948
4B:206609016-206609985_td-k55_contig_18847	345.853	337.01	245.353	294.599	795.852	813.184	881.996	892.909	305.704	845.985	0.361358	1.18777e-10	3.9159e-12	365.555	483.726	452.522	430.748	714.24	831.696	992.286	992.723	433.138	882.736	0.490676	3.16445e-05	2.50877e-06	168.694	325.089	201.134	234.423	237.768	218.973	226.873	207.908	232.335	222.881	1.04242	1	0.52246	131.931	121.937	122.795	116.513	153.817	158.891	191.108	131.238	123.294	158.763
IWGSC_CSS_2BS_scaff_5242225:4257-8805_Traes_2BS_F66779538	2178.6	2681.77	2379.53	2679.44	960.544	926.339	903.581	789.819	2479.84	895.071	2.77055	1.22882e-10	1.57085e-05	1652.17	1800.27	1349.19	1690.67	871.101	1051.99	791.79	818.3	1623.07	883.295	1.83752	0.000324855	0.0364149	1308.29	3063.14	1431.14	1200.95	1186.57	1466.13	1396.49	1408.38	1750.88	1364.39	1.28327	0.852094	1	1173.49	1107.52	875.26	811.987	1007.41	1124.86	1134.32	889.172	992.066	1038.94
2B:341274871-341277483_Traes_2BL_87F42D895	17039.4	19352.7	17298.4	21129.7	6178.33	6888.09	6493.74	7762.63	18705	6830.7	2.73838	1.25795e-10	2.3498e-05	15279.3	13170.2	15834.7	16358	7980.04	6591.03	7114.22	6875.76	15160.5	7140.26	2.12325	3.39801e-06	0.00350865	20873.2	20074	18243.5	18094.4	12535.8	15934.8	13719.1	13668.9	19321.3	13964.6	1.38359	0.358534	0.844832	15232.6	15229.5	15245	15644	14592.7	15522.9	12496	14950.8	15337.8	14390.6
3B:649308763-649320198_td-k35_contig_55587	774.765	919.946	895.733	984.801	310.344	333.712	313.241	300.342	893.811	314.41	2.84282	1.2806e-10	1.07121e-05	747.836	739.533	829.624	498.899	405.747	298.701	350.019	401.728	703.973	364.049	1.93373	0.00028624	0.0259766	813.13	844.374	878.578	1050.52	432.375	661.034	641.753	579.358	896.649	578.63	1.54961	0.128162	0.522136	343.22	411.221	312.988	362.752	273.452	352.506	295.224	423.204	357.545	336.097
IWGSC_CSS_1AL_scaff_3977926:14961-15871_Traes_1AL_C4B3AD41D	44.9337	41.6383	36.9977	58.9197	140.893	217.68	165.155	150.171	45.6223	168.475	0.270797	1.28252e-10	3.74641e-15	75.2614	88.4747	79.0118	71.6458	238.429	237.094	276.107	278.333	78.5984	257.491	0.305247	4.96947e-11	1.51835e-12	89.8084	7.51032	32.0488	10.0288	21.2023	13.9945	11.7504	14.7884	34.8491	15.4339	2.25795	0.856886	0.0985051	69.4376	31.9558	36.9308	21.621	12.3433	14.7316	10.2746	8.84748	39.9863	11.5493
6A:206986336-206996507_Traes_6AL_979D45530	9.53138	15.6144	30.1823	40.6827	154.22	200.419	273.584	306.024	24.0027	233.562	0.102768	1.29813e-10	1.86257e-35	68.0937	17.3103	62.2517	25.3381	197.645	163.352	331.329	355.339	43.2484	261.916	0.165123	4.91267e-06	7.61885e-25	13.3499	8.58322	24.3129	16.2968	10.6011	26.3426	21.6931	14.7884	15.6357	18.3563	0.851788	0.989129	0.325937	13.8875	19.3417	10.156	14.414	16.1413	22.0974	19.1793	11.7966	14.4498	17.3036
IWGSC_CSS_1AL_scaff_3927293:6714-15312_Traes_1AL_1BA3EB3C01	50.3802	31.2287	35.0504	57.5169	2.85593	5.75366	4.51791	4.05868	43.544	4.29654	10.1347	1.30362e-10	1.16894e-12	23.8925	31.7355	9.57719	35.8229	6.27444	5.60065	2.54868	3.71111	25.257	4.53372	5.57093	0.00101639	1.08304e-06	31.5543	3.21871	14.3667	7.52159	12.8728	10.7017	16.2698	15.6583	14.1653	13.8757	1.02088	1	0.661043	14.8795	13.4551	19.3887	10.8105	14.2423	21.0451	10.9596	8.84748	14.6334	13.7736
2A:47139837-47156332_Traes_2AL_35353C495	123.908	158.746	145.07	166.939	29.5113	40.2756	39.1552	54.3863	148.666	40.8321	3.64091	1.31939e-10	2.08796e-07	183.972	170.218	216.684	234.159	119.214	111.08	63.717	66.8	201.258	90.2027	2.23118	1.63035e-05	0.00293123	126.217	91.1967	125.985	85.2447	62.8496	106.194	63.2714	106.129	107.161	84.6108	1.26651	0.728364	1	110.108	102.595	109.869	121.318	113.938	71.5534	96.5814	91.4239	110.972	93.3743
IWGSC_CSS_2AS_scaff_5203845:0-4014_Traes_2AS_C4568AE60	569.16	625.876	540.361	447.509	1334.67	1681.99	1364.91	1704.64	545.726	1521.55	0.358664	1.39199e-10	3.06729e-12	542.36	653.943	557.871	910.425	1931.48	1682.99	2180.82	2043.9	666.15	1959.8	0.339907	4.25738e-11	1.05092e-11	462.392	633.013	472.996	507.707	552.774	539.2	476.344	523.684	519.027	523	0.992402	1	0.377732	346.196	337.218	304.679	384.373	341.815	312.52	376.051	306.713	343.116	334.275
IWGSC_CSS_4AS_scaff_5953624:6431-8471_Traes_4AS_C59905097	280.495	258.938	141.175	290.39	22.8474	29.7272	24.5975	34.0929	242.75	27.8163	8.7269	1.39603e-10	4.18165e-22	256.844	222.148	331.61	252.508	25.0978	27.0698	24.6372	38.0389	265.778	28.7109	9.25702	3.26731e-31	1.14186e-23	377.438	334.746	391.216	330.95	215.809	176.166	150.948	183.55	358.587	181.618	1.9744	0.00531613	0.0978245	239.064	244.714	252.976	276.268	202.241	188.354	158.229	244.78	253.255	198.401
3A:13963627-13964933_td-k55_contig_19152	31.3174	26.0239	44.7866	26.6542	128.517	121.786	115.96	156.665	32.1955	130.732	0.246272	1.41418e-10	8.3075e-16	25.0871	27.8888	13.1686	41.939	92.0251	125.081	110.443	108.55	27.0209	109.025	0.247842	2.87471e-10	2.36101e-13	26.6998	16.0935	23.2077	1.2536	56.7918	62.5636	37.059	53.0643	16.8137	52.3697	0.321057	0.000466315	8.98508e-08	31.7429	24.3874	30.4679	37.2361	41.7774	44.1947	50.0031	33.9153	30.9586	42.4727
1A:45995992-45997090_td-k25_contig_34823	5.4465	2.60239	5.84174	5.6114	57.1186	82.4691	67.7686	38.9633	4.87551	61.5799	0.0791737	1.47935e-10	4.13275e-25	13.1409	7.69345	11.9715	11.3585	40.7838	52.2727	56.9205	52.8834	11.0411	50.7151	0.217708	2.2674e-08	3.09733e-12	3.64088	1.0729	5.52565	5.01439	3.78612	3.29282	9.03878	4.34954	3.81346	5.11681	0.745279	0.989181	0.420125	5.95179	4.20472	9.2327	12.0116	16.1413	23.1496	4.10985	17.695	7.85021	15.2739
4A:5910871-5912048_Traes_4AS_7DC625FF5	2.72325	1.3012	1.94725	4.20855	41.887	30.6862	28.6134	35.7164	2.54506	34.2257	0.0743611	1.54263e-10	1.46417e-19	3.58388	1.92336	4.78859	5.24237	82.6134	74.6753	45.8763	37.1111	3.88455	60.069	0.0646681	1.30964e-08	1.67703e-25	1.21363	0	0	1.2536	3.0289	0.823206	0.903878	0.869907	0.616806	1.40647	0.438548	0.960914	0.557605	0.991965	4.20472	3.69308	6.00582	0	3.15677	2.05492	2.94916	3.7239	2.04021
7B:237684190-237684930_contig05464	284.58	269.348	179.147	359.13	12.3757	30.6862	40.6612	46.2689	273.051	32.498	8.40209	1.58539e-10	1.10263e-21	416.924	220.225	198.727	161.64	26.1435	18.6688	21.239	22.2667	249.379	22.0795	11.2946	1.83628e-05	6.85654e-27	76.4585	6.43742	24.3129	12.536	31.8034	15.6409	36.1551	6.95926	29.9362	22.6397	1.32229	1	1	48.6063	55.5023	24.005	13.2128	71.2115	21.0451	13.6995	45.712	35.3316	37.917
2B:10393476-10394725_Traes_2BS_45CD5B99E	95.3138	81.9754	118.782	115.034	290.353	440.155	377.496	303.589	102.776	352.898	0.291235	1.59006e-10	3.3921e-15	260.428	234.65	383.087	395.799	506.138	468.587	523.329	494.506	318.491	498.14	0.639361	0.0265091	0.00173819	182.044	106.217	146.982	169.236	78.7513	80.6742	89.4839	86.1208	151.12	83.7576	1.80425	0.0498708	0.237982	138.875	121.096	194.81	249.842	141.474	146.264	113.021	73.729	176.156	118.622
3A:755486-756848_td-k31_contig_64772	4.08488	0	8.7626	2.8057	198.963	269.463	387.034	574.709	3.9133	357.542	0.010945	1.59006e-10	2.92717e-77	8.36238	7.69345	17.9572	2.62119	214.377	34.5373	525.878	527.906	9.15856	325.674	0.0281218	0.00127551	1.87602e-59	0	1.0729	3.31539	7.52159	0	1.64641	5.42327	0.869907	2.97747	1.9849	1.50006	1	0.960787	0	0	0	0	0	0	0	0	0	0
IWGSC_CSS_5BL_scaff_10871091:0-8027_Traes_5BL_540D6DBDC	409.849	395.564	364.135	485.386	121.853	135.211	146.581	131.501	413.734	133.787	3.09249	1.62687e-10	2.29867e-06	410.951	431.795	536.322	368.714	151.632	164.286	146.124	133.6	436.946	148.911	2.93428	4.88828e-10	3.73525e-06	132.285	53.6451	172.4	89.0055	107.526	180.282	199.757	147.884	111.834	158.862	0.703968	0.677428	0.016691	126.972	179.121	84.9408	104.501	74.06	105.226	101.376	131.238	123.884	102.975
1B:113674264-113677207_Traes_1BS_8A19C460B	145.694	98.891	147.017	151.508	345.567	400.838	467.854	390.445	135.777	401.176	0.338448	1.64795e-10	8.26077e-13	253.261	210.608	263.373	259.497	425.616	411.648	560.71	519.556	246.685	479.382	0.514589	0.000171744	9.48931e-06	117.722	115.873	127.09	235.676	69.6646	88.083	77.7335	63.5032	149.09	74.7461	1.99462	0.189753	0.107487	90.2688	72.3211	87.7106	126.122	82.6054	76.8147	93.8415	66.3561	94.1057	79.9044
7A:153220361-153223033_Traes_7AL_5E1320A2B	66.7197	48.1443	61.3382	37.877	164.692	199.46	199.29	179.394	53.5198	185.709	0.288192	1.64795e-10	5.12032e-14	54.9528	52.8925	49.0831	60.2873	186.142	240.828	169.062	163.289	54.3039	189.83	0.286066	6.60222e-11	4.87124e-13	144.422	152.352	72.9386	95.2735	330.907	55.1548	83.1567	209.648	116.246	169.717	0.684945	0.895794	0.00682798	84.317	58.866	157.879	82.8803	197.493	184.145	152.064	219.712	95.9856	188.354
5A:116834087-116836495_Traes_5AL_092924762	603.2	511.371	548.15	711.245	252.274	219.598	196.278	150.983	593.491	204.783	2.89815	1.66078e-10	8.62318e-06	476.656	378.902	515.971	407.158	260.389	214.691	244.673	231.945	444.672	237.925	1.86896	0.000889083	0.0453233	331.32	517.139	253.075	414.941	163.56	267.542	250.374	213.997	379.119	223.868	1.69349	0.15749	0.30233	248.983	280.034	271.441	318.309	145.272	203.085	178.778	255.102	279.692	195.559
2B:12374227-12375078_KukriC14419_2	17.7011	22.1204	20.4461	15.4314	0	0	1.00398	0	18.9247	0.250995	75.3989	1.76065e-10	2.73378e-12	43.0065	14.4252	15.5629	17.4746	0	0	3.39824	0.927778	22.6173	1.0815	20.9128	0.00155263	5.48725e-12	6.06813	1.0729	5.52565	3.76079	0.757224	0.823206	0	0	4.10687	0.395108	10.3943	0.165834	0.0343498	2.9759	5.8866	10.156	14.414	0	0	0	0	8.35811	0
5B:270285543-270287598_Traes_5BL_D412D28CC	51.7418	33.8311	55.4965	164.134	315.104	330.835	394.062	271.931	76.3007	327.983	0.232636	1.78934e-10	2.02884e-20	311.797	153.869	319.639	150.281	281.304	438.717	373.807	374.822	233.897	367.163	0.637038	0.067002	0.000806311	155.344	51.4993	103.882	132.881	69.6646	55.1548	76.8296	53.9343	110.902	63.8958	1.73567	0.415474	0.345144	79.3572	55.5023	71.0918	38.4373	106.343	164.152	67.1275	69.3053	61.0971	101.732
3A:56687106-56688383_td-k51_contig_45980	53.1034	42.9395	71.0745	49.0998	181.828	161.103	202.302	207.804	54.0543	188.259	0.287127	1.83317e-10	2.59607e-14	40.6173	64.4326	23.943	30.5805	222.743	205.357	235.328	217.1	39.8933	220.132	0.181225	2.53904e-19	8.6088e-21	14.5635	21.4581	23.2077	8.77519	61.3352	68.3261	74.118	46.1051	17.0011	62.4711	0.272144	1.55492e-05	5.87331e-10	44.6384	44.57	33.2377	30.0291	51.2723	48.4038	62.3327	48.6611	38.1188	52.6675
4B:314615071-314622125_td-k45_contig_23970	111.653	179.565	168.437	165.536	48.5508	46.9882	37.6492	51.1393	156.298	46.0819	3.39174	1.85031e-10	9.30362e-07	146.939	152.907	83.8004	111.837	71.1103	60.6737	57.7701	48.2445	123.871	59.4496	2.08363	0.00143451	0.0115358	141.994	238.184	146.982	104.049	96.9247	111.133	60.5598	89.6005	157.802	89.5544	1.76208	0.254347	0.257919	110.108	134.551	139.414	121.318	71.2115	56.8218	58.2228	79.6273	126.348	66.4709
IWGSC_CSS_1BL_scaff_3866492:0-650_Traes_1BL_EAC2B15DB	1394.31	922.549	1060.28	892.213	226.57	313.575	286.636	255.697	1067.34	270.619	3.94405	1.85855e-10	1.3757e-10	1122.95	707.797	876.313	674.519	362.872	336.972	391.647	352.556	845.394	361.012	2.34174	8.16369e-05	0.000825724	1270.67	979.56	1322.84	935.184	991.964	1069.34	771.912	912.533	1127.06	936.438	1.20356	0.784813	0.894412	1459.18	1311.03	1161.47	1231.19	955.184	860.745	798.68	878.85	1290.72	873.365
7B:642911-643578_td-k25_contig_72122	63.9964	65.0599	73.0217	56.114	13.3277	12.4663	13.5537	11.3643	64.548	12.678	5.09134	1.91026e-10	2.9549e-09	69.2883	53.8542	76.6175	69.0246	33.4637	34.5373	13.593	21.3389	67.1961	25.7332	2.61126	7.1246e-05	0.00108966	86.1675	60.0825	59.677	55.1583	16.6589	24.6962	19.8853	17.3981	65.2713	19.6596	3.32007	2.66527e-05	0.000344612	21.8232	28.5921	54.4729	31.2303	31.3331	18.9406	15.0694	17.695	34.0296	20.7595
4A:21083392-21084928_Traes_4AL_470869233	552.82	478.841	370.95	555.529	163.74	191.789	152.103	147.736	489.535	163.842	2.98785	1.99364e-10	4.3719e-06	561.474	512.576	494.422	463.076	197.645	192.289	173.31	172.567	507.887	183.953	2.76097	2.28641e-09	1.36408e-05	348.311	391.609	265.231	332.204	249.884	222.266	238.624	240.094	334.339	237.717	1.40646	0.378592	0.818414	269.815	248.919	258.516	240.233	251.614	240.967	209.602	263.95	254.371	241.533
7A:155101347-155106542_Traes_7AL_3DBF64372	200.159	226.408	229.775	98.1995	580.706	462.211	541.647	655.07	188.635	559.908	0.336904	1.99364e-10	9.41005e-13	157.691	384.673	162.812	318.911	517.641	427.516	742.516	726.45	256.022	603.531	0.424206	0.00542529	1.13749e-07	55.8268	164.154	102.777	105.302	125.699	105.37	102.138	117.437	107.015	112.661	0.949883	1	0.329432	59.5179	60.5479	65.5522	54.0524	96.8477	64.1876	171.244	75.2036	59.9176	101.871
7A:45086871-45088795_Traes_7AS_F9A1B45D1	555.543	766.405	941.493	746.316	265.601	163.979	193.266	210.239	752.44	208.272	3.61278	2.01047e-10	6.36266e-09	686.91	848.203	668.009	781.987	315.813	246.428	241.275	242.15	746.277	261.417	2.85474	8.46564e-11	2.64546e-06	1044.93	490.316	1038.82	935.184	290.774	363.857	411.264	368.841	877.314	358.684	2.44592	0.00471227	0.00484718	770.757	798.055	734.923	1018.59	421.572	352.506	300.704	353.899	830.581	357.17
1A:5599686-5602342_td-k45_contig_18887	19.0628	13.012	28.2351	30.8627	87.5818	107.402	100.9	100.655	22.7931	99.1346	0.229921	2.08715e-10	7.35324e-16	37.0334	18.2719	22.7458	21.8432	143.266	140.016	123.186	141.022	24.9736	136.873	0.182458	1.23494e-16	1.65327e-19	16.9908	10.729	33.1539	8.77519	25.7456	28.8122	29.828	22.6176	17.4122	26.7508	0.650904	0.622744	0.0372241	34.7188	27.7511	43.3937	51.6501	43.6764	45.247	33.5637	56.034	39.3784	44.6303
2A:18337734-18341290_Traes_2AS_142DEE1D5	8.16976	9.10838	11.6835	11.2228	77.1101	54.6598	50.7009	64.1271	10.0461	61.6495	0.162955	2.08715e-10	1.10552e-17	10.7516	12.5019	11.9715	17.4746	89.9336	92.4107	78.1595	61.2334	13.1749	80.4343	0.163797	1.88208e-13	9.72611e-18	4.85451	11.8019	5.52565	11.2824	33.3179	18.9337	27.1163	29.5768	8.36612	27.2362	0.307169	0.00653194	3.42842e-06	6.94376	7.56849	12.9258	16.8163	25.6362	17.8883	28.7689	28.017	11.0636	25.0776
IWGSC_CSS_2BL_scaff_7936004:2417-3600_Traes_2BL_3AEB92035	88.5057	111.903	117.808	29.4599	663.528	447.827	459.32	746.797	86.9192	579.368	0.150024	2.11916e-10	1.11903e-29	94.3754	397.174	208.304	424.632	1103.26	797.159	1632.01	1614.33	281.121	1286.69	0.218484	2.33964e-05	1.21646e-19	71.604	238.184	123.775	404.912	419.502	267.542	367.878	348.833	209.619	350.939	0.597309	0.478401	0.000538136	52.5742	128.664	35.0843	19.2186	76.9085	72.6057	150.694	84.051	58.8853	96.0649
5B:231630015-231633450_Traes_5BL_907D7067C	840.123	1098.21	1015.49	1262.57	398.878	479.472	322.779	263.814	1054.1	366.236	2.87819	2.1957e-10	5.92785e-06	800.399	754.92	818.849	538.217	515.55	395.779	385.7	377.606	728.096	418.659	1.73912	0.0031581	0.10283	646.863	1124.4	816.691	718.312	556.56	742.532	836.087	726.373	826.567	715.388	1.15541	0.827242	0.832583	699.335	644.163	536.42	522.506	623.813	861.798	606.202	728.442	600.606	705.064
7A:115430605-115432021_td-k45_contig_25090_td-k21_contig_3023	0	2.60239	2.92087	4.20855	30.4633	39.3167	30.6214	34.0929	2.43295	33.6235	0.0723586	2.21545e-10	3.29757e-19	1.19463	0	1.19715	0	39.7381	39.2045	37.3807	38.9667	0.597943	38.8225	0.015402	2.01582e-19	4.49982e-27	2.42725	1.0729	1.10513	5.01439	1.51445	1.64641	0	0.869907	2.40492	1.00769	2.38656	0.897499	0.813329	0.991965	0	2.76981	1.20116	0.949487	0	2.05492	1.47458	1.24073	1.11975
IWGSC_CSS_7AS_scaff_4249854:0-1074_Traes_7AS_87FF960FF	1278.57	1413.1	922.994	1056.35	345.567	383.577	338.341	439.149	1167.75	376.659	3.10029	2.28434e-10	6.75567e-07	702.44	950.141	709.909	1261.66	347.186	389.245	258.266	279.261	906.039	318.49	2.8448	6.11276e-05	1.83433e-06	785.216	762.834	776.906	1004.13	686.045	945.864	702.313	746.38	832.272	770.151	1.08066	0.995767	0.590324	628.906	637.435	466.251	939.31	721.61	658.712	681.549	712.222	667.976	693.523
5B:201416525-201417754_td-k45_contig_82852	265.517	366.938	340.768	475.566	88.5338	79.5923	62.7487	73.8679	362.197	76.1857	4.75414	2.29236e-10	1.73862e-12	458.736	179.834	253.795	154.65	60.6529	91.4772	66.2657	58.45	261.754	69.2115	3.78195	0.0352011	1.19412e-08	139.567	173.81	127.09	190.547	126.456	121.834	170.833	123.527	157.754	135.663	1.16284	0.891287	0.827239	88.2849	59.707	87.7106	88.8862	143.373	116.8	143.845	150.407	81.1472	138.606
IWGSC_CSS_7BL_scaff_6751356:0-1823_Traes_7BL_3D08B8E5C	81.6976	55.9515	79.8371	98.1995	11.4237	12.4663	21.5856	19.4816	78.9214	16.2393	4.8599	2.35455e-10	4.33072e-09	107.516	40.3906	90.9833	43.6864	25.0978	25.2029	24.6372	24.1222	70.6442	24.765	2.85258	0.0572619	0.000393562	29.127	13.9477	18.7872	30.0864	12.1156	18.9337	20.7892	16.5282	22.9871	17.0917	1.34493	0.833825	0.981913	31.7429	38.6834	48.9333	38.4373	33.2321	25.2541	30.8238	48.6611	39.4492	34.4928
IWGSC_CSS_7AS_scaff_4227051:5827-6574_td-k45_contig_83705	12.2546	19.518	13.6307	18.2371	0	0	0	0	15.9101	0	-	2.36086e-10	2.22004e-11	14.3355	19.2336	21.5487	20.0958	0	0	0	0	18.8034	0	-	4.84075e-12	1.90403e-13	8.49539	6.43742	5.52565	8.77519	0	0	0	0	7.30841	0	-	0.000326474	1.26894e-05	12.8955	7.56849	0	12.0116	0	0	0	0	8.11892	0
4B:15851919-15854699_Traes_4BS_749EEDDB6	141.609	134.023	164.542	82.7682	413.158	489.061	353.903	370.963	130.736	406.771	0.321399	2.39884e-10	3.58827e-13	111.1	249.075	175.981	204.453	505.092	413.514	529.276	545.534	185.152	498.354	0.371527	1.66884e-08	1.07275e-09	134.713	270.371	154.718	176.757	264.271	188.514	197.949	220.087	184.14	217.705	0.845822	0.864175	0.115781	98.2045	104.277	60.0125	93.6908	88.3023	67.3444	93.1565	70.7798	89.0462	79.8958
2B:344888376-344888841_td-k21_contig_70891	80.3359	84.5778	52.5756	81.3653	17.1356	23.9736	12.5497	10.5526	74.7137	16.0529	4.65423	2.41496e-10	7.12021e-09	74.0668	100.015	81.4061	117.953	17.7776	16.8019	10.1947	10.2056	93.3603	13.745	6.79233	2.50424e-17	1.64761e-14	54.6132	18.2393	37.5744	17.5504	43.1618	37.8675	29.828	45.2352	31.9943	39.0231	0.819882	0.915085	0.147685	37.6947	45.4109	41.5471	37.2361	25.6362	29.4632	31.5088	42.7628	40.4722	32.3427
IWGSC_CSS_2AS_scaff_5192434:0-381_td-k25_contig_21465	96.6755	80.6742	60.3646	92.5881	8.56779	20.1378	21.0836	18.6699	82.5756	17.1148	4.82482	2.4425e-10	2.17127e-09	64.5098	77.8962	67.0403	76.8881	11.5031	16.8019	17.8408	19.4833	71.5836	16.4073	4.36291	9.23481e-10	1.90928e-08	48.5451	84.7593	36.4693	71.4551	61.3352	46.0995	48.8094	33.0565	60.3072	47.3251	1.27432	0.839613	1	61.5018	46.2519	44.317	48.0466	42.7269	56.8218	34.2487	66.3561	50.0293	50.0384
2A:945568-953188_td-k51_contig_16470	55.8267	72.867	62.3118	44.8912	180.876	180.281	214.852	211.863	58.9742	196.968	0.29941	2.51731e-10	1.36776e-13	75.2614	93.2831	44.2945	105.721	202.874	199.756	270.16	221.739	79.64	223.632	0.356121	6.64428e-08	1.28245e-09	50.9723	46.1348	79.5694	63.9335	47.7051	37.8675	37.059	34.7963	60.1525	39.357	1.52838	0.409589	0.657952	46.6224	52.9794	54.4729	55.2536	43.6764	41.038	39.0435	41.2882	52.3321	41.2615
4B:272947187-272953485_Traes_4BL_3BB53D481	469.761	460.624	428.394	311.433	1208.06	1238	1128.47	1060.94	417.553	1158.87	0.360312	2.57233e-10	5.16695e-12	520.857	598.166	519.562	691.993	1514.23	1788.47	1404.32	1407.44	582.645	1528.62	0.381158	5.54023e-09	6.98074e-10	379.865	401.266	354.747	343.486	346.052	298.001	316.357	355.792	369.841	329.05	1.12396	0.929905	0.708664	314.453	332.173	402.546	362.752	386.441	329.356	369.886	330.306	352.981	353.997
IWGSC_CSS_1AL_scaff_3905288:6112-9947_Traes_1AL_68A9B5A25	4029.05	3763.06	3583.9	3855.03	1239.47	1665.68	1458.78	1218.41	3807.76	1395.59	2.72843	2.65868e-10	2.01707e-05	2604.28	2602.31	2379.93	2921.75	1787.17	1782.87	1630.31	1482.59	2627.07	1670.73	1.5724	0.0118011	0.231566	2020.69	1665.14	2362.77	2171.23	2034.66	2276.99	2151.23	2249.58	2054.96	2178.11	0.943457	1	0.253273	2107.93	2168.79	2170.61	2387.91	2812.38	2019.28	2307.68	2910.82	2208.81	2512.54
7B:152373897-152375098_td-k55_contig_13094	9.53138	42.9395	39.9185	35.0713	126.613	151.513	127.003	99.8434	31.8652	126.243	0.252411	2.7036e-10	4.82846e-15	11.9463	12.5019	15.5629	13.1059	131.763	139.083	146.124	135.456	13.2792	138.106	0.0961522	3.20487e-26	1.35733e-29	64.3222	114.801	66.3078	38.8615	34.0751	47.7459	56.0404	73.0722	71.073	52.7334	1.34778	0.784028	0.903067	40.6706	19.3417	27.6981	24.0233	51.2723	36.829	34.9337	28.017	27.9334	37.763
IWGSC_CSS_4BL_scaff_6971103:1021-1909_Traes_4BL_6681E9625	209.69	255.035	207.382	172.551	571.186	652.082	625.479	552.792	211.164	600.385	0.351715	2.8101e-10	4.26107e-12	260.428	267.347	316.047	337.259	621.169	697.281	614.232	589.139	295.271	630.455	0.468345	1.41658e-05	6.99547e-07	309.475	442.036	405.583	437.506	377.098	392.669	399.514	420.165	398.65	397.362	1.00324	1	0.410762	162.682	207.713	181.884	234.227	262.058	229.392	274.675	202.017	196.627	242.036
IWGSC_CSS_5AL_scaff_2757869:1907-3261_isotig14771__gene=isogroup02255__length=1649__numContigs=4	1.36163	3.90359	0.973623	1.40285	22.8474	23.9736	34.1353	38.1516	1.91042	29.777	0.0641577	2.86715e-10	4.96103e-18	8.36238	0.961681	3.59145	12.2322	15.6861	51.3393	33.9824	46.3889	6.28693	36.8492	0.170612	0.00104872	1.47617e-12	0	1.0729	0	1.2536	3.0289	1.64641	0.903878	1.73981	0.581625	1.82975	0.317871	0.863334	0.330569	0.991965	0.840943	0	1.20116	3.79795	1.05226	1.36995	1.47458	0.758518	1.92368
IWGSC_CSS_2AS_scaff_1376828:0-2160_Traes_2AS_B8DF22770	781.573	715.658	546.202	702.828	246.562	253.161	195.776	275.178	686.566	242.669	2.82922	3.09876e-10	1.48188e-05	499.353	551.043	527.942	535.596	284.441	232.427	207.293	215.245	528.484	234.851	2.25029	1.77824e-06	0.00131323	773.08	846.52	806.745	966.524	605.022	724.421	575.77	622.854	848.217	632.017	1.34208	0.490757	0.942246	627.914	597.911	637.056	730.308	604.823	556.643	458.933	642.917	648.297	565.829
7B:63228944-63230561_Traes_7BS_BE0F900B7	28.5941	19.518	29.2087	44.8912	635.92	952.231	518.555	410.738	30.553	629.361	0.0485461	3.09876e-10	6.69342e-58	97.9593	108.67	123.306	62.0347	1424.3	1337.62	911.578	924.067	97.9926	1149.39	0.0852561	2.71611e-21	3.48971e-43	10.9226	7.51032	11.0513	6.26799	12.8728	21.4034	24.4047	22.6176	8.93806	20.3246	0.439765	0.178142	0.0017499	11.9036	12.6141	18.4654	26.4256	18.0403	29.4632	47.2632	33.9153	17.3522	32.1705
7A:742559-744590_Traes_7AS_A93890FE4	129.354	128.819	121.703	70.1425	318.912	284.806	355.911	399.374	112.505	339.751	0.331139	3.24666e-10	1.01456e-12	93.1808	163.486	69.4346	295.32	333.591	476.988	373.807	349.772	155.355	383.54	0.405057	0.00437005	6.24565e-08	184.471	269.299	151.403	204.337	318.791	258.487	221.45	300.118	202.377	274.712	0.73669	0.490889	0.0223736	83.3251	123.619	80.3245	110.507	128.181	74.7102	110.966	61.9324	99.4438	93.9473
IWGSC_CSS_6BL_scaff_4255152:1053-5261_Traes_6BL_7D5B2DA20	27.2325	23.4216	24.3406	15.4314	115.189	91.0996	80.3183	109.584	22.6065	99.0478	0.228238	3.27263e-10	1.00972e-15	26.2818	81.7429	50.2802	49.8025	83.6592	59.7402	93.4516	92.7778	52.0269	82.4072	0.631339	0.189491	0.00814995	2.42725	34.3329	18.7872	17.5504	35.5895	21.4034	29.828	40.0157	18.2744	31.7091	0.576314	0.568656	0.00912265	19.8393	17.6598	12.0025	10.8105	36.0805	15.7838	31.5088	13.2712	15.078	24.1611
IWGSC_CSS_2BL_scaff_8086399:0-2701_contig34741	556.905	593.346	564.701	653.728	1703.09	2344.62	2146.01	1490.35	592.17	1921.01	0.308259	3.4137e-10	2.77067e-15	721.554	797.234	642.869	840.527	2409.38	5144.19	2405.95	2452.12	750.546	3102.91	0.241884	0.0028344	1.44595e-18	408.992	374.443	344.801	304.624	440.705	395.962	398.61	436.693	358.215	417.993	0.856989	0.862626	0.119468	325.365	350.673	354.536	318.309	365.553	416.693	391.805	392.238	337.221	391.572
3B:76632149-76640739_td-k55_contig_11729	524.226	494.455	426.447	587.794	1370.85	1725.14	1408.58	1108.83	508.231	1403.35	0.362155	3.41633e-10	3.32525e-12	755.003	525.078	693.149	467.445	1956.58	1956.49	1642.2	1705.26	610.169	1815.13	0.336157	2.9578e-12	1.39015e-12	826.48	337.964	864.212	582.923	260.485	332.575	298.28	243.574	652.895	283.729	2.30112	0.0648126	0.0132645	604.107	523.908	458.865	356.746	254.463	330.408	244.536	309.662	485.906	284.767
IWGSC_CSS_6AL_scaff_5766704:1155-1878_KukriC12257_12	10.893	5.20479	4.86811	14.0285	78.0621	89.1817	150.597	149.359	8.7486	116.8	0.0749024	3.44094e-10	1.63332e-34	33.4495	3.84673	26.3373	6.1161	96.2081	74.6753	161.416	179.989	17.4374	128.072	0.136153	8.92246e-06	9.60693e-25	1.21363	0	13.2616	6.26799	6.05779	3.29282	8.1349	5.21944	5.18579	5.67624	0.913597	1	0.617685	5.95179	3.36377	4.61635	4.80466	3.79795	11.5748	5.47979	4.42374	4.68414	6.31907
IWGSC_CSS_4AL_scaff_7119508:6689-10890_Traes_4AL_3A9828E9E	126.631	163.951	158.7	88.3796	427.437	417.14	367.958	422.914	134.416	408.863	0.328755	3.49796e-10	7.07323e-13	86.013	144.252	61.0546	121.448	300.127	214.691	413.736	416.572	103.192	336.282	0.306862	9.54848e-05	2.7634e-12	41.2633	114.801	55.2565	73.9623	107.526	131.713	134.678	108.738	71.3207	120.664	0.59107	0.135657	0.0016392	15.8714	22.7055	24.005	9.60931	26.5856	32.6199	52.743	29.4916	18.0478	35.36
1B:99129404-99131373_Traes_1BS_3FADAD34F	99.3987	162.65	190.83	165.536	28.5593	32.6041	32.1273	25.9755	154.604	29.8166	5.18516	3.50452e-10	2.51778e-12	248.482	136.559	434.565	204.453	44.9668	30.8036	31.4337	35.2556	256.015	35.6149	7.18841	0.00108304	1.32649e-18	655.358	351.912	821.112	1673.55	90.1097	178.636	235.008	176.591	875.484	170.086	5.1473	0.116571	1.10722e-11	128.955	156.415	158.802	521.305	131.029	88.3895	100.006	150.407	241.37	117.458
1A:150422168-150424411_Traes_1AS_19293C0A9	1183.25	973.296	865.551	888.004	389.358	285.765	272.58	482.171	977.526	357.469	2.73458	3.61501e-10	3.53626e-05	710.802	742.418	694.346	871.108	497.772	552.597	422.231	398.017	754.668	467.654	1.61373	0.00827969	0.186099	728.176	1449.49	787.958	876.265	732.236	1117.91	1006.92	960.378	960.473	954.362	1.0064	1	0.44378	590.219	604.638	562.271	621.002	515.572	599.786	578.803	572.137	594.533	566.574
3A:5279932-5281489_Traes_3AS_21041A74C	3679.11	3255.6	3568.33	4879.11	1236.62	1512.25	1281.58	1165.65	3845.54	1299.03	2.96032	3.70832e-10	2.82764e-06	3923.15	2576.34	4301.35	2599.34	1460.9	1289.08	1364.39	1335.07	3350.05	1362.36	2.459	0.000219728	0.000260439	3024.36	4325.94	2846.81	3347.11	1447.81	2149.39	2191.9	2032.1	3386.06	1955.3	1.73173	0.0197603	0.240475	2162.48	2274.75	2381.11	2491.21	1698.63	2166.59	1657.64	2343.11	2327.39	1966.49
1B:273538301-273538738_isotig19125__gene=isogroup04353__length=439__numContigs=2	1.36163	3.90359	2.92087	0	24.7514	44.1114	26.6054	32.4694	2.04652	31.9844	0.063985	3.73776e-10	2.91476e-18	0	3.84673	3.59145	3.49492	58.5614	53.2061	56.071	69.5834	2.73327	59.3555	0.0460492	3.64634e-21	4.85061e-28	2.42725	20.3851	6.63078	6.26799	16.6589	8.23206	7.23102	14.7884	8.92779	11.7276	0.761263	0.986754	0.271085	2.9759	1.68189	0.92327	1.20116	2.84846	1.05226	4.79482	1.47458	1.69555	2.54253
3B:146418894-146426849_td-k31_contig_14807	511.971	663.611	542.308	625.671	237.042	190.83	201.8	190.758	585.89	205.107	2.85651	3.77152e-10	1.18397e-05	404.978	476.994	337.596	432.496	202.874	263.23	194.549	216.172	413.016	219.206	1.88414	0.000400511	0.0289507	305.834	898.019	511.675	283.313	436.918	420.658	409.457	452.352	499.71	429.846	1.16253	0.960914	0.856084	356.115	369.174	249.283	213.807	297.189	358.819	362.351	199.068	297.095	304.357
2B:120992332-120996838_Traes_2BL_26D525223	266.879	268.047	273.588	266.542	87.5818	95.8943	73.2905	100.655	268.764	89.3555	3.0078	3.83879e-10	6.63758e-06	265.207	318.317	269.358	377.451	96.2081	102.679	122.337	102.983	307.583	106.052	2.90031	9.38079e-10	3.84171e-06	277.92	348.693	335.96	298.356	114.341	131.713	124.735	133.096	315.232	125.971	2.50242	2.19015e-05	0.0041014	271.798	233.782	188.347	231.825	93.9992	68.3966	80.827	101.746	231.438	86.2422
3B:643571886-643579353_CL1193Contig1	694.429	545.202	679.589	631.283	237.042	229.187	248.485	183.452	637.626	224.542	2.83968	3.90339e-10	1.21293e-05	530.414	517.385	457.311	308.426	271.892	325.771	248.072	234.728	453.384	270.116	1.67848	0.0130731	0.154747	406.565	241.403	465.26	460.071	180.219	322.697	314.549	320.126	393.325	284.398	1.38301	0.523291	0.855284	539.629	484.383	491.18	384.373	298.139	404.066	277.415	339.153	474.891	329.693
IWGSC_CSS_5BS_scaff_2295097:252-1652_Traes_5BS_B07DC23E2	9.53138	22.1204	6.81536	7.01425	55.2146	63.2903	52.2069	82.797	11.3703	63.3772	0.179407	3.95639e-10	2.31007e-16	90.7915	19.2336	119.715	12.2322	79.4762	60.6737	89.2038	97.4167	60.4931	81.6926	0.740496	0.658175	0.0167324	36.4088	7.51032	37.5744	48.8903	11.3584	8.23206	40.6745	18.2681	32.596	19.6332	1.66024	0.797002	0.522188	52.5742	32.7968	61.8591	38.4373	10.4444	39.9857	12.3295	79.6273	46.4168	35.5967
2A:188228083-188231806_Traes_2AS_7C0E1C572	190.628	130.12	111.967	75.7539	388.406	336.589	333.321	445.643	127.117	375.99	0.338086	3.98309e-10	1.72973e-12	176.805	300.045	225.064	278.719	397.381	516.193	515.683	540.895	245.158	492.538	0.497745	0.000143791	7.28777e-06	214.812	496.754	201.134	300.864	544.444	227.205	218.738	393.198	303.391	345.896	0.877115	0.999095	0.136697	119.036	149.688	138.49	122.519	166.16	157.838	258.235	128.288	132.433	177.631
7B:118724910-118725652_td-k35_contig_80077	17.7011	11.7108	17.5252	14.0285	0	0	0	0	15.2414	0	-	4.08856e-10	5.18844e-11	48.9796	17.3103	53.8717	27.9593	0	0	0	0	37.0302	0	-	2.70854e-09	7.98349e-23	33.9815	43.989	27.6282	58.9191	0	13.1713	21.6931	0	41.1295	8.71609	4.7188	0.00254292	6.02468e-06	24.7991	31.9558	39.7006	27.6268	19.9392	37.8812	20.5492	36.8645	31.0206	28.8085
3B:154484462-154485547_td-k41_contig_31632	74.8894	167.854	72.0481	70.1425	298.921	265.627	280.11	344.988	96.2336	297.411	0.323571	4.21097e-10	7.46034e-13	41.8119	134.635	56.266	256.003	286.533	223.092	218.337	250.5	122.179	244.616	0.499473	0.188094	5.0388e-05	52.1859	78.3219	56.3616	73.9623	426.317	375.382	365.167	440.173	65.2079	401.76	0.162306	9.56177e-20	4.41396e-23	41.6625	61.3889	34.161	81.6792	159.514	85.2327	213.027	106.17	54.7229	140.986
IWGSC_CSS_6AL_scaff_1670720:1-231_Traes_6AL_08B70176D	121.185	106.698	116.835	63.1283	338.904	326.041	286.636	318.2	101.961	317.445	0.321194	4.22217e-10	4.67867e-13	44.2011	204.838	62.2517	61.161	241.566	132.549	288.85	264.417	93.113	231.845	0.401617	0.0525305	9.4776e-08	12.1363	43.989	67.4129	77.7231	61.3352	78.2046	110.273	66.113	50.3153	78.9814	0.637052	0.618714	0.00752416	4.95983	9.25038	5.53962	1.20116	7.5959	11.5748	74.6622	16.2204	5.23775	27.5133
3B:719956456-719958073_td-k35_contig_14468_td-k45_contig_27583	55.8267	49.4455	43.813	37.877	215.147	204.255	131.521	224.851	46.7405	193.943	0.241001	4.33769e-10	2.82758e-17	44.2011	31.7355	44.2945	42.8127	179.867	181.088	246.372	221.739	40.761	207.267	0.19666	5.08284e-18	8.81582e-20	89.8084	140.55	93.936	87.7519	172.647	93.0223	62.3676	187.9	103.012	128.984	0.798637	0.907282	0.0661118	80.3492	97.5494	136.644	68.4664	184.201	124.166	160.969	92.8985	95.7522	140.559
5A:89686156-89689390_Traes_5AL_2776D04B2	1376.6	1498.98	980.438	1467.38	470.276	429.607	432.715	526.816	1330.85	464.854	2.86295	4.37287e-10	9.41043e-06	1149.23	1400.21	1124.12	1257.3	601.3	414.448	454.515	489.867	1232.71	490.032	2.51558	8.01676e-09	6.76782e-05	650.504	907.676	713.914	714.551	856.421	1531.99	1605.29	1213.52	746.661	1301.8	0.573559	0.0684842	0.000306986	639.818	795.532	493.026	542.926	808.963	838.648	762.376	1042.53	617.826	863.129
7B:82786135-82791826_Traes_7BS_01AA7E64C	21.786	11.7108	11.6835	7.01425	56.1666	58.4956	75.2984	76.3031	13.0486	66.5659	0.196026	4.38821e-10	1.18589e-15	13.1409	28.8504	8.38004	15.7271	59.6072	37.3376	96.8499	99.2723	16.5246	73.2667	0.225541	0.00173829	6.07753e-13	12.1363	11.8019	27.6282	15.0432	5.30057	14.8177	10.8465	4.34954	16.6524	8.82859	1.88619	0.506217	0.401874	6.94376	6.72755	7.38616	7.20699	10.4444	5.26128	10.2746	7.3729	7.06611	8.33829
7B:236929848-236931755_Traes_7BL_11E10C066	103.484	121.011	117.808	47.6969	387.454	322.205	259.027	373.398	97.5	335.521	0.290593	4.46098e-10	8.50507e-15	50.1743	222.148	71.8289	88.2466	285.487	257.63	385.7	391.522	108.1	330.085	0.32749	0.000272698	5.56858e-11	47.3314	154.498	119.354	135.389	256.699	202.509	282.914	265.322	114.143	251.861	0.453199	0.00116678	2.1358e-06	31.7429	62.2298	29.5446	14.414	61.7167	62.0831	218.507	89.9494	34.4828	108.064
6A:179027655-179029425_Traes_6AL_3C96C6BAD	8.16976	7.80718	16.5516	15.4314	59.9745	70.9618	66.7646	65.7506	11.99	65.8629	0.182044	4.46428e-10	1.03447e-16	25.0871	9.61681	19.1544	17.4746	110.848	100.812	80.7082	81.6445	17.8332	93.5032	0.190723	2.57222e-13	4.9343e-17	1.21363	2.14581	6.63078	7.52159	20.4451	9.05526	22.5969	10.4389	4.37795	15.634	0.280027	0.0676252	5.71331e-05	13.8875	4.20472	6.46289	2.40233	56.0197	14.7316	22.6042	14.7458	6.73936	27.0253
IWGSC_CSS_2BL_scaff_8092593:22-2483_Traes_2BL_DF71AA091	845.57	702.647	696.14	868.364	285.593	324.123	284.628	208.616	778.18	275.74	2.82215	4.51826e-10	1.32932e-05	989.15	748.188	1013.98	726.069	305.356	328.571	270.16	287.611	869.348	297.925	2.91801	1.29224e-10	3.17288e-06	578.9	362.641	347.011	417.448	406.629	352.332	327.204	311.427	426.5	349.398	1.22067	0.796943	0.920246	416.625	439.813	355.459	314.705	273.452	472.463	263.03	446.798	381.651	363.936
5B:210812255-210826140_Traes_5BL_1F78C01BF	330.875	281.059	261.904	374.561	88.5338	99.7301	116.964	88.4792	312.1	98.4267	3.17089	4.55065e-10	1.72e-06	434.844	433.718	404.636	496.278	177.776	195.089	153.77	162.361	442.369	172.249	2.56819	2.68283e-08	7.23608e-05	140.781	120.165	120.459	170.489	39.3757	36.2211	20.7892	39.1458	137.974	33.8829	4.07207	1.92958e-09	8.94189e-07	220.216	205.19	238.204	347.136	60.7672	50.5083	58.2228	53.0849	252.687	55.6458
2A:247596356-247597505_Traes_2AL_1AE31EB64	77.6127	53.3491	124.624	29.4599	287.497	327.959	273.584	410.738	71.2613	324.944	0.219303	4.56739e-10	4.11679e-20	111.1	73.0878	50.2802	77.7619	267.709	355.641	367.86	353.484	78.0575	336.173	0.232194	5.1375e-17	9.11179e-18	58.2541	61.1554	74.0437	73.9623	185.52	88.9062	112.985	224.436	66.8539	152.962	0.437063	0.111736	1.20787e-06	195.417	85.7762	233.587	229.422	316.179	321.99	413.725	368.645	186.051	355.135
1B:269519385-269522964_Traes_1BL_1B2B3806B	1627.14	1353.25	1300.76	1571.19	503.596	617.56	492.452	536.557	1463.09	537.541	2.72181	4.56994e-10	3.01763e-05	1073.97	1034.77	924.199	934.016	616.986	594.602	595.542	578.006	991.738	596.284	1.6632	0.00579288	0.14643	786.43	816.479	865.317	767.202	763.282	791.101	775.527	788.136	808.857	779.512	1.03765	1	0.487959	1085.21	815.715	840.176	878.051	997.911	779.722	888.412	1011.56	904.788	919.402
4B:65322300-65329145_Traes_4BL_09709607D	750.256	663.611	520.888	446.106	1566.95	1600.48	1706.26	1400.24	595.215	1568.48	0.379484	4.58693e-10	3.30678e-11	747.836	1068.43	848.778	946.248	1393.97	1526.18	1829.95	1841.64	902.822	1647.94	0.547851	0.000652352	5.3478e-05	265.784	168.446	362.483	325.936	499.011	449.47	472.728	380.15	280.662	450.34	0.623223	0.0890528	0.00121508	305.525	238.828	297.293	278.67	340.866	340.931	376.736	315.56	280.079	343.523
2B:31273884-31275144_Traes_2BS_1A5619238	1.36163	1.3012	2.92087	2.8057	20.9435	25.8915	35.6413	39.775	2.09735	30.5628	0.0686242	4.58812e-10	2.10395e-18	2.38925	0.961681	3.59145	4.36864	19.8691	23.336	16.9912	12.9889	2.82776	18.2963	0.154553	5.38361e-05	1.32107e-08	2.42725	0	3.31539	3.76079	8.32947	7.40885	9.03878	7.82917	2.37586	8.15157	0.29146	0.214667	0.0039922	1.98393	2.52283	2.76981	0	0.949487	2.10451	5.47979	1.47458	1.81914	2.50209
IWGSC_CSS_6AS_scaff_4337834:500-2302_Traes_6AS_230E627FE	280.495	225.107	311.559	408.23	688.279	856.337	823.263	983.012	306.348	837.722	0.365691	4.62177e-10	3.16154e-12	981.982	520.27	1205.53	612.484	1147.18	923.173	1502.02	1341.57	830.066	1228.48	0.675683	0.149379	0.00216778	658.999	155.571	896.26	975.299	456.606	472.52	660.735	372.32	671.532	490.545	1.36895	0.885562	0.914544	794.564	765.258	862.334	842.016	631.409	729.213	567.844	746.137	816.043	668.651
6A:6654036-6656418_Traes_6AS_12868938A	196.074	261.541	224.907	210.428	77.1101	91.0996	64.7567	56.8215	223.237	72.447	3.08139	4.68719e-10	3.42324e-06	138.577	155.792	107.743	110.09	75.2933	84.0097	92.6021	72.3667	128.051	81.0679	1.57955	0.0578005	0.287274	94.6629	90.1238	150.298	68.9479	108.283	166.288	168.121	160.933	101.008	150.906	0.669343	0.345497	0.00934065	133.915	126.141	94.1735	98.4955	107.292	152.577	127.405	117.966	113.181	126.31
5A:147907547-147910435_Traes_5AL_B72E1DD70	825.145	977.199	774.03	969.37	336.048	345.22	304.206	291.413	886.436	319.222	2.77687	4.81856e-10	1.9552e-05	709.608	746.265	587.8	731.311	359.734	473.255	341.523	333.072	693.746	376.896	1.84068	0.000492296	0.0391274	650.504	1453.78	782.432	557.851	777.669	667.62	662.542	748.99	861.143	714.205	1.20573	0.901481	0.933643	524.75	504.566	436.707	408.396	508.925	532.441	471.262	398.137	468.604	477.691
4B:302974210-302980130_Traes_4BL_1EC693E2D	125.27	170.457	155.78	157.119	443.621	531.255	429.703	371.775	152.156	444.088	0.342626	4.88247e-10	2.04822e-12	311.797	221.187	458.508	204.453	596.072	520.86	566.657	507.495	298.986	547.771	0.545823	0.000355878	1.98463e-05	226.948	227.455	164.664	171.743	221.11	188.514	213.315	212.257	197.703	208.799	0.946856	1	0.290324	603.115	157.256	134.797	160.956	135.777	142.055	140.42	150.407	264.031	142.165
IWGSC_CSS_2AL_scaff_6365884:2433-6484_Traes_2AL_BFED5ED5A	422.104	353.926	167.463	199.205	717.79	723.043	925.167	838.523	285.674	801.131	0.356589	5.05957e-10	3.27471e-12	557.89	789.54	575.828	1043.23	854.369	1275.08	1146.06	1184.77	741.623	1115.07	0.665091	0.107628	0.00549575	248.793	224.237	155.823	135.389	439.947	245.315	154.563	220.956	191.061	265.196	0.720451	0.778972	0.013857	183.514	172.393	157.879	192.186	199.392	169.413	171.244	137.136	176.493	169.296
1B:252925756-252930148_Traes_1BL_3071A7152	1200.95	1387.08	906.443	1200.84	397.926	420.017	384.022	491.1	1173.83	423.266	2.77326	5.122e-10	2.00575e-05	1458.64	1529.07	1665.23	1986.86	426.662	392.045	457.913	511.206	1659.95	446.956	3.7139	5.23849e-17	4.08617e-10	895.656	712.407	1003.46	803.556	467.207	724.421	710.448	587.187	853.77	622.316	1.37192	0.396921	0.862927	558.476	769.463	460.712	775.952	274.402	419.85	297.964	423.204	641.151	353.855
IWGSC_CSS_6AL_scaff_5834727:10079-13551_contig15647	241.008	225.107	226.854	102.408	598.793	639.615	535.121	530.875	198.844	576.101	0.345155	5.30262e-10	3.39806e-12	100.349	400.059	95.7719	105.721	410.976	219.359	566.657	565.945	175.475	440.734	0.398143	0.105834	3.0434e-08	10.9226	45.0619	87.3053	78.9767	99.1964	126.774	202.469	93.0801	55.5666	130.38	0.426191	0.202421	1.70534e-06	9.91965	11.7732	9.2327	7.20699	17.0908	36.829	150.009	41.2882	9.53314	61.3043
3B:646140636-646141954_td-k51_contig_80327	3258.37	2349.96	2252.96	1910.68	395.07	560.023	570.762	574.709	2442.99	525.141	4.65207	5.30809e-10	9.5845e-14	2130.02	2064.73	1547.91	1839.2	492.543	545.13	577.701	551.1	1895.46	541.619	3.49963	2.09085e-15	3.45737e-09	989.106	1164.1	945.991	921.395	791.299	741.708	601.079	668.959	1005.15	700.761	1.43437	0.287051	0.758372	1843.07	1774.39	1409.83	1800.55	1285.61	1180.63	957.594	1403.8	1706.96	1206.91
1B:52200761-52204865_contig06398	12.2546	24.7227	31.1559	15.4314	119.949	103.566	73.7925	124.196	20.8912	105.376	0.198254	5.48084e-10	4.27946e-18	4.7785	22.1187	17.9572	28.8331	58.5614	39.2045	113.841	106.695	18.4219	79.5754	0.231502	0.00771985	5.05369e-13	16.9908	16.0935	32.0488	28.8328	22.7167	34.5746	28.0202	26.9671	23.4915	28.0697	0.836898	0.943396	0.217478	8.92769	9.25038	12.0025	15.6151	10.4444	9.4703	17.1244	5.89832	11.4489	10.7343
1A:75019247-75019786_contig73319	266.879	379.95	333.953	352.115	116.141	112.196	118.972	99.0317	333.224	111.585	2.98628	5.57359e-10	5.65729e-06	188.751	188.49	204.712	131.059	109.803	129.748	127.434	124.322	178.253	122.827	1.45125	0.156619	0.540715	152.917	958.102	242.023	180.518	199.15	225.558	272.971	298.378	383.39	249.014	1.53963	0.907211	0.475331	141.851	134.551	126.488	84.0815	134.827	116.8	167.134	157.78	121.743	144.135
4B:301002999-301004924_Traes_4BL_186398B8F	1136.96	1217.92	1107.01	1384.61	484.556	593.586	405.106	323.882	1211.63	451.783	2.68188	5.73252e-10	3.807e-05	1519.56	1313.66	1546.72	1064.2	815.677	741.152	621.878	687.484	1361.03	716.548	1.89943	0.000282723	0.0316849	1024.3	300.413	933.835	515.229	278.659	445.354	435.669	308.817	693.444	367.125	1.88885	0.461462	0.128631	679.496	549.136	433.937	390.378	313.331	398.805	283.579	346.526	513.237	335.56
2A:239615929-239616129_Traes_2AL_E713267A3	377.17	439.805	246.327	429.272	34.2712	80.5513	59.2348	103.902	373.143	69.4898	5.36976	5.78284e-10	1.29711e-14	167.248	212.532	207.107	428.127	28.235	26.1364	40.7789	48.2445	253.753	35.8487	7.07846	0.000224119	1.31358e-19	206.317	71.8845	225.447	278.299	97.6819	172.05	207.892	120.917	195.487	149.635	1.30642	0.889522	1	96.2206	148.847	68.322	270.262	48.4238	57.8741	45.8933	120.916	145.913	68.2767
6B:2085193-2086285_Traes_6BS_9C7ED2A9D	724.385	702.647	937.599	1161.56	2123.86	2335.03	2387.46	2440.08	881.548	2321.61	0.379714	5.89974e-10	1.00146e-11	2414.34	1448.29	2603.8	1942.3	3023.23	2565.1	3751.66	3681.42	2102.18	3255.35	0.645762	0.0149082	0.00108281	1298.58	715.626	1209.01	2075.96	752.681	766.405	1054.83	694.186	1324.79	817.024	1.62149	0.549446	0.437154	1098.11	1091.54	1167.94	1292.45	1033.99	1157.48	862.383	1278.46	1162.51	1083.08
2A:57949737-57950950_Traes_2AL_F6BA2874C	434.359	532.19	461.497	454.524	202.771	140.965	160.637	157.477	470.642	165.462	2.84441	6.09964e-10	1.56652e-05	271.18	439.488	289.71	444.728	255.16	168.953	186.054	195.761	361.277	201.482	1.7931	0.00835091	0.0482733	544.918	752.105	615.557	616.77	318.034	425.597	443.804	424.515	632.338	402.988	1.56912	0.103463	0.479674	481.103	436.45	399.776	402.39	365.553	375.655	330.843	381.916	429.93	363.492
6A:6679213-6682017_Traes_6AS_F8EAC555A	611.37	896.525	726.322	781.388	318.912	295.355	256.517	233.78	753.901	276.141	2.73013	6.20724e-10	2.83212e-05	471.877	556.813	493.225	423.758	294.899	276.299	276.957	258.85	486.419	276.751	1.7576	0.00249236	0.0813615	428.41	957.029	537.093	403.659	417.231	526.852	537.807	581.098	581.548	515.747	1.12758	0.960914	0.772759	350.164	383.47	314.835	327.918	379.795	386.178	356.187	393.713	344.097	378.968
7A:141732135-141732838_td-k41_contig_26451	121.185	110.602	117.808	165.536	30.4633	35.4809	41.6651	29.2225	128.783	34.2079	3.7647	6.28193e-10	1.67193e-07	66.899	72.1261	67.0403	51.55	36.6009	30.8036	28.0355	28.7611	64.4039	31.0503	2.07418	0.00463479	0.0287215	66.7495	96.5612	88.4104	102.795	64.3641	110.31	119.312	109.608	88.629	100.898	0.878398	0.960914	0.199775	34.7188	42.0472	28.6214	55.2536	51.2723	59.9786	54.7979	100.271	40.1602	66.5801
IWGSC_CSS_5BL_scaff_10918676:0-1200_Traes_5BL_E78FA39F2	17.7011	23.4216	26.2878	22.4456	93.2937	103.566	87.8482	100.655	22.464	96.3407	0.233173	6.48682e-10	2.43405e-15	28.671	22.1187	40.703	25.3381	102.482	115.747	143.576	131.745	29.2077	123.387	0.236716	1.87953e-12	2.71578e-15	29.127	12.8748	15.4718	15.0432	22.7167	13.9945	17.1737	15.6583	18.1292	17.3858	1.04276	1	0.669671	23.8072	18.5008	21.2352	19.2186	17.0908	27.3587	18.4943	32.4408	20.6904	23.8461
7B:55331157-55334073_Traes_7BS_512DAD90D	230.115	503.563	405.027	460.135	90.4378	26.8504	36.1432	23.5403	399.71	44.2429	9.03444	6.61832e-10	5.76023e-25	77.6507	145.214	162.812	110.964	201.828	107.346	96.0003	116.9	124.16	130.518	0.951284	1	0.443672	245.153	131.967	291.754	290.835	53.7629	87.2598	218.738	102.649	239.927	115.603	2.07545	0.193717	0.0510984	188.473	258.17	82.171	198.192	75.0095	127.323	90.4166	67.8307	181.752	90.1449
IWGSC_CSS_6BL_scaff_4390938:539-2936_contig15647	138.886	182.168	124.624	58.9197	382.695	376.865	357.919	375.022	126.149	373.125	0.338088	6.61832e-10	3.46709e-12	54.9528	231.765	61.0546	82.1305	269.801	147.484	361.063	322.867	107.476	275.304	0.39039	0.0575675	3.2474e-08	12.1363	64.3742	71.8334	65.1871	87.838	97.1383	168.121	77.4218	53.3827	107.63	0.495985	0.32919	8.1652e-05	9.91965	11.7732	3.69308	1.20116	6.64641	22.0974	103.431	36.8645	6.64677	42.2599
IWGSC_CSS_3AL_scaff_2126751:1-409_Traes_3AL_1323B5BEF	507.887	476.238	373.871	601.823	168.5	169.733	152.605	155.041	489.955	161.47	3.03434	6.83928e-10	3.47881e-06	596.118	559.699	505.197	523.364	179.867	153.084	145.275	152.156	546.094	157.596	3.46516	7.4254e-14	1.41983e-08	317.97	181.321	289.544	270.777	240.04	308.702	296.472	274.021	264.903	279.809	0.946729	1	0.279265	329.332	332.173	320.375	314.705	281.048	304.102	234.946	396.662	324.146	304.19
3B:527813292-527815677_td-k61_contig_56556	654.942	523.081	862.63	848.725	189.443	232.064	169.17	125.007	722.344	178.921	4.03722	6.96033e-10	1.17417e-10	654.655	434.68	763.781	348.618	288.624	213.758	277.806	300.6	550.433	270.197	2.03715	0.0494275	0.0165688	803.421	650.179	627.714	1103.17	253.67	364.68	469.113	345.353	796.12	358.204	2.22253	0.00930441	0.0198313	410.674	479.338	500.412	337.527	280.099	451.418	273.99	508.73	431.988	378.559
5B:32665587-32669432_Traes_5BS_5C3BA5328	299.558	409.877	445.919	589.197	62.8305	92.0586	65.7606	46.2689	436.138	66.7296	6.53589	7.2627e-10	1.08784e-18	339.274	259.654	292.104	212.316	107.711	84.0097	90.0534	90.9223	275.837	93.1741	2.96045	2.75337e-09	5.74897e-06	320.397	593.315	425.475	283.313	305.919	321.873	406.745	345.353	405.625	344.973	1.17582	0.853457	0.884721	327.348	303.581	238.204	227.02	236.422	369.342	245.906	275.746	274.038	281.854
2A:162777075-162779714_Traes_2AS_5F11D7ACF	160.672	191.276	203.487	220.248	52.3587	55.6187	55.2189	80.3618	193.921	60.8895	3.18479	7.33034e-10	3.79516e-06	148.134	114.44	155.629	152.029	67.9731	52.2727	57.7701	59.3778	142.558	59.3484	2.40205	1.49599e-05	0.00127897	299.766	329.381	254.18	290.835	211.266	278.244	224.162	205.298	293.54	229.742	1.27769	0.649771	1	174.586	265.738	126.488	299.09	135.777	106.278	110.966	196.119	216.475	137.285
7B:69879877-69886573_Traes_7BS_B18D7717E	985.817	1293.39	1317.31	1421.09	595.937	579.202	405.608	353.917	1254.4	483.666	2.59353	7.42882e-10	9.03171e-05	832.654	898.21	860.75	556.565	631.627	479.789	551.365	501.928	787.045	541.177	1.45432	0.0822191	0.482877	583.754	1320.74	877.473	720.819	581.548	735.946	951.783	895.135	875.697	791.103	1.10693	0.960914	0.718422	512.846	581.933	503.182	401.189	699.772	760.781	753.472	706.324	499.787	730.087
3A:18015117-18015353_td-k51_contig_73598	288.665	247.227	290.14	356.324	112.333	92.0586	86.3422	108.773	295.589	99.8766	2.95954	7.45585e-10	1.28511e-05	312.992	259.654	276.541	283.962	139.083	152.151	142.726	109.478	283.287	135.86	2.08515	8.54599e-05	0.00864288	450.255	154.498	444.262	352.261	212.023	278.244	247.662	254.883	350.319	248.203	1.41142	0.671821	0.820344	494.991	408.698	448.709	387.976	375.997	345.14	254.125	278.696	435.094	313.489
IWGSC_CSS_1AL_scaff_3941677:55-2895_Traes_1AL_8877426FB	16.3395	6.50599	46.7339	39.2798	116.141	135.211	133.027	93.3496	27.2148	119.432	0.227868	7.73673e-10	7.79749e-17	22.6979	11.5402	14.3658	19.222	134.9	151.217	130.832	165.145	16.9565	145.524	0.11652	7.02075e-24	4.28335e-27	8.49539	9.65612	4.42052	7.52159	14.3873	20.5801	25.3086	18.2681	7.5234	19.636	0.383143	0.0936329	0.000458177	38.6866	6.72755	17.5421	22.8221	44.6259	33.6722	28.0839	23.5933	21.4446	32.4938
IWGSC_CSS_7BL_scaff_6661739:14-518_Traes_7BL_44F199ED8	394.872	508.768	476.101	635.491	170.404	186.994	128.509	88.4792	503.808	143.597	3.5085	8.09011e-10	2.59242e-08	434.844	248.114	511.182	221.927	202.874	154.018	165.664	178.133	354.017	175.172	2.02096	0.105703	0.0228029	387.147	1036.42	468.575	551.583	279.416	399.255	530.576	444.523	610.932	413.442	1.47767	0.685199	0.609541	269.815	318.717	253.899	311.102	294.341	391.439	300.019	421.73	288.383	351.882
IWGSC_CSS_2AL_scaff_6365804:5066-8614_Traes_2AL_B268E6A2B	13.6163	6.50599	8.7626	14.0285	98.0536	136.17	94.876	64.9388	10.7283	98.5096	0.108907	8.14927e-10	1.45538e-26	80.0399	38.4673	88.589	55.0449	169.41	163.352	242.125	189.267	65.5353	191.038	0.343048	1.23554e-08	7.88693e-11	3.64088	0	5.52565	2.5072	3.78612	0.823206	0	3.47963	2.91843	2.02224	1.44317	1	1	3.96786	3.36377	1.84654	6.00582	15.1918	22.0974	7.53472	19.1695	3.796	15.9984
IWGSC_CSS_2BS_scaff_5173322:465-3496_Traes_2BS_F4E831A77	976.286	2334.35	1870.33	2195.46	200.867	193.707	143.067	104.714	1844.11	160.589	11.4834	8.20929e-10	2.41532e-34	470.682	527.001	519.562	350.365	292.807	145.617	202.195	212.461	466.903	213.27	2.18926	1.32007e-05	0.0028082	688.126	3611.39	1563.76	837.404	1185.81	1780.59	2194.61	1899.88	1675.17	1765.23	0.948984	1	0.348859	780.677	692.096	409.009	396.384	850.741	1055.41	1119.25	757.934	569.541	945.834
6B:141276586-141281776_Traes_6BL_005314A5D	141.609	134.023	135.334	187.982	38.0791	27.8094	42.1671	62.5036	149.737	42.6398	3.51167	8.35925e-10	8.97086e-07	144.55	121.172	132.883	182.609	38.6924	52.2727	33.1329	25.9778	145.304	37.5189	3.87281	5.28662e-12	1.07024e-08	299.766	270.371	354.747	183.025	129.485	277.42	134.678	128.746	276.977	167.582	1.65278	0.311054	0.362068	165.658	240.51	108.023	479.265	112.039	85.2327	107.541	100.271	248.364	101.271
IWGSC_CSS_1BL_scaff_3885888:2351-5999_Traes_1BL_32506F819	1.36163	0	0.973623	2.8057	116.141	161.103	147.585	43.022	1.28524	116.963	0.0109884	8.3892e-10	1.43879e-51	17.9194	4.80841	28.7316	5.24237	291.761	574.066	202.195	218.956	14.1754	321.745	0.044058	1.04351e-05	3.04659e-52	67.9631	2.14581	18.7872	8.77519	13.63	0	1.80776	2.60972	24.4178	4.51188	5.4119	0.710101	7.43715e-05	4.95983	5.04566	22.1585	7.20699	18.0403	59.9786	15.0694	2.94916	9.84274	24.0094
3A:7113421-7114440_Traes_3AS_D8AE0A149	4.08488	1.3012	6.81536	0	49.5028	31.6451	32.1273	30.8459	3.05036	36.0303	0.0846609	8.41372e-10	2.03818e-18	11.9463	20.1953	10.7743	29.7068	79.4762	66.2743	117.239	102.983	18.1557	91.4933	0.198437	1.08174e-08	1.23553e-15	2.42725	9.65612	5.52565	5.01439	4.54335	4.93924	8.1349	8.69907	5.65585	6.57914	0.859665	1	0.586482	0.991965	1.68189	2.76981	1.20116	2.84846	0	6.84974	0	1.66121	2.42455
IWGSC_CSS_6AS_scaff_4364227:900-7591_td-k61_contig_18898	359.469	811.947	388.475	329.67	5.71186	3.83577	3.01194	8.92909	472.39	5.37216	87.933	8.55664e-10	2.3615e-69	631.957	469.3	319.639	411.526	5.2287	1.86688	1.69912	7.42223	458.106	4.05423	112.994	4.54568e-30	4.3969e-70	6.06813	6.43742	146.982	73.9623	3.0289	7.40885	5.42327	6.08935	58.3625	5.48759	10.6354	0.437365	1.43077e-13	4.95983	0.840943	12.9258	4.80466	3.79795	6.31353	6.16477	1.47458	5.8828	4.43771
IWGSC_CSS_6AL_scaff_5705924:1-517_Traes_6AL_3A0550225	319.982	353.926	326.164	131.868	877.722	887.982	732.905	689.163	282.985	796.943	0.355088	8.55664e-10	7.19658e-12	177.999	713.568	165.206	238.528	652.542	378.044	864.852	785.828	323.825	670.316	0.483093	0.217798	7.53825e-06	27.9134	50.4264	165.769	116.585	168.104	218.973	280.202	154.844	90.1735	205.531	0.438735	0.120965	1.29518e-06	64.4777	42.8881	24.9283	24.0233	49.3733	66.2921	230.151	70.7798	39.0794	104.149
IWGSC_CSS_2BS_scaff_5159928:198-9167_Traes_2BS_7093A1D1A	2193.58	1904.95	1853.78	2529.34	812.988	829.486	740.435	787.383	2120.41	792.573	2.67535	8.60605e-10	5.37576e-05	2591.14	2143.59	2859.99	1914.34	1125.22	1174.27	976.145	951.901	2377.26	1056.88	2.24932	1.32422e-06	0.00158033	2310.74	1902.26	2211.37	2124.85	1169.15	1294.9	1127.14	1262.24	2137.3	1213.36	1.76148	0.0207038	0.235726	1847.04	1482.58	1863.16	1382.54	1896.13	1828.82	1495.98	1934.65	1643.83	1788.89
4A:9490350-9494863_Traes_4AL_8094AC297	742.086	706.55	902.548	1153.14	230.378	224.393	203.306	191.57	876.082	212.412	4.12445	8.7606e-10	6.14484e-11	623.595	381.787	693.149	394.925	363.917	274.432	273.558	261.633	523.364	293.385	1.78388	0.0585102	0.0971774	1209.99	755.323	1052.08	1066.81	326.364	502.979	394.995	448.872	1021.05	418.302	2.44094	1.56506e-05	0.00479559	689.416	709.756	857.718	654.635	461.451	491.403	328.788	511.679	727.881	448.33
IWGSC_CSS_2AL_scaff_5826796:381-4838_Traes_2AL_B5CF63298	198.797	189.975	181.094	248.305	59.9745	99.7301	56.7248	45.4572	204.543	65.4717	3.12414	8.77944e-10	3.26146e-06	212.643	156.754	201.121	131.933	77.3847	63.474	60.3188	51.0278	175.613	63.0513	2.78524	2.84306e-07	5.60462e-05	69.1767	110.509	76.254	80.2303	59.0635	85.6134	81.349	89.6005	84.0425	78.9066	1.06509	1	0.635755	73.4054	63.0707	79.4012	50.4489	75.0095	93.6508	78.7721	109.119	66.5816	89.1378
6B:73654799-73658011_Traes_6BL_E143F767D	352.661	405.974	321.295	436.287	149.46	132.334	117.968	122.572	379.054	130.584	2.90277	8.77944e-10	1.23555e-05	268.791	247.152	281.33	252.508	145.358	165.219	117.239	128.033	262.445	138.962	1.8886	0.000989561	0.0404539	288.843	727.428	281.808	345.993	187.792	252.724	286.529	287.069	411.018	253.529	1.62119	0.612844	0.37783	174.586	169.03	144.03	147.743	172.807	197.824	150.009	188.746	158.847	177.347
2B:4624436-4630335_Traes_2BS_8B4CB340F	916.374	690.936	1110.9	758.942	204.675	228.229	273.584	268.684	869.289	243.793	3.56568	8.88358e-10	8.39896e-09	1124.14	932.831	1205.53	856.254	216.468	245.495	222.585	274.622	1029.69	239.793	4.29408	3.35448e-19	5.05212e-12	362.874	362.641	327.118	287.074	218.838	157.232	146.428	203.558	334.927	181.514	1.84518	0.0168677	0.181939	524.75	487.747	573.351	523.708	422.522	349.349	437.699	408.459	527.389	404.507
1B:31182110-31184849_td-k61_contig_28768	4.08488	5.20479	7.78898	16.8342	48.5508	70.0029	49.697	42.2102	8.47821	52.6152	0.161136	8.91321e-10	1.27331e-16	4.7785	5.77009	20.3515	5.24237	52.287	14.9351	71.3631	42.6778	9.03562	45.3157	0.199393	0.0103446	6.30342e-13	7.28176	1.0729	3.31539	38.8615	8.32947	11.5249	15.3659	6.95926	12.6329	10.5449	1.19801	1	0.981825	2.9759	4.20472	3.69308	1.20116	13.2928	7.36579	3.42487	5.89832	3.01871	7.49545
IWGSC_CSS_1AL_scaff_3950465:0-812_td-k31_contig_10332	17.7011	45.5419	38.9449	14.0285	129.469	107.402	103.41	125.819	29.0541	116.525	0.249338	9.01669e-10	1.08394e-14	25.0871	65.3943	46.6888	42.8127	155.815	116.68	192.85	164.217	44.9957	157.391	0.285886	2.63601e-09	2.00745e-12	18.2044	34.3329	47.5206	60.1727	78.7513	74.0885	70.5025	60.8935	40.0576	71.059	0.563724	0.114988	0.0010824	31.7429	26.9102	22.1585	20.4198	35.131	27.3587	47.9482	28.017	25.3078	34.6137
1B:158133709-158138708_Traes_1BS_7EC2BDE95	35.4023	32.5299	29.2087	28.057	3.80791	3.83577	1.50597	4.87041	31.2995	3.50502	8.92991	9.27509e-10	5.57119e-10	25.0871	11.5402	11.9715	12.2322	4.18296	8.40097	8.4956	4.63889	15.2077	6.42961	2.36527	0.111983	0.10665	10.9226	7.51032	19.8923	8.77519	1.51445	6.58565	5.42327	7.82917	11.7751	5.33813	2.20585	0.342476	0.264854	14.8795	9.25038	19.3887	13.2128	7.5959	7.36579	13.6995	7.3729	14.1828	9.00852
IWGSC_CSS_1BS_scaff_3482116:0-3176_Traes_1BS_388868A7B	50.3802	35.1323	30.1823	28.057	115.189	121.786	150.095	183.452	35.938	142.631	0.251965	9.29619e-10	1.03565e-15	35.8388	50.9691	38.3087	98.7314	116.077	163.352	148.673	154.939	55.962	145.76	0.383932	2.95691e-05	4.88845e-08	76.4585	159.862	44.2052	65.1871	170.375	115.249	86.7723	119.177	86.4283	122.893	0.703278	0.779512	0.0176545	43.6465	43.729	43.3937	43.2419	82.6054	54.7173	83.5669	39.8137	43.5028	65.1758
1B:63848718-63853408_Traes_1BS_C385DE03B	4222.4	4681.71	4298.54	3260.22	1459.38	1306.08	1457.78	2133.24	4115.72	1589.12	2.58994	9.41289e-10	8.99691e-05	2934	3453.4	2214.72	4760.95	1705.6	2111.44	1871.58	1819.37	3340.77	1877	1.77984	0.0357057	0.0440575	2163.9	2691.91	1630.07	1495.54	2198.22	2102.47	1447.11	1865.95	1995.35	1903.44	1.04829	1	0.507686	2445.19	2252.05	1816.99	1914.66	2097.42	1576.28	1871.35	1728.21	2107.22	1818.31
2B:186951607-186958895_Traes_2BL_7E47601DE	1790.54	1998.64	2161.44	2043.95	849.163	784.416	771.056	654.259	1998.64	764.723	2.61355	9.48687e-10	7.25809e-05	1520.76	1280.96	1417.42	1101.77	912.931	858.766	818.127	758.923	1330.23	837.186	1.58893	0.0173199	0.25087	1031.58	1196.29	1026.67	1044.25	653.485	1228.22	1106.35	913.403	1074.7	975.364	1.10184	0.944791	0.687681	959.23	1009.13	1034.06	860.034	921.003	816.551	876.767	1101.51	965.614	928.958
6B:83265061-83278501_Traes_6BS_4603D7E44	554.182	494.455	730.217	244.096	1465.09	1334.85	1420.13	1388.88	505.737	1402.24	0.360665	9.59813e-10	6.73209e-12	273.569	762.613	243.021	334.638	1506.91	797.159	2118.8	2052.25	403.46	1618.78	0.249237	0.00134977	4.14733e-17	88.5947	268.226	319.383	372.319	246.855	318.581	442.9	303.598	262.13	327.983	0.799219	0.897499	0.0662145	106.14	83.2534	70.1685	98.4955	146.221	117.853	456.878	104.695	89.5144	206.412
7A:24456469-24459283_Traes_7AS_FE2971684	1049.81	1643.41	864.577	481.178	4950.28	4528.13	3002.4	4175.57	1009.75	4164.09	0.242489	9.70101e-10	5.33654e-20	734.695	2111.85	829.624	1204	2540.1	1427.23	3319.23	3364.12	1220.04	2662.67	0.458202	0.0722671	7.70981e-07	161.412	963.467	538.198	552.837	1517.48	1426.62	1980.4	1839.85	553.979	1691.09	0.327587	5.27636e-06	2.20543e-11	114.076	232.941	109.869	51.6501	139.575	245.176	445.233	202.017	127.134	258
IWGSC_CSS_2BL_scaff_8055712:1098-14342_Traes_2BL_D91AE6882	277.772	271.95	253.142	281.973	100.91	83.4281	90.3581	82.797	271.209	89.3732	3.03457	9.79829e-10	5.78958e-06	187.556	189.451	164.009	119.701	76.339	98.0113	90.903	77.0056	165.179	85.5647	1.93046	0.00199925	0.0376508	144.422	317.579	197.818	193.054	134.786	155.586	178.968	169.632	213.218	159.743	1.33476	0.62697	0.921482	118.044	126.141	84.9408	99.6966	121.534	137.846	123.295	131.238	107.206	128.478
2B:172795296-172796100_td-k61_contig_37715	38.1255	35.1323	36.024	44.8912	117.093	160.144	138.549	127.442	38.5433	135.807	0.283809	1.03055e-09	9.19096e-14	56.1474	51.9308	45.4916	61.161	164.181	165.219	141.027	136.383	53.6827	151.703	0.353868	2.56156e-07	1.67905e-09	40.0497	50.4264	23.2077	18.804	24.9884	18.1105	13.5582	19.138	33.122	18.9488	1.74797	0.473697	0.410998	17.8554	28.5921	34.161	33.6326	20.8887	16.8361	17.8093	23.5933	28.5603	19.7819
5A:144985108-144987372_Traes_5AL_DCAB39442	517.418	727.369	404.053	765.956	78.0621	90.1407	86.8442	62.5036	603.699	79.3876	7.60445	1.05166e-09	2.09395e-22	769.339	1882.97	312.456	1722.99	121.306	97.0779	119.788	146.589	1171.94	121.19	9.67026	0.00534666	1.20104e-30	112.867	75.1032	82.8847	25.072	743.594	955.742	756.546	688.967	73.9818	786.212	0.094099	1.09956e-33	2.51241e-35	73.4054	147.165	32.3144	70.8687	93.0497	160.995	163.709	157.78	80.9384	143.883
4A:45226573-45227897_Traes_4AS_757DD8D72	503.802	292.769	613.382	148.702	2140.04	1509.38	1386.5	1868.61	389.664	1726.13	0.225744	1.10962e-09	1.19355e-21	304.63	522.193	435.762	160.766	1917.89	1199.47	2257.28	2167.29	355.838	1885.48	0.188725	2.55214e-10	2.73228e-24	66.7495	174.883	206.659	191.801	177.19	150.647	224.162	236.615	160.023	197.153	0.811668	0.872743	0.0819535	128.955	105.959	94.1735	7.20699	105.393	173.622	371.941	160.729	84.0737	202.921
IWGSC_CSS_5AS_scaff_1527909:2209-6012_Traes_5AS_F41E569E2	78.9743	122.313	88.5997	49.0998	267.505	203.296	289.146	266.249	84.7466	256.549	0.330333	1.12421e-09	2.83474e-12	45.3958	100.015	80.2089	165.135	318.951	391.112	293.948	288.539	97.6886	323.137	0.302313	2.91855e-09	2.20904e-12	104.372	150.206	120.459	149.178	102.225	81.4974	84.9645	89.6005	131.054	89.5719	1.46311	0.362891	0.74083	82.3331	89.14	107.099	73.271	104.444	62.0831	115.076	47.1866	87.9609	82.1972
1A:224156015-224156385_td-k51_contig_69050	0	0	0	0	15.2316	16.302	24.5975	17.0464	0	18.2944	0	1.13292e-09	1.97823e-16	0	0	0	0	12.5489	1.86688	19.5399	23.1945	0	14.2875	0	0.000431285	3.62751e-13	0	0	0	0	0	0	0	0	0	0	0	0	0	0	0	0	0	0	0	0	0	0	0
6A:203142781-203143149_isotig27240__gene=isogroup11692__length=800__numContigs=1	434.359	573.828	729.243	725.274	1360.37	1678.15	1718.81	1759.03	615.676	1629.09	0.377926	1.14374e-09	1.35432e-11	475.461	333.703	465.691	119.701	1629.26	1290.95	2194.41	2188.63	348.639	1825.81	0.19095	2.49061e-11	7.68555e-25	167.48	241.403	203.344	172.997	725.421	591.062	530.576	735.072	196.306	645.533	0.304099	1.78117e-09	1.69866e-12	221.208	73.1621	242.82	133.329	714.014	949.135	666.48	669.459	167.63	749.772
5B:221676507-221678187_Traes_5BL_2C19FA5A2	9.53138	7.80718	3.89449	7.01425	47.5988	60.4134	40.6612	41.3985	7.06183	47.518	0.148614	1.14556e-09	2.34608e-16	14.3355	11.5402	21.5487	18.3483	70.0646	106.412	66.2657	64.0167	16.4432	76.6898	0.214411	1.22525e-08	1.57104e-14	24.2725	22.531	13.2616	15.0432	15.1445	8.23206	12.6543	13.0486	18.7771	12.2699	1.53034	0.678254	0.754983	15.8714	8.40943	10.156	2.40233	11.3938	7.36579	6.84974	8.84748	9.20979	8.61421
2B:223525846-223526843_KukriC22635_1	98.0371	119.71	97.3623	71.5454	252.274	262.751	299.186	334.435	96.6637	287.161	0.336618	1.14601e-09	2.85281e-12	123.046	188.49	111.335	218.432	258.298	284.7	326.231	359.05	160.326	307.07	0.522115	0.00122096	4.89863e-05	64.3222	31.1142	67.4129	61.4263	120.399	84.7902	84.9645	77.4218	56.0689	91.8938	0.610149	0.157938	0.00231267	47.6143	38.6834	42.4704	34.8338	50.3228	52.6128	76.7171	42.7628	40.9005	55.6039
4B:313062471-313065002_td-k45_contig_82984	1215.93	1042.26	1785.62	1409.86	314.152	335.63	332.819	388.821	1363.42	342.856	3.97666	1.15526e-09	1.33191e-10	1505.23	1283.84	990.042	1085.17	427.708	462.987	438.373	411.934	1216.07	435.25	2.79396	2.75226e-10	5.81467e-06	1889.62	851.885	1611.28	1114.45	1135.08	1134.38	1190.41	1210.04	1366.81	1167.48	1.17074	0.898514	0.813329	1877.79	1640.68	1918.55	1763.31	1542.92	1617.32	1133.63	920.138	1800.08	1303.5
IWGSC_CSS_5BL_scaff_10793502:736-2014_Traes_5BL_775E720CC	9.53138	3.90359	15.578	8.4171	48.5508	46.9882	65.7606	60.8802	9.35751	55.545	0.168467	1.18508e-09	1.94242e-16	5.97313	6.73177	17.9572	7.86356	77.3847	58.8068	51.8232	54.7389	9.63142	60.6884	0.158703	4.38205e-12	7.27069e-17	21.8453	9.65612	34.259	46.3831	28.0173	30.4586	57.8482	28.7069	28.0359	36.2578	0.773238	0.909349	0.102279	5.95179	5.04566	14.7723	10.8105	11.3938	15.7838	26.029	10.3221	9.14506	15.8822
2B:2434916-2437149_td-k61_contig_24371	6.80813	5.20479	2.92087	4.20855	37.1271	42.1935	44.1751	32.4694	4.78558	38.9913	0.122735	1.18508e-09	1.81662e-16	10.7516	14.4252	2.3943	6.98983	46.0125	31.737	52.6727	53.8111	8.64024	46.0584	0.187593	1.21101e-08	1.25147e-12	14.5635	6.43742	17.6821	15.0432	4.54335	2.46962	9.03878	6.08935	13.4315	5.53527	2.42654	0.225228	0.156535	13.8875	13.4551	16.6189	6.00582	4.74744	7.36579	2.7399	0	12.4918	3.71328
1B:51458884-51467780_Traes_1BS_CE144DF81	615.455	939.464	697.114	930.09	224.666	259.874	245.975	216.733	795.531	236.812	3.35933	1.19057e-09	7.23776e-08	532.803	584.702	411.819	480.551	296.99	287.5	259.965	269.983	502.469	278.61	1.80349	0.00107316	0.0533037	428.41	1291.77	589.034	372.319	486.895	536.73	611.021	581.968	670.384	554.154	1.20974	0.952096	0.97181	451.344	452.427	323.144	299.09	396.886	496.665	460.303	342.103	381.501	423.989
7B:193134007-193136651_contig33277	132.078	225.107	212.25	106.617	505.5	426.73	513.033	492.723	169.013	484.497	0.348842	1.20419e-09	5.1462e-12	91.9862	145.214	119.715	188.725	470.583	406.98	393.346	455.539	136.41	431.612	0.316048	8.41567e-11	3.49457e-12	100.731	152.352	97.2514	90.2591	138.572	127.597	133.774	112.218	110.148	128.04	0.860264	0.908355	0.155766	65.4697	82.4124	90.4804	103.3	123.433	88.3895	159.599	104.695	85.4157	119.029
4B:169293045-169295653_Traes_4BS_441D7FA4C	27.2325	26.0239	34.0768	5.6114	98.0536	91.0996	86.3422	121.76	23.2362	99.3139	0.233967	1.22374e-09	3.74257e-15	17.9194	41.3523	23.943	46.3076	75.2933	70.9415	155.47	123.395	32.3806	106.275	0.304687	0.00516981	1.90759e-10	10.9226	17.1664	41.9949	17.5504	24.2312	27.989	34.3474	19.138	21.9086	26.4264	0.829043	0.987354	0.21744	10.9116	9.25038	3.69308	3.60349	12.3433	5.26128	37.6736	5.89832	6.86464	15.2941
3A:144991353-144993147_Traes_3AL_E1F2719C7	2634.75	2987.55	2838.11	4301.14	672.095	1007.85	623.471	403.432	3190.39	676.712	4.71454	1.27957e-09	5.26503e-14	2535	1796.42	2593.02	1342.05	1081.29	723.417	727.224	799.745	2066.62	832.92	2.48118	0.00136963	0.00021288	1871.41	5143.5	2560.59	2404.4	1484.92	1734.49	2363.64	1991.22	2994.97	1893.57	1.58166	0.598591	0.421419	1856.96	1636.48	1333.2	1257.62	1527.72	2290.76	1502.83	1806.36	1521.06	1781.92
7A:54854638-54858092_Traes_7AS_0385BB755	659.027	811.947	834.395	854.336	320.816	344.261	262.039	272.743	789.926	299.965	2.6334	1.28304e-09	7.58266e-05	512.494	524.116	565.054	456.086	303.265	411.648	288.001	313.589	514.438	329.126	1.56304	0.0274244	0.292588	614.095	1608.28	632.134	503.946	477.051	537.553	627.291	633.293	839.614	568.797	1.47612	0.785742	0.609541	487.055	491.952	450.556	326.717	413.027	456.679	454.823	365.696	439.07	422.556
IWGSC_CSS_3AL_scaff_4352006:402-4603_Traes_3AL_A8B1CC357	219.222	251.131	156.753	150.105	570.234	556.187	425.185	612.048	194.303	540.914	0.359212	1.35452e-09	9.78505e-12	134.993	263.501	119.715	352.113	358.689	264.164	458.763	446.261	217.58	381.969	0.569628	0.180789	0.000484554	41.2633	165.227	200.029	150.432	207.479	171.227	207.892	194.859	139.238	195.364	0.712708	0.630905	0.0178073	69.4376	79.0487	51.7031	150.146	100.646	119.957	169.189	85.5256	87.5837	118.829
5B:72245300-72248836_Traes_5BL_F04D996B2	437.082	710.454	580.279	345.101	3040.61	1870.9	2629.42	3564.33	518.229	2776.32	0.186661	1.42186e-09	1.06761e-26	827.875	1224.22	1082.22	3412.78	3438.39	5893.75	4187.48	4200.98	1636.78	4430.15	0.369463	0.00768633	5.36393e-10	2886	3837.77	2530.75	2129.86	2529.13	2699.29	1882.78	2467.06	2846.1	2394.56	1.18857	0.784813	0.877768	827.299	1024.27	711.841	923.695	852.64	719.743	1147.33	409.933	871.776	782.412
2B:117408881-117409949_Traes_2BL_980024675	242.369	262.842	222.96	253.916	109.477	80.5513	62.2467	82.797	245.522	83.7681	2.93097	1.45116e-09	1.50933e-05	192.335	288.504	168.798	205.326	120.26	101.745	96.8499	108.55	213.741	106.851	2.00036	0.000543989	0.0130054	235.444	310.069	253.075	289.581	108.283	168.757	220.546	177.461	272.042	168.762	1.61199	0.0933517	0.41666	262.871	255.647	204.043	213.807	179.453	212.556	157.544	204.967	234.092	188.63
1A:71794666-71797055_Traes_1AL_D2D434A29	841.485	1029.25	407.948	509.235	1713.56	1642.67	1920.11	1649.45	696.979	1731.45	0.402541	1.45396e-09	3.2438e-10	1222.1	1850.27	1138.49	3627.72	2716.83	3182.1	2769.57	2583.86	1959.65	2813.09	0.696617	0.579568	0.0167716	1316.78	1258.51	944.886	1114.45	1927.89	1212.58	908.397	965.597	1158.66	1253.62	0.924252	0.989129	0.194942	637.834	746.758	613.974	910.483	709.267	606.099	594.558	517.578	727.262	606.875
4B:286926055-286928917_Traes_4BL_097D9E8A8	836.038	634.984	524.783	718.259	218.003	253.161	215.856	159.912	678.516	211.733	3.20459	1.46463e-09	3.32707e-07	944.949	906.865	906.241	1113.13	311.63	298.701	310.939	288.539	967.797	302.452	3.19983	3.9238e-13	9.02875e-08	473.314	190.977	492.888	299.61	178.705	181.928	153.659	155.713	364.197	167.502	2.17429	0.123334	0.0343687	418.609	514.657	421.011	469.655	188.948	238.862	136.995	196.119	455.983	190.231
3A:25299522-25301968_Traes_3AS_F7ED1199F	4467.5	3953.04	4106.74	5946.68	1699.28	1603.35	1158.59	1552.85	4618.49	1503.52	3.07179	1.46868e-09	1.05186e-06	3763.07	3267.79	3536.38	3960.61	2033.96	2200.12	1680.43	1699.69	3631.96	1903.55	1.90799	0.000105949	0.0229429	5040.19	4643.52	4184.02	4632.05	1926.38	2647.43	2469.39	2534.91	4624.95	2394.53	1.93146	0.00303239	0.0963275	4308.1	4067.64	4592.34	4152.42	3636.54	3011.56	2493.31	3071.55	4280.13	3053.24
IWGSC_CSS_2AS_scaff_5217532:2816-7093_Traes_2AS_EE37ACF7F	5.4465	7.80718	4.86811	4.20855	44.7429	39.3167	33.6333	54.3863	5.58259	43.0198	0.129768	1.50353e-09	7.17939e-17	10.7516	7.69345	9.57719	7.86356	52.287	57.8734	58.6197	67.7278	8.97146	59.127	0.151732	2.47219e-12	4.09345e-17	10.9226	30.0413	19.8923	18.804	3.78612	7.40885	1.80776	0.869907	19.9151	3.46816	5.74226	0.00144736	0.000119785	16.8634	11.7732	17.5421	15.6151	3.79795	7.36579	5.47979	1.47458	15.4485	4.52953
2A:7055379-7058935_Traes_2AS_AD125CB18	138.886	106.698	143.123	99.6024	383.647	301.108	334.827	413.173	122.077	358.189	0.340818	1.50602e-09	2.02459e-12	154.107	176.949	146.052	194.842	435.028	523.661	496.143	461.106	167.987	478.984	0.350716	1.26821e-09	9.00646e-11	196.608	172.737	106.092	164.221	256.699	183.575	151.851	260.972	159.915	213.274	0.749807	0.55292	0.0271016	92.2528	109.323	105.253	127.323	139.575	123.114	143.16	120.916	108.538	131.691
2B:10502580-10508071_Traes_2BS_E1C6C866F	111.653	97.5898	84.7052	63.1283	278.929	231.105	270.572	282.484	89.2691	265.773	0.335885	1.5334e-09	3.29622e-12	152.912	236.574	154.432	131.059	337.774	297.768	401.842	423.067	168.744	365.113	0.46217	1.72044e-05	9.88809e-07	87.3811	123.384	106.092	176.757	43.1618	42.8067	56.9443	46.975	123.404	47.4719	2.59951	0.00419955	0.00477271	59.5179	42.8881	48.9333	44.4431	53.1713	50.5083	50.6881	45.712	48.9456	50.0199
7B:146762364-146765351_td-k21_contig_39959	691.706	602.454	575.411	719.662	211.339	234.941	265.05	202.122	647.308	228.363	2.83456	1.53358e-09	1.49259e-05	685.715	612.591	554.28	566.176	268.755	224.959	297.346	240.295	604.69	257.839	2.34523	6.93041e-07	0.000590697	333.747	183.466	301.7	216.872	233.982	246.962	204.276	250.533	258.947	233.938	1.1069	0.965738	0.661043	444.4	488.588	445.016	392.781	180.403	233.601	186.313	319.984	442.696	230.075
IWGSC_CSS_2AS_scaff_5278915:851-1435_Traes_2AS_C9B034A45	27.2325	59.8551	51.602	51.9055	3.80791	2.87683	4.51791	9.74082	47.6488	5.23587	9.10045	1.53407e-09	1.56501e-12	26.2818	20.1953	15.5629	16.6008	12.5489	7.46753	4.2478	9.27778	19.6602	8.3855	2.34455	0.042551	0.0565586	29.127	57.9367	149.193	37.6079	82.5375	149.823	140.101	140.925	68.4661	128.347	0.533446	0.492759	0.000282629	84.317	58.866	29.5446	32.4314	75.0095	77.8669	95.2114	41.2882	51.2898	72.344
IWGSC_CSS_4BL_scaff_7040932:0-633_td-k63_contig_33571	727.108	521.78	780.845	786.999	234.186	269.463	290.652	234.592	704.183	257.223	2.73763	1.55652e-09	3.65443e-05	1068	919.367	1083.42	632.58	450.714	436.85	494.444	470.384	925.84	463.098	1.99923	0.000422399	0.0161305	828.907	166.3	577.983	487.65	299.104	368.796	353.416	293.159	515.21	328.619	1.5678	0.723954	0.530141	895.745	697.142	740.462	625.807	338.967	616.622	238.371	614.9	739.789	452.215
2A:232441718-232445677_Traes_2AL_D5D935586	532.396	598.551	406.001	624.268	1345.14	1178.54	1493.42	1799.62	540.304	1454.18	0.371552	1.65787e-09	4.8561e-12	1085.91	1395.4	1371.93	3300.07	1654.36	2110.51	2233.49	2162.65	1788.33	2040.25	0.876523	0.964245	0.257565	135.926	259.642	158.034	330.95	452.82	548.255	485.382	407.987	221.138	473.611	0.466919	0.00066154	2.15529e-06	58.5259	164.825	52.6264	209.003	199.392	94.703	263.715	165.153	121.245	180.741
2A:251202666-251203145_Traes_2AL_E0AC9DBC7	16.3395	1.3012	1.94725	9.81995	866.299	1625.41	1062.71	361.222	7.35198	978.91	0.00751037	1.69861e-09	5.83879e-101	169.637	47.1224	177.178	18.3483	2635.26	2969.28	1959.09	1843.5	103.071	2351.78	0.043827	3.1447e-31	1.18745e-64	24.2725	1.0729	6.63078	16.2968	6.05779	1.64641	4.51939	1.73981	12.0682	3.49085	3.45711	0.596059	0.0344648	1.98393	1.68189	6.46289	4.80466	55.0703	62.0831	40.4135	13.2712	3.73334	42.7095
2B:299439764-299442657_Traes_2BL_F33ACFA9E	1.36163	2.60239	4.86811	1.40285	33.3192	36.4399	26.6054	34.9046	2.55875	32.8173	0.0779695	1.72561e-09	4.93914e-18	2.38925	0	0	1.74746	13.5946	14.0016	16.1416	15.7722	1.03418	14.8775	0.0695127	4.11682e-06	1.58995e-10	1.21363	2.14581	4.42052	0	4.54335	1.64641	9.03878	7.82917	1.94499	5.76443	0.337412	0.534696	0.0431071	5.95179	1.68189	0	0	6.64641	0	2.7399	1.47458	1.90842	2.71522
7B:235849719-235850075_isotig16709__gene=isogroup03140__length=791__numContigs=2	23.1476	29.9275	23.3669	2.8057	85.6779	93.0175	67.7686	104.714	19.812	87.7945	0.225663	1.93122e-09	6.47706e-15	14.3355	55.7775	10.7743	20.9695	60.6529	63.474	96.8499	70.5111	25.4642	72.872	0.349438	0.0047037	1.08987e-07	6.06813	62.2284	19.8923	37.6079	49.9768	47.7459	43.3861	46.1051	31.4492	46.8035	0.671941	0.773138	0.0267622	5.95179	11.7732	7.38616	4.80466	13.2928	7.36579	45.8933	16.2204	7.47895	20.6931
IWGSC_CSS_6AL_scaff_5741282:2-818_Traes_6AL_CA5793889	20.4244	19.518	16.5516	15.4314	97.1016	86.3049	59.2348	81.9853	17.9813	81.1566	0.221563	1.99008e-09	3.06205e-15	10.7516	19.2336	16.7601	11.3585	96.2081	76.5422	138.478	104.839	14.526	104.017	0.13965	5.22588e-13	8.20679e-22	4.85451	6.43742	13.2616	11.2824	8.32947	12.3481	16.2698	13.9185	8.95897	12.7165	0.704517	0.864175	0.15709	2.9759	5.04566	3.69308	6.00582	2.84846	8.41805	10.9596	7.3729	4.43011	7.39975
7B:52206280-52209134_Traes_7BS_ADBDF64EC	220.583	213.396	235.617	136.077	53.3107	32.6041	47.689	71.4327	201.418	51.2591	3.92941	1.9993e-09	5.86449e-09	425.287	422.178	390.27	746.164	101.437	96.1444	63.717	53.8111	495.975	78.7773	6.29591	2.08767e-07	5.06623e-19	202.676	92.2696	176.821	274.538	56.0346	72.4421	65.9831	50.4546	186.576	61.2286	3.0472	0.0262383	0.00024658	186.489	280.034	186.5	390.378	117.736	75.7624	73.9772	106.17	260.851	93.4115
1A:234495198-234498756_Traes_1AL_DB08E00EB	140.247	191.276	145.07	180.968	42.8389	69.0439	50.199	39.775	164.39	50.4642	3.25756	2.0071e-09	1.66961e-06	150.523	107.708	134.081	76.0144	51.2412	56.0065	43.3276	42.6778	117.082	48.3133	2.42338	0.000806891	0.00176991	70.3903	286.465	103.882	94.0199	93.1386	92.1991	94.0033	84.381	138.689	90.9305	1.52522	0.828499	0.557605	76.3813	82.4124	60.0125	54.0524	53.1713	98.912	72.6073	70.7798	68.2147	73.8676
6B:26630395-26632300_Traes_6BS_8CC1EE8DF	2115.97	1946.59	1843.07	2574.23	789.189	1055.8	772.06	627.471	2119.96	811.129	2.6136	2.0205e-09	7.79486e-05	2055.95	1370.4	1887.9	1120.12	1047.83	865.3	871.649	901.8	1608.59	921.645	1.74535	0.0301736	0.110128	1237.9	2785.26	1448.83	1668.54	992.721	1262.8	1514.9	1230.92	1785.13	1250.33	1.42772	0.594662	0.716364	899.712	851.875	774.623	848.022	888.72	1054.36	834.984	1123.63	843.558	975.423
7B:57931975-57934626_td-k35_contig_56750	1727.9	1983.02	1675.6	2011.69	693.039	827.568	692.746	612.048	1849.56	706.35	2.61847	2.0243e-09	7.01182e-05	1787.16	1659.86	1648.47	1532.52	847.049	854.099	740.817	702.328	1657	786.073	2.10795	8.24039e-06	0.00445801	1438.15	3070.65	1212.33	1274.91	1043.46	1068.52	1068.38	1104.78	1749.01	1071.29	1.63263	0.580744	0.360413	1166.55	1094.91	1038.68	897.27	835.549	1032.26	885.672	900.968	1049.35	913.613
2B:53758762-53762363_Traes_2BS_38ADF005D	117.1	113.204	129.492	60.3226	308.44	308.78	295.17	344.988	105.03	314.344	0.334123	2.09225e-09	2.41278e-12	176.805	222.148	259.781	246.392	389.015	388.312	403.541	399.872	226.281	395.185	0.572596	0.00377269	0.000196774	250.007	216.726	264.126	268.27	655.756	351.509	292.856	548.912	249.782	462.258	0.540352	0.165294	5.17113e-05	186.489	235.464	216.045	168.163	249.715	197.824	358.927	196.119	201.54	250.646
IWGSC_CSS_2AL_scaff_6437481:5562-12520_td-k31_contig_6786	341.768	562.117	345.636	183.773	962.448	1048.13	870.45	962.718	358.324	960.935	0.372891	2.16011e-09	4.28972e-11	161.274	337.55	179.572	324.153	698.554	530.195	661.807	593.778	250.638	621.084	0.403549	3.90628e-07	1.96972e-08	168.694	468.858	221.026	304.624	579.277	796.04	802.643	700.275	290.801	719.559	0.404138	4.0892e-05	3.77828e-08	127.964	128.664	108.946	121.318	148.12	113.644	257.55	153.356	121.723	168.168
IWGSC_CSS_2AS_scaff_5275069:2078-5955_Traes_2AS_E46D6803B	65.3581	65.0599	44.7866	88.3796	9.51977	17.261	7.02785	6.49388	65.896	10.0756	6.54015	2.16962e-09	9.98281e-12	25.0871	26.9271	23.943	12.2322	12.5489	14.9351	5.94692	10.2056	22.0473	10.9091	2.021	0.100489	0.147419	101.945	98.707	66.3078	78.9767	48.4624	42.8067	46.0978	53.0643	86.484	47.6078	1.81659	0.0740624	0.252074	51.5822	32.7968	60.0125	75.6734	79.7569	59.9786	52.0581	53.0849	55.0162	61.2196
5A:65934937-65938452_Traes_5AL_0D4BDDDCD	62.6348	87.1802	91.5205	81.3653	241.802	258.915	220.875	271.931	80.6752	248.381	0.324804	2.26553e-09	9.19939e-13	121.852	86.5513	117.321	93.489	218.56	223.092	281.204	270.911	104.803	248.442	0.421842	1.54464e-06	4.96125e-08	46.1178	50.4264	41.9949	51.3975	36.3468	41.9835	37.9629	26.9671	47.4842	35.8151	1.32582	0.734811	0.988991	64.4777	52.1385	26.7748	48.0466	32.2826	42.0902	43.8384	35.3899	47.8594	38.4003
4B:298662527-298665098_Traes_4BL_640B28938	123.908	145.734	130.465	71.5454	367.463	325.082	281.616	418.855	117.913	348.254	0.338584	2.29916e-09	2.79821e-12	56.1474	159.639	86.1947	147.66	246.795	191.355	421.382	424.922	112.41	321.114	0.350064	0.0128929	4.40781e-10	42.4769	134.113	96.1463	130.374	170.375	172.873	139.197	152.234	100.778	158.67	0.63514	0.193856	0.00343517	73.4054	50.4566	36.0075	44.4431	75.0095	66.2921	121.925	39.8137	51.0782	75.7602
7A:81330345-81334845_Traes_7AL_9F8C57492	110.292	110.602	157.727	30.8627	468.372	440.155	365.95	603.119	102.371	469.399	0.218089	2.30698e-09	7.62883e-21	34.6441	63.471	57.4631	73.3932	360.78	116.68	680.498	618.828	57.2429	444.197	0.128868	0.00535547	4.82187e-30	53.3996	215.653	97.2514	176.757	487.652	275.774	278.394	451.482	135.765	373.326	0.363665	0.0121752	1.4661e-09	84.317	333.854	131.104	75.6734	231.675	147.316	416.464	194.645	156.237	247.525
3A:178844386-178847385_Traes_3AL_F1C60A206	80.3359	92.385	44.7866	96.7967	5.71186	12.4663	10.0398	4.05868	78.5761	8.06915	9.73784	2.31863e-09	3.43564e-17	216.227	208.685	238.233	297.942	14.6404	7.46753	10.1947	8.35	240.272	10.1632	23.6414	8.81964e-50	1.09407e-39	66.7495	60.0825	70.7283	102.795	71.1791	64.2101	63.2714	66.113	75.0888	66.1934	1.13439	0.965911	0.754983	96.2206	58.866	148.646	193.387	109.191	65.2399	77.4021	110.593	124.28	90.6066
7B:244961855-244967471_td-k41_contig_28459	755.703	697.442	853.867	570.96	2239.05	1522.8	1882.96	1901.08	719.493	1886.47	0.381395	2.38701e-09	2.8528e-11	433.649	862.628	468.085	614.231	1448.35	1058.52	2038.1	2039.26	594.648	1646.06	0.361256	0.000639747	1.5759e-10	290.057	464.567	507.255	505.2	299.861	460.172	578.482	448.002	441.77	446.629	0.989119	1	0.39847	152.763	201.826	148.646	150.146	146.221	146.264	293.854	147.458	163.345	183.449
IWGSC_CSS_6BS_scaff_3031055:5-2387_Traes_6BS_CA8516D45	2.72325	10.4096	6.81536	4.20855	37.1271	33.563	52.2069	47.8924	6.03919	42.6974	0.141442	2.40547e-09	6.5016e-16	5.97313	9.61681	13.1686	16.6008	42.8753	58.8068	73.0622	60.3056	11.3399	58.7625	0.192978	6.904e-10	4.76004e-14	0	0	0	0	0	0	0	0	0	0	0	0	0	0	0	0	0	0	0	0	0	0	0
5A:85128906-85129745_td-k41_contig_10395	132.078	121.011	155.78	119.242	51.4067	34.522	35.1393	41.3985	132.028	40.6166	3.25058	2.4498e-09	4.17974e-06	46.5904	49.0457	52.6745	55.9186	55.4242	36.4042	54.3719	50.1	51.0573	49.0751	1.04039	0.996916	0.755493	55.8268	33.26	44.2052	30.0864	52.2485	80.6742	100.33	51.3245	40.8446	71.1444	0.574108	0.279564	0.00187217	60.5099	65.5936	54.4729	68.4664	89.2518	62.0831	76.7171	82.5765	62.2607	77.6571
1A:198825929-198830406_Traes_1AL_5F5A87122	5.4465	1.3012	3.89449	1.40285	32.3672	37.3988	27.6094	36.5281	3.01126	33.4759	0.0899531	2.45325e-09	4.39874e-17	5.97313	3.84673	2.3943	4.36864	20.9148	26.1364	28.885	27.8333	4.1457	25.9424	0.159804	1.40161e-06	7.51084e-11	0	4.29161	1.10513	3.76079	4.54335	5.76244	0	0.869907	2.28938	2.79392	0.819415	1	0.669671	7.93572	3.36377	1.84654	3.60349	1.89897	11.5748	8.21969	4.42374	4.18738	6.5293
3A:16223118-16223826_td-k25_contig_65471	21.786	11.7108	13.6307	16.8342	0	0	0	0.811735	15.9904	0.202934	78.7963	2.57266e-09	2.17464e-10	41.8119	14.4252	38.3087	35.8229	0	0	0	0	32.5922	0	-	2.75742e-12	6.04667e-21	10.9226	9.65612	9.94617	13.7896	0	6.58565	8.1349	0	11.0786	3.68014	3.01039	0.141551	0.0704823	15.8714	13.4551	12.0025	19.2186	15.1918	15.7838	13.6995	11.7966	15.1369	14.1179
3B:736591924-736592956_td-k41_contig_83391	27.2325	11.7108	21.4197	25.2513	0	1.91789	0.50199	2.43521	21.4036	1.21377	17.634	2.63895e-09	1.61539e-10	15.5301	6.73177	21.5487	3.49492	1.04574	0	0.84956	2.78333	11.8264	1.16966	10.111	0.0409974	3.97821e-05	20.6317	5.36451	14.3667	7.52159	2.27167	3.29282	2.71163	4.34954	11.9711	3.15642	3.79263	0.156787	0.0241667	8.92769	6.72755	4.61635	4.80466	0.949487	14.7316	4.79482	2.94916	6.26906	5.85626
3B:451049354-451050800_isotig27391__gene=isogroup11843__length=1028__numContigs=1	5860.44	5593.85	4439.72	6105.21	1993.44	2190.23	2102.33	2116.19	5499.8	2100.55	2.61827	2.71831e-09	7.77385e-05	3784.57	3801.53	3156.88	4052.35	1547.69	1233.08	1859.69	1785.05	3698.83	1606.38	2.3026	2.08767e-07	0.000535545	2501.28	3734.77	2779.4	3441.13	1706.03	2648.25	2390.76	1960.77	3114.15	2176.45	1.43084	0.255456	0.731119	2932.25	2636.36	1785.6	2551.27	1949.3	1769.89	1552.84	2586.41	2476.37	1964.61
3B:26159322-26163361_td-k41_contig_7261	5246.35	2443.65	4802.88	3545	264.649	473.718	543.655	400.997	4009.47	420.755	9.52923	2.78288e-09	3.31058e-30	7176.12	2392.66	9944.71	2043.65	530.19	618.872	420.532	454.611	5389.29	506.051	10.6497	0.019573	4.70909e-31	2338.66	1600.77	2450.07	2814.33	1010.14	483.222	452.843	745.511	2300.96	672.928	3.41932	6.46721e-07	5.11498e-06	2944.15	2276.43	6154.52	5601.03	5545.01	5429.64	4860.58	6179.96	4244.03	5503.8
6A:169748299-169754487_Traes_6AL_5B4E3D226	183.82	205.589	210.302	178.162	548.339	564.818	510.021	521.946	194.468	536.281	0.362624	2.81107e-09	1.30446e-11	240.12	217.34	260.978	306.679	545.876	595.535	572.604	611.406	256.279	581.355	0.440831	2.34129e-06	1.1197e-07	195.394	266.08	176.821	220.633	225.653	235.437	220.546	209.648	214.732	222.821	0.963698	1	0.329715	150.779	174.075	137.567	181.376	165.211	145.211	178.093	145.983	160.949	158.625
IWGSC_CSS_4AL_scaff_7100959:3584-5617_Traes_4AL_53E08434F	374.447	559.515	279.43	270.75	854.875	1064.43	1019.54	856.381	371.035	948.806	0.391055	2.8117e-09	1.90921e-10	237.73	381.787	216.684	577.535	812.54	911.972	926.021	850.773	353.434	875.326	0.403774	3.24741e-07	1.75592e-08	725.749	1164.1	640.975	843.672	1222.92	898.941	773.719	728.112	843.624	905.922	0.931232	0.999505	0.228462	347.188	468.405	396.083	791.567	508.925	539.807	594.558	611.951	500.811	563.81
3B:759152030-759154221_TRAES3BF072500100CFD_g_assembly_name=IWGSC2_biotype=protein_coding_logic_name=iwgsc_version=1	4.08488	2.60239	4.86811	1.40285	27.6073	46.9882	34.1353	27.599	3.23956	34.0825	0.0950506	2.87062e-09	1.03447e-16	8.36238	7.69345	4.78859	2.62119	28.235	30.8036	37.3807	33.4	5.8664	32.4548	0.180756	2.79379e-07	1.65957e-11	1.21363	2.14581	2.21026	3.76079	16.6589	5.76244	5.42327	11.3088	2.33262	9.78836	0.238306	0.107404	0.000397454	8.92769	3.36377	8.30943	2.40233	12.3433	11.5748	8.21969	14.7458	5.7508	11.7209
2B:304270224-304272507_Traes_2BL_A9211564A	163.395	200.384	202.514	199.205	59.0225	59.4545	63.2507	66.5623	191.374	62.0725	3.08308	3.063e-09	7.01872e-06	244.898	154.831	254.993	197.463	88.8879	86.81	101.098	109.478	213.046	96.5684	2.20617	6.57493e-05	0.00507588	125.004	97.6341	137.036	116.585	87.0808	110.31	100.33	80.0315	119.065	94.4381	1.26077	0.737242	1	106.14	99.2313	61.8591	51.6501	57.9187	98.912	81.5119	79.6273	79.7202	79.4925
2B:333563888-333565106_Traes_2BL_A82C980C0	126.631	173.059	184.015	95.3938	443.621	350.014	377.496	497.594	144.775	417.181	0.347031	3.07524e-09	4.42545e-12	66.899	262.539	74.2232	147.66	553.196	270.698	742.516	767.273	137.83	583.421	0.236245	0.00199268	3.74933e-17	81.313	233.893	211.08	253.227	237.768	188.514	185.295	223.566	194.878	208.786	0.933387	1	0.251351	143.835	107.641	67.3987	62.4605	108.242	73.6579	179.463	97.3223	95.3337	114.671
2A:209913610-209915874_Traes_2AL_BA387175F	2.72325	1.3012	0	5.6114	36.1751	34.522	27.1074	19.4816	2.40896	29.3215	0.0821568	3.09361e-09	8.51387e-17	2.38925	1.92336	4.78859	0	56.4699	41.0714	44.1771	40.8222	2.2753	45.6352	0.0498585	1.17454e-17	4.03779e-24	0	0	0	1.2536	4.54335	0	0.903878	0	0.3134	1.36181	0.230135	0.925628	0.348899	0	0	0	0	0	0	0	0	0	0
6A:205568292-205571046_Traes_6AL_AA4397E67	40.8488	75.4694	38.9449	36.4741	161.836	163.02	154.111	146.112	47.9343	156.27	0.306741	3.28081e-09	1.54956e-12	57.342	108.67	44.2945	51.55	172.547	181.088	169.062	154.939	65.4641	169.409	0.386426	1.91203e-06	3.23763e-08	26.6998	46.1348	30.9436	42.6223	65.8785	62.5636	57.8482	60.8935	36.6001	61.796	0.592274	0.209883	0.00331779	39.6786	35.3196	26.7748	40.8396	45.5754	46.2993	59.5928	47.1866	35.6532	49.6635
7B:144219752-144223652_Traes_7BS_415306378	2746.4	2136.57	2186.76	3125.55	945.313	1053.88	856.394	709.457	2548.82	891.261	2.85979	3.41434e-09	7.63633e-06	3217.13	2322.46	2967.73	1519.41	1105.35	1114.53	948.109	863.762	2506.68	1007.94	2.48695	0.00170636	0.000198597	1998.84	1358.29	1606.86	1437.88	938.201	952.449	898.454	988.215	1600.47	944.33	1.69482	0.0405701	0.318934	1897.63	1813.07	1850.23	1251.61	1159.32	1532.08	944.58	1515.87	1703.14	1287.96
IWGSC_CSS_6AL_scaff_5799767:291-5695_Traes_6AL_1C290263C	264.155	446.311	344.662	361.935	127.565	120.827	94.876	93.3496	354.266	109.154	3.24555	3.58135e-09	4.25593e-07	136.187	195.221	105.349	149.408	133.855	134.416	124.885	102.983	146.541	124.035	1.18145	0.588803	1	211.171	890.509	320.488	241.944	263.514	308.702	336.242	387.979	416.028	324.109	1.2836	0.948079	0.981456	206.329	241.351	156.033	160.956	238.321	220.974	232.891	159.255	191.167	212.86
3B:435010229-435019376_td-k55_contig_46034	55.8267	63.7587	48.6811	57.5169	5.71186	14.3842	11.5458	12.9878	56.4458	11.1574	5.05906	3.80387e-09	1.12075e-08	53.7581	67.3177	34.7173	75.1407	6.27444	11.2013	7.64604	9.27778	57.7335	8.59989	6.71328	1.38617e-08	5.00529e-12	91.022	61.1554	83.9899	38.8615	76.4797	39.5139	37.059	90.4704	68.7572	60.8807	1.12938	0.998574	0.744764	105.148	67.2755	77.5547	78.0757	62.6662	55.7696	59.5928	60.4578	82.0135	59.6216
5A:113957077-113959177_Traes_5AL_F7649C79D	14.9779	5.20479	21.4197	26.6542	86.6299	154.39	104.414	100.655	17.0641	111.522	0.153011	3.81924e-09	6.51161e-23	75.2614	34.6205	52.6745	20.0958	153.724	159.618	123.186	120.611	45.6631	139.285	0.327839	6.57927e-09	5.08719e-11	26.6998	9.65612	22.1026	27.5792	21.9595	28.8122	20.7892	37.406	21.5094	27.2417	0.789576	0.854488	0.14643	83.3251	26.0692	211.429	181.376	143.373	141.002	88.3617	129.763	125.55	125.625
IWGSC_CSS_1AL_scaff_751399:1731-4144_td-k31_contig_59726	104.845	139.228	126.571	162.731	48.5508	32.6041	38.1512	39.775	133.344	39.7703	3.35285	3.84124e-09	2.77079e-06	74.0668	69.2411	74.2232	96.1102	51.2412	38.2711	36.5311	35.2556	78.4103	40.3248	1.94447	0.00457114	0.0469319	195.394	246.768	137.036	190.547	100.711	122.658	103.946	149.624	192.436	119.235	1.61393	0.122976	0.447264	124.988	179.962	159.726	199.393	131.029	112.591	123.98	168.102	166.017	133.926
IWGSC_CSS_5AL_scaff_2512575:67-444_td-k55_contig_1232	40.8488	83.2766	141.175	81.3653	305.584	264.668	413.639	348.234	86.6665	333.032	0.260235	3.8613e-09	3.72575e-17	26.2818	31.7355	65.8432	61.161	303.265	415.381	288.001	266.272	46.2554	318.23	0.145352	2.07147e-17	6.94395e-27	141.994	155.571	140.352	208.097	155.231	272.481	311.838	198.339	161.503	234.472	0.688796	0.462823	0.0109025	35.7107	29.433	41.5471	63.6617	83.5549	59.9786	106.171	60.4578	42.5882	77.5406
3B:689446499-689448899_td-k45_contig_56451	1830.03	1665.53	1957.96	2467.61	672.095	975.246	623.471	599.872	1980.28	717.671	2.75932	3.86771e-09	1.8982e-05	2170.63	1526.19	3506.45	1673.19	1222.47	782.224	1004.18	939.839	2219.12	987.178	2.24794	0.0622176	0.00226654	1411.45	2106.11	1687.53	2131.12	1393.29	1627.48	1780.64	1468.4	1834.05	1567.45	1.17008	0.830265	0.835244	1102.07	1180.68	922.347	1084.65	946.639	1468.95	1002.8	1362.51	1072.44	1195.23
4A:91199421-91200529_td-k31_contig_48875	13.6163	16.9156	17.5252	36.4741	79.0141	74.7976	88.3502	94.1613	21.1328	84.0808	0.251339	3.86771e-09	3.26922e-14	14.3355	31.7355	33.5202	31.4542	101.437	111.08	103.646	111.333	27.7613	106.874	0.259758	6.80264e-10	7.36765e-13	26.6998	21.4581	22.1026	25.072	20.4451	32.105	30.7318	31.3167	23.8331	28.6496	0.831881	0.936232	0.226804	11.9036	14.296	21.2352	24.0233	25.6362	25.2541	32.8788	28.017	17.8645	27.9465
3B:771161699-771162745_TRAES3BF279000160CFD_g_assembly_name=IWGSC2_biotype=pseudogene_logic_name=iwgsc_version=1	6.80813	6.50599	4.86811	7.01425	54.2627	46.0293	33.1313	43.022	6.29912	44.1113	0.142801	3.86771e-09	2.30371e-16	15.5301	7.69345	10.7743	27.0856	49.1498	57.8734	61.1683	62.1611	15.2709	57.5882	0.265174	5.99154e-07	2.12877e-10	1.21363	0	1.10513	0	0	3.29282	2.71163	0.869907	0.579689	1.71859	0.337305	0.907177	0.435316	0.991965	2.52283	0	3.60349	1.89897	2.10451	5.47979	2.94916	1.77957	3.10811
1A:126410415-126416175_Traes_1AS_C70D49E2E	111.653	80.6742	92.4941	88.3796	246.562	237.818	276.094	315.765	93.3003	269.06	0.346764	3.90069e-09	5.97029e-12	142.16	171.179	116.123	133.681	296.99	385.511	383.152	377.606	140.786	360.815	0.390189	9.54413e-08	5.27752e-09	55.8268	65.4471	38.6795	41.3687	94.653	69.1493	65.9831	91.3403	50.3305	80.2814	0.626926	0.253191	0.0049228	67.4536	51.2975	53.5496	46.8454	72.161	50.5083	84.2518	38.3391	54.7866	61.3151
4B:109151848-109151940_isotig18864__gene=isogroup04221__length=215__numContigs=2	78.9743	106.698	84.7052	115.034	24.7514	26.8504	19.5776	34.0929	96.3529	26.3181	3.66109	3.95826e-09	9.60614e-07	72.8722	68.2794	64.646	60.2873	39.7381	36.4042	21.239	21.3389	66.5212	29.6801	2.24128	0.00104699	0.00988835	91.022	143.769	68.5181	63.9335	53.7629	67.5029	60.5598	68.7227	91.8106	62.6371	1.46576	0.565701	0.701491	70.4295	50.4566	51.7031	42.0408	35.131	56.8218	40.4135	60.4578	53.6575	48.206
6A:184400046-184401737_Traes_6AL_A26513B30	10.893	13.012	8.7626	1.40285	47.5988	70.9618	48.693	42.2102	8.51761	52.366	0.162655	3.98085e-09	7.67649e-16	96.7647	82.7046	101.758	96.9839	153.724	218.425	129.133	129.889	94.5527	157.793	0.599221	0.0292669	0.000905588	23.0589	26.8226	25.418	18.804	40.8901	23.873	28.0202	15.6583	23.5259	27.1104	0.86778	0.966786	0.269338	17.8554	13.4551	10.156	12.0116	24.6867	18.9406	18.4943	11.7966	13.3695	18.4796
4B:267482407-267486787_Traes_4BL_647B5514C	1094.75	1207.51	1080.72	1270.98	470.276	444.95	452.795	405.868	1163.49	443.472	2.62359	3.99617e-09	8.42217e-05	1036.93	1044.39	926.593	1134.1	538.556	613.271	506.338	499.145	1035.5	539.327	1.91999	0.000122835	0.0202909	901.725	1976.29	855.371	812.332	929.114	1057.82	864.107	970.817	1136.43	955.464	1.1894	0.930196	0.906496	788.612	869.535	837.406	799.975	752.943	706.064	802.79	830.188	823.882	772.996
7B:3555358-3556386_Traes_7BS_2DB66632D	29.9558	18.2168	24.3406	25.2513	107.573	78.6334	90.3581	103.902	24.4411	95.1167	0.256959	3.99928e-09	3.43443e-14	43.0065	41.3523	82.6032	51.55	82.6134	81.2094	93.4516	116.9	54.628	93.5436	0.583984	0.0213425	0.000787676	26.6998	16.0935	14.3667	32.5936	26.5029	23.873	22.5969	9.56898	22.4384	20.6354	1.08737	1	0.722279	17.8554	16.8189	14.7723	20.4198	6.64641	6.31353	15.7544	8.84748	17.4666	9.39046
4B:200716450-200726866_Traes_4BS_1DCF82CB7	1387.5	1295.99	885.997	1087.21	439.813	294.396	406.11	368.528	1164.17	377.212	3.08626	4.0148e-09	9.27946e-07	1268.69	1512.72	1057.08	1675.81	376.466	446.185	321.134	411.934	1378.58	388.93	3.54454	4.78799e-13	1.54236e-09	1197.85	1384.04	1059.82	1060.54	1221.4	973.853	812.586	1035.19	1175.56	1010.76	1.16305	0.862718	0.790401	727.11	856.921	681.373	633.014	755.792	665.026	774.021	729.917	724.605	731.189
2A:768804-770859_td-k51_contig_33506	14.9779	24.7227	21.4197	21.0428	93.2937	76.7155	87.3462	81.1735	20.5408	84.6322	0.242706	4.05822e-09	2.93926e-14	46.5904	15.3869	17.9572	41.0653	82.6134	84.0097	108.744	112.261	30.2499	96.907	0.312154	1.07321e-07	2.54543e-10	55.8268	28.9684	49.7308	41.3687	12.1156	30.4586	19.8853	7.82917	43.9737	17.5722	2.50246	0.0199302	0.0243948	43.6465	58.0251	36.9308	43.2419	18.0403	12.6271	15.0694	8.84748	45.4611	13.6461
3A:93906341-93911867_Traes_3AL_C25CC8AB1	437.082	571.226	463.444	655.131	185.635	216.721	186.238	171.276	531.721	189.968	2.79901	4.17059e-09	2.43554e-05	451.568	312.546	456.114	338.133	236.337	202.557	186.054	176.278	389.59	200.306	1.94497	0.000413449	0.0281074	371.37	1078.27	412.213	354.768	311.219	359.741	366.07	367.101	554.155	351.033	1.57864	0.740019	0.435316	308.501	290.966	274.211	271.463	288.644	347.244	288.374	328.831	286.285	313.274
IWGSC_CSS_6BS_scaff_1289194:0-372_Traes_6BS_099E831C7	99.3987	84.5778	120.729	182.371	308.44	370.152	337.839	342.552	121.769	339.746	0.358412	4.2016e-09	6.84549e-12	370.334	268.309	365.13	283.088	463.263	356.575	599.79	516.773	321.715	484.1	0.664564	0.0305923	0.00291076	140.781	28.9684	184.557	188.04	115.855	135.006	169.025	114.828	135.586	133.678	1.01427	1	0.435908	201.369	226.214	240.05	219.813	153.817	238.862	142.475	207.916	221.861	185.767
7B:79427988-79437402_td-k51_contig_42589	202.882	219.902	204.461	333.878	606.409	719.208	639.033	538.992	240.281	625.91	0.38389	4.24781e-09	4.81632e-11	428.871	442.373	495.619	432.496	1073.97	1185.47	1091.68	1151.37	449.84	1125.63	0.399635	2.00815e-08	2.39584e-09	200.248	269.299	247.549	251.973	270.329	221.442	211.507	274.021	242.267	244.325	0.991578	1	0.378595	198.393	174.075	200.35	198.192	234.523	207.294	241.111	221.187	192.752	226.029
IWGSC_CSS_4BL_scaff_6913816:126-1578_Traes_4BL_5C52625BF1	2263.02	2163.89	2059.21	1805.47	627.353	1028.95	872.458	694.034	2072.9	805.698	2.5728	4.3158e-09	8.26031e-05	915.083	976.107	960.113	918.289	795.808	1079.99	758.657	695.834	942.398	832.573	1.13191	0.728834	0.925086	1851.99	3398.96	1567.07	1400.27	3555.93	3105.13	2138.57	2929.85	2054.57	2932.37	0.700653	0.60164	0.00927775	2052.38	1644.04	3232.37	3143.45	4177.74	3432.46	3133.07	3973.99	2518.06	3679.32
4B:243366763-243368005_Traes_4BL_9646AA936	0	0	5.84174	0	19.0395	23.0146	32.6293	36.5281	1.46043	27.8029	0.0525281	4.32176e-09	1.13115e-17	1.19463	0	2.3943	2.62119	25.0978	29.8701	44.1771	32.4722	1.55253	32.9043	0.0471831	1.13552e-13	8.47159e-20	0	0	0	0	0	0	0	0	0	0	0	0	0	5.95179	5.8866	1.84654	0	4.74744	0	2.7399	0	3.42123	1.87183
2B:99821983-99824134_Traes_2BL_C908AF039	1712.93	2209.43	1587.98	1756.37	835.835	838.117	656.602	529.251	1816.68	714.951	2.54098	4.33501e-09	0.000120299	1318.87	1475.22	1350.38	1411.95	798.945	520.86	534.373	603.984	1389.1	614.541	2.26039	4.45676e-07	0.000899491	2256.13	1481.68	2366.08	1699.88	991.964	1241.39	1360.34	1189.16	1950.94	1195.71	1.63161	0.0603602	0.388867	1176.47	1406.06	1100.54	1317.68	780.478	880.738	750.732	940.782	1250.19	838.183
4A:172911404-172914738_Traes_4AL_D288B9954	4.08488	3.90359	4.86811	4.20855	28.5593	38.3577	35.1393	44.6454	4.26628	36.6754	0.116325	4.37576e-09	1.84589e-16	3.58388	4.80841	5.98574	6.1161	27.1892	28.0032	54.3719	57.5223	5.12353	41.7716	0.122656	1.02714e-05	4.16523e-16	1.21363	3.21871	1.10513	11.2824	2.27167	1.64641	1.80776	2.60972	4.20496	2.08389	2.01784	0.930057	0.708096	0.991965	0	3.69308	1.20116	7.5959	2.10451	0.684974	2.94916	1.47155	3.33364
2B:120507626-120511330_Traes_2BL_393505A69	1812.32	1755.32	1176.14	1669.39	603.553	643.451	580.802	606.366	1603.29	608.543	2.63464	4.42042e-09	6.96675e-05	1741.76	1881.05	1643.68	1799.88	825.089	760.755	692.392	725.523	1766.59	750.939	2.35251	1.06671e-07	0.000364452	1871.41	1468.8	1567.07	1503.06	782.213	941.748	768.296	807.274	1602.59	824.883	1.94281	0.00350162	0.0971324	1139.77	1416.15	1119	1067.84	624.763	914.41	534.28	791.849	1185.69	716.326
4B:268532131-268533376_Traes_4BL_E01EDE97C	1136.96	862.694	998.937	1148.93	385.551	390.29	397.074	405.868	1036.88	394.695	2.62704	4.42042e-09	9.78085e-05	1195.82	1054	1140.88	941.006	484.177	434.05	457.913	402.656	1082.93	444.699	2.43519	9.6741e-08	0.00024618	655.358	482.806	616.663	685.718	390.728	508.741	464.593	444.523	610.136	452.146	1.34942	0.489034	0.928542	625.93	623.139	680.45	642.623	678.883	594.525	462.358	781.527	643.035	629.323
6B:187100326-187100721_td-k41_contig_80365	0	0	0	0	31.4152	50.824	32.6293	17.0464	0	32.9787	0	4.42042e-09	7.78445e-26	1.19463	0.961681	1.19715	0	136.992	132.549	172.461	130.817	0.838364	143.205	0.00585431	2.8792e-53	7.79733e-57	0	0	0	0	0	0	0	0	0	0	0	0	0	0	0	0	0	0	0	0	0	0	0
7A:15954364-15958536_Traes_7AS_C9DF68E53	70.8046	92.385	73.0217	74.3511	254.178	221.516	236.939	349.046	77.6406	265.42	0.29252	4.42162e-09	8.19651e-15	47.785	113.478	55.0688	77.7619	159.998	154.951	218.337	217.1	73.5235	187.597	0.391923	1.83063e-05	4.23486e-08	29.127	92.2696	40.8898	37.6079	157.503	130.89	62.3676	110.478	49.9736	115.31	0.433387	0.13951	2.52275e-06	30.7509	43.729	28.6214	32.4314	55.0703	35.7767	95.2114	28.017	33.8832	53.5189
7A:172711925-172712301_contig81086	0	0	0	0	12.3757	41.2346	34.6373	40.5868	0	32.2086	0	4.4451e-09	1.42528e-25	1.19463	0	3.59145	0	27.1892	6.53409	62.0179	45.4611	1.19652	35.3006	0.0338951	0.00111002	5.72701e-23	0	0	0	0	0	0	0	0	0	0	0	0	0	0	0	0	0	0	0	0	0	0	0
5B:14157138-14157887_isotig21641__gene=isogroup06093__length=622__numContigs=1	305.004	318.793	589.042	51.9055	2950.18	1586.09	2156.55	3047.25	316.186	2435.02	0.12985	4.44518e-09	1.23889e-35	87.2077	267.347	122.109	339.881	2515	1475.77	3450.91	3208.26	204.136	2662.49	0.0766713	1.18636e-10	1.19194e-45	128.644	1650.12	412.213	640.589	2014.97	2002.04	1657.71	1698.06	707.893	1843.2	0.384057	0.0332187	5.80966e-09	234.104	193.417	172.651	26.4256	235.473	479.829	1665.17	337.679	156.649	679.538
7B:17455630-17456244_td-k41_contig_15581	622.263	592.045	535.492	537.292	178.02	235.9	222.381	204.557	571.773	210.215	2.71995	4.47093e-09	3.69669e-05	569.836	453.914	511.182	442.981	211.239	301.502	214.939	196.689	494.478	231.092	2.13974	2.11793e-05	0.00488858	206.317	330.454	209.975	249.466	149.93	192.63	235.912	187.9	249.053	191.593	1.2999	0.569933	0.986306	226.168	278.352	185.577	254.647	157.615	191.511	157.544	317.035	236.186	205.926
IWGSC_CSS_2AL_scaff_2608675:176-626_KukriC1425_7	518.78	566.021	592.936	523.263	187.539	195.624	219.871	215.11	550.25	204.536	2.69023	4.60981e-09	5.5353e-05	535.192	501.998	438.156	652.675	215.422	227.76	267.611	236.583	532.005	236.844	2.24622	1.93049e-06	0.0012318	182.044	69.7387	217.711	140.403	196.121	232.967	187.103	187.03	152.474	200.805	0.759313	0.643388	0.0351815	286.678	307.785	315.758	326.717	287.695	255.698	241.111	334.73	309.235	279.808
6A:204028973-204031857_Traes_6AL_A88A8576C	24.5093	28.6263	35.0504	36.4741	161.836	112.196	108.932	172.9	31.165	138.966	0.224264	4.66197e-09	9.09708e-18	20.3086	51.9308	20.3515	20.0958	120.26	33.6039	194.549	190.195	28.1717	134.652	0.209218	0.0236405	1.22454e-16	8.49539	7.51032	13.2616	10.0288	6.05779	9.05526	32.5396	7.82917	9.82401	13.8705	0.708269	0.976457	0.165786	0	1.68189	0.92327	3.60349	3.79795	2.10451	4.10985	1.47458	1.55216	2.87172
4B:264006504-264008253_Traes_4BL_3403452C0	6.80813	7.80718	48.6811	14.0285	89.4858	125.622	96.382	103.902	19.3312	103.848	0.18615	4.7508e-09	1.08901e-18	22.6979	11.5402	14.3658	6.1161	230.063	338.839	225.983	235.656	13.68	257.635	0.0530983	2.37362e-30	1.24167e-45	24.2725	20.3851	28.7334	16.2968	31.0462	40.3371	32.5396	35.6662	22.422	34.8973	0.642513	0.511198	0.0226253	50.5902	18.5008	57.2427	135.732	107.292	35.7767	74.6622	19.1695	65.5163	59.2251
IWGSC_CSS_2AS_scaff_5306089:645-2517_Traes_2AS_24476888E	19.0628	15.6144	18.4988	9.81995	85.6779	62.3313	69.7765	70.621	15.749	72.1017	0.218427	4.77464e-09	1.22483e-14	29.8656	50.0074	32.323	37.5703	66.9273	96.1444	73.9117	87.2112	37.4416	81.0487	0.461964	0.00149678	1.90081e-05	15.7771	34.3329	19.8923	31.34	22.7167	26.3426	33.4435	23.4875	25.3356	26.4976	0.956147	1	0.478176	7.93572	5.8866	6.46289	4.80466	18.0403	14.7316	24.6591	8.84748	6.27247	16.5696
1A:220790785-220798493_Traes_1AL_2CFFBD60E	1853.17	1955.7	1486.72	2056.58	670.192	730.715	744.953	642.083	1838.04	696.985	2.63713	4.88594e-09	6.8966e-05	2001	2191.67	1781.36	2138.01	890.97	788.758	754.41	867.473	2028.01	825.403	2.457	1.56497e-08	0.000117629	834.975	434.526	631.029	560.358	508.855	511.211	513.403	405.377	615.222	484.711	1.26925	0.676355	1	719.175	728.257	499.489	538.122	540.258	579.793	454.138	669.459	621.261	560.912
3B:760657932-760662757_td-k41_contig_24494	283.218	338.311	263.852	251.11	836.787	762.36	667.144	733.809	284.123	750.025	0.378818	4.88594e-09	4.18767e-11	289.099	328.895	311.259	283.088	788.488	914.772	801.985	805.312	303.085	827.639	0.366205	1.09523e-09	1.4069e-10	230.589	273.59	239.813	231.916	349.838	377.851	370.59	359.272	243.977	364.388	0.669553	0.23724	0.00558218	207.321	258.17	234.511	177.772	309.533	311.468	271.25	262.475	219.443	288.681
5B:128238656-128240519_Traes_5BL_991C9C957	1269.04	1432.62	1408.83	2086.04	388.406	490.979	347.879	251.638	1549.13	369.726	4.18995	5.33491e-09	1.41766e-11	1212.54	834.739	1176.8	653.549	527.053	388.312	361.063	358.122	969.408	408.637	2.37229	0.00128476	0.000662881	935.706	2677.96	1188.01	1050.52	922.299	1071.81	1182.27	1146.54	1463.05	1080.73	1.35376	0.831284	0.860245	987.997	911.582	826.326	798.774	921.952	1241.66	1015.13	1188.51	881.17	1091.81
6B:70999698-71003713_td-k51_contig_46123	83.0592	70.2647	77.8898	78.5596	17.1356	29.7272	20.0796	10.5526	77.4433	19.3737	3.99733	5.44768e-09	2.19966e-07	151.717	98.0915	122.109	188.725	23.0063	25.2029	26.3364	21.3389	140.161	23.9711	5.84707	9.57292e-10	5.10268e-14	87.3811	93.3425	91.7258	71.4551	11.3584	43.6299	32.5396	8.69907	85.9761	24.0567	3.57389	6.72558e-07	2.77278e-05	69.4376	94.1856	72.015	62.4605	73.1105	57.8741	81.5119	60.4578	74.5247	68.2386
3B:738988011-738991431_td-k35_contig_16594	175.65	124.915	131.439	33.6684	524.539	391.249	350.389	457.819	116.418	430.999	0.270112	5.47465e-09	1.91267e-16	56.1474	173.103	67.0403	88.2466	479.995	378.044	569.205	524.195	96.1342	487.86	0.197053	1.35986e-16	8.65188e-21	89.8084	95.4883	82.8847	136.642	389.971	224.735	304.607	299.248	101.206	304.64	0.332215	5.50246e-07	8.2411e-11	89.2769	99.2313	85.8641	27.6268	121.534	121.009	227.411	109.119	75.4998	144.769
3A:167898419-167905257_Traes_3AL_923CB3213	156.587	305.781	266.773	238.485	51.4067	59.4545	48.191	41.3985	241.906	50.1127	4.82725	5.52058e-09	1.83271e-12	158.885	120.21	143.658	111.837	53.3327	98.0113	56.071	41.75	133.648	62.2913	2.14553	0.000399749	0.0107027	123.79	723.136	155.823	83.9911	147.659	154.763	142.813	186.16	271.685	157.849	1.72118	0.897499	0.237299	98.2045	80.7305	60.0125	48.0466	93.9992	103.121	152.749	54.5595	71.7486	101.107
IWGSC_CSS_5AS_scaff_411609:1-7941_Traes_5AS_6D0F76BFE	1033.47	887.417	785.713	1052.14	2249.52	2372.43	2429.13	2160.84	939.686	2302.98	0.408031	5.52058e-09	2.52867e-10	1768.05	1550.23	1665.23	1611.16	2695.92	2684.58	2820.54	2848.28	1648.67	2762.33	0.596839	0.00339237	0.000283823	793.712	746.74	739.332	762.188	780.698	689.847	688.755	627.203	760.493	696.626	1.09168	0.978829	0.616892	728.102	645.003	823.557	783.159	798.519	670.287	642.506	722.544	744.955	708.464
IWGSC_CSS_7AL_scaff_4497465:737-2723_Traes_7AL_8F9207D51	412.573	374.745	390.423	346.504	136.133	140.965	132.525	149.359	381.061	139.745	2.72682	5.63915e-09	5.22502e-05	241.314	362.554	254.993	380.072	154.769	186.688	164.815	156.795	309.733	165.767	1.86849	0.000697905	0.0304523	351.952	569.711	476.311	450.042	265.029	325.99	267.548	313.167	462.004	292.933	1.57717	0.108236	0.47945	254.935	326.286	254.822	224.618	177.554	191.511	210.972	171.051	265.165	187.772
IWGSC_CSS_2BS_scaff_5141107:0-1150_Traes_2BS_84FB90D88	14.9779	23.4216	18.4988	22.4456	0	0	2.00796	0.811735	19.836	0.704923	28.1392	5.6688e-09	4.18767e-11	28.671	32.6972	39.5059	40.1915	1.04574	1.86688	0.84956	3.71111	35.2664	1.86832	18.876	1.66989e-14	1.2432e-15	46.1178	17.1664	33.1539	47.6367	3.0289	3.29282	1.80776	2.60972	36.0187	2.6848	13.4158	2.29654e-06	2.08394e-11	14.8795	26.0692	23.0817	39.6384	2.84846	1.05226	2.7399	4.42374	25.9172	2.76609
7A:64842780-64850200_Traes_7AS_735085EFB	491.547	504.865	288.192	440.495	107.573	110.278	117.968	88.4792	431.275	106.075	4.06577	5.6688e-09	2.30708e-10	431.26	297.16	350.764	719.953	97.2538	54.1396	49.2745	58.45	449.784	64.7795	6.94331	2.73012e-05	1.07141e-20	458.751	358.349	464.155	205.59	171.89	341.63	236.816	171.372	371.711	230.427	1.61314	0.392121	0.405949	422.577	581.933	379.464	1278.04	289.594	260.959	292.484	290.492	665.503	283.382
4B:281537516-281538818_Traes_4BL_33EABF793	204.244	143.132	225.88	232.873	59.0225	81.5102	63.2507	67.374	201.532	67.7894	2.97292	5.6688e-09	1.59091e-05	246.093	155.792	231.05	78.6356	127.58	145.617	83.2569	111.333	177.893	116.947	1.52114	0.50463	0.474016	123.79	168.446	81.7796	68.9479	125.699	107.84	85.8684	138.315	110.741	114.431	0.967754	1	0.364169	210.297	180.803	216.045	93.6908	158.564	159.943	150.694	122.39	175.209	147.898
IWGSC_CSS_3AS_scaff_1562086:4985-14165_Traes_3AS_02DE247DA	182.458	257.637	226.854	252.513	85.6779	73.8386	80.8203	71.4327	229.866	77.9424	2.94917	5.6688e-09	1.48481e-05	139.771	153.869	183.164	252.508	70.0646	58.8068	52.6727	77.9334	182.328	64.8694	2.81069	2.95265e-05	1.97627e-05	189.326	172.737	114.934	129.121	133.271	200.039	131.966	134.836	151.529	150.028	1.01001	1	0.45662	121.02	158.938	136.644	120.116	115.837	89.4417	91.7866	73.729	134.18	92.6987
IWGSC_CSS_4AL_scaff_7074563:4696-8824_Traes_4AL_CD13F08C8	4080.79	4032.41	2606.39	3333.17	8064.19	8131.84	8070.49	9724.59	3513.19	8497.78	0.413425	5.6688e-09	3.9945e-10	4815.54	8488.76	5269.85	8920.77	8108.67	7138.02	9673.94	9621.99	6873.73	8635.66	0.795971	0.559446	0.0899196	1315.57	1925.86	1999.18	1551.95	3054.64	3012.11	3561.28	2645.39	1698.14	3068.35	0.553437	0.0148246	0.000105891	1141.75	1148.73	633.363	1368.13	1936	1724.65	2811.13	1900.73	1072.99	2093.13
2A:2986795-2988565_td-k31_contig_22659	9.53138	9.10838	11.6835	11.2228	50.4548	44.1114	55.2189	71.4327	10.3865	55.3044	0.187806	5.6688e-09	1.77858e-15	8.36238	19.2336	11.9715	15.7271	36.6009	27.0698	70.5135	53.8111	13.8237	46.9988	0.294128	0.00664624	1.39238e-08	0	0	1.10513	0	37.8612	16.4641	21.6931	26.0972	0.276282	25.5289	0.0108223	1.1018e-09	2.62362e-20	0	0	0	0	16.1413	5.26128	23.2891	22.1187	0	16.7026
3B:42838591-42839573_KukriC22052_1	0	1.3012	4.86811	4.20855	31.4152	46.0293	56.2228	74.6797	2.59447	52.0867	0.0498105	5.6688e-09	3.9612e-27	16.7248	1.92336	10.7743	1.74746	42.8753	28.9367	79.0091	79.7889	7.79248	57.6525	0.135163	0.000152658	6.82282e-19	1.21363	0	4.42052	0	0	1.64641	0.903878	0	1.40854	0.637572	2.20922	0.982743	0.9056	2.9759	0.840943	3.69308	4.80466	0.949487	3.15677	1.36995	0	3.07864	1.36905
4B:205782023-205783388_CL1Contig2639	155.225	130.12	54.5229	50.5026	471.228	459.334	333.823	318.2	97.5926	395.646	0.246666	5.68472e-09	4.3515e-18	50.1743	172.141	28.7316	44.5602	367.055	542.329	400.992	411.006	73.9017	430.346	0.171727	3.75431e-13	4.14263e-23	197.821	271.444	120.459	140.403	870.808	380.321	371.494	511.506	182.532	533.532	0.34212	0.0638737	9.35229e-11	108.124	251.442	91.4037	104.501	113.938	104.173	184.258	117.966	138.868	130.084
6B:130509961-130515059_Traes_6BS_2B746261B	962.67	841.875	706.85	1133.5	327.48	340.425	276.596	268.684	911.224	303.296	3.0044	6.14058e-09	2.66663e-06	1337.98	1058.81	1183.98	1017.89	380.649	367.776	372.107	363.689	1149.67	371.055	3.09837	4.00876e-12	3.78216e-07	678.417	378.735	509.465	452.549	224.896	267.542	242.239	215.737	504.791	237.603	2.12451	0.00259092	0.0398961	557.484	524.749	414.548	446.833	243.069	318.834	194.533	274.272	485.904	257.677
6B:132349538-132354858_Traes_6BS_6E4ED00B5	1304.44	1595.27	1123.56	639.7	2975.88	2623.67	2880.92	3184.44	1165.74	2916.23	0.399743	6.14058e-09	2.71433e-10	667.796	2554.23	896.664	2128.4	2616.44	1634.46	3577.5	3656.37	1561.77	2871.19	0.543946	0.278704	0.000126884	256.075	947.373	859.791	1188.41	480.837	746.648	814.394	499.327	812.913	635.301	1.27957	0.892603	1	174.586	218.645	141.26	175.37	189.897	179.936	465.098	141.56	177.465	244.123
6B:190310373-190312785_td-k31_contig_30671	21.786	27.3251	34.0768	26.6542	90.4378	84.387	114.956	117.702	27.4605	101.871	0.269563	6.14058e-09	1.34894e-13	34.6441	70.2027	35.9145	96.9839	110.848	141.883	147.823	135.456	59.4363	134.003	0.443546	0.000618613	3.73314e-06	37.6224	54.718	22.1026	40.1151	62.0924	46.9227	43.3861	64.3731	38.6395	54.1936	0.712991	0.600079	0.0350989	27.775	26.9102	18.4654	32.4314	39.8785	30.5154	25.3441	16.2204	26.3955	27.9896
IWGSC_CSS_2AL_scaff_4733181:0-281_Traes_2AL_A0A36D568	4.08488	5.20479	1.94725	7.01425	400.782	822.773	486.428	219.169	4.56279	482.288	0.00946072	6.21524e-09	5.64534e-84	109.906	20.1953	99.3633	15.7271	1347.96	1522.44	1025.42	922.212	61.2978	1204.51	0.0508903	2.82526e-28	1.84271e-58	14.5635	1.0729	5.52565	7.52159	4.54335	5.76244	8.1349	4.34954	7.17092	5.69756	1.2586	1	1	0.991965	0.840943	5.53962	7.20699	32.2826	22.0974	16.4394	5.89832	3.64488	19.1794
4B:313071550-313074480_Traes_4BL_BEF6AF501	5368.89	5003.1	7108.42	2832.36	207.531	118.909	597.368	650.2	5078.19	393.502	12.9051	6.6986e-09	3.27226e-38	3593.43	5166.15	1036.73	5784.08	316.859	352.841	517.382	541.823	3895.1	432.226	9.01172	0.000800531	8.09827e-30	6012.31	3915.02	3318.71	1336.34	4553.19	3522.5	2362.74	4057.25	3645.59	3623.92	1.00598	1	0.387093	7804.78	7320.41	8464.54	8686.82	7892.14	5380.18	4830.44	2987.5	8069.14	5272.56
3B:113954807-113960364_td-k41_contig_1868_td-k63_contig_1710	17516	15183.7	15957.7	23249.4	6654.32	6399.99	5456.63	4696.7	17976.7	5801.91	3.09841	6.75725e-09	6.54625e-07	18743.7	11577.7	17080.9	9230.94	7456.12	5439.16	5959.67	6083.44	14158.3	6234.6	2.27092	0.00813344	0.00153027	11928.7	4515.85	11702.2	5720.17	6438.68	8468.32	9420.21	7917.9	8466.74	8061.28	1.0503	1	0.521721	10704.3	12087.7	10095	7717.48	9053.36	13354.2	8858.77	11118.3	10151.1	10596.2
IWGSC_CSS_2AL_scaff_3648114:51-5384_td-k31_contig_56772	29.9558	39.0359	31.1559	22.4456	158.98	90.1407	118.972	140.43	30.6483	127.131	0.241077	6.81562e-09	7.33498e-16	13.1409	35.5822	28.7316	43.6864	128.626	148.417	124.036	128.961	30.2853	132.51	0.228551	3.53885e-12	3.36425e-15	14.5635	9.65612	24.3129	22.5648	20.4451	13.9945	12.6543	8.69907	17.7743	13.9482	1.27431	0.935057	1	12.8955	10.0913	18.4654	7.20699	14.2423	13.6793	21.2342	13.2712	12.1648	15.6068
IWGSC_CSS_3AL_scaff_3773819:0-1052_Traes_3AL_6C1572EFB	185.181	179.565	173.305	225.859	63.7824	29.7272	75.2984	69.8092	190.978	59.6543	3.2014	7.58697e-09	4.60487e-06	170.831	155.792	184.361	127.564	28.235	34.5373	24.6372	42.6778	159.637	32.5218	4.90862	1.56939e-15	9.36936e-12	120.149	53.6451	65.2027	58.9191	46.1907	47.7459	35.2512	55.6741	74.479	46.2155	1.61156	0.530922	0.517713	123.004	96.7085	113.562	115.312	83.5549	75.7624	88.3617	89.9494	112.147	84.4071
5A:68652311-68658481_Traes_5AL_9C9E55228	962.67	1161.97	1239.42	1471.59	616.881	417.14	377.496	408.303	1208.91	454.955	2.65721	7.66728e-09	6.99075e-05	919.862	562.584	799.695	432.496	462.217	352.841	429.028	415.645	678.659	414.933	1.63559	0.161814	0.232624	1162.65	857.249	1171.44	520.243	1653.02	1589.61	1178.66	1737.2	927.896	1539.62	0.602677	0.0595448	0.000584785	1023.71	1289.17	805.091	595.777	830.801	1066.99	985.678	805.121	928.436	922.147
2A:15377631-15378861_Traes_2AS_3A8C0BD60	43.572	49.4455	34.0768	39.2798	4.75988	6.7126	7.02785	8.11735	41.5935	6.65442	6.25051	7.81225e-09	3.69081e-09	60.9259	46.1607	56.266	60.2873	8.36592	7.46753	2.54868	10.2056	55.91	7.14692	7.82294	1.15331e-13	8.58144e-13	69.1767	46.1348	54.1514	56.4119	12.1156	10.7017	8.1349	13.0486	56.4687	11.0002	5.13343	3.68495e-08	4.80914e-07	36.7027	50.4566	30.4679	31.2303	9.49487	10.5226	6.84974	8.84748	37.2144	8.92866
6A:112892493-112894462_Traes_6AS_2B6BE4B40	91.229	61.1563	95.415	92.5881	21.8955	32.6041	18.5736	21.1051	85.0971	23.5446	3.6143	7.86734e-09	1.58835e-06	193.529	108.67	130.489	144.165	37.6466	38.2711	38.2302	45.4611	144.213	39.9023	3.61417	6.347e-08	1.09917e-07	195.394	65.4471	196.713	191.801	46.1907	61.7404	65.9831	60.8935	162.339	58.7019	2.76547	0.0368489	0.00149977	125.98	150.529	152.34	144.14	53.1713	92.5985	44.5233	103.221	143.247	73.3784
IWGSC_CSS_6AL_scaff_5801926:5110-7964_td-k35_contig_41661	118.461	114.505	105.151	116.437	35.2231	39.3167	37.6492	17.8582	113.639	32.5118	3.49531	8.07808e-09	1.00879e-06	112.295	83.6663	82.6032	64.6559	30.3265	42.0049	32.2833	38.9667	85.8051	35.8953	2.39042	0.000233391	0.00316019	27.9134	15.0206	27.6282	8.77519	56.7918	60.094	47.0016	55.6741	19.8344	54.8904	0.361345	0.00167983	6.68057e-07	26.7831	23.5464	9.2327	32.4314	72.161	64.1876	56.1679	81.1019	22.9984	68.4046
2A:239663657-239665313_Traes_2AL_C97ED96AA	363.554	409.877	291.113	514.846	41.887	107.402	78.8124	113.643	394.848	85.436	4.62156	8.22724e-09	4.27403e-12	186.362	200.991	232.247	507.636	29.2807	24.2695	55.2214	51.0278	281.809	39.9499	7.05407	0.00231698	6.94753e-20	287.629	128.748	347.011	438.759	179.462	272.481	303.703	179.201	300.537	233.712	1.28593	0.889183	1	181.53	263.215	113.562	452.839	73.1105	102.069	70.5524	221.187	252.786	116.73
3B:89268949-89281298_isotig17557__gene=isogroup03564__length=637__numContigs=2	720.3	824.959	613.382	580.78	233.234	305.903	234.429	283.296	684.855	264.215	2.59203	8.36321e-09	0.000100403	422.897	484.687	460.902	702.478	303.265	357.508	291.399	267.2	517.741	304.843	1.69839	0.0080265	0.10283	781.576	797.167	790.168	871.251	829.161	1093.22	950.879	894.265	810.04	941.881	0.860024	0.861089	0.121522	629.898	684.528	740.462	941.713	1007.41	911.254	863.753	825.765	749.15	902.044
2B:6473314-6476901_Traes_2BS_E836C5A07	219.222	225.107	235.617	169.745	579.754	464.129	552.189	664	212.423	565.018	0.375958	8.36321e-09	4.17902e-11	235.341	276.964	225.064	279.593	645.221	859.699	725.524	690.267	254.241	730.178	0.34819	2.83661e-10	3.26035e-11	372.583	401.266	257.495	302.117	492.196	311.172	306.415	481.059	333.365	397.71	0.838212	0.812807	0.0900217	179.546	243.874	207.736	213.807	222.18	197.824	219.877	188.746	211.241	207.157
7B:211653831-211659132_Traes_7BL_A04B4A50C	182.458	248.529	346.61	130.465	844.403	604.134	692.244	879.109	227.015	754.973	0.300693	8.55586e-09	4.51749e-15	189.945	423.14	159.221	274.351	786.396	667.41	949.808	982.517	261.664	846.533	0.309101	9.52505e-09	7.81003e-13	49.7587	91.1967	70.7283	99.0343	155.988	121.834	159.986	156.583	77.6795	148.598	0.522749	0.0222631	9.99187e-05	160.698	63.9117	72.9383	66.064	135.777	79.9714	199.328	104.695	90.9031	129.943
IWGSC_CSS_3AS_scaff_3426516:6-1088_Traes_3AS_CFDB631D5	28.5941	33.8311	20.4461	30.8627	110.429	109.32	92.8681	97.4082	28.4335	102.506	0.277383	8.79798e-09	3.98338e-13	34.6441	37.5056	56.266	27.0856	117.123	148.417	118.938	128.961	38.8753	128.36	0.302862	2.68331e-09	1.122e-11	16.9908	24.6768	18.7872	12.536	21.9595	14.8177	12.6543	26.9671	18.2477	19.0997	0.955393	1	0.496535	167.642	169.871	140.337	166.962	19.9392	17.8883	22.6042	22.1187	161.203	20.6376
IWGSC_CSS_7AL_scaff_4446933:0-2468_Traes_7AL_80D315DD4	170.203	169.156	119.756	113.631	28.5593	40.2756	37.6492	53.5745	143.186	40.0147	3.57835	8.84664e-09	2.60466e-07	91.9862	120.21	108.941	164.261	33.4637	41.0714	26.3364	43.6056	121.349	36.1193	3.35969	3.02054e-07	6.58706e-07	114.081	278.955	159.139	241.944	130.243	204.978	102.138	123.527	198.53	140.221	1.41583	0.706582	0.789772	91.2608	102.595	101.56	94.892	84.5044	118.905	106.856	112.068	97.5769	105.583
4B:9310727-9321201_Traes_4BS_9940A14C1	468.399	454.118	486.811	281.973	1115.72	1063.47	1031.09	1173.77	422.825	1096.01	0.385786	9.19866e-09	8.08931e-11	496.964	747.226	488.437	576.661	1617.76	1673.66	1713.56	1626.4	577.322	1657.84	0.348237	9.13286e-11	2.61091e-11	297.339	427.015	448.683	524.004	548.988	502.979	556.789	512.375	424.26	530.283	0.800064	0.692894	0.0560204	334.292	269.943	230.817	242.635	300.987	236.758	384.271	268.374	269.422	297.597
1B:275180177-275184366_Traes_1BL_26BC686B8	96.6755	85.879	46.7339	61.7254	192.299	167.815	233.927	225.662	72.7534	204.926	0.355023	9.40811e-09	4.03594e-11	136.187	149.061	140.066	213.19	244.703	280.032	272.709	256.067	159.626	263.378	0.606072	0.0206931	0.00113168	65.5358	96.5612	40.8898	57.6655	162.046	85.6134	73.2141	98.2995	65.1631	104.793	0.621825	0.51467	0.00287424	48.6063	67.2755	45.2402	62.4605	75.0095	68.3966	51.3731	51.6103	55.8956	61.5974
4B:271770341-271770602_KukriC11827_3	563.713	395.564	473.181	555.529	182.78	190.83	185.736	181.829	496.997	185.294	2.68221	9.46805e-09	8.20122e-05	530.414	467.377	594.983	404.536	220.651	237.094	225.133	218.028	499.328	225.227	2.217	8.8967e-06	0.0027237	375.011	427.015	286.229	377.333	231.711	247.785	263.028	225.306	366.397	241.958	1.5143	0.19518	0.601703	305.525	315.354	318.528	295.486	316.179	272.534	224.672	361.272	308.723	293.664
2B:5194954-5198184_isotig02643__gene=isogroup00099__length=1581__numContigs=7	2747.76	2402.01	2084.53	1609.07	5474.82	5627.08	5135.35	5517.37	2210.84	5438.65	0.406505	9.49098e-09	3.58911e-10	2648.48	5283.48	2612.18	3234.54	6782.67	5328.08	8261.97	8285.99	3444.67	7164.68	0.480785	0.00165244	2.0077e-06	1137.17	1650.12	1567.07	1625.92	1908.21	1680.16	1826.74	1853.77	1495.07	1817.22	0.822724	0.759351	0.0731027	1404.62	1197.5	1020.21	1042.61	1129.89	1216.41	1519.27	1366.94	1166.24	1308.13
4B:7548908-7556245_Traes_4BS_E79CB87B7	343.13	352.624	618.25	217.442	1670.72	1200.6	1345.33	1137.24	382.862	1338.47	0.286044	9.49098e-09	2.30894e-16	302.24	641.441	245.415	513.753	1940.89	2623.9	1485.03	1499.29	425.712	1887.28	0.225569	1.24743e-06	3.06812e-19	145.635	303.631	125.985	120.345	454.335	684.907	655.311	612.415	173.899	601.742	0.288993	1.03689e-08	6.3079e-13	73.4054	90.8219	41.5471	105.702	158.564	170.465	216.452	79.6273	77.8692	156.277
2A:242285243-242292198_Traes_2AL_E4311E0BD	539.204	411.178	358.293	512.04	95.1977	193.707	153.609	137.995	455.179	145.127	3.13642	9.64266e-09	1.1182e-06	323.744	210.608	171.192	213.19	133.855	117.614	150.372	138.239	229.683	135.02	1.70111	0.0464715	0.143998	239.084	303.631	217.711	130.374	318.034	343.277	319.973	316.646	222.7	324.483	0.686324	0.328398	0.00955534	398.77	379.265	324.068	283.475	378.845	496.665	299.334	588.357	346.394	440.8
4A:214785764-214794199_td-k55_contig_5143	204.244	202.987	184.988	102.408	534.059	433.442	462.834	646.953	173.657	519.322	0.334391	9.83583e-09	6.23841e-13	219.811	475.071	130.489	260.371	488.36	438.717	608.285	549.245	271.436	521.152	0.520838	0.0304869	4.4127e-05	75.2448	101.926	154.718	144.164	262.757	279.067	297.376	250.533	119.013	272.433	0.436853	0.000363932	6.18661e-07	148.795	116.891	113.562	128.525	139.575	117.853	271.25	148.933	126.943	169.402
5A:22021821-22029550_Traes_5AS_91BEB6A34	3710.43	4053.23	4062.93	5184.94	1723.08	2120.22	1677.15	1349.92	4252.88	1717.59	2.47607	1.00472e-08	0.00027594	3546.84	2773.49	3299.34	2046.27	2183.5	1938.76	1782.38	1826.8	2916.49	1932.86	1.5089	0.0538158	0.400118	2467.3	3309.9	2886.6	2055.9	2354.21	2798.08	2948.45	2950.73	2679.93	2762.87	0.969981	1	0.340896	2485.86	2431.17	2557.46	1919.46	2325.29	2905.28	2596.05	3149.7	2348.49	2744.08
IWGSC_CSS_4BL_scaff_7036227:343-1166_Traes_4BL_5F08C2BBF	390.787	523.081	413.79	673.368	75.2061	134.252	110.438	52.7628	500.256	93.1647	5.36959	1.00759e-08	2.71996e-15	335.69	651.058	75.4203	516.374	158.952	98.9448	158.868	150.3	394.636	141.766	2.78371	0.144895	2.4967e-06	125.004	18.2393	86.2001	21.3112	1639.39	2165.03	2017.45	1422.3	62.6885	1811.04	0.0346146	7.68822e-48	3.58872e-60	154.747	202.667	48.9333	40.8396	421.572	793.401	637.026	629.646	111.797	620.411
4B:101688391-101693361_Traes_4BS_674C570B5	382.617	550.406	506.284	673.368	148.508	167.815	148.589	107.961	528.169	143.218	3.68786	1.04149e-08	5.45366e-09	266.401	246.19	259.781	210.569	172.547	225.893	154.62	150.3	245.735	175.84	1.39749	0.177918	0.631741	313.116	1064.32	434.316	297.103	388.456	419.012	465.497	501.937	527.213	443.725	1.18815	0.965921	0.933099	309.493	337.218	216.045	181.376	286.745	411.432	361.666	240.357	261.033	325.05
IWGSC_CSS_2BL_scaff_8087990:8369-11202_Traes_2BL_E24C6CCC0	38.1255	23.4216	15.578	14.0285	88.5338	76.7155	73.7925	110.396	22.7884	87.3594	0.260858	1.04149e-08	2.49383e-13	16.7248	20.1953	4.78859	15.7271	42.8753	43.8717	67.9648	66.8	14.3589	55.378	0.25929	1.27409e-06	2.17868e-10	30.3407	33.26	22.1026	28.8328	114.341	78.2046	96.7149	84.381	28.634	93.4103	0.30654	6.2254e-06	6.91148e-10	11.9036	15.137	7.38616	19.2186	31.3331	19.9929	45.8933	17.695	13.4113	28.7285
IWGSC_CSS_5AL_scaff_2748971:7024-13602_Traes_5AL_08650A9DC	1225.46	805.441	771.109	989.01	297.017	322.205	249.489	216.733	947.756	271.361	3.4926	1.05331e-08	1.61086e-08	1115.78	979.953	1143.28	854.507	455.943	364.042	338.125	370.184	1023.38	382.073	2.67849	2.29334e-09	2.49164e-05	364.088	122.311	361.378	210.604	237.768	296.354	254.893	200.079	264.595	247.274	1.07005	1	0.57064	322.389	391.039	298.216	263.055	257.311	392.491	263.03	362.747	318.675	318.895
IWGSC_CSS_7AS_scaff_4197956:1-606_Traes_7AS_312C4C1761	39.4872	16.9156	25.3142	39.2798	0	2.87683	1.50597	0.811735	30.2492	1.29863	23.2931	1.05729e-08	3.17912e-14	59.7313	27.8888	59.8574	25.3381	1.04574	0.933441	5.09736	1.85556	43.2039	2.23302	19.3477	3.09193e-06	4.16325e-17	42.4769	43.989	17.6821	56.4119	2.27167	4.93924	2.71163	0.869907	40.14	2.69811	14.8771	2.22341e-06	6.87969e-13	37.6947	16.8189	0.92327	30.0291	0.949487	2.10451	4.10985	2.94916	21.3665	2.52825
IWGSC_CSS_6BL_scaff_4291534:1383-2453_contig60772	4.08488	7.80718	12.6571	8.4171	100.91	129.457	227.401	237.027	8.24156	173.699	0.0474475	1.09105e-08	3.66239e-45	39.4226	5.77009	33.5202	4.36864	130.717	114.813	231.93	266.272	20.7704	185.933	0.111709	1.92626e-06	6.84283e-31	4.85451	2.14581	3.31539	5.01439	0.757224	2.46962	8.1349	1.73981	3.83252	3.27539	1.1701	1	1	6.94376	5.04566	4.61635	9.60931	8.54538	11.5748	6.84974	8.84748	6.55377	8.95436
IWGSC_CSS_4BL_scaff_7038276:13-1358_Traes_4BL_5F76DA9BE	10.893	10.4096	11.6835	22.4456	59.9745	51.7829	57.2268	85.2322	13.8579	63.5541	0.218049	1.09342e-08	1.15284e-14	31.0603	27.8888	20.3515	34.9492	59.6072	71.875	63.717	58.45	28.5624	63.4123	0.450424	0.00229868	1.9947e-05	16.9908	13.9477	11.0513	11.2824	18.1734	4.93924	5.42327	7.82917	13.318	9.09126	1.46493	0.840658	0.912236	12.8955	15.9779	12.0025	22.8221	19.9392	13.6793	17.1244	5.89832	15.9245	14.1603
6B:173027210-173027920_contig69825	51.7418	42.9395	30.1823	26.6542	144.7	133.293	122.987	103.09	37.8794	126.018	0.300588	1.10379e-08	2.03692e-12	56.1474	65.3943	76.6175	38.4441	181.959	223.092	143.576	144.733	59.1508	173.34	0.341241	2.1377e-07	1.72747e-10	72.8176	66.52	59.677	83.9911	39.3757	48.5691	48.8094	39.1458	70.7514	43.975	1.6089	0.264202	0.512789	25.7911	23.5464	32.3144	31.2303	19.9392	22.0974	29.4539	11.7966	28.2206	20.8218
2B:55331454-55339108_Traes_2BS_27D0DFE12	129.354	176.963	140.202	131.868	449.333	287.683	407.616	403.432	144.597	387.016	0.37362	1.1234e-08	5.49666e-11	103.932	242.344	152.038	249.013	473.72	502.191	472.356	488.939	186.832	484.302	0.385775	1.26108e-07	5.68062e-09	112.867	80.4677	132.616	83.9911	121.156	116.072	85.8684	128.746	102.485	112.961	0.907267	0.973161	0.221218	85.309	86.6172	74.7849	70.8687	73.1105	78.9192	91.7866	64.8815	79.3949	77.1744
7B:249879282-249881380_Traes_7BL_AF173EC17	333.598	364.335	320.322	483.983	105.669	125.622	135.035	135.56	375.56	125.471	2.99319	1.14528e-08	7.19417e-06	307.019	237.535	288.513	326.775	115.031	91.4772	117.239	121.539	289.96	111.322	2.60471	9.26529e-08	9.46289e-05	220.88	151.279	206.659	244.452	164.318	214.034	184.391	182.681	205.818	186.356	1.10443	0.977305	0.661783	240.056	242.192	162.495	283.475	165.211	168.361	124.665	244.78	232.054	175.754
IWGSC_CSS_2AL_scaff_958174:2143-8550_Traes_2AL_02AD45F9D	1185.98	1061.78	1398.12	1499.65	538.819	565.777	511.527	448.078	1286.38	516.05	2.49274	1.14528e-08	0.000294647	1005.87	824.161	954.127	719.953	558.425	465.787	507.187	477.806	876.029	502.301	1.74403	0.00296232	0.100106	457.537	280.028	511.675	354.768	402.843	600.94	598.367	481.059	401.002	520.802	0.76997	0.598737	0.0391196	488.047	528.112	441.323	484.069	430.118	412.484	416.464	585.408	485.388	461.119
4B:235884388-235886697_Traes_4BL_9E3F7A2E4	648.134	737.779	686.404	732.288	291.305	287.683	258.023	257.32	701.151	273.583	2.56285	1.1621e-08	0.000162527	604.481	560.66	644.066	711.215	373.329	314.57	314.337	326.578	630.105	332.204	1.89675	0.000247361	0.0280922	723.321	592.242	644.291	515.229	502.04	502.156	427.534	472.36	618.771	476.022	1.29988	0.584546	1	529.709	603.797	452.402	481.667	413.027	544.016	357.557	401.086	516.894	428.921
2A:251043278-251043851_td-k35_contig_75229	10.893	13.012	13.6307	18.2371	67.5903	78.6334	47.187	69.8092	13.9432	65.805	0.211886	1.1677e-08	8.82072e-15	5.97313	17.3103	11.9715	11.3585	69.0188	50.4058	82.4073	64.0167	11.6533	66.4622	0.175338	1.66063e-11	1.38977e-15	6.06813	84.7593	30.9436	43.8759	58.3063	59.2708	85.8684	79.1616	41.4118	70.6518	0.586139	0.623253	0.00313836	8.92769	7.56849	5.53962	8.40815	21.8382	21.0451	39.7285	16.2204	7.61099	24.7081
IWGSC_CSS_3AL_scaff_4415382:1-801_Traes_3AL_4C8CF257F	17.7011	20.8192	21.4197	4.20855	77.1101	76.7155	66.7646	68.9975	16.0371	72.3969	0.221517	1.17359e-08	3.35056e-14	20.3086	44.2373	29.9287	68.1508	83.6592	99.8782	88.3543	89.0667	40.6564	90.2396	0.450538	0.00142861	1.26549e-05	14.5635	27.8955	27.6282	32.5936	21.2023	15.6409	32.5396	15.6583	25.6702	21.2603	1.20743	0.917955	0.969868	53.5661	21.0236	8.30943	4.80466	31.3331	4.20902	20.5492	16.2204	21.9259	18.0779
1B:90971578-90973393_td-k61_contig_74546	8.16976	7.80718	9.73623	2.8057	38.0791	49.8651	76.8044	57.6332	7.12972	55.5954	0.128243	1.19525e-08	5.30865e-19	16.7248	6.73177	13.1686	9.61102	66.9273	93.3441	70.5135	87.2112	11.559	79.499	0.145399	2.04274e-15	8.49885e-20	1.21363	6.43742	3.31539	1.2536	6.05779	8.23206	8.1349	2.60972	3.05501	6.25862	0.488128	0.734811	0.111578	22.8152	4.20472	10.156	3.60349	13.2928	7.36579	7.53472	7.3729	10.1948	8.89156
7A:175614910-175623677_td-k45_contig_8632_td-k25_contig_27695	17.7011	14.3132	16.5516	11.2228	69.4943	65.2082	74.2945	57.6332	14.9472	66.6575	0.224238	1.20306e-08	4.01532e-14	21.5033	39.4289	40.703	66.4034	106.665	128.815	103.646	89.9945	42.0097	107.28	0.391588	3.75635e-05	1.77164e-07	32.7679	42.9161	19.8923	42.6223	45.4335	28.8122	26.2125	34.7963	34.5497	33.8136	1.02177	1	0.546496	18.8473	18.5008	29.5446	30.0291	18.0403	14.7316	33.5637	11.7966	24.2305	19.5331
3B:184235510-184238692_td-k55_contig_22104	571.883	500.961	511.152	387.187	196.107	230.146	163.147	182.64	492.796	193.01	2.55321	1.21955e-08	0.000158001	737.084	880.9	839.201	655.297	406.793	406.98	355.116	370.184	778.12	384.768	2.02231	4.8895e-05	0.0101661	618.95	553.618	606.716	683.211	384.67	360.564	292.856	342.743	615.624	345.208	1.78334	0.0246025	0.232202	400.754	480.179	489.333	454.04	255.412	340.931	255.495	390.764	456.076	310.651
4A:101097921-101099037_Traes_4AS_D0EB4E289	1226.83	1725.39	1807.04	1508.06	744.446	493.856	534.619	778.454	1566.83	637.844	2.45645	1.25301e-08	0.000396713	586.561	1029.96	609.349	636.075	707.966	433.117	845.312	829.434	715.486	703.957	1.01638	1	0.653734	1070.42	2204.81	1518.45	2047.13	1156.28	1875.26	2015.65	1537.13	1710.2	1646.08	1.03895	1	0.52067	1373.87	824.965	611.205	1101.47	782.377	446.156	1006.91	757.934	977.877	748.345
IWGSC_CSS_5BL_scaff_10871617:2393-2873_Traes_5BL_B3B9DFFD0	339.045	209.493	200.566	256.722	48.5508	64.2492	57.7288	47.0807	251.456	54.4024	4.62216	1.25876e-08	1.36714e-11	312.992	230.804	307.667	217.558	54.3785	56.0065	57.7701	59.3778	267.255	56.8832	4.69832	3.09195e-17	4.38901e-12	277.92	49.3535	213.29	150.432	182.491	135.829	128.351	114.828	172.749	140.375	1.23063	0.970232	0.921482	186.489	263.215	250.206	273.865	131.029	251.489	139.735	269.848	243.444	198.025
IWGSC_CSS_2AS_scaff_5229727:2082-2642_Traes_2AS_33237B30C	87.1441	113.204	97.3623	113.631	33.3192	26.8504	25.0995	34.9046	102.835	30.0434	3.42289	1.27943e-08	3.49988e-06	84.8184	84.628	89.7861	111.837	28.235	29.8701	25.4868	30.6167	92.7674	28.5521	3.24905	6.08572e-08	4.51207e-06	135.926	74.0303	140.352	124.106	103.74	122.658	100.33	115.698	118.604	110.606	1.0723	1	0.594917	97.2126	84.9353	100.636	112.909	95.8982	74.7102	73.9772	88.4748	98.9234	83.2651
IWGSC_CSS_7BL_scaff_6513272:601-4124_Traes_7BL_EDD1A215E	1141.04	983.705	1244.29	1254.15	543.579	540.844	413.137	392.068	1155.8	472.407	2.44661	1.29242e-08	0.000410817	989.15	782.809	902.65	478.803	672.411	682.346	517.382	526.05	788.353	599.547	1.31491	0.465378	0.84426	520.646	887.29	480.732	362.29	364.982	446.178	424.822	586.318	562.739	455.575	1.23523	0.84743	1	617.994	529.794	559.501	282.274	680.782	631.353	645.246	632.595	497.391	647.494
IWGSC_CSS_2AL_scaff_6325346:0-1183_Traes_2AL_A0E1D05F1	687.621	632.382	636.749	614.449	200.867	214.803	271.576	282.484	642.8	242.433	2.65146	1.30732e-08	8.48517e-05	610.454	534.695	511.182	601.125	246.795	247.362	279.505	256.995	564.364	257.664	2.19031	5.74205e-06	0.00238585	314.329	133.04	282.913	198.069	252.156	274.128	240.431	220.956	232.088	246.918	0.939939	1	0.260021	362.067	362.447	343.456	387.976	298.139	311.468	314.403	376.018	363.987	325.007
IWGSC_CSS_7AS_scaff_4247437:1519-3037_td-k31_contig_32065	21.786	37.7347	36.024	9.81995	127.565	87.2639	144.071	159.1	26.3412	129.5	0.203407	1.31986e-08	2.02221e-18	5.97313	28.8504	9.57719	20.0958	113.986	39.2045	208.992	205.039	16.1241	141.805	0.113706	0.00393603	2.98289e-26	9.70901	5.36451	56.3616	35.1007	13.63	20.5801	10.8465	12.1787	26.634	14.3089	1.86136	0.842168	0.348899	2.9759	5.8866	2.76981	2.40233	6.64641	4.20902	10.2746	4.42374	3.50866	6.38845
7A:13883533-13888355_Traes_7AS_6D85C3DAE	177.011	166.553	153.832	63.1283	392.214	302.067	419.663	396.939	140.131	377.721	0.370992	1.33054e-08	8.83585e-11	238.925	305.815	233.444	394.052	360.78	569.399	488.497	437.911	293.059	464.147	0.631392	0.0413189	0.00218768	197.821	174.883	146.982	125.36	255.942	144.061	114.792	186.16	161.262	175.239	0.920239	0.993946	0.218385	125.98	130.346	142.184	150.146	149.069	97.8598	143.845	110.593	137.164	125.342
IWGSC_CSS_5AS_scaff_1551865:10515-11999_td-k31_contig_74240	16.3395	19.518	20.4461	11.2228	139.941	70.9618	98.39	127.442	16.8816	109.184	0.154616	1.37348e-08	4.25546e-22	11.9463	17.3103	5.98574	27.9593	83.6592	92.4107	93.4516	86.2834	15.8004	88.9512	0.17763	7.25028e-13	8.63398e-17	25.4862	30.0413	11.0513	20.0576	27.2601	27.989	24.4047	27.837	21.6591	26.8727	0.805988	0.897499	0.178026	9.91965	14.296	17.5421	14.414	11.3938	14.7316	10.2746	10.3221	14.0429	11.6805
4A:162536514-162538889_Traes_4AL_D0A843665	66.7197	71.5658	42.8394	53.3083	12.3757	13.4252	14.0557	9.74082	58.6083	12.3994	4.72672	1.4371e-08	4.03916e-08	19.114	53.8542	21.5487	77.7619	8.36592	18.6688	18.6903	9.27778	43.0697	13.7507	3.13218	0.137263	7.36316e-05	74.0312	55.7909	48.6257	36.3543	35.5895	32.9282	35.2512	25.2273	53.7006	32.2491	1.66518	0.251239	0.46157	38.6866	63.9117	48.01	44.4431	32.2826	19.9929	20.5492	16.2204	48.7629	22.2613
IWGSC_CSS_5AS_scaff_1538930:2-1894_Traes_5AS_F0A90707C	432.997	456.72	713.665	590.6	56.1666	114.114	155.115	167.217	548.496	123.153	4.45376	1.44106e-08	7.19658e-12	323.744	221.187	84.9975	216.685	130.717	150.284	158.868	167	211.653	151.717	1.39505	0.568232	0.585964	239.084	169.519	134.826	52.6511	708.005	737.592	542.327	683.747	149.02	667.918	0.223111	5.95234e-15	9.40414e-18	968.158	782.077	839.252	499.684	960.881	952.292	843.203	930.46	772.293	921.709
2B:265519209-265526353_Traes_2BL_F6A39F5FE	3267.9	4326.48	4577.97	3292.49	1672.62	1698.29	1698.23	1358.84	3866.21	1607	2.40586	1.47704e-08	0.000395486	2979.4	3897.69	2664.85	4003.43	2373.83	1919.16	2034.7	2130.18	3386.34	2114.47	1.60151	0.00552936	0.169303	1643.25	783.219	1952.76	990.343	1288.04	2157.62	1788.77	1437.09	1342.39	1667.88	0.80485	0.85729	0.0615743	1604.01	1639	1347.05	1429.39	1136.54	1090.14	1009.65	1226.85	1504.86	1115.79
4B:96777522-96779214_Traes_4BS_FE55994BB	134.801	81.9754	76.9162	102.408	21.8955	25.8915	14.0557	17.8582	99.0252	19.9252	4.96984	1.53183e-08	2.28745e-10	206.67	165.409	152.038	164.261	17.7776	16.8019	19.5399	17.6278	172.095	17.9368	9.5945	6.5519e-28	1.94996e-22	30.3407	10.729	37.5744	70.2015	27.2601	52.6852	75.0218	21.7477	37.2114	44.1787	0.842293	0.998574	0.183157	28.767	47.0928	19.3887	61.2594	14.2423	25.2541	21.9192	48.6611	39.127	27.5192
IWGSC_CSS_4AL_scaff_7124706:13905-15189_contig83031	785.658	627.177	569.569	671.965	252.274	220.557	271.074	254.073	663.592	249.495	2.65975	1.53183e-08	8.12771e-05	714.386	738.571	577.026	726.942	263.526	227.76	255.718	292.25	689.231	259.813	2.65279	3.17302e-09	2.30018e-05	559.482	178.102	603.401	268.27	387.699	394.316	371.494	320.996	402.314	368.626	1.09139	1	0.617685	503.918	622.298	406.239	393.982	350.361	450.365	326.733	361.272	481.609	372.183
IWGSC_CSS_7AS_scaff_4251723:14-2152_Traes_7AS_00480371F	28.5941	33.8311	30.1823	21.0428	103.765	105.484	107.928	90.9144	28.4126	102.023	0.278492	1.54767e-08	6.51816e-13	44.2011	50.0074	28.7316	54.1712	127.58	99.8782	108.744	141.022	44.2778	119.306	0.371128	4.63383e-06	2.5192e-08	13.3499	12.8748	24.3129	28.8328	26.5029	13.1713	13.5582	21.7477	19.8426	18.745	1.05855	1	0.668504	34.7188	32.7968	39.7006	33.6326	14.2423	22.0974	28.7689	25.0679	35.2122	22.5441
6B:144958267-144967400_Traes_6BL_4DB1AC6CC	3368.66	2982.34	3425.2	4223.98	1506.03	1495.95	1435.69	1232.21	3500.05	1417.47	2.46922	1.60671e-08	0.000348135	3668.69	2804.26	3045.55	2342.47	1324.95	1111.73	1383.08	1375.9	2965.24	1298.92	2.28286	8.21807e-07	0.00106232	1445.43	1018.18	1538.34	1474.23	957.132	1545.16	1408.24	1330.96	1369.05	1310.37	1.04478	1	0.507167	1314.35	1475.86	1374.75	1374.13	938.093	1169.06	902.111	1247.49	1384.77	1064.19
4A:28978185-28981470_Traes_4AS_1CDA71553	3944.63	3419.55	3483.62	3387.88	1479.37	1693.49	1485.89	1135.62	3558.92	1448.59	2.45681	1.61887e-08	0.000275849	4626.78	3549.57	4503.67	2791.56	2437.62	1839.81	1595.47	1734.02	3867.9	1901.73	2.03388	0.000664605	0.0106962	2453.95	694.168	3043.53	685.718	1484.16	1626.65	1594.44	1617.16	1719.34	1580.6	1.08778	1	0.617685	2607.88	2389.12	1892.7	1487.04	1516.33	2161.33	1604.21	1632.36	2094.19	1728.56
IWGSC_CSS_2BS_scaff_2189620:125-567_contig71171	111.653	72.867	92.4941	101.005	31.4152	34.522	18.0716	28.4107	94.5049	28.1049	3.36258	1.65865e-08	6.30814e-06	95.57	121.172	59.8574	48.0551	74.2475	61.6071	42.478	37.1111	81.1636	53.8609	1.50691	0.435257	0.41035	86.1675	46.1348	65.2027	8.77519	41.6473	54.3316	11.7504	31.3167	51.57	34.7615	1.48354	0.889183	0.736074	69.4376	61.3889	58.166	6.00582	34.1815	39.9857	47.9482	29.4916	48.7496	37.9018
1B:51450007-51454625_td-k35_contig_61085_td-k61_contig_49516_td-k25_contig_21621	226.03	161.348	192.777	119.242	528.347	490.979	412.635	452.137	174.849	471.025	0.371211	1.67738e-08	5.01113e-11	231.757	430.833	186.755	202.705	471.629	334.172	591.294	527.906	263.013	481.25	0.54652	0.0489217	9.90378e-05	58.2541	105.144	117.144	155.446	113.584	101.254	150.948	131.356	108.997	124.285	0.876991	0.955218	0.177252	63.4858	57.1841	58.166	63.6617	83.5549	67.3444	133.57	72.2544	60.6244	89.1809
IWGSC_CSS_6BL_scaff_4369299:1274-5742_Traes_6BL_46C702AC1	126.631	197.782	118.782	225.859	19.0395	15.3431	19.0756	24.3521	167.264	19.4526	8.59853	1.68507e-08	6.90989e-20	59.7313	56.7392	55.0688	19.222	10.4574	12.1347	8.4956	6.49445	47.6903	9.39555	5.07584	0.000393085	3.37546e-08	100.731	67.5929	129.3	81.4839	65.1213	88.083	61.4637	61.7634	94.777	69.1079	1.37144	0.566504	0.905701	54.5581	41.2062	13.849	16.8163	9.49487	28.4109	16.4394	5.89832	31.6074	15.0609
5B:173758961-173759675_Traes_5BL_6AAC89B49	49.0185	41.6383	59.391	95.3938	713.03	912.914	559.216	389.633	61.3604	643.698	0.0953248	1.70086e-08	9.88127e-42	351.22	136.559	430.973	145.913	1140.9	1278.81	909.03	950.973	266.166	1069.93	0.24877	1.19461e-13	4.90014e-19	307.048	141.623	237.603	337.218	318.034	260.133	357.032	301.858	255.873	309.264	0.82736	0.753666	0.0773567	108.124	58.0251	96.9433	121.318	140.524	208.347	155.489	122.39	96.1026	156.688
7A:54205716-54213630_Traes_7AS_7825A6BBB	1248.61	853.585	862.63	1060.56	378.887	368.234	414.643	352.293	1006.35	378.514	2.65867	1.716e-08	6.96453e-05	1256.75	1024.19	1203.13	936.637	448.622	417.248	427.329	419.356	1105.18	428.139	2.58135	1.22538e-08	6.62874e-05	334.961	277.882	317.172	488.903	304.404	437.122	329.915	324.475	354.73	348.979	1.01648	1	0.429594	367.027	441.495	336.07	362.752	222.18	263.064	252.071	340.628	376.836	269.486
IWGSC_CSS_5AL_scaff_2796695:1854-2796_td-k51_contig_32051	407.126	431.997	594.883	314.239	1029.09	1219.78	1112.91	1166.46	437.061	1132.06	0.386076	1.72956e-08	8.95533e-11	351.22	401.021	299.287	260.371	953.715	1224.67	843.613	886.028	327.975	977.008	0.335693	1.85522e-11	4.51897e-12	478.169	671.637	402.267	411.18	769.34	641.277	705.928	1063.9	490.813	795.111	0.617289	0.144308	0.00112775	445.392	311.149	850.331	814.389	1255.22	997.539	1285.01	996.816	605.316	1133.65
3B:118248132-118256632_contig105156	424.827	726.068	623.118	639.7	236.09	175.487	184.732	198.063	603.428	198.593	3.03852	1.73091e-08	2.13139e-06	873.271	853.011	792.512	980.324	272.938	321.104	250.62	222.667	874.78	266.832	3.27839	1.44165e-13	4.28777e-08	638.368	633.013	668.604	445.027	215.052	240.376	186.199	278.37	596.253	229.999	2.59241	3.19083e-06	0.00177011	579.308	629.866	575.197	969.34	88.3023	108.382	165.764	66.3561	688.428	107.201
4B:273880243-273882505_Traes_4BL_4F2FC2100	43.572	32.5299	36.024	44.8912	129.469	120.827	111.944	153.418	39.2543	128.914	0.304499	1.73127e-08	1.20327e-12	102.738	98.0915	108.941	86.4992	136.992	96.1444	184.355	160.506	99.0672	144.499	0.68559	0.104167	0.0104174	38.836	66.52	41.9949	52.6511	92.3814	88.9062	77.7335	89.6005	50.0005	87.1554	0.573694	0.119952	0.00125197	45.6304	59.707	41.5471	46.8454	44.6259	45.247	46.5783	38.3391	48.4325	43.6976
2A:237165052-237167815_contig74299	57.1883	110.602	87.626	26.6542	208.483	191.789	260.031	254.885	70.5176	228.797	0.30821	1.73776e-08	4.84395e-13	70.4829	85.5896	46.6888	126.691	222.743	266.964	275.258	286.683	82.363	262.912	0.313272	5.98165e-10	1.15211e-11	86.1675	167.373	77.3591	50.1439	99.9536	71.6189	50.6171	80.0315	95.2608	75.5553	1.26081	0.912333	1	37.6947	31.1149	32.3144	42.0408	62.6662	49.456	43.8384	16.2204	35.7912	43.0452
3B:394659178-394660744_TRAES3BF038800040CFD_g_assembly_name=IWGSC2_biotype=pseudogene_logic_name=iwgsc_version=1	213.775	176.963	138.254	150.105	46.6469	51.7829	55.7208	64.9388	169.774	54.7724	3.09964	1.74125e-08	7.63631e-06	76.456	128.865	69.4346	170.377	35.5552	55.073	56.9205	35.2556	111.283	45.7011	2.43503	0.0353483	0.000573398	74.0312	84.7593	61.8873	102.795	55.2774	87.2598	64.1753	71.3324	80.8682	69.5112	1.16338	0.916175	0.842401	70.4295	53.8204	49.8566	86.4838	59.8177	63.1353	63.0176	67.8307	65.1476	63.4503
IWGSC_CSS_2BS_scaff_3144497:1-647_Traes_2BS_6A8179706	137.524	87.1802	71.0745	120.645	19.9915	20.1378	11.0438	13.7995	104.106	16.2431	6.40923	1.7489e-08	1.29971e-13	152.912	101.938	110.138	47.1814	15.6861	16.8019	5.94692	8.35	103.042	11.6962	8.80987	1.98208e-05	1.42233e-17	78.8857	37.5516	64.0975	43.8759	34.0751	27.1658	43.3861	29.5768	56.1027	33.551	1.67216	0.294671	0.45234	86.301	100.072	81.2477	79.2768	45.5754	49.456	44.5233	78.1527	86.7244	54.4269
IWGSC_CSS_4BL_scaff_5461919:91-292_td-k61_contig_20374	325.429	273.251	308.638	360.533	108.525	98.7712	120.979	128.254	316.963	114.133	2.77715	1.74966e-08	5.7663e-05	369.139	279.849	369.919	284.836	130.717	150.284	144.425	158.65	325.936	146.019	2.23214	1.59826e-05	0.00292947	262.143	418.432	191.187	338.472	127.214	159.702	163.602	153.104	302.559	150.905	2.00496	0.0520213	0.0742164	202.361	144.642	202.196	183.778	186.099	182.04	135.625	227.085	183.244	182.712
4A:125630416-125631926_td-k31_contig_5727_td-k35_contig_4573	449.337	471.033	681.536	281.973	1303.26	1093.2	1126.46	1413.23	470.97	1234.04	0.38165	1.75103e-08	5.2716e-11	378.696	847.241	502.802	505.015	1961.81	985.714	2430.59	2392.74	558.439	1942.71	0.287453	0.000594667	1.10052e-14	243.939	708.116	832.163	1050.52	508.098	656.918	865.915	624.593	708.683	663.881	1.06749	1	0.581535	247.991	233.782	129.258	117.714	222.18	200.981	496.606	181.373	182.186	275.285
4A:66950692-66955072_Traes_4AS_B4E9D81C4	123.908	148.336	117.808	79.9625	321.768	379.742	277.098	329.565	117.504	327.043	0.359292	1.79054e-08	3.72805e-11	91.9862	134.635	110.138	94.3627	341.957	325.771	329.629	287.611	107.78	321.242	0.335512	7.55909e-10	3.38841e-11	117.722	216.726	166.875	165.475	200.664	190.984	193.43	191.38	166.699	194.114	0.858769	0.897499	0.140348	56.542	63.9117	54.4729	51.6501	81.6559	79.9714	113.706	84.051	56.6442	89.846
6B:53022735-53032574_Traes_6BL_DBD4F6705	2642.92	2560.76	2911.13	3425.76	1207.11	1331.01	1217.32	935.119	2885.14	1172.64	2.46038	1.79676e-08	0.00034477	3147.84	2501.33	2503.24	2070.74	1252.8	996.915	1325.31	1283.12	2555.79	1214.54	2.10433	1.24294e-05	0.00511849	1135.95	513.92	1346.05	883.787	794.328	1453.78	1104.54	1154.37	969.927	1126.75	0.860816	0.936176	0.122622	1293.52	1542.29	1331.36	1408.97	870.68	1134.33	843.888	1133.95	1394.03	995.713
6B:96812022-96814443_Traes_6BS_11D740D89	61.2732	68.9635	31.1559	68.7397	11.4237	5.75366	2.50995	8.11735	57.5331	6.95117	8.27674	1.80314e-08	4.85798e-13	145.744	127.904	252.598	156.397	12.5489	25.2029	10.1947	5.56667	170.661	13.3783	12.7566	1.18472e-10	2.11399e-26	132.285	189.904	109.408	167.982	21.2023	28.8122	6.32714	27.837	149.895	21.0447	7.1227	5.15559e-13	1.10569e-13	15.8714	33.6377	28.6214	20.4198	23.7372	11.5748	13.6995	7.3729	24.6376	14.0961
IWGSC_CSS_5AS_scaff_1471733:186-2323_Traes_5AS_D317F8F22	59.9115	84.5778	93.4678	67.3368	28.5593	19.1789	19.5776	16.2347	76.3235	20.8876	3.65401	1.81808e-08	1.80337e-06	29.8656	54.8158	28.7316	40.1915	15.6861	18.6688	22.9381	15.7722	38.4011	18.2663	2.10229	0.0136372	0.0378186	24.2725	202.779	50.836	38.8615	94.653	72.4421	90.3878	110.478	79.1872	91.9903	0.860821	1	0.199636	42.6545	37.8424	24.005	36.0349	46.5249	31.5677	60.9627	36.8645	35.1342	43.9799
5A:133762656-133763182_isotig22509__gene=isogroup06961__length=941__numContigs=1	123.908	124.915	121.703	176.759	35.2231	37.3988	47.689	45.4572	136.821	41.442	3.30151	1.83223e-08	4.01341e-06	179.194	89.4364	144.855	142.418	36.6009	41.0714	55.2214	51.0278	138.976	45.9804	3.0225	1.8605e-05	1.41383e-05	166.267	182.393	119.354	111.57	65.1213	172.873	164.506	100.909	144.896	125.852	1.15132	0.93992	0.855962	151.771	112.686	72.9383	60.0582	93.0497	123.114	58.9078	36.8645	99.3634	77.984
2A:162536261-162539610_Traes_2AS_148119BAC	227.392	239.42	255.089	331.073	103.765	121.786	80.3183	82.797	263.243	97.1667	2.7092	1.96897e-08	0.000101538	169.637	101.938	175.981	99.6051	113.986	98.0113	89.2038	74.2223	136.79	93.8558	1.45745	0.307911	0.575799	252.434	442.036	224.341	205.59	255.185	274.951	263.028	311.427	281.1	276.148	1.01794	1	0.478176	231.128	212.759	250.206	201.796	227.877	254.646	216.452	261.001	223.972	239.994
3B:565817002-565821509_contig25548	4024.97	3603.02	4063.9	3146.59	1496.51	1721.3	1499.94	1472.49	3709.62	1547.56	2.39707	1.97223e-08	0.000473631	5796.32	4718.01	6488.54	4861.43	2338.27	2456.82	2008.36	1982.66	5466.08	2196.53	2.48851	1.82574e-08	0.000141499	4262.26	4703.61	4085.67	5710.14	2066.47	2294.27	2849.93	2581.02	4690.42	2447.92	1.91608	0.00361189	0.106179	4051.19	4197.99	5166.62	5456.89	2913.03	3699.73	2461.11	2977.18	4718.17	3012.76
IWGSC_CSS_7AS_scaff_4171653:1320-6524_Traes_7AS_FB1ED87EF	178.373	247.227	153.832	185.176	53.3107	63.2903	69.7765	55.198	191.152	60.3939	3.16509	1.97996e-08	2.88378e-06	80.0399	95.2065	71.8289	146.786	56.4699	65.3409	61.1683	50.1	98.4654	58.2698	1.68982	0.081412	0.149156	89.8084	254.278	69.6232	51.3975	89.3525	73.2653	60.5598	79.1616	116.277	75.5848	1.53836	0.865688	0.556431	62.4938	73.1621	52.6264	72.0699	55.0703	55.7696	81.5119	45.712	65.088	59.5159
IWGSC_CSS_5BS_scaff_2243010:8311-13093_Traes_5BS_6BCB20F5D	1356.18	1298.59	1096.3	1241.52	587.37	508.24	487.934	408.303	1248.15	497.962	2.50652	2.00408e-08	0.000223267	1232.85	1302.12	1093	1039.74	579.34	462.987	464.709	458.322	1166.93	491.34	2.37499	1.3331e-07	0.000336755	817.984	218.872	970.304	503.946	477.051	665.15	696.89	557.611	627.777	599.175	1.04773	1	0.513725	814.403	876.263	787.549	754.331	486.137	551.382	500.716	632.595	808.137	542.708
3B:28538579-28540715_td-k41_contig_56955	5228.64	4230.19	5010.26	6380.16	1937.27	2636.14	2069.7	1905.95	5212.32	2137.27	2.43878	2.01078e-08	0.000431839	6194.13	3674.58	7077.54	3427.64	2648.86	2258.93	2231.79	2282.33	5093.47	2355.48	2.16239	0.0330683	0.00478396	4062.01	4405.34	4118.82	4858.95	2074.04	3357.86	3312.71	2935.94	4361.28	2920.14	1.49352	0.169227	0.61413	3040.37	3353.68	3682	3638.33	2722.18	3510.33	2621.4	4114.08	3428.6	3241.99
IWGSC_CSS_4AL_scaff_7130328:2045-3096_Traes_4AL_F24A42899	2.72325	0	1.94725	8.4171	29.5113	38.3577	26.1035	29.2225	3.2719	30.7987	0.106235	2.0327e-08	1.04671e-15	0	1.92336	1.19715	2.62119	14.6404	29.8701	13.593	19.4833	1.43542	19.3967	0.0740036	3.40361e-06	3.90174e-12	2.42725	3.21871	1.10513	0	4.54335	8.23206	4.51939	6.95926	1.68777	6.06351	0.278349	0.363365	0.0142295	2.9759	1.68189	0	0	6.64641	10.5226	7.53472	5.89832	1.16445	7.6505
7A:55838921-55842123_Traes_7AS_A627A1085	187.904	196.481	304.744	241.29	84.7259	61.3724	66.7646	63.3154	232.605	69.0446	3.36891	2.08597e-08	4.28029e-07	217.422	226.957	174.784	221.053	99.3453	84.9431	79.8587	88.1389	210.054	88.0715	2.38504	2.7109e-06	0.000650398	315.543	280.028	275.177	318.414	90.1097	102.901	123.831	115.698	297.29	108.135	2.74926	2.5345e-06	0.000857394	182.522	216.963	185.577	282.274	86.4033	92.5985	77.4021	91.4239	216.834	86.957
7B:208151326-208151796_td-k41_contig_26451	42.2104	66.3611	59.391	58.9197	11.4237	11.5073	15.0597	11.3643	56.7205	12.3388	4.59694	2.08956e-08	1.06404e-07	29.8656	31.7355	38.3087	34.0754	10.4574	8.40097	5.94692	11.1333	33.4963	8.98466	3.72817	3.20152e-05	5.18926e-05	24.2725	47.2077	24.3129	33.8472	24.2312	23.873	35.2512	23.4875	32.4101	26.7107	1.21337	0.893993	0.984307	16.8634	16.8189	15.6956	24.0233	11.3938	22.0974	15.7544	33.9153	18.3503	20.7902
7A:12583113-12589130_Traes_7AS_C9F2830A9	667.197	452.817	537.44	520.458	189.443	229.187	222.381	192.381	544.478	208.348	2.6133	2.08974e-08	0.000113395	482.629	459.684	454.916	347.744	181.959	206.291	246.372	229.161	436.243	215.946	2.02015	0.000157519	0.0134722	230.589	268.226	219.921	310.892	177.948	241.199	239.528	227.916	257.407	221.648	1.16133	0.879471	0.820344	225.176	193.417	199.426	199.393	186.099	205.19	204.807	271.323	204.353	216.855
IWGSC_CSS_7BS_scaff_3163013:4031-14085_Traes_7BS_E67B3797A	129.354	148.336	141.175	176.759	403.638	363.44	394.564	401.809	148.906	390.863	0.380969	2.09224e-08	7.77987e-11	247.287	194.26	282.527	169.503	402.61	406.047	406.09	463.889	223.394	419.659	0.532324	0.000309523	1.75399e-05	127.431	106.217	91.7258	85.2447	94.653	105.37	87.6761	87.8606	102.655	93.89	1.09335	0.992112	0.662604	133.915	137.915	168.958	138.134	150.019	115.748	130.83	143.034	144.731	134.908
6A:5761090-5767237_Traes_6AS_3ECEA185C	119.823	101.493	105.151	92.5881	354.135	290.56	224.891	312.518	104.764	295.526	0.3545	2.11625e-08	1.52276e-11	91.9862	181.758	96.969	77.7619	202.874	149.351	335.576	321.939	112.119	252.435	0.444149	0.0416892	6.16182e-07	38.836	68.6658	58.5719	76.4695	97.6819	57.6244	65.9831	66.9829	60.6358	72.0681	0.841368	0.87589	0.133937	54.5581	30.274	28.6214	32.4314	40.8279	33.6722	68.4974	35.3899	36.4712	44.5969
IWGSC_CSS_7AL_scaff_4511334:10038-11289_KukriC5179_5	5.4465	3.90359	3.89449	8.4171	38.0791	37.3988	45.1791	26.7873	5.41542	36.861	0.146915	2.15348e-08	1.45341e-14	9.557	3.84673	13.1686	11.3585	53.3327	92.4107	57.7701	54.7389	9.48271	64.5631	0.146875	4.4482e-09	4.60986e-18	4.85451	3.21871	3.31539	5.01439	8.32947	9.05526	1.80776	6.08935	4.10075	6.32046	0.648806	0.871603	0.249481	4.95983	2.52283	7.38616	2.40233	8.54538	2.10451	7.53472	5.89832	4.31779	6.02073
IWGSC_CSS_6BL_scaff_1895126:1-764_Traes_6BL_9D0E0A1D6	16.3395	33.8311	23.3669	29.4599	121.853	74.7976	142.063	136.372	25.7494	118.771	0.216798	2.18785e-08	1.08398e-17	37.0334	49.0457	40.703	101.353	152.678	204.424	180.956	179.989	57.0337	179.512	0.317716	1.17587e-08	7.17024e-11	36.4088	43.989	29.8385	28.8328	52.2485	50.2156	47.0016	55.6741	34.7673	51.2849	0.677924	0.522249	0.0238511	17.8554	26.9102	45.2402	37.2361	84.5044	36.829	77.4021	23.5933	31.8105	55.5822
4A:140719659-140723581_Traes_4AL_8256E3FCE	14.9779	5.20479	4.86811	11.2228	45.6949	48.9061	45.681	51.1393	9.0684	47.8553	0.189496	2.18892e-08	1.89967e-14	9.557	12.5019	16.7601	18.3483	55.4242	80.2759	96.8499	100.2	14.2918	83.1875	0.171802	2.76513e-11	1.17804e-17	4.85451	9.65612	6.63078	3.76079	13.63	18.9337	10.8465	12.1787	6.22555	13.8973	0.44797	0.333401	0.00865913	1.98393	1.68189	4.61635	4.80466	5.69692	18.9406	13.6995	7.3729	3.27171	11.4275
5B:243623174-243624574_Traes_5BL_A8B4F5EC6	656.304	1626.5	1963.8	1245.73	3609.9	3866.46	5013.37	5154.52	1373.08	4411.06	0.311282	2.20535e-08	3.53053e-15	647.487	758.767	1005.6	1402.33	3790.81	5118.99	3715.13	3511.64	953.548	4034.14	0.23637	1.7046e-14	5.06425e-19	1902.97	2436.56	3173.93	3161.57	3427.95	5253.7	5451.29	4177.29	2668.76	4577.56	0.583009	0.0322624	0.000330188	894.753	867.012	883.569	1453.41	1482.15	1075.41	2206.99	1083.82	1024.69	1462.09
IWGSC_CSS_4BL_scaff_6158795:1-233_Traes_4BL_46BD0CCBB	88.5057	106.698	44.7866	30.8627	536.915	326.041	343.863	586.073	67.7133	448.223	0.151071	2.40756e-08	4.73428e-29	56.1474	212.532	47.8859	140.67	264.572	154.018	463.86	416.572	114.309	324.756	0.351984	0.0689695	1.14164e-09	19.418	124.457	75.1488	156.7	81.7802	58.4476	93.0994	101.779	93.9308	83.7766	1.12121	1	0.736397	21.8232	114.368	34.161	12.0116	22.7877	31.5677	65.0726	28.017	45.591	36.8612
4A:71636218-71638840_Traes_4AS_0C71E39B4	28.5941	7.80718	68.1536	9.81995	172.308	190.83	236.939	317.389	28.5937	229.366	0.124664	2.43991e-08	2.17357e-30	15.5301	42.314	14.3658	45.4339	252.023	352.841	383.152	363.689	29.4109	337.926	0.0870336	1.6702e-32	1.69663e-36	2.42725	5.36451	11.0513	5.01439	4.54335	3.29282	0.903878	2.60972	5.96436	2.83744	2.10202	0.68938	0.541557	67.4536	27.7511	7.38616	22.8221	37.03	6.31353	29.4539	1.47458	31.3533	18.568
2B:269092052-269096769_Traes_2BL_0E71854E6	223.307	320.095	197.645	273.556	670.192	589.75	587.83	850.699	253.651	674.618	0.375992	2.44569e-08	1.85843e-11	340.468	358.707	399.848	781.114	857.507	1181.74	931.968	872.112	470.034	960.831	0.489196	0.00370629	3.78043e-06	246.366	595.461	458.629	240.691	465.693	595.178	492.613	635.032	385.287	547.129	0.704197	0.608028	0.0137426	351.156	174.916	213.275	85.2827	565.894	441.947	463.043	364.221	206.157	458.776
IWGSC_CSS_7BL_scaff_6640273:691-4137_td-k51_contig_24130_td-k35_contig_23975	1783.73	2361.67	2186.76	918.867	6055.52	4218.39	4766.89	5213.78	1812.76	5063.65	0.357994	2.44569e-08	3.28136e-12	1062.02	3065.84	1066.66	1637.37	4597.07	3202.64	6595.99	6629.9	1707.97	5256.4	0.324932	0.00223058	3.39661e-12	503.655	1504.21	1252.11	1242.32	1224.43	1194.47	1340.45	1364.88	1125.57	1281.06	0.878627	0.960914	0.153947	337.268	424.676	293.6	222.215	301.937	374.603	1018.56	319.984	319.44	503.77
3A:154192985-154197891_Traes_3AL_BAAD1325D	895.95	616.767	967.781	1075.99	279.881	254.12	298.182	261.379	889.121	273.39	3.2522	2.45941e-08	2.81493e-07	960.479	838.586	638.08	637.822	437.119	396.713	416.285	392.45	768.742	410.642	1.87205	0.000475745	0.034522	220.88	50.4264	267.441	131.628	246.098	329.282	325.396	260.972	167.594	290.437	0.57704	0.237834	0.000394705	613.034	685.369	493.949	541.725	522.218	484.038	412.355	536.747	583.519	488.839
5B:203659529-203660337_td-k61_contig_11713	9.53138	5.20479	0.973623	12.6257	33.3192	43.1525	43.1711	43.022	7.08386	40.6662	0.174195	2.49644e-08	3.17504e-14	3.58388	16.3486	16.7601	5.24237	41.8296	61.6071	50.1241	39.8945	10.4837	48.3638	0.216768	4.33419e-08	5.55272e-12	1.21363	0	1.10513	5.01439	59.8207	46.9227	33.4435	53.9343	1.83329	48.5303	0.0377761	5.2748e-17	1.45795e-25	2.9759	0.840943	0	0	37.9795	37.8812	29.4539	35.3899	0.95421	35.1761
6A:189432425-189433407_td-k55_contig_20832	2.72325	2.60239	1.94725	0	55.2146	112.196	79.8163	42.2102	1.81822	72.3594	0.0251277	2.58599e-08	8.3942e-37	3.58388	2.88504	3.59145	1.74746	132.809	84.0097	110.443	96.4889	2.95196	105.938	0.027865	7.05323e-35	1.71604e-41	2.42725	8.58322	2.21026	0	5.30057	1.64641	3.61551	0	3.30518	2.64062	1.25167	1	1	1.98393	2.52283	0	2.40233	1.89897	0	2.05492	0	1.72727	0.988474
4A:33199000-33199781_td-k25_contig_69233	2.72325	2.60239	9.73623	5.6114	24.7514	44.1114	49.697	37.3398	5.16832	38.9749	0.132606	2.58714e-08	5.4433e-16	8.36238	1.92336	7.18289	4.36864	36.6009	29.8701	55.2214	40.8222	5.45932	40.6287	0.134371	1.12871e-10	1.20436e-15	0	1.0729	1.10513	0	0.757224	0.823206	3.61551	4.34954	0.544508	2.38637	0.228174	0.744467	0.181978	0	0	1.84654	2.40233	0.949487	1.05226	2.7399	1.47458	1.06222	1.55406
IWGSC_CSS_2BS_scaff_5243941:1482-2487_Traes_2BS_A98314FCF	39.4872	28.6263	37.9713	32.2656	125.661	121.786	106.924	116.078	34.5876	117.612	0.294082	2.58761e-08	9.92655e-13	60.9259	142.329	46.6888	92.6153	198.691	154.951	231.93	256.067	85.6397	210.41	0.407014	0.00103127	1.35354e-07	29.127	15.0206	48.6257	42.6223	18.1734	12.3481	33.4435	21.7477	33.8489	21.4282	1.57965	0.666082	0.63661	27.775	18.5008	11.0792	12.0116	23.7372	25.2541	27.399	11.7966	17.3417	22.0467
2A:139705024-139713955_Traes_2AS_BDB406ADE	5322.6	6016.74	6302.26	6695.81	2782.63	3014.92	2435.65	2009.05	6084.35	2560.56	2.37618	2.60067e-08	0.000627721	5257.55	3797.68	4885.56	3149.79	3385.06	2834.86	2767.87	2724.88	4272.65	2928.17	1.45915	0.0884815	0.502136	3905.45	3807.73	3963	2961	2096	3643.51	3437.45	3256.06	3659.29	3108.25	1.17728	0.789638	0.876605	3106.83	3391.52	3077.26	2509.23	2516.14	3009.45	2426.86	3227.86	3021.21	2795.08
3B:9814825-9815359_KukriC7524_1	1.36163	7.80718	1.94725	1.40285	25.7034	42.1935	29.6174	23.5403	3.12973	30.2636	0.103415	2.60067e-08	2.37313e-15	7.16775	18.2719	3.59145	6.1161	21.9605	19.6023	23.7877	25.05	8.78681	22.6001	0.388795	0.0211079	0.000275272	4.85451	11.8019	2.21026	5.01439	7.57224	4.11603	7.23102	11.3088	5.97027	7.55702	0.79003	0.998574	0.405039	2.9759	6.72755	3.69308	4.80466	4.74744	3.15677	10.2746	8.84748	4.55029	6.75657
7B:113318624-113324816_Traes_7BS_E84316DC2	269.602	274.553	142.149	190.788	27.6073	26.8504	40.1592	32.4694	219.273	31.7716	6.90154	2.63234e-08	7.16192e-18	258.039	91.3597	175.981	421.137	25.0978	21.4691	22.9381	16.7	236.629	21.5513	10.9798	0.00158658	9.19296e-27	378.651	284.319	329.329	131.628	67.393	159.702	87.6761	80.0315	280.982	98.7006	2.84681	0.0291076	0.000352091	244.023	317.877	233.587	725.503	186.099	150.473	156.859	107.644	380.248	150.269
1A:1260441-1262625_Traes_1AS_2E8E096B8	190.628	169.156	124.624	85.5739	462.661	318.369	360.93	415.609	142.495	389.392	0.365943	2.75471e-08	3.72805e-11	111.1	267.347	88.589	160.766	338.82	225.893	439.223	449.045	156.951	363.245	0.432079	0.019841	3.58238e-07	42.4769	43.989	75.1488	47.6367	111.312	111.956	140.101	105.259	52.3129	117.157	0.44652	0.0035396	5.34564e-06	69.4376	56.3432	28.6214	27.6268	42.7269	28.4109	101.376	32.4408	45.5072	51.2387
IWGSC_CSS_2AL_scaff_6347039:151-4594_Traes_2AL_837BCD21C	15066.4	17645.5	15241.1	21133.9	7627.24	8721.59	6831.07	5485.71	17271.7	7166.4	2.4101	2.77982e-08	0.000492584	14088.2	12066.2	13499	11039.6	8099.25	7143.63	7306.22	7021.43	12673.3	7392.63	1.71431	0.00262092	0.109895	11264.9	16814.5	12517.8	9880.86	8380.2	12603.3	12175.2	11958.6	12619.5	11279.3	1.11882	0.893993	0.735692	8232.32	8950.16	7934.58	7485.66	7590.2	9075.71	7943.65	9918.02	8150.68	8631.89
1B:271476477-271483509_Traes_1BL_46DCF8472	260.071	284.962	274.562	138.882	731.118	555.228	603.893	595.814	239.619	621.513	0.385541	2.79251e-08	1.6886e-10	269.985	658.752	226.261	525.985	788.488	1028.65	795.188	831.289	420.246	860.904	0.488144	0.00556593	7.2902e-06	276.707	416.286	248.654	250.72	450.548	265.895	209.7	330.565	298.092	314.177	0.948802	1	0.267738	199.385	170.711	265.902	180.175	331.371	232.549	300.704	182.848	204.043	261.868
IWGSC_CSS_2BL_scaff_8006213:432-3625_Traes_2BL_ACB3018DD	25.8709	41.6383	42.8394	12.6257	124.709	88.2228	127.003	94.973	30.7436	108.727	0.282759	2.8326e-08	1.20821e-12	44.2011	55.7775	27.5344	41.0653	129.672	175.487	141.877	146.589	42.1446	148.406	0.283982	4.02451e-10	2.29646e-12	32.7679	41.8432	32.0488	28.8328	93.8958	31.2818	47.0016	67.8528	33.8732	60.008	0.564477	0.443324	0.00126936	30.7509	17.6598	29.5446	24.0233	53.1713	31.5677	45.2083	35.3899	25.4947	41.3343
7A:180316656-180324135_Traes_7AL_B6F334692	912.29	910.838	889.891	1035.3	340.808	360.563	382.516	397.75	937.081	370.409	2.52985	2.83719e-08	0.000242561	739.473	664.522	784.132	820.431	352.414	343.506	403.541	357.195	752.14	364.164	2.06539	2.63903e-05	0.00714474	654.145	700.605	667.499	777.231	372.554	526.852	504.364	484.538	699.87	472.077	1.48253	0.209916	0.647223	567.404	550.818	456.095	749.527	451.006	384.073	340.432	594.256	580.961	442.442
5A:131271101-131273943_Traes_5AL_1C1842EF9	40.8488	33.8311	64.2591	28.057	144.7	119.868	142.063	146.112	41.749	138.186	0.302122	2.89391e-08	1.31429e-12	34.6441	45.199	45.4916	50.6763	142.221	158.685	145.275	134.528	44.0028	145.177	0.303097	3.61685e-09	1.58518e-11	14.5635	13.9477	15.4718	23.8184	20.4451	18.1105	30.7318	18.2681	16.9504	21.8889	0.774383	0.870438	0.162165	19.8393	15.9779	20.3119	15.6151	20.8887	17.8883	17.1244	41.2882	17.9361	24.2974
7A:55323366-55329431_Traes_7AS_D1A84E231	906.843	1285.58	1247.21	1383.21	556.906	584.956	430.707	349.858	1205.71	480.607	2.50873	2.91706e-08	0.000204119	887.607	940.524	912.227	695.488	701.691	599.269	592.993	561.306	858.962	613.815	1.39938	0.125378	0.593888	631.086	1438.76	869.737	683.211	622.438	821.559	948.168	882.956	905.699	818.78	1.10616	0.963812	0.719295	541.613	573.523	546.576	432.419	648.5	721.847	663.055	799.222	523.533	708.156
3A:160512309-160512725_td-k41_contig_17774_td-k63_contig_16189	1026.67	1591.36	1000.88	799.625	140.893	130.416	180.716	156.665	1104.63	152.173	7.2591	2.9535e-08	1.10255e-22	350.025	873.207	308.864	962.849	151.632	101.745	118.938	126.178	623.736	124.623	5.00497	0.00824911	1.16525e-15	672.349	1276.75	570.247	559.105	683.016	978.792	881.281	740.291	769.614	820.845	0.937587	1	0.286221	680.488	675.277	435.783	672.652	603.874	404.066	519.896	373.069	616.05	475.226
IWGSC_CSS_7AS_scaff_4247838:0-1236_Traes_7AS_81CB82499	1072.96	926.452	699.061	886.602	396.974	398.92	313.743	320.635	896.269	357.568	2.50657	3.02482e-08	0.000243629	978.398	1124.21	779.344	1138.47	393.198	560.065	449.417	434.2	1005.1	459.22	2.18872	1.83312e-06	0.00163181	473.314	351.912	453.103	396.137	335.45	486.515	316.357	354.052	418.617	373.094	1.12202	0.94715	0.708096	473.167	592.024	487.486	440.827	386.441	400.909	313.033	386.34	498.376	371.681
IWGSC_CSS_2AL_scaff_1340591:21-760_Traes_2AL_C787D1A97	1730.63	1643.41	1669.76	1499.65	573.09	613.724	734.913	708.645	1635.86	657.593	2.48765	3.04129e-08	0.000271025	1619.91	1409.82	1331.23	1815.61	625.352	673.011	732.321	737.584	1544.14	692.067	2.23121	9.22606e-07	0.00122832	902.938	692.022	768.065	730.848	703.461	741.708	654.407	648.081	773.468	686.915	1.126	0.935034	0.708096	945.343	946.902	967.587	1020.99	813.711	737.631	749.362	970.274	970.205	817.744
2A:221074124-221076559_Traes_2AL_627154C03	1011.69	1116.43	1101.17	1019.87	361.751	407.551	458.818	471.618	1062.29	424.935	2.49989	3.04591e-08	0.000265656	1070.38	897.249	800.892	1072.94	395.29	407.914	417.134	452.756	960.366	418.273	2.29603	5.26609e-07	0.000742247	566.764	284.319	496.203	407.419	446.005	485.691	396.802	448.002	438.676	444.125	0.987731	1	0.350658	572.364	617.252	642.596	645.025	537.41	553.487	526.745	644.391	619.309	565.508
IWGSC_CSS_2AL_scaff_6431863:3647-7691_Traes_2AL_B54327BE8	46.2953	35.1323	41.8658	33.6684	120.901	122.745	138.549	121.76	39.2405	125.989	0.31146	3.04591e-08	4.27371e-12	69.2883	115.402	50.2802	91.7415	106.665	120.414	115.54	114.117	81.6779	114.184	0.715318	0.29317	0.0377205	49.7587	36.4787	37.5744	33.8472	37.104	35.3979	33.4435	33.0565	39.4147	34.7504	1.13422	0.979242	0.804142	23.8072	42.0472	20.3119	26.4256	36.0805	27.3587	30.1389	19.1695	28.148	28.1869
4A:29491441-29495146_Traes_4AS_5C2E130E1	751.618	793.73	817.843	1119.47	294.161	411.387	254.509	228.909	870.666	297.241	2.92916	3.06637e-08	4.48482e-06	820.708	586.626	855.961	518.995	372.283	282.833	329.629	308.022	695.572	323.192	2.1522	0.000431766	0.00497296	677.204	1359.37	944.886	1002.88	589.878	818.267	928.282	771.608	996.084	777.009	1.28195	0.628848	1	606.091	558.386	465.328	511.696	550.703	716.586	498.661	620.798	535.375	596.687
IWGSC_CSS_1BL_scaff_3885888:1863-2341_Traes_1BL_BCA1AABF7	1.36163	1.3012	6.81536	2.8057	72.3502	88.2228	90.3581	31.6577	3.07097	70.6472	0.0434691	3.06637e-08	8.16708e-33	20.3086	3.84673	10.7743	2.62119	140.129	300.568	124.036	113.189	9.38772	169.48	0.0553912	1.78839e-05	9.17227e-41	32.7679	2.14581	9.94617	8.77519	6.05779	0.823206	1.80776	1.73981	13.4088	2.60714	5.14309	0.571277	0.00334199	8.92769	2.52283	10.156	4.80466	24.6867	34.7244	5.47979	2.94916	6.60279	16.96
IWGSC_CSS_7BL_scaff_6481406:6-2126_Traes_7BL_9865CAE85	61.2732	93.6862	63.2855	61.7254	177.068	217.68	196.78	211.863	69.9926	200.848	0.348486	3.07816e-08	3.39613e-11	102.738	97.1298	83.8004	92.6153	224.834	279.099	176.709	178.133	94.0708	214.694	0.438163	2.13052e-05	3.83215e-07	158.985	185.612	98.3566	107.809	310.462	97.9615	84.9645	201.819	137.691	173.802	0.79223	0.946909	0.0492541	119.036	63.0707	155.109	117.714	144.322	128.375	158.914	240.357	113.732	167.992
1A:228753440-228757764_Traes_1AL_015BAE72C	706.684	713.056	627.987	287.584	1528.87	1535.27	1315.21	1450.57	583.828	1457.48	0.400573	3.08368e-08	4.5573e-10	322.549	1088.62	232.247	655.297	1201.55	938.108	1406.87	1349.92	574.679	1224.11	0.469465	0.043664	3.21025e-06	60.6813	108.363	223.236	86.4983	413.444	549.902	611.925	348.833	119.695	481.026	0.248832	7.56567e-06	2.58198e-15	149.787	106.8	66.4754	70.8687	236.422	207.294	428.109	140.085	98.4827	252.978
7B:90129871-90131453_Traes_7BS_6864AD2F2	236.923	186.071	189.856	266.542	64.7344	93.9765	85.3382	57.6332	219.848	75.4206	2.91496	3.09006e-08	2.20856e-05	393.032	291.389	305.273	286.583	111.894	145.617	104.496	94.6334	319.069	114.16	2.79493	9.02097e-09	1.77138e-05	250.007	148.061	200.029	245.705	143.115	142.415	171.737	141.795	210.95	149.765	1.40854	0.438892	0.833242	180.538	138.756	189.27	195.79	188.948	190.458	124.665	166.628	176.088	167.675
1A:166600119-166602765_Traes_1AS_EADB6A2A0	100.76	48.1443	60.3646	60.3226	144.7	199.46	216.859	198.063	67.398	189.771	0.355154	3.09006e-08	5.33668e-11	151.717	123.095	146.052	103.1	167.318	196.023	246.372	239.367	130.991	212.27	0.617097	0.0141029	0.00102018	41.2633	54.718	46.4155	85.2447	23.474	22.2266	29.828	8.69907	56.9104	21.0569	2.7027	0.0275704	0.00861997	30.7509	32.7968	28.6214	39.6384	29.4341	23.1496	17.8093	20.6441	32.9519	22.7593
7A:141004671-141005150_contig14161	148.417	229.011	145.07	194.996	53.3107	55.6187	56.2228	46.2689	179.373	52.8553	3.39367	3.11219e-08	5.76998e-07	106.322	63.471	95.7719	93.489	57.5157	38.2711	34.832	52.8834	89.7634	45.8755	1.95667	0.00433282	0.0482293	108.013	259.642	98.3566	121.599	95.4103	132.536	140.101	100.909	146.903	117.239	1.25302	0.897499	1	47.6143	74.8439	45.2402	58.8571	66.4641	96.8075	63.0176	148.933	56.6389	93.8055
4B:309251914-309252727_td-k21_contig_69476	2.72325	0	0.973623	2.8057	27.6073	14.3842	27.1074	25.1638	1.62564	23.5657	0.0689835	3.12988e-08	6.48141e-16	0	1.92336	5.98574	1.74746	67.9731	41.0714	33.9824	38.0389	2.41414	45.2665	0.0533318	6.67312e-10	6.36312e-24	2.42725	6.43742	2.21026	3.76079	3.78612	2.46962	2.71163	1.73981	3.70893	2.6768	1.38559	0.994684	1	0.991965	2.52283	1.84654	0	1.89897	2.10451	1.36995	4.42374	1.34033	2.44929
5A:32899746-32905452_contig55055	325.429	180.866	188.883	345.101	15.2316	16.302	28.6134	37.3398	260.07	24.3717	10.671	3.20408e-08	1.6845e-25	550.722	499.113	524.351	277.846	25.0978	20.5357	22.0886	30.6167	463.008	24.5847	18.8332	1.97409e-19	2.56265e-40	95.8765	47.2077	98.3566	76.4695	37.104	52.6852	60.5598	43.4954	79.4776	48.4611	1.64003	0.219787	0.455441	131.931	174.075	124.641	80.478	69.3126	95.7553	70.5524	131.238	127.782	91.7145
5B:71685311-71689497_Traes_5BL_8D69C6F52	800.636	1098.21	1198.53	493.803	2207.63	2364.75	2046.11	2457.93	897.795	2269.11	0.39566	3.30889e-08	2.40505e-10	566.252	1078.04	445.339	707.72	2125.99	1304.02	2706.7	2583.86	699.339	2180.14	0.320777	0.000215028	1.68903e-12	468.46	989.216	832.163	1081.86	1084.35	1234.81	1349.49	1313.56	842.924	1245.55	0.676748	0.23006	0.00554342	346.196	391.039	311.142	398.787	490.885	403.014	762.376	591.306	361.791	561.895
IWGSC_CSS_3AS_scaff_3441298:1390-3594_Traes_3AS_8F85243EB	43.572	27.3251	53.5492	64.5311	324.624	266.586	471.368	565.78	47.2444	407.09	0.116054	3.30889e-08	8.02389e-36	69.2883	44.2373	40.703	40.1915	406.793	193.222	763.755	760.778	48.605	531.137	0.0915113	0.000262345	4.67332e-39	24.2725	10.729	25.418	23.8184	59.8207	89.7294	74.118	93.0801	21.0595	79.1871	0.265946	1.0679e-06	3.78336e-11	23.8072	14.296	26.7748	22.8221	92.1003	130.48	53.428	85.5256	21.925	90.3834
6B:201391876-201395096_td-k35_contig_39691	12.2546	14.3132	14.6043	9.81995	55.2146	56.5777	59.2348	65.7506	12.748	59.1944	0.215359	3.32694e-08	8.76932e-14	19.114	11.5402	15.5629	18.3483	62.7444	51.3393	46.7258	43.6056	16.1414	51.1038	0.315855	2.18296e-05	2.17729e-08	6.06813	7.51032	1.10513	7.52159	6.81502	8.23206	11.7504	11.3088	5.55129	9.52657	0.582717	0.73301	0.0973112	11.9036	7.56849	10.156	13.2128	15.1918	5.26128	13.6995	7.3729	10.7102	10.3814
3A:35231540-35232844_Traes_3AS_C738D643E	68.0813	110.602	33.1032	29.4599	165.644	185.076	189.752	212.675	60.3115	188.287	0.320318	3.37018e-08	3.45233e-12	51.3689	100.015	35.9145	58.5398	148.495	106.412	249.771	232.872	61.4595	184.388	0.333317	0.00724368	2.75098e-10	6.06813	42.9161	43.1001	33.8472	33.3179	38.6907	57.8482	28.7069	31.4829	39.6409	0.794201	0.957508	0.147685	0.991965	10.0913	1.84654	4.80466	14.2423	10.5226	23.9741	11.7966	4.43362	15.1339
3A:147963432-147966784_Traes_3AL_20144CE84	23.1476	41.6383	29.2087	32.2656	99.9575	118.909	103.41	107.149	31.565	107.356	0.294021	3.37338e-08	2.32563e-12	78.8453	60.5859	104.152	55.0449	143.266	155.885	176.709	152.156	74.657	157.004	0.475511	0.000110084	2.60676e-06	27.9134	15.0206	22.1026	27.5792	33.3179	30.4586	36.1551	20.0079	23.154	29.9849	0.772188	0.811414	0.12119	21.8232	7.56849	17.5421	15.6151	16.1413	13.6793	15.0694	22.1187	15.6372	16.7522
7B:83531189-83535366_Traes_7BS_DE3B9C449	211.052	208.192	243.406	241.29	56.1666	106.443	90.8601	68.1858	225.985	80.4138	2.81027	3.44181e-08	4.14595e-05	198.308	133.674	184.361	103.974	70.0646	68.1412	62.8675	74.2223	155.079	68.8239	2.25327	0.00220081	0.00487876	183.258	166.3	143.667	145.417	96.1675	144.061	133.774	147.884	159.66	130.472	1.22372	0.773154	0.965325	159.706	175.757	169.882	180.175	146.221	125.218	130.145	172.526	171.38	143.528
3A:175707997-175708572_KukriC22052_1	0	3.90359	7.78898	2.8057	32.3672	32.6041	51.2029	60.8802	3.62457	44.2636	0.081886	3.44181e-08	4.48405e-21	14.3355	2.88504	11.9715	3.49492	43.9211	28.9367	70.5135	79.7889	8.17174	55.79	0.146473	8.14965e-05	1.57266e-17	0	0	0	0	0	0	0	0	0	0	0	0	0	0.991965	0	0.92327	0	2.84846	0	3.42487	1.47458	0.478809	1.93698
[truncated: 95,176 more rows]
[truncated: 3 more columns]
