# Supplementary material for: RNA-seq studies using wheat PHYTOCHROME B and PHYTOCHROME C mutants reveal shared and specific functions in the regulation of flowering and shade-avoidance pathways
Source: BMC Plant Biol. 2016 Jun 21;16:141. doi: 10.1186/s12870-016-0831-3 (PMC4915087; doi:10.1186/s12870-016-0831-3)
Supplement: Additional file 3: — High-confidence PHYB/PHYC-regulated genes. In different tabs, 2202 PHYB-regulated genes, 261 PHYC-regulated genes, 82 genes showing concerted regulation by PHYB and PHYC in the same direction and 22 genes showing concerted regulation by PHYB and PHYC in the opposite direction. Columns describe the genomic locus, the associated longest transcript which mapped to this locus, top BLAST hit and description and e-value, normalized counts from each library, fold-change (wild-type/phy-null mutant, genes highlighted green are upregulated in the phy-null mutant, genes highlighted red are downregulated in the phy-null mutant) and FDR-adjusted P values from DESeq and EdgeR (Padj <0.01 highlighted in yellow). (XLSX 1200 kb) [file 12870_2016_831_MOESM3_ESM.xlsx]

## Sheet: 2202_PhyB_only_HC
Genomic Locus	Longest Contig	Top BLAST hit	Hit description	E-Value	PHYB_WT_rep1_1	PHYB_WT_rep1_2	PHYB_WT_rep1_3	PHYB_WT_rep1_4	phyB_null_rep1_1	phyB_null_rep1_2	phyB_null_rep1_3	phyB_null_rep1_4	PHYB_WT_rep1_mean	phyB_null_rep1_mean	Fold Change	DESeq padj	EdgeR adj P	PHYB_WT_rep2_1	PHYB_WT_rep2_2	PHYB_WT_rep2_3	PHYB_WT_rep2_4	phyB_null_rep2_1	phyB_null_rep2_2	phyB_null_rep2_3	phyB_null_rep2_4	PHYB_WT_rep2_Mean	phyB_null_rep2_mean	Fold Change	DESeq adj P	EdgeR adj P
2A:45376798-45378089	isotig11608__gene=isogroup01319__length=1296__numContigs=3_B	-	-	-	20.4244	26.0239	16.5516	14.0285	7408.28	7309.07	7504.74	7378.67	19.2571	7400.19	0.00260224	1.64576e-195	3.15285e-150	10.7516	11.5402	13.1686	13.9797	7336.91	8814.49	7611.21	7654.17	12.36	7854.19	0.00157368	3.30057e-194	1.53853e-153
2B:217777256-217778563	isotig11608__gene=isogroup01319__length=1296__numContigs=3	-	-	-	16.3395	6.50599	14.6043	16.8342	3198.64	3490.55	3401.98	3237.2	13.571	3332.09	0.00407282	1.1166e-163	2.47536e-131	13.1409	8.65513	8.38004	9.61102	3506.37	4109.94	3644.61	3554.32	9.94677	3703.81	0.00268555	9.72963e-166	2.13975e-133
5B:23302217-23306035	KukriC11160_3	-	-	-	14.9779	15.6144	12.6571	18.2371	2981.59	3853.99	3654.48	3113.01	15.3716	3400.77	0.00452004	1.93473e-162	1.6209e-129	17.9194	28.8504	16.7601	40.1915	3678.91	4440.38	3903.73	4012.64	25.9304	4008.92	0.00646817	4.55383e-143	5.00995e-115
2A:45380136-45382156	Traes_2AL_F39B465B7.1	ribonuclease h2 subunit b	gi|475545435|gb|EMT10493.1| Ribonuclease H2 subunit B [Aegilops tauschii]	1.02184e-72	5.4465	3.90359	4.86811	7.01425	2170.51	2609.29	3072.18	2582.13	5.30812	2608.52	0.00203491	2.32759e-151	9.32463e-139	5.97313	3.84673	8.38004	2.62119	2748.2	3669.36	2988.75	2936.42	5.20527	3085.68	0.00168691	1.2566e-169	8.57678e-138
IWGSC_CSS_4AS_scaff_6014495:2906-4123	Traes_4AS_A760C0F1F.1	plant-specific domain tigr01589 family protein	hypothetical protein F775_28626 [Aegilops tauschii]	1.05097e-58	5.4465	3.90359	4.86811	1.40285	1280.41	1499.79	1523.04	1228.97	3.90526	1383.05	0.00282366	4.75627e-141	2.74226e-121	43.0065	22.1187	22.7458	108.342	2074.75	2873.13	2417.85	2367.69	49.0533	2433.35	0.0201587	3.07184e-100	8.50784e-83
IWGSC_CSS_4BL_scaff_6990079:5811-7061	Traes_4BL_B7855C71D.1	plant-specific domain tigr01589 family protein	hypothetical protein F775_28626 [Aegilops tauschii]	8.49737e-46	4.08488	2.60239	0.973623	2.8057	1224.24	1207.31	1115.92	955.413	2.61665	1125.72	0.00232442	3.01935e-135	5.21036e-119	19.114	18.2719	9.57719	41.0653	1832.14	1947.16	2035.55	2060.6	22.0071	1968.86	0.0111776	3.94664e-116	5.53959e-96
2B:217780545-217785143	Traes_2BL_232B84604.2	ribonuclease h2 subunit b	gi|326496467|dbj|BAJ94695.1| predicted protein [Hordeum vulgare subsp. vulgare]	6.86431e-180	6.80813	11.7108	18.4988	8.4171	3416.64	3923.04	3705.18	2718.5	11.3587	3440.84	0.00330114	1.51572e-129	2.26668e-135	5.97313	11.5402	23.943	11.3585	4691.19	4624.27	4071.09	3950.48	13.2037	4334.26	0.00304636	2.09737e-166	2.11523e-133
3B:622838471-622841711	td-k51_contig_72276	sd1	unnamed protein product [Triticum aestivum]	0	9.53138	10.4096	13.6307	19.6399	1784	1793.22	1433.18	1751.72	13.3029	1690.53	0.00786905	1.51572e-129	7.29469e-109	26.2818	24.042	28.7316	27.0856	3490.68	3132.63	3335.37	3137.75	26.5352	3274.11	0.00810457	7.54988e-135	1.11664e-108
IWGSC_CSS_6BL_scaff_3720037:451-2072	Traes_6BL_B51240ACF.1	photosystem ii 10 kda chloroplastic	Photosystem II 10 kDa polypeptide, chloroplastic [Aegilops tauschii]	4.72042e-73	432.997	581.635	300.849	422.258	57801.2	72835.6	84977.3	76885.1	434.435	73124.8	0.00594101	8.0158e-129	1.1344e-136	10026.5	6702.92	6508.9	17850.3	94697	158706	101260	101874	10272.1	114134	0.0900007	6.92632e-16	3.26545e-43
2A:117010284-117011193	Traes_2AS_8F6BE423E.1	auxin-induced protein 6b-like	gi|473905228|gb|EMS49368.1| hypothetical protein TRIUR3_20652 [Triticum urartu]	1.32554e-65	14.9779	3.90359	6.81536	33.6684	1020.52	1297.45	1363.4	1115.32	14.8413	1199.17	0.0123763	1.47039e-112	1.63746e-96	99.1539	14.4252	63.4489	17.4746	1496.45	1678.33	1570.84	1507.64	48.6256	1563.31	0.0311042	1.13142e-86	3.92955e-72
2A:29592789-29594970	Traes_2AL_9FD39E3F9.2	ribonuclease h2 subunit b	gi|326496467|dbj|BAJ94695.1| predicted protein [Hordeum vulgare subsp. vulgare]	1.66039e-110	5.4465	3.90359	2.92087	4.20855	1030.99	1138.27	1087.81	797.124	4.11988	1013.55	0.00406481	5.06969e-109	6.86143e-110	2.38925	5.77009	7.18289	5.24237	1478.68	1543.91	1326.16	1349.92	5.14615	1424.67	0.00361218	7.76132e-134	5.51696e-113
2B:36323193-36323879	Traes_2BS_EA4D55C79.1	flowering-promoting factor 1-like protein 5-like	hypothetical protein F775_32604 [Aegilops tauschii]	7.52598e-64	21.786	22.1204	29.2087	33.6684	4395.28	3850.16	4097.24	5528.73	26.6959	4467.85	0.0059751	2.96904e-103	2.26329e-126	53.7581	25.0037	75.4203	22.7169	2262.98	752.354	3525.68	3612.77	44.2248	2538.44	0.017422	3.37598e-08	2.00994e-89
7B:120031138-120036539	Traes_7BL_8BCDD43E2.2	plant protein family expressed	gi|326520207|dbj|BAK04028.1| predicted protein [Hordeum vulgare subsp. vulgare]	7.92082e-52	853.74	771.61	858.735	1073.18	6.66384	13.4252	8.53382	13.7995	889.316	10.6056	83.8535	4.38476e-100	5.74096e-78	2113.29	819.352	2087.83	2092.58	13.5946	11.2013	11.8938	6.49445	1778.26	10.7961	164.714	4.71203e-23	1.5886e-97
2A:182414528-182415213	Traes_2AS_329CCD131.1	flowering-promoting factor 1-like protein 5-like	gi|472909785|gb|EMS35779.1| hypothetical protein TRIUR3_30879 [Triticum urartu]	5.00559e-64	53.1034	68.9635	50.6284	65.934	7622.48	6837.27	8747.67	10301.7	59.6573	8377.29	0.00712132	6.95336e-89	1.18633e-125	38.228	65.3943	47.8859	114.458	6594.43	4889.36	8152.38	8355.57	66.4917	6997.94	0.00950161	1.27471e-50	4.96538e-108
2A:29589203-29592616	td-k41_contig_43863_B	f-box fbd lrr-repeat protein at2g04230-like	hypothetical protein F775_24113 [Aegilops tauschii]	0	16.3395	19.518	23.3669	16.8342	1291.83	1490.2	1295.13	1021.16	19.0147	1274.58	0.0149184	9.88332e-89	2.22445e-91	14.3355	20.1953	16.7601	32.328	2032.92	1953.69	1802.77	1630.11	20.9047	1854.87	0.0112702	3.34205e-115	1.03724e-95
2A:246258425-246259663	Traes_2AL_2224DCC1A.1	cationic peroxidase spc4-like	gi|474004599|gb|EMS52350.1| Peroxidase 66 [Triticum urartu]	1.12215e-165	23.1476	11.7108	7.78898	5.6114	613.073	640.574	553.694	767.09	12.0647	643.608	0.0187454	2.2377e-85	2.39026e-78	87.2077	81.7429	83.8004	103.974	1322.86	1547.65	1634.55	1472.38	89.1812	1494.36	0.0596785	1.07285e-61	1.05187e-52
IWGSC_CSS_5AS_scaff_1187363:22-259	Traes_5AS_F4FD056C2.1	photosystem ii 10 kda chloroplastic	Photosystem II 10 kDa polypeptide, chloroplast [Salmo salar] >gi|209730436|gb|ACI66087.1| Photosystem II 10 kDa polypeptide, chloroplast precursor [Salmo salar]	2.13577e-35	1.36163	7.80718	0.973623	4.20855	378.887	479.472	559.216	504.899	3.58775	480.619	0.00746485	4.48823e-80	3.75846e-87	77.6507	50.9691	44.2945	120.575	661.953	1136.93	695.79	705.111	73.3722	799.946	0.0917214	1.68869e-13	1.2621e-39
1B:107847404-107850535	Traes_1BS_D1FCBFBE8.1	transcription factor apg-like	predicted protein [Hordeum vulgare subsp. vulgare]	0	21.786	16.9156	37.9713	30.8627	2011.53	2426.13	1635.48	1838.58	26.8839	1977.93	0.0135919	5.7618e-76	3.38827e-98	59.7313	24.042	45.4916	39.3178	4331.45	4619.6	3870.6	3786.26	42.1457	4151.98	0.0101507	1.24103e-131	1.24728e-105
2B:36318201-36318948	Traes_2BS_949BC55F4.1	flowering-promoting factor 1-like protein 5	hypothetical protein F775_32604 [Aegilops tauschii]	5.05046e-65	121.185	145.734	58.4174	75.7539	2078.16	1962.96	1740.4	2181.94	100.273	1990.87	0.0503663	6.70875e-75	3.63142e-62	63.3152	192.336	47.8859	166.882	1495.41	598.336	2037.25	2126.47	117.605	1564.36	0.0751774	4.78334e-06	3.32046e-45
6A:198904521-198906311	Traes_6AL_48202E971.1	photosystem ii 10 kda chloroplastic-like	Photosystem II 10 kDa polypeptide, chloroplastic [Aegilops tauschii]	1.58611e-66	147.056	128.819	84.7052	105.214	27711.1	30305.5	40954.8	44449.8	116.448	35855.3	0.00324773	1.08072e-69	2.26954e-154	830.265	737.61	433.368	6503.16	37646.6	70085.6	45833.8	47006.8	2126.1	50143.2	0.0424006	3.33585e-19	9.15061e-64
2A:29595249-29595682	isotig29116__gene=isogroup13568__length=779__numContigs=1	-	-	-	1.36163	0	0	0	309.392	393.167	410.627	284.919	0.340407	349.526	0.000973908	2.66026e-69	8.99669e-90	1.19463	0.961681	1.19715	0	458.034	503.125	437.524	423.067	0.838364	455.437	0.00184079	1.6505e-99	6.49345e-93
IWGSC_CSS_5BL_scaff_10872426:20659-23310	Traes_5BL_8A4A33744.2	f-box domain containing protein isoform x2	gi|326494688|dbj|BAJ94463.1| predicted protein [Hordeum vulgare subsp. vulgare] gi|326504508|dbj|BAJ91086.1| predicted protein [Hordeum vulgare subsp. vulgare]	0	43.572	67.6623	39.9185	36.4741	991.96	814.143	909.605	1034.96	46.9067	937.668	0.0500249	5.35005e-67	1.87269e-59	56.1474	90.398	29.9287	190.473	1418.02	1670.86	1722.91	1669.07	91.7368	1620.22	0.0566201	1.90253e-61	7.92632e-53
2B:9848052-9849347	contig24515	sulfotransferase 17	Sulfotransferase 16 [Triticum urartu]	1.83415e-143	25.8709	33.8311	76.9162	39.2798	892.954	747.017	876.976	971.647	43.9745	872.148	0.0504209	1.04594e-63	6.0369e-59	94.3754	34.6205	104.152	56.7924	1147.18	1399.23	1287.08	1183.85	72.4851	1254.33	0.0577877	2.60538e-63	2.44713e-54
3B:707315741-707320119	isotig15155__gene=isogroup02420__length=2625__numContigs=3	hypothetical protein TRIUR3_04811	hypothetical protein TRIUR3_04811 [Triticum urartu]	0	81.6976	247.227	75.9426	120.645	1610.74	1664.73	1455.77	1811.79	131.378	1635.76	0.0803164	2.1086e-56	2.30804e-48	134.993	191.375	164.009	415.021	1573.84	1652.19	1690.62	1630.11	226.349	1636.69	0.138297	3.30027e-33	2.61527e-30
3B:888653-890687	TRAES3BF035300010CFD_t1	transcription factor bhlh36	unnamed protein product [Triticum aestivum]	2.36001e-110	321.344	398.166	373.871	244.096	0.951977	1.91789	2.00796	4.05868	334.369	2.23412	149.665	4.9151e-53	1.66769e-67	157.691	291.389	129.292	364.345	2.09148	1.86688	3.39824	5.56667	235.679	3.23082	72.9472	2.82422e-10	1.71635e-54
3B:412435568-412439939	CL3632Contig1	nucleoporin seh1	unnamed protein product [Triticum aestivum]	0	61.2732	45.5419	36.024	65.934	721.598	902.366	1001.47	752.479	52.1933	844.478	0.0618054	6.6915e-53	5.98174e-54	120.657	80.7812	98.1662	96.1102	953.715	1214.41	842.764	854.484	98.9287	966.342	0.102374	4.36427e-33	3.5586e-38
3B:9954217-9955317	TRAES3BF053100340CFD_t1	flowering locus t- like protein	unnamed protein product [Triticum aestivum]	1.47398e-123	1.36163	1.3012	0.973623	5.6114	250.37	319.328	319.265	215.922	2.31196	276.221	0.00836996	1.53038e-52	5.40113e-74	1.19463	2.88504	1.19715	1.74746	394.244	286.566	306.691	334.928	1.75607	330.607	0.00531164	9.37554e-81	1.44911e-77
2B:329835855-329836625	td-k25_contig_3700	hypothetical protein TRIUR3_11624	hypothetical protein TRIUR3_11624 [Triticum urartu]	6.27081e-22	0	0	0.973623	2.8057	174.212	138.088	158.629	147.736	0.944831	154.666	0.00610885	1.16468e-51	6.62546e-63	1.19463	0	0	0	162.09	163.352	111.292	107.622	0.298656	136.089	0.00219456	1.37597e-38	1.27471e-58
1B:32399660-32400699	Traes_1BL_D6E1CD173.2	non-specific lipid-transfer protein 2g	gi|326508012|dbj|BAJ86749.1| predicted protein [Hordeum vulgare subsp. vulgare]	1.46684e-31	208.329	135.325	217.118	317.044	2226.67	2616	2389.47	1952.22	219.454	2296.09	0.0955771	2.5295e-51	6.58767e-45	1053.66	823.199	1407.85	678.014	3894.33	4651.34	3187.55	3087.65	990.68	3705.22	0.267374	3.71977e-12	2.66635e-17
6A:38783697-38788858	Traes_6AL_3D0205BDD.1	chaperonin cpn60-like mitochondrial	PREDICTED: uncharacterized protein LOC100825394 [Brachypodium distachyon]	2.61995e-18	517.418	456.72	484.864	681.785	9.51977	21.0968	13.0517	10.5526	535.197	13.5552	39.4828	3.73503e-48	1.07782e-57	799.204	518.346	903.847	523.364	109.803	83.0763	44.1771	41.75	686.19	69.7015	9.8447	9.88789e-13	7.15736e-28
3B:173498132-173501194	KukriC589_8	abc transporter c family member 14-like	ABC transporter C family member 14 [Triticum urartu]	2.53523e-15	893.227	653.201	656.222	1081.6	0.951977	1.91789	1.50597	1.62347	821.062	1.49983	547.438	5.27696e-48	1.04083e-98	2263.82	881.862	1972.9	2084.72	8.36592	6.53409	5.09736	2.78333	1800.82	5.69518	316.202	2.36472e-28	4.52212e-108
3A:169393704-169396106	td-k45_contig_25380	hypothetical protein TRIUR3_04811	hypothetical protein TRIUR3_04811 [Triticum urartu]	0	95.3138	130.12	94.4414	58.9197	932.937	1088.4	1000.47	940.801	94.6987	990.651	0.0955924	2.08718e-46	3.17557e-42	106.322	188.49	93.3776	184.357	1114.76	1052.92	1469.74	1419.5	143.136	1264.23	0.11322	2.02071e-33	5.12382e-35
2B:99660365-99661239	Traes_2BL_600226046.1	flowering promoting factor-like 1	predicted protein [Hordeum vulgare subsp. vulgare]	9.30251e-56	129.354	219.902	104.178	178.162	1481.28	1694.45	1207.79	1523.63	157.899	1476.79	0.106921	1.69504e-45	1.21857e-40	100.349	172.141	73.026	145.913	1766.25	1620.45	1445.95	1564.23	122.857	1599.22	0.0768229	2.41342e-52	2.44462e-45
IWGSC_CSS_7BL_scaff_6685401:297-3797	Traes_7BL_D5E233F60.1	glyceraldehyde-3-phosphate dehydrogenase	glyceraldehyde-3-phosphate dehydrogenase [Triticum aestivum] >gi|475596279|gb|EMT23312.1| Glyceraldehyde-3-phosphate dehydrogenase, cytosolic [Aegilops tauschii]	1.96337e-168	6210.38	5963.39	6980.87	6871.16	803.468	838.117	715.335	620.166	6506.45	744.271	8.74204	2.24036e-45	3.97046e-28	11529.3	5547.94	11159.8	8683.99	824.043	800.893	571.754	646.661	9230.27	710.838	12.9851	7.30615e-14	1.20562e-37
4B:272665780-272676418	Traes_4BL_84706BB7B.2	sporulation-specific protein 15-like	gi|475597997|gb|EMT23791.1| hypothetical protein F775_02084 [Aegilops tauschii]	0	8.16976	3.90359	8.7626	7.01425	276.073	278.094	192.764	221.604	6.96255	242.134	0.028755	2.9122e-45	4.74909e-57	8.36238	9.61681	8.38004	5.24237	169.41	154.951	152.921	152.156	7.9004	157.359	0.0502061	1.61319e-37	1.18356e-40
7A:13691304-13696330	Traes_7AS_4007DA67C.1	trimethylguanosine synthase	Trimethylguanosine synthase [Aegilops tauschii]	9.16592e-12	420.742	355.227	442.998	570.96	5.71186	14.3842	9.5378	5.68215	447.482	8.82899	50.6833	1.05827e-44	6.48089e-60	551.917	463.53	428.579	463.95	12.5489	10.2679	5.09736	12.0611	476.994	9.9938	47.729	3.82897e-77	1.35517e-58
6A:203803619-203811528	Traes_6AL_94CA6F0D8.2	protein lutein deficient chloroplastic	gi|474377996|gb|EMS64313.1| Cytochrome P450 97B2, chloroplastic [Triticum urartu]	0	10362	6185.89	6381.12	8513.9	63793.9	66186.3	62587.1	57335.3	7860.72	62475.6	0.125821	1.34658e-44	6.55539e-38	27304.4	24010.3	27584.7	28668.8	86710.6	104269	92593.6	91408.4	26892	93745.4	0.286862	5.65943e-16	1.8483e-15
3B:412440772-412442185	isotig23352__gene=isogroup07804__length=958__numContigs=1_B	hypothetical protein F775_20624	hypothetical protein F775_20624 [Aegilops tauschii]	1.46246e-15	5.4465	2.60239	0.973623	5.6114	162.788	199.46	229.911	156.665	3.65848	187.206	0.0195425	1.48656e-44	1.3179e-57	21.5033	6.73177	2.3943	7.86356	213.331	307.102	232.78	199.472	9.62322	238.171	0.0404046	6.19612e-35	4.26636e-49
2A:11993548-11996065	Traes_2AS_9AEA9BDEA.1	amelogenin precursor like protein	gi|473849334|gb|EMS47464.1| Transcription factor bHLH47 [Triticum urartu]	1.12362e-140	47.6569	66.3611	204.461	130.465	2969.21	4190.58	3904.98	4934.54	112.236	3999.83	0.0280602	2.37876e-43	9.12051e-82	108.711	40.3906	73.026	27.9593	6517.05	5497.04	6361.51	5999.94	62.5217	6093.88	0.0102598	3.03597e-136	7.30415e-108
3A:83351188-83355845	Traes_3AL_7199364DD.1	chitinase domain-containing protein 1	Chitinase domain-containing protein 1 [Triticum urartu]	1.00806e-128	1534.55	1240.04	978.491	1477.2	10486	10448.6	10445.4	8938.83	1307.57	10079.7	0.129723	3.72072e-43	6.04632e-37	2181.39	1420.4	1655.66	1425.05	10317.3	11679.2	9879.54	10009.8	1670.62	10471.5	0.159541	6.37442e-33	6.70025e-29
6B:34786398-34791506	Traes_6BS_A04459F9F.2	linalool chloroplastic	gi|326495128|dbj|BAJ85660.1| predicted protein [Hordeum vulgare subsp. vulgare] gi|326499782|dbj|BAJ90726.1| predicted protein [Hordeum vulgare subsp. vulgare]	0	4683.99	6358.95	4656.84	4674.3	704.463	355.768	165.657	232.156	5093.52	364.511	13.9736	4.51301e-43	4.57622e-41	858.936	1346.35	651.249	487.541	313.722	342.573	138.478	142.878	836.02	234.413	3.56644	0.00899049	1.81139e-09
5A:143302534-143308175	Traes_5AL_69D2D5116.2	oxysterol-binding protein 2a-like	gi|475554052|gb|EMT12148.1| Oxysterol-binding protein-C2F12.05c-like protein [Aegilops tauschii]	0	155.225	162.65	148.964	152.911	1328.01	1399.1	1352.36	1341.8	154.938	1355.32	0.114318	1.15532e-42	1.08136e-38	174.415	252.922	178.375	181.736	1674.23	1597.12	1825.71	2024.41	196.862	1780.37	0.110574	6.63261e-42	1.15061e-36
4A:207429539-207430382	Traes_4AL_56EE69795.1	-	-	-	14.9779	16.9156	22.3933	56.114	323.672	404.674	343.863	339.305	27.6002	352.879	0.0782144	3.86741e-42	5.35664e-44	58.5366	26.9271	62.2517	10.4847	670.319	725.284	599.79	669.856	39.55	666.312	0.0593566	1.58822e-57	2.75957e-51
IWGSC_CSS_3AS_scaff_3273571:4658-6683	contig79538_B	-	-	-	126.631	100.192	110.019	152.911	0	8.63049	1.50597	0	122.438	2.53411	48.316	4.28232e-42	5.38126e-39	134.993	81.7429	162.812	108.342	4.18296	0.933441	0.84956	0	121.973	1.49149	81.779	2.97687e-23	3.28791e-41
3B:138452861-138458916	td-k63_contig_33144;td-k41_contig_17316	boron transporter	unnamed protein product [Triticum aestivum]	0	1774.2	1795.65	2253.94	1401.45	97.1016	84.387	66.7646	70.621	1806.31	79.7186	22.6586	7.30981e-41	1.10243e-52	760.976	801.081	747.021	615.979	59.6072	40.138	69.6639	51.9556	731.264	55.3412	13.2137	8.19062e-50	3.13471e-35
6B:140436135-140441168	Traes_6BL_DB331FEAE.1	rop guanine nucleotide exchange factor 14 isoform x2	predicted protein [Hordeum vulgare subsp. vulgare]	0	72.1662	66.3611	94.4414	86.9767	775.861	769.073	689.734	745.985	79.9863	745.163	0.107341	2.33813e-40	3.68768e-39	131.409	72.1261	134.081	45.4339	1056.2	750.487	1060.25	1047.46	95.7624	978.599	0.0978566	6.37938e-43	4.13624e-40
5A:144803855-144804376	Traes_5AL_96274800D.1	flowering locus t- like protein	hypothetical protein F775_20562 [Aegilops tauschii]	2.95645e-45	1.36163	0	0	2.8057	107.573	111.237	118.47	93.3496	1.04183	107.657	0.00967728	9.87234e-40	6.3475e-51	0	0	0	0	88.8879	83.0763	77.31	80.7167	0	82.4977	0	8.64383e-40	2.28549e-45
IWGSC_CSS_6BL_scaff_3463053:6-612	Traes_6BL_AE7D095E6.1	cbs domain-containing protein ddb_g0289609-like isoform x1	PREDICTED: CBS domain-containing protein DDB_G0289609-like isoform X1 [Brachypodium distachyon]	0.000267604	1810.96	986.308	996.99	1618.89	9330.32	9424.5	9943.91	8380.36	1353.29	9269.77	0.145989	4.57796e-39	6.8318e-34	5060.43	4730.51	5170.48	5469.54	12955.7	15824.6	13865.7	14300.8	5107.74	14236.7	0.358773	6.84684e-11	2.87049e-11
2A:200373102-200379558	td-k25_contig_70367_B	vegetative cell wall protein gp1-like	hypothetical protein TRIUR3_12173 [Triticum urartu]	1.87074e-122	217.86	248.529	228.801	189.385	23.7994	16.302	13.5537	14.6112	221.144	17.0666	12.9577	1.75544e-38	5.88065e-29	154.107	115.402	142.461	91.7415	26.1435	23.336	21.239	26.9056	125.928	24.406	5.1597	3.69429e-13	9.84009e-12
2B:217787165-217790156	td-k41_contig_43863	f-box fbd lrr-repeat protein at2g04230-like	hypothetical protein F775_24113 [Aegilops tauschii]	0	4.08488	3.90359	0.973623	1.40285	1149.99	1496.91	992.935	747.608	2.59124	1096.86	0.00236241	3.88515e-38	7.73463e-118	4.7785	4.80841	2.3943	2.62119	1855.14	1592.45	1265	1287.76	3.6506	1500.09	0.00243359	1.11768e-88	2.54944e-118
7A:175740401-175741773	Traes_7AL_C30BEC9CE.1	cytokinin dehydrogenase 11-like	Cytokinin dehydrogenase 11 [Triticum urartu]	1.81136e-73	102.122	109.301	54.5229	72.9482	745.398	758.524	624.977	686.728	84.7234	703.907	0.120362	9.20277e-38	7.58876e-36	68.0937	76.9345	77.8146	209.695	796.854	952.11	803.684	812.734	108.134	841.345	0.128526	2.79163e-33	2.81325e-31
3B:9831912-9832867	CBI75520	flowering locus t-like	Flowering Locus T-like protein, putative [Triticum aestivum] >gi|669027063|emb|CDM80260.1| unnamed protein product [Triticum aestivum]	1.62235e-111	1.36163	0	1.94725	1.40285	297.969	307.821	215.354	189.946	1.17793	252.772	0.00466005	1.13803e-37	5.02087e-76	2.38925	0.961681	0	0	530.19	488.19	395.046	460.178	0.837733	468.401	0.0017885	1.76703e-100	9.93515e-94
IWGSC_CSS_3AS_scaff_3322050:47-2678	Traes_3AS_98B360ADE.1	protein dj-1 homolog b-like	unnamed protein product [Triticum aestivum]	6.64163e-121	285.941	308.384	367.056	162.731	2215.25	2190.23	1708.27	2041.51	281.028	2038.82	0.137839	5.2876e-36	4.37391e-34	436.038	849.165	567.448	758.397	3046.24	2646.31	3663.3	3529.27	652.762	3221.28	0.202641	6.95463e-24	4.30995e-22
IWGSC_CSS_4AL_scaff_7121068:96-2141	Traes_4AL_FABDF4EDA.1	gibberellin 20 oxidase	RecName: Full=Gibberellin 20 oxidase 1-A; AltName: Full=GA 20-oxidase 1-A; AltName: Full=Gibberellin C-20 oxidase 1-B; AltName: Full=TaGA20ox1-A; Short=Ta20ox1A [Triticum aestivum] >gi|2222800|emb|CAA74332.1| gibberellin 20-oxidase [Triticum aestivum]	0	34.0407	28.6263	39.9185	56.114	322.72	354.809	428.197	373.398	39.6749	369.781	0.107293	2.02099e-35	7.10775e-37	167.248	80.7812	117.321	93.489	412.021	532.061	490.196	468.528	114.71	475.702	0.241138	7.04023e-18	4.41705e-18
IWGSC_CSS_2BL_scaff_8084765:0-3188	CL8990Contig1	xyloglucan endotransglucosylase hydrolase protein 28	RecName: Full=Photosystem II 10 kDa polypeptide, chloroplastic; Flags: Precursor [Hordeum vulgare] >gi|1321868|emb|CAA66373.1| 10kD PSII protein [Hordeum vulgare] >gi|326521128|dbj|BAJ96767.1| predicted protein [Hordeum vulgare subsp. vulgare] >gi|326532058|dbj|BAK01405.1| predicted protein [Hordeum vulgare subsp. vulgare]	7.50211e-14	187.904	208.192	187.909	211.83	1166.17	1578.42	1460.79	1247.64	198.959	1363.25	0.145944	5.49475e-35	2.48239e-32	277.153	248.114	250.204	350.365	1784.03	3691.76	1864.78	1848.13	281.459	2297.18	0.122524	6.41628e-06	8.18851e-35
3A:173166757-173167291	td-k35_contig_14468;td-k45_contig_27583	dimboa udp-glucosyltransferase bx8-like	unnamed protein product [Triticum aestivum]	0	1.36163	2.60239	0	0	88.5338	98.7712	77.3064	103.09	0.991005	91.9254	0.0107805	1.69034e-34	1.01477e-46	0	3.84673	3.59145	4.36864	84.7049	71.875	96.8499	102.056	2.9517	88.8713	0.0332132	2.07841e-30	1.79456e-36
6B:40445711-40447450	Traes_6BS_5750B6593.1	protein eceriferum 3-like	Protein WAX2 [Triticum urartu]	1.26624e-117	159.31	176.963	206.408	133.271	13.3277	7.67155	13.5537	10.5526	168.988	11.2764	14.986	4.34827e-34	3.19958e-29	180.388	167.333	160.418	295.32	9.41166	12.1347	22.0886	16.7	200.865	15.0837	13.3166	4.11101e-12	5.0042e-29
IWGSC_CSS_3AS_scaff_3394699:43-2021	Traes_3AS_48FDCD285.2	boron transporter	gi|160347297|gb|ABX26206.1| boron transporter 2 [Triticum aestivum]	1.27134e-127	1612.17	1523.7	2008.58	1091.42	47.5988	32.6041	23.0915	32.4694	1558.97	33.941	45.9317	4.97153e-34	7.47681e-71	456.347	521.231	354.356	443.854	44.9668	20.5357	33.9824	33.4	443.947	33.2212	13.3634	1.78394e-46	7.16323e-34
7B:190397935-190401100	Traes_7BL_03741F576.1	metal transporter nramp1	Metal transporter Nramp1 [Aegilops tauschii]	0	12.2546	2.60239	47.7075	64.5311	295.113	420.017	331.815	364.469	31.7739	352.854	0.0900484	4.29111e-33	5.39247e-41	8.36238	2.88504	11.9715	4.36864	1778.8	1131.33	1313.42	1285.9	6.89689	1377.36	0.00500731	1.98937e-69	1.68543e-108
3B:412442837-412444622	isotig22567__gene=isogroup07019__length=1282__numContigs=1_B	phytosulfokine receptor 1	Phytosulfokine receptor 1 [Aegilops tauschii]	3.2425e-06	10.893	3.90359	2.92087	7.01425	229.426	328.918	369.464	244.332	6.18293	293.035	0.0210996	8.51937e-33	1.21577e-64	38.228	15.3869	14.3658	13.1059	351.369	499.391	295.647	319.156	20.2717	366.391	0.055328	3.99599e-22	6.11647e-48
7B:186570962-186573805	td-k21_contig_66648_B	-	-	-	59.9115	58.5539	63.2855	64.5311	0	0	0.50199	0.811735	61.5705	0.328431	187.468	1.1455e-32	7.04412e-31	146.939	73.0878	146.052	168.63	1.04574	0	1.69912	0.927778	133.677	0.91816	145.592	4.22401e-22	9.72947e-47
3B:662465141-662467467	td-k63_contig_951	fruit bromelain	unnamed protein product [Triticum aestivum]	2.94284e-141	40.8488	22.1204	34.0768	54.7112	297.969	361.522	343.863	321.447	37.9393	331.2	0.114551	1.19375e-32	6.27522e-35	64.5098	31.7355	56.266	55.0449	456.988	456.453	322.833	364.617	51.889	400.223	0.12965	2.14873e-30	2.7309e-30
IWGSC_CSS_2AL_scaff_6334009:1565-3326	Traes_2AL_EF9549D16.1	homeobox-leucine zipper protein hox17-like	gi|357168125|ref|XP_003581495.1| PREDICTED: homeobox-leucine zipper protein HOX17-like [Brachypodium distachyon]	6.72186e-99	29.9558	11.7108	13.6307	46.2941	494.076	714.413	502.492	469.995	25.3978	545.244	0.0465807	2.76333e-32	1.71135e-58	33.4495	12.5019	28.7316	16.6008	843.912	841.031	623.577	637.384	22.8209	736.476	0.0309867	4.91964e-62	3.70118e-66
4A:132289673-132292488	Traes_4AL_90DB99ACB.3	-	-	-	317.259	356.528	313.506	317.044	2220.96	2005.15	1887.48	1916.51	326.084	2007.53	0.162431	4.15866e-32	3.07072e-30	364.361	365.439	402.242	387.062	2945.85	3011.28	2704.15	2766.63	379.776	2856.98	0.132929	3.84941e-37	6.05815e-33
1A:86096632-86097537	Traes_1AL_8FA3E9154.1	non-specific lipid-transfer protein 2g	gi|473923359|gb|EMS49764.1| Non-specific lipid-transfer protein 2G [Triticum urartu]	2.87089e-37	580.053	450.214	595.857	614.449	3522.31	3699.6	3200.69	3077.29	560.143	3374.97	0.16597	4.37588e-32	5.25812e-30	1647.39	1290.58	1807.69	1362.14	4958.9	5862.01	4375.24	4164.8	1526.95	4840.24	0.31547	8.42023e-14	8.74958e-14
7A:181516638-181520645	Traes_7AL_F9127BBC5.2	lrr receptor-like serine threonine-protein kinase	gi|475396799|gb|EMT00756.1| Putative LRR receptor-like serine/threonine-protein kinase [Aegilops tauschii]	0	370.362	376.046	372.897	194.996	2085.78	1684.86	1969.81	2390.56	328.576	2032.75	0.161641	6.55084e-32	3.75068e-30	279.542	672.215	136.475	238.528	1883.38	1647.52	2631.94	2699.83	331.69	2215.67	0.149702	3.75315e-12	1.0914e-28
7B:50109993-50112391	contig42184	abc transporter c family member 14-like	PREDICTED: ABC transporter C family member 14-like [Cucumis sativus] >gi|700189697|gb|KGN44930.1| hypothetical protein Csa_7G396450 [Cucumis sativus]	2.87924e-16	243.731	179.565	153.832	297.404	0	0	0	0	218.633	0	-	2.70983e-31	9.59039e-65	605.675	239.459	441.748	512.879	0	0	0.84956	0	449.94	0.21239	2118.46	1.76636e-28	9.84012e-84
3B:646880847-646881732	td-k45_contig_18410	late embryogenesis abundant protein lea5-d-like	unnamed protein product [Triticum aestivum]	7.67326e-38	3041.87	4291.35	4056.11	3717.55	692.087	586.873	588.332	725.691	3776.72	648.246	5.82606	3.80031e-31	2.54466e-18	781.285	1364.63	731.458	1264.29	569.928	465.787	508.037	448.117	1035.41	497.967	2.07928	0.00637369	0.00310765
3B:412447870-412449301	td-k21_contig_55009_B	-	-	-	21.786	0	0.973623	16.8342	265.601	360.563	359.927	228.098	9.89846	303.547	0.0326093	3.91612e-31	1.76461e-59	47.785	17.3103	21.5487	14.8534	393.198	543.263	381.453	382.245	25.3743	425.04	0.0596988	1.18619e-37	7.77804e-48
5B:147870825-147878838	Traes_5BL_8BEF09C2C.2	probable purple acid phosphatase 20	gi|475584387|gb|EMT19763.1| Putative inactive purple acid phosphatase 20 [Aegilops tauschii]	0	98.0371	94.9874	76.9162	117.839	2.85593	2.87683	5.0199	5.68215	96.945	4.1087	23.5951	6.17617e-31	5.96164e-28	130.214	126.942	99.3633	145.913	9.41166	4.66721	4.2478	6.49445	125.608	6.20528	20.2421	2.67687e-35	2.69053e-30
7B:126084776-126088710	td-k63_contig_80633	ankyrin repeat-containing protein at5g02620-like	hypothetical protein TRIUR3_22197 [Triticum urartu]	3.82949e-29	142.971	192.577	194.725	218.845	26.6553	14.3842	16.0637	17.0464	187.279	18.5374	10.1028	7.23382e-31	2.84837e-23	370.334	211.57	369.919	553.944	17.7776	16.8019	16.1416	17.6278	376.442	17.0872	22.0306	2.60172e-11	2.14076e-42
7A:175960976-175961221	isotig21564__gene=isogroup06016__length=378__numContigs=1	-	-	-	129.354	136.626	90.5469	51.9055	773.005	614.683	656.1	681.046	102.108	681.209	0.149893	7.47908e-31	3.84043e-30	64.5098	102.9	67.0403	247.265	733.064	934.375	806.233	806.239	120.429	819.978	0.146868	3.91563e-29	8.16994e-28
IWGSC_CSS_2BS_scaff_5214975:2535-5188	td-k41_contig_62218	-	-	-	39.4872	85.879	88.5997	54.7112	431.245	566.736	647.065	580.391	67.1693	556.359	0.12073	8.2933e-31	5.99907e-35	194.724	103.862	123.306	245.518	530.19	431.25	657.56	674.495	166.852	573.374	0.291001	5.07637e-09	3.92025e-14
2B:265061358-265062804	Traes_2BL_02479C76A.1	homeobox-leucine zipper protein hox17-like	Homeobox-leucine zipper protein HOX17 [Triticum urartu]	6.54666e-82	4.08488	3.90359	1.94725	4.20855	332.24	386.454	242.461	228.909	3.53607	297.516	0.0118853	9.41993e-31	2.33435e-72	1.19463	10.5785	4.78859	3.49492	428.753	431.25	295.647	311.734	5.01416	366.846	0.0136683	5.26663e-49	8.31038e-70
IWGSC_CSS_3AS_scaff_3444533:2173-4135	Traes_3AS_5A6A80EA5.1	protein bzr1 homolog 3-like	unnamed protein product [Triticum aestivum]	6.69599e-142	123.908	110.602	108.072	91.1853	679.711	804.554	650.076	748.42	108.442	720.69	0.150469	9.74729e-31	2.02248e-30	175.61	211.57	131.686	272.603	1058.29	1085.59	1182.59	1121.68	197.867	1112.04	0.177932	6.99532e-26	2.45197e-24
IWGSC_CSS_1AL_scaff_3930032:0-2817	Traes_1AL_3A716350F.2	ga c20oxidase2	gi|326529611|dbj|BAK04752.1| predicted protein [Hordeum vulgare subsp. vulgare]	1.91118e-95	0	1.3012	4.86811	1.40285	95.1977	73.8386	107.928	78.7383	1.89304	88.9256	0.0212879	1.45544e-30	1.92149e-42	3.58388	6.73177	13.1686	0.873729	346.14	596.469	276.957	255.139	6.0895	368.676	0.0165172	4.85363e-12	1.03106e-68
4B:98518786-98526419	Traes_4BL_AC29E521A.1	cytochrome p450 714b3-like	Secologanin synthase [Triticum urartu]	0	217.86	251.131	229.775	206.219	1406.07	1488.28	1344.33	1228.97	226.246	1366.91	0.165516	1.54918e-30	5.08702e-29	260.428	304.853	244.218	260.371	1650.18	1589.65	1552.15	1577.22	267.468	1592.3	0.167976	6.88103e-29	1.16178e-26
3B:423922289-423925661	td-k51_contig_19198	tat pathway signal sequence family protein	hypothetical protein TRIUR3_25822 [Triticum urartu]	9.45237e-60	5.4465	24.7227	19.4725	2.8057	704.463	465.088	702.785	891.285	13.1119	690.905	0.0189778	4.45134e-30	7.95086e-79	20.3086	16.3486	8.38004	70.772	911.885	1516.84	983.791	1068.8	28.9523	1120.33	0.0258427	3.62459e-31	1.80816e-71
3A:129183263-129183776	td-k41_contig_72490_B	vq motif family protein	unnamed protein product [Triticum aestivum]	3.11983e-51	1.36163	33.8311	2.92087	19.6399	161.836	163.979	144.573	200.499	14.4384	167.722	0.0860853	7.43425e-30	3.78077e-35	23.8925	10.5785	5.98574	18.3483	115.031	126.948	141.877	173.495	14.7013	139.338	0.105508	7.32323e-25	4.75509e-28
IWGSC_CSS_2BL_scaff_1245178:38-509	Traes_2BL_336B91201.1	tpa: homeobox dna-binding and leucine zipper domain family protein	PREDICTED: homeobox-leucine zipper protein HOX17-like [Brachypodium distachyon]	1.07447e-31	0	1.3012	0	1.40285	94.2457	108.361	66.7646	75.4914	0.676012	86.2156	0.00784095	7.88448e-30	2.6259e-46	1.19463	1.92336	2.3943	1.74746	151.632	135.349	97.6994	117.828	1.81494	125.627	0.014447	3.52558e-44	1.18466e-49
6B:1541510-1543100	Traes_6BS_43B59D772.1	mads-box transcription factor 50-like	MADS-box transcription factor TaAGL1 [Triticum aestivum]	4.77483e-67	72.1662	63.7587	64.2591	122.048	503.596	635.78	496.468	500.841	80.558	534.171	0.150809	9.67012e-30	2.26256e-30	51.3689	41.3523	47.8859	65.5297	575.157	580.6	526.727	559.45	51.5342	560.484	0.0919459	1.84243e-41	1.08412e-38
6A:74452250-74457563	Traes_6AS_A40580BCA.1	protein eceriferum 3-like	Protein WAX2 [Triticum urartu]	0	280.495	340.914	330.058	333.878	34.2712	45.0703	45.681	41.3985	321.336	41.6053	7.72345	1.0577e-29	3.83036e-21	323.744	356.784	360.342	578.408	62.7444	77.4756	63.717	73.2945	404.819	69.3079	5.84089	1.61395e-09	4.2914e-17
1A:184859155-184864183	Traes_1AL_B142937BB.1	ac077693_24 f-box domain containing protein	gi|475562051|gb|EMT13914.1| hypothetical protein F775_04288 [Aegilops tauschii]	7.4907e-162	95.3138	67.6623	69.1272	57.5169	500.74	466.047	472.372	538.992	72.405	494.538	0.14641	1.28845e-29	2.71248e-30	78.8453	90.398	94.5747	82.1305	613.849	725.284	553.064	599.345	86.4871	622.885	0.138849	1.93601e-31	1.01078e-29
6A:196078816-196081000	Traes_6AL_47E7DF58A.1	wall-associated receptor kinase 2-like	Os04g0368800 [Oryza sativa Japonica Group] >gi|38344520|emb|CAD40631.2| OSJNBa0016N04.13 [Oryza sativa Japonica Group] >gi|38344666|emb|CAD40704.2| OSJNBb0042I07.1 [Oryza sativa Japonica Group] >gi|113564129|dbj|BAF14472.1| Os04g0368800 [Oryza sativa Japonica Group] >gi|116309269|emb|CAH66361.1| H0607F01.6 [Oryza sativa Indica Group]	2.29669e-147	59.9115	49.4455	79.8371	19.6399	446.477	400.838	357.417	408.303	52.2085	403.259	0.129467	1.71747e-29	6.63653e-32	25.0871	72.1261	20.3515	19.222	536.464	361.242	621.878	616.045	34.1967	533.907	0.0640499	4.39171e-24	5.59387e-46
7A:175960580-175960930	td-k35_contig_21694	cytokinin dehydrogenase 11-like	cytokinin oxidase/dehydrogenase, partial [Secale cereale]	0	42.2104	65.0599	41.8658	25.2513	355.087	357.686	315.249	328.753	43.5968	339.194	0.128531	1.80087e-29	2.22551e-31	35.8388	46.1607	26.3373	101.353	400.518	517.126	384.851	353.484	52.4223	413.995	0.126626	8.25266e-24	1.24311e-29
4B:10043624-10046792	Traes_4BS_224FF78DC.1	formin-like protein 5	hypothetical protein TRIUR3_20886 [Triticum urartu]	1.54107e-58	174.288	235.517	169.41	151.508	1133.8	1190.05	1049.16	909.955	182.681	1070.74	0.170611	4.95302e-29	7.34069e-28	298.656	237.535	264.57	224.548	1591.62	1764.2	1500.32	1505.78	256.327	1590.48	0.161163	1.2041e-30	4.37399e-28
1B:42462864-42467606	Traes_1BL_CC64CA41E.1	probable aquaporin nip5-1	PREDICTED: aquaporin NIP3-1 [Brachypodium distachyon]	7.69472e-168	174.288	117.108	151.885	197.802	5.71186	4.79472	5.52189	12.176	160.271	7.05112	22.7298	1.295e-28	1.45466e-33	82.4292	87.513	45.4916	53.2975	15.6861	7.46753	12.7434	11.1333	67.1828	11.7576	5.71399	2.20465e-07	6.37565e-11
IWGSC_CSS_4BL_scaff_7035288:44-6274	Traes_4BL_33899BB0D.2	oxysterol-binding protein 2a-like isoform x2	gi|475554052|gb|EMT12148.1| Oxysterol-binding protein-C2F12.05c-like protein [Aegilops tauschii]	0	401.68	351.323	320.322	274.959	1892.53	1955.29	1665.6	1933.55	337.071	1861.74	0.181051	1.61615e-28	2.49649e-27	301.046	462.569	276.541	342.502	2088.34	2235.59	2349.88	2371.4	345.664	2261.3	0.152861	5.20283e-32	8.27509e-29
3A:168055157-168065967	Traes_3AL_1CC863746.2	mads-box transcription factor 33	gi|475591018|gb|EMT21628.1| hypothetical protein F775_06777 [Aegilops tauschii]	3.01217e-29	8.16976	10.4096	8.7626	2.8057	150.412	118.909	117.466	107.149	7.53691	123.484	0.0610355	2.07001e-28	1.31069e-36	10.7516	13.4635	13.1686	15.7271	181.959	220.292	175.859	161.433	13.2777	184.886	0.0718158	2.7182e-34	1.77003e-36
2B:332843788-332848061	td-k61_contig_38497_B	g-type lectin s-receptor-like serine threonine-protein kinase b120 isoform x2	PREDICTED: G-type lectin S-receptor-like serine/threonine-protein kinase B120 [Brachypodium distachyon]	0	63.9964	78.0718	42.8394	35.0713	445.525	392.208	315.751	374.21	54.9947	381.924	0.143994	5.92076e-28	1.43545e-29	56.1474	131.75	25.1401	83.0042	389.015	444.318	360.214	351.628	74.0105	386.294	0.191591	3.16728e-20	1.15832e-20
1A:214007852-214008837	Traes_1AL_2644AE508.2	-	-	-	44.9337	66.3611	204.461	44.8912	1628.83	2166.25	1570.22	1320.69	90.1617	1671.5	0.0539406	1.68573e-27	7.29726e-59	48.9796	49.0457	106.546	45.4339	2515	1983.56	1991.37	2242.44	62.5014	2183.09	0.0286297	2.39174e-90	8.83943e-75
IWGSC_CSS_3AS_scaff_967998:6-357	Traes_3AS_6FF8FC0C5.1	boron transporter	gi|669028206|emb|CDM81925.1| unnamed protein product [Triticum aestivum]	3.82867e-39	183.82	223.806	271.641	143.091	4.75988	4.79472	1.50597	1.62347	205.589	3.17101	64.834	1.90389e-27	6.80258e-51	57.342	59.6242	37.1116	58.5398	2.09148	0	2.54868	1.85556	53.1544	1.62393	32.732	3.72241e-23	1.49011e-23
IWGSC_CSS_5BL_scaff_3504477:5539-6300	td-k61_contig_1712	-	-	-	473.846	510.069	812.975	446.106	2972.07	2771.35	3073.18	3240.45	560.749	3014.26	0.186032	2.12756e-27	8.52583e-27	501.743	417.37	471.676	459.581	3157.09	3842.04	3382.1	3729.67	462.593	3527.73	0.131131	3.76749e-38	1.66499e-33
IWGSC_CSS_7AS_scaff_4252420:588-8783	Traes_7AS_233250416.2	telomerase reverse transcriptase	gi|721616341|ref|XP_010227760.1| PREDICTED: telomerase reverse transcriptase [Brachypodium distachyon]	0	205.606	235.517	282.351	286.182	33.3192	44.1114	33.1313	30.8459	252.414	35.352	7.14002	7.09432e-27	6.68983e-19	115.879	213.493	153.235	214.064	53.3327	28.9367	44.1771	37.1111	174.168	40.8894	4.25948	7.67134e-08	1.29479e-10
3B:158483508-158486123	td-k21_contig_21617;td-k63_contig_18244	protein bzr1 homolog 3-like	unnamed protein product [Triticum aestivum]	9.04787e-177	77.6127	104.096	118.782	84.171	576.898	632.903	562.73	569.838	96.1654	585.592	0.164219	7.74773e-27	6.43819e-28	120.657	136.559	94.5747	168.63	776.985	723.417	812.18	789.539	130.105	775.53	0.167763	1.17254e-26	2.40871e-25
3A:24557109-24559140	Traes_3AS_F41DD5A61.2	boron transporter	gi|669028206|emb|CDM81925.1| unnamed protein product [Triticum aestivum]	0	438.444	447.612	619.224	308.627	11.4237	5.75366	3.51393	7.30562	453.477	6.99923	64.7895	8.29586e-27	2.43774e-64	111.1	154.831	88.589	142.418	4.18296	2.80032	8.4956	5.56667	124.234	5.26139	23.6125	7.86868e-24	4.13266e-32
3A:80031487-80032854	Traes_3AL_9DF250DD8.2	tat pathway signal sequence family protein	gi|475578066|gb|EMT18004.1| hypothetical protein F775_29254 [Aegilops tauschii]	3.00485e-39	28.5941	52.0479	29.2087	11.2228	668.288	491.938	763.024	881.545	30.2684	701.199	0.0431666	8.91167e-27	5.0815e-61	13.1409	47.1224	5.98574	138.049	817.768	1319.89	900.534	985.301	51.0745	1005.87	0.0507764	5.00889e-27	2.33068e-53
4B:16304143-16308103	td-k35_contig_73009_B	transcription factor ice1	Transcription factor ICE1 [Aegilops tauschii]	0	127.993	109.301	103.204	141.688	19.9915	8.63049	8.03183	6.49388	120.546	10.7869	11.1752	1.16484e-26	6.21067e-22	117.073	63.471	100.56	56.7924	14.6404	15.8685	13.593	7.42223	84.4743	12.881	6.55805	1.57178e-06	6.7948e-13
1A:236966059-236967228	td-k25_contig_72622_B	-	-	-	1.36163	0	0	1.40285	61.8785	74.7976	52.2069	69.8092	0.691119	64.6731	0.0106864	1.56711e-26	3.52492e-39	0	0.961681	1.19715	1.74746	41.8296	49.4724	50.1241	46.3889	0.976572	46.9537	0.0207986	2.95293e-21	1.86894e-28
IWGSC_CSS_1AL_scaff_3976197:73-4055	td-k25_contig_63653_B	retrotransposon ty3-gypsy subclass	TPA: hypothetical protein [Rice tungro bacilliform virus]	0	0	1.3012	0	2.8057	60.9265	59.4545	62.7487	83.6087	1.02672	66.6846	0.0153967	1.59414e-26	1.07738e-38	0	0	0	1.74746	87.8421	98.0113	67.1153	58.45	0.436864	77.8547	0.00561128	3.57331e-29	2.53366e-42
1B:222187247-222187874	td-k51_contig_79378	cytochrome p450 94c1-like	PREDICTED: cytochrome P450 94C1-like [Brachypodium distachyon]	2.46268e-26	6.80813	1.3012	1.94725	5.6114	100.91	93.0175	124.995	150.171	3.91699	117.273	0.0334005	1.88878e-26	6.99557e-44	10.7516	8.65513	7.18289	13.1059	87.8421	117.614	144.425	158.65	9.9239	127.133	0.0780593	5.12665e-18	6.40359e-32
4B:230163720-230176216	Traes_4BS_A77607F84.1	protein transparent testa 12-like	PREDICTED: protein TRANSPARENT TESTA 12 [Brachypodium distachyon]	0	2056.06	2022.06	1540.27	1621.7	218.003	319.328	392.054	382.327	1810.02	327.928	5.51957	2.39688e-26	5.6951e-17	1578.1	1779.11	1096.59	2050.64	301.173	358.441	323.682	323.795	1626.11	326.773	4.97627	1.50495e-11	1.29737e-15
7A:128332604-128335988	Traes_7AL_B71276E0A.1	probable lrr receptor-like serine threonine-protein kinase at3g47570-like	Putative LRR receptor-like serine/threonine-protein kinase [Aegilops tauschii]	1.43973e-104	709.407	744.285	600.725	253.916	3340.49	2417.5	3124.88	3325.68	577.083	3052.14	0.189075	2.74945e-26	3.94329e-26	402.589	1643.51	271.753	661.413	4505.05	2571.63	5999.59	5864.49	744.817	4735.19	0.157294	3.7645e-06	3.20901e-27
6A:2085801-2092647	Traes_6AS_D6ABA1D79.1	mads-box protein soc1-like	MADS-box transcription factor TaAGL23 [Triticum aestivum]	2.82575e-103	121.185	158.746	186.936	227.262	929.129	1140.18	862.418	819.853	173.532	937.896	0.185023	6.7135e-26	3.26493e-26	59.7313	78.8579	51.4774	69.8983	901.428	1013.72	818.127	889.739	64.9912	905.753	0.0717538	5.36799e-52	4.87194e-46
IWGSC_CSS_5AL_scaff_2240847:0-271	td-k35_contig_15875	aquaporin pip2-2	putative aquaporin PIP2-7 [Triticum urartu]	1.61261e-32	2.72325	10.4096	30.1823	7.01425	122.805	178.363	151.099	142.865	12.5823	148.783	0.0845683	7.98686e-26	6.8003e-34	32.2549	20.1953	69.4346	101.353	412.021	332.305	264.213	274.622	55.8093	320.791	0.173974	2.47219e-12	4.88209e-23
4B:305435248-305436411	td-k41_contig_81185	prostrate growth 1	hypothetical protein TRIUR3_31981 [Triticum urartu]	6.25989e-108	61.2732	115.807	73.0217	92.5881	571.186	512.076	469.36	431.031	85.6724	495.913	0.172757	1.76466e-25	1.51109e-26	89.5969	119.248	45.4916	118.827	479.995	466.721	549.666	535.328	93.291	507.927	0.18367	9.91672e-23	1.70239e-22
5A:67918867-67919804	td-k45_contig_14622;td-k51_contig_14527	f-box protein at3g07870-like isoform x1	predicted protein [Hordeum vulgare subsp. vulgare] >gi|326504508|dbj|BAJ91086.1| predicted protein [Hordeum vulgare subsp. vulgare]	0	4.08488	6.50599	0.973623	2.8057	78.0621	69.0439	82.8283	99.0317	3.59255	82.2415	0.0436829	1.97752e-25	2.38873e-35	1.19463	3.84673	4.78859	24.4644	98.2995	119.48	129.983	112.261	8.57359	115.006	0.0745491	8.52991e-26	1.10405e-30
IWGSC_CSS_1AL_scaff_3905642:0-1094	Traes_1AL_7402A5761.1	chitinase 1	gi|474441224|gb|EMS68427.1| Chitinase 2 [Triticum urartu]	9.25584e-145	28.5941	29.9275	35.0504	61.7254	269.409	342.343	243.465	248.391	38.8244	275.902	0.140718	3.61288e-25	1.43545e-29	142.16	35.5822	153.235	39.3178	288.624	393.912	368.709	334	92.5739	346.311	0.267314	1.68327e-11	1.55565e-16
IWGSC_CSS_2BS_scaff_5213618:315-1864	Traes_2BS_10BA374E6.2	universal stress protein a-like protein	gi|326487898|dbj|BAJ89788.1| predicted protein [Hordeum vulgare subsp. vulgare]	4.1983e-82	1200.95	1492.47	1150.82	1503.86	330.336	337.548	213.346	197.252	1337.03	269.62	4.95892	4.82339e-25	8.14523e-15	1066.8	1013.61	975.676	977.703	423.525	214.691	241.275	274.622	1008.45	288.528	3.49514	3.54096e-15	4.98585e-09
IWGSC_CSS_3AS_scaff_3317931:0-10121	Traes_3AS_8C75D0FDA.1	serine threonine-protein kinase pbs1-like	Serine/threonine-protein kinase PBS1 [Triticum urartu]	0	246.454	265.444	222.96	303.016	1794.48	2209.41	2076.73	1422.16	259.468	1875.69	0.138332	1.07164e-24	1.56802e-34	372.723	339.474	304.076	352.113	2291.22	2253.33	2078.02	1956.68	342.096	2144.81	0.159499	5.86839e-31	3.92608e-28
5A:138652340-138653001	td-k41_contig_81185_B	prostrate growth 1	hypothetical protein TRIUR3_31981 [Triticum urartu]	6.25989e-108	23.1476	36.4335	20.4461	11.2228	205.627	151.513	189.25	193.193	22.8125	184.896	0.12338	1.32769e-24	3.91926e-29	3.58388	15.3869	1.19715	12.2322	140.129	175.487	169.912	158.65	8.10003	161.045	0.0502968	1.15951e-36	1.87089e-39
3B:412446127-412446730	td-k51_contig_85059	disease resistance protein rga3	hypothetical protein TRIUR3_12965 [Triticum urartu]	3.40142e-11	2.72325	0	1.94725	0	52.3587	66.1671	74.2945	59.2567	1.16762	63.0192	0.0185281	1.4568e-24	5.77699e-36	8.36238	3.84673	5.98574	0	98.2995	94.2776	73.9117	82.5723	4.54871	87.2653	0.0521251	2.23255e-27	3.57143e-33
4B:312357107-312362781	Traes_4BL_54689C3C1.1	transcription factor bhlh36	hypothetical protein F775_32312 [Aegilops tauschii]	3.44014e-148	1567.23	1420.91	1644.45	1582.42	289.401	252.202	373.48	307.648	1553.75	305.683	5.08289	1.88804e-24	4.12401e-15	2595.92	2487.87	2021.98	5480.9	639.993	958.644	679.648	650.373	3146.67	732.164	4.29776	0.0069012	3.81793e-13
3B:412447164-412447854	td-k25_contig_71706_B	-	-	-	4.08488	1.3012	0.973623	2.8057	59.9745	75.7565	81.3223	60.0684	2.29135	69.2804	0.0330735	2.89966e-24	4.58918e-35	14.3355	2.88504	10.7743	2.62119	101.437	149.351	90.0534	91.85	7.65402	108.173	0.0707574	5.11708e-17	2.91075e-32
6B:96643934-96644341	td-k63_contig_81648	protein eceriferum 3-like	predicted protein [Hordeum vulgare subsp. vulgare]	2.08295e-28	70.8046	65.0599	83.7315	79.9625	5.71186	1.91789	5.0199	4.87041	74.8896	4.38001	17.098	3.37531e-24	4.697e-22	56.1474	65.3943	62.2517	126.691	6.27444	5.60065	5.09736	8.35	77.621	6.33061	12.2612	1.32422e-06	2.74722e-20
2B:8426575-8437989	td-k31_contig_77390	(+)-delta-cadinene synthase isozyme xc14	Casbene synthase, chloroplastic [Aegilops tauschii]	2.93572e-118	42.2104	85.879	63.2855	106.617	1251.85	1626.37	2043.6	2314.26	74.4979	1809.02	0.0411814	7.24579e-24	1.77926e-68	47.785	104.823	87.3918	95.2364	1643.9	580.6	2020.25	2121.83	83.8091	1591.65	0.0526556	1.69085e-07	9.64704e-56
2B:343599278-343600765	Traes_2BL_2B45081D4.1	cationic peroxidase spc4-like	predicted protein [Hordeum vulgare subsp. vulgare]	0	1.36163	2.60239	1.94725	5.6114	69.4943	79.5923	56.2228	88.4792	2.88067	73.4471	0.039221	1.78055e-23	7.92309e-35	10.7516	15.3869	5.98574	4.36864	113.986	155.885	121.487	112.261	9.12323	125.905	0.0724614	6.54581e-29	2.03593e-32
IWGSC_CSS_7BL_scaff_3818135:215-2930	Traes_7BL_F9978565D.1	probable lrr receptor-like serine threonine-protein kinase at3g47570-like	Os06g0581500 [Oryza sativa Japonica Group] >gi|55296503|dbj|BAD68717.1| putative protein kinase Xa21 [Oryza sativa Japonica Group] >gi|55297040|dbj|BAD68610.1| putative protein kinase Xa21 [Oryza sativa Japonica Group] >gi|113595979|dbj|BAF19853.1| Os06g0581500 [Oryza sativa Japonica Group] >gi|125597682|gb|EAZ37462.1| hypothetical protein OsJ_21796 [Oryza sativa Japonica Group] >gi|215704677|dbj…	0	1358.9	2165.19	2381.48	700.022	8902.88	7172.9	6868.22	8049.98	1651.4	7748.5	0.213125	3.08592e-23	4.31911e-23	520.857	2618.66	287.316	1952.78	7718.6	5161.93	10036.7	9615.49	1344.9	8133.18	0.16536	6.64428e-08	1.07737e-25
1A:84310167-84323419	Traes_1AL_66D26C109.7	ac077693_29 dna-binding 5 - partial	gi|474086738|gb|EMS54694.1| hypothetical protein TRIUR3_13451 [Triticum urartu]	0	2102.35	2084.52	1884.93	1917.7	441.717	443.032	457.814	389.633	1997.37	433.049	4.61235	1.6682e-22	1.71236e-13	3693.78	2415.74	2077.05	2688.46	533.327	552.597	502.09	520.484	2718.76	527.125	5.15772	9.27901e-11	5.73382e-16
2A:2118813-2119048	contig18443	ame: full=protein wir1a	hypothetical protein TRIUR3_01632 [Triticum urartu]	4.70686e-20	303.643	310.986	204.461	105.214	1162.36	924.421	1004.48	1176.2	231.076	1066.87	0.216593	2.43525e-22	3.64966e-22	115.879	261.577	179.572	116.206	826.134	785.957	1111.22	1070.66	168.309	948.493	0.177448	6.40273e-21	1.39311e-24
5A:61755764-61758159	Traes_5AS_BE1819C1E.1	cinnamoyl- reductase 1-like	Dihydroflavonol-4-reductase [Aegilops tauschii]	2.93379e-136	54.465	81.9754	105.151	74.3511	1.90395	3.83577	1.00398	0.811735	78.9857	1.88886	41.8166	3.16386e-22	2.77825e-30	19.114	23.0804	45.4916	26.2119	2.09148	7.46753	2.54868	2.78333	28.4745	3.72276	7.64876	8.89281e-05	8.68394e-09
3B:165183338-165184368	gi|21319252|gb|BQ483316.1|BQ483316	protein dj-1 homolog b-like	hypothetical protein TRIUR3_21703 [Triticum urartu]	2.38915e-62	42.2104	45.5419	43.813	12.6257	301.777	280.011	200.294	247.579	36.0477	257.415	0.140037	3.24153e-22	3.17525e-28	48.9796	124.057	77.8146	110.964	454.897	351.907	516.533	465.745	90.4537	447.27	0.202235	5.21941e-20	2.6118e-20
4A:184062566-184065866	td-k41_contig_81168_B	(+)-delta-cadinene synthase isozyme c2	(+)-delta-cadinene synthase isozyme C2 [Aegilops tauschii]	0	5.4465	3.90359	4.86811	1.40285	162.788	202.337	253.003	317.389	3.90526	233.879	0.0166978	3.30651e-22	7.99815e-64	7.16775	1.92336	2.3943	8.73729	213.331	78.4091	250.62	243.078	5.05568	196.36	0.025747	1.0674e-10	3.04049e-52
2A:128718031-128720952	Traes_2AS_70A307642.2	(+)-delta-cadinene synthase isozyme c2	gi|474321051|gb|EMS62305.1| (+)-delta-cadinene synthase isozyme C2 [Triticum urartu]	0	3736.3	7213.84	3231.45	3744.21	20301.9	16007.6	17620.8	20561.3	4481.45	18622.9	0.240642	3.99263e-22	9.03304e-21	1782.38	3815.95	2153.67	6536.37	13514.1	18006.1	15168	14563.3	3572.09	15312.9	0.233274	1.36542e-15	1.28158e-18
1A:222484531-222487287	Traes_1AL_9CC946A58.1	probable rhamnose biosynthetic enzyme 1	gi|475531723|gb|EMT08126.1| Putative rhamnose biosynthetic enzyme 1 [Aegilops tauschii]	0	1017.13	947.272	1081.69	1350.95	245.61	231.105	199.792	284.107	1099.26	240.154	4.57733	4.12853e-22	8.25177e-13	702.44	524.116	641.672	476.182	301.173	281.899	248.921	225.45	586.102	264.361	2.21705	6.31688e-06	0.0025497
4B:256484243-256485918	Traes_4BL_641B9F914.1	vegetative cell wall protein gp1-like	hypothetical protein F775_30356 [Aegilops tauschii]	4.2272e-28	200.159	205.589	225.88	176.759	32.3672	36.4399	32.1273	29.2225	202.097	32.5392	6.21087	4.62632e-22	6.53884e-16	228.173	237.535	234.641	165.135	55.4242	25.2029	45.8763	44.5334	216.371	42.7592	5.06023	5.99322e-18	4.49432e-13
3A:14861980-14864221	Traes_3AS_2041E9D3E.2	udp-sugar pyrophosphorylase-like	gi|413933216|gb|AFW67767.1| hypothetical protein ZEAMMB73_263173 [Zea mays]	4.18059e-09	46.2953	42.9395	40.8922	57.5169	1.90395	1.91789	0.50199	0.811735	46.911	1.28389	36.5381	6.18882e-22	1.36597e-21	51.3689	47.1224	52.6745	41.0653	2.09148	0	3.39824	0	48.0578	1.37243	35.0165	3.06712e-21	4.3154e-22
7A:32000673-32001922	KukriC2497_5	-	-	-	59.9115	53.3491	61.3382	51.9055	1.90395	0	2.50995	5.68215	56.6261	2.52401	22.4349	8.0541e-22	3.07513e-21	31.0603	26.9271	9.57719	9.61102	0	1.86688	0.84956	2.78333	19.2939	1.37494	14.0325	0.00250867	3.91322e-09
2A:878188-884378	td-k45_contig_22039;td-k21_contig_19641_B	disease resistance protein rga4	Putative disease resistance protein RGA4 [Aegilops tauschii]	0	92.5906	104.096	100.283	106.617	469.324	500.568	527.591	490.288	100.897	496.943	0.203034	1.06618e-21	4.53351e-23	191.14	190.413	168.798	187.852	589.797	498.458	822.374	791.395	184.551	675.506	0.273204	1.11506e-09	1.69713e-15
IWGSC_CSS_6BL_scaff_4334432:0-6115	Traes_6BL_99D26BD69.1	protein lutein deficient chloroplastic	Cytochrome P450 97B2, chloroplastic [Triticum urartu]	0	7845.69	5994.62	5649.93	8265.6	28802.1	28682	28103.9	27335.2	6938.96	28230.8	0.245794	1.09457e-21	9.78526e-21	16102.4	13296.2	16849.9	17885.2	40814.2	50400.2	41491.7	42520.1	16033.4	43806.5	0.366005	1.53539e-10	5.4648e-11
IWGSC_CSS_7BL_scaff_6529275:3-1545	Traes_7BL_7A76996C8.1	probable lrr receptor-like serine threonine-protein kinase at3g47570-like	Putative LRR receptor-like serine/threonine-protein kinase [Aegilops tauschii]	0	1104.28	1958.3	1915.12	413.841	7996.6	6309.85	6082.61	7511.8	1347.88	6975.21	0.193239	1.23498e-21	2.35889e-25	265.207	2211.87	159.221	1534.27	6685.41	4824.02	8214.4	8375.05	1042.64	7024.72	0.148424	1.99294e-10	4.66065e-28
IWGSC_CSS_4AL_scaff_7024897:0-3126	Traes_4AL_A10C27077.2	cinnamoyl- reductase 1-like	gi|475547540|gb|EMT10896.1| Dihydroflavonol-4-reductase [Aegilops tauschii]	3.34441e-55	25.8709	13.012	27.2614	7.01425	151.364	147.677	148.589	150.983	18.2896	149.653	0.122213	1.36274e-21	6.7919e-28	21.5033	25.0037	17.9572	38.4441	122.352	181.088	165.664	160.506	25.7271	157.402	0.163448	1.43592e-18	3.00034e-21
7B:97622675-97623712	td-k31_contig_76183	-	-	-	21.786	40.3371	36.9977	36.4741	0	0	0	0	33.8987	0	-	1.37724e-21	9.80509e-22	44.2011	19.2336	40.703	51.55	0	0	0.84956	0	38.922	0.21239	183.257	2.31826e-13	7.48245e-23
IWGSC_CSS_2BS_scaff_5214975:6664-7574	td-k41_contig_61867	disease resistance protein rga4	Putative disease resistance protein RGA4 [Aegilops tauschii]	7.66672e-121	17.7011	28.6263	35.0504	33.6684	155.172	199.46	245.473	211.863	28.7616	202.992	0.141688	1.4907e-21	1.59855e-27	91.9862	64.4326	43.0973	93.489	200.782	143.75	237.877	249.572	73.2513	207.995	0.352178	7.43329e-06	6.18607e-10
2B:177952174-177954656	Traes_2BS_8F481F00B.1	l-type lectin-domain containing receptor kinase -like	Lectin-domain containing receptor kinase A4.2 [Aegilops tauschii]	0	24.5093	15.6144	21.4197	9.81995	138.037	155.349	141.561	145.301	17.8408	145.062	0.122988	1.58127e-21	1.31147e-27	17.9194	50.9691	27.5344	42.8127	152.678	158.685	192.85	172.567	34.8089	169.195	0.205732	3.53987e-15	1.41128e-17
IWGSC_CSS_2BL_scaff_7941111:161-2817	Traes_2BL_C76BCE16D.1	cis-zeatin o-glucosyltransferase	cis-zeatin O-glucosyltransferase 1 [Triticum aestivum]	0	577.329	720.863	499.468	555.529	101.861	66.1671	96.382	164.782	588.297	107.298	5.48283	1.68766e-21	1.35338e-15	259.234	463.53	311.259	370.461	61.6986	50.4058	90.903	64.0167	351.121	66.756	5.25976	3.81304e-11	4.26651e-15
IWGSC_CSS_1AL_scaff_3971575:0-791	td-k41_contig_27581	ap2 erebp transcription factor superfamily protein	predicted protein [Hordeum vulgare subsp. vulgare]	0	23.1476	20.8192	14.6043	5.6114	134.229	163.979	118.972	125.819	16.0456	135.75	0.1182	2.09955e-21	1.52302e-27	8.36238	50.9691	5.98574	19.222	273.984	238.961	253.169	253.283	21.1348	254.849	0.0829306	7.05323e-35	2.35318e-35
IWGSC_CSS_4AL_scaff_7091974:3750-5756	Traes_4AL_8D0C34E3D.3	phytosulfokine receptor 2	Phytosulfokine receptor 2 [Triticum urartu]	0	17.7011	23.4216	38.9449	32.2656	196.107	220.557	193.266	159.912	28.0833	192.461	0.145917	2.4182e-21	1.23884e-26	39.4226	14.4252	35.9145	14.8534	100.391	65.3409	62.8675	72.3667	26.1539	75.2415	0.3476	4.29407e-05	7.46172e-09
IWGSC_CSS_2BL_scaff_205375:25-647	Traes_2BL_CF3CFE8FE.1	photosystem ii 10 kda chloroplastic	Photosystem II 10 kDa polypeptide, chloroplastic [Aegilops tauschii]	3.17936e-53	0	1.3012	0.973623	0	39.031	62.3313	52.2069	42.2102	0.568705	48.9449	0.0116193	6.12444e-21	1.29157e-32	2.38925	2.88504	1.19715	3.49492	49.1498	98.9448	65.4161	76.0778	2.49159	72.3971	0.0344156	2.96941e-16	3.31961e-33
3A:184752967-184755965	Traes_3AL_0ADBF00B9.1	protein notum homolog	hypothetical protein TRIUR3_01659 [Triticum urartu]	0	1.36163	2.60239	0.973623	1.40285	95.1977	72.8797	60.7407	56.0097	1.58512	71.207	0.0222608	9.38604e-21	1.10781e-37	0	0	1.19715	0	58.5614	63.474	43.3276	45.4611	0.299287	52.706	0.00567842	1.03246e-26	6.45957e-35
4A:214987242-214991826	td-k63_contig_57682;td-k45_contig_57130	glycine--trna ligase chloroplastic mitochondrial isoform x1	Glycyl-tRNA synthetase 2, chloroplastic/mitochondrial [Aegilops tauschii]	0	115.738	154.842	112.94	161.328	22.8474	18.2199	15.5617	20.2934	136.212	19.2306	7.08309	1.40496e-20	4.69622e-16	82.4292	50.9691	94.5747	51.55	26.1435	28.0032	23.7877	11.1333	69.8807	22.2669	3.13832	0.000695005	5.02508e-05
5A:102919757-102921295	Traes_5AL_30E203667.1	wall-associated receptor kinase 3	Wall-associated receptor kinase 1 [Triticum urartu]	0	132.078	100.192	118.782	103.811	637.824	465.088	479.902	572.273	113.716	538.772	0.211065	1.46626e-20	2.11328e-22	258.039	355.822	316.047	309.3	756.07	746.753	1028.82	1008.49	309.802	885.034	0.350045	1.55513e-10	2.96033e-11
4B:14540309-14544347	Traes_4BS_DE9B5B1AB.1	b chain semi-active e176q mutant of rice a plant - glucosidase	putative non-cyanogenic beta-glucosidase [Triticum aestivum]	0	17.7011	9.10838	29.2087	37.877	623.545	776.744	546.667	396.939	23.4738	585.974	0.0400595	1.59609e-20	3.38128e-62	45.3958	21.157	49.0831	9.61102	573.065	345.373	598.09	601.2	31.3117	529.432	0.0591421	1.63229e-25	7.39015e-50
IWGSC_CSS_1AL_scaff_3882687:21-1964	td-k21_contig_70392	hypothetical protein F775_09045	hypothetical protein F775_09045 [Aegilops tauschii]	2.02952e-12	6.80813	3.90359	3.89449	9.81995	90.4378	90.1407	77.3064	66.5623	6.10654	81.1118	0.0752855	1.59609e-20	8.73534e-30	14.3355	5.77009	8.38004	8.73729	101.437	94.2776	80.7082	74.2223	9.30573	87.6612	0.106156	1.28633e-19	1.62953e-24
IWGSC_CSS_2BL_scaff_8034764:13556-14737	Traes_2BL_F93E1C539.1	invertase inhibitor	predicted protein [Hordeum vulgare subsp. vulgare]	8.85009e-74	4.08488	0	8.7626	5.6114	59.9745	74.7976	83.3303	79.5501	4.61472	74.4131	0.0620149	2.22439e-20	3.29809e-30	17.9194	21.157	4.78859	48.9288	193.462	441.518	216.638	218.028	23.1984	267.411	0.0867519	1.09789e-05	3.71613e-35
1B:183745269-183750798	Traes_1BL_D931EA570.1	serine threonine-protein kinase tricorner-like isoform x2	PREDICTED: serine/threonine-protein kinase tricorner-like isoform X2 [Brachypodium distachyon]	0	172.927	154.842	170.384	120.645	23.7994	16.302	16.0637	43.8337	154.7	24.9997	6.18805	2.46641e-20	1.03432e-14	84.8184	76.9345	41.9002	118.827	16.7318	34.5373	28.0355	29.6889	80.6201	27.2484	2.95871	0.00586707	3.9636e-05
IWGSC_CSS_2AL_scaff_6395250:2939-5623	Traes_2AL_E1B2BB4DC.1	probable protein phosphatase 2c 43	gi|357165477|ref|XP_003580396.1| PREDICTED: probable protein phosphatase 2C 43 isoform X1 [Brachypodium distachyon] gi|721693931|ref|XP_010240309.1| PREDICTED: probable protein phosphatase 2C 43 isoform X1 [Brachypodium distachyon]	0	65.3581	40.3371	41.8658	57.5169	236.09	271.381	295.17	273.555	51.2695	269.049	0.190558	2.49355e-20	4.94896e-23	26.2818	25.0037	31.1259	33.2017	326.271	385.511	373.807	393.378	28.9033	369.742	0.0781715	6.56291e-42	2.47326e-40
4A:57134864-57137516	Traes_4AS_5C4ADB91B.1	phosphatidylinositol transfer protein 1-like	predicted protein [Hordeum vulgare subsp. vulgare]	0	797.913	863.995	919.1	837.502	215.147	202.337	195.776	175.335	854.627	197.149	4.33494	2.77943e-20	5.55675e-12	488.602	482.764	639.277	509.384	308.493	182.021	239.576	233.8	530.007	240.973	2.19945	5.62144e-06	0.00258721
1A:242879467-242882678	td-k41_contig_81464	hypothetical protein F775_15922	hypothetical protein F775_15922 [Aegilops tauschii]	0	46.2953	53.3491	71.0745	54.7112	3.80791	4.79472	2.00796	4.05868	56.3575	3.66731	15.3675	3.41491e-20	1.65752e-18	113.489	44.2373	143.658	82.1305	4.18296	9.33441	2.54868	6.49445	95.8788	5.64012	16.9994	1.28693e-06	1.2285e-24
5B:16995503-16997952	td-k45_contig_47881	nhl repeat-containing protein	predicted protein [Hordeum vulgare subsp. vulgare] >gi|326529495|dbj|BAK04694.1| predicted protein [Hordeum vulgare subsp. vulgare] >gi|326529987|dbj|BAK08273.1| predicted protein [Hordeum vulgare subsp. vulgare]	2.90227e-24	1.36163	80.6742	0.973623	1.40285	187.539	201.378	188.748	184.264	21.1031	190.482	0.110788	4.16199e-20	2.18911e-30	0	111.555	99.3633	69.8983	243.657	209.091	246.372	204.111	70.2042	225.808	0.310902	2.61122e-07	1.22116e-11
IWGSC_CSS_4BL_scaff_6872198:41-2857	Traes_4BL_33B99AAA6.1	probable 4-hydroxy-tetrahydrodipicolinate reductase chloroplastic	Putative dihydrodipicolinate reductase 2, chloroplastic [Aegilops tauschii]	8.57379e-122	590.946	664.912	663.037	977.787	48.5508	61.3724	55.2189	45.4572	724.17	52.6498	13.7545	4.30151e-20	4.42162e-36	743.057	529.886	717.092	444.728	78.4305	70.9415	68.8144	69.5834	608.691	71.9424	8.4608	6.338e-17	2.04579e-24
4B:250324445-250325553	Traes_4BL_9373B8CC8.1	dihydrodipicolinate reductase	Putative dihydrodipicolinate reductase 2, chloroplastic [Aegilops tauschii]	3.04208e-72	631.795	788.526	703.929	1106.85	49.5028	48.9061	39.1552	31.6577	807.775	42.3054	19.0939	5.36476e-20	1.70422e-44	769.339	528.925	726.669	442.107	72.156	62.5406	44.1771	49.1722	616.76	57.0115	10.8182	4.50408e-17	9.94392e-30
7A:59293240-59294261	Traes_7AS_9D057AD42.1	peptide transporter ptr5	Peptide transporter PTR5 [Aegilops tauschii]	1.38259e-13	430.274	334.408	442.025	420.855	92.3417	109.32	89.8561	56.0097	406.89	86.8818	4.68326	6.50342e-20	1.05192e-12	396.616	295.236	445.339	245.518	87.8421	96.1444	70.5135	50.1	345.677	76.15	4.53942	2.29538e-08	8.01027e-12
IWGSC_CSS_7AL_scaff_4381601:369-1159	Traes_7AL_E70933BD3.1	secologanin synthase-like	Secologanin synthase [Triticum urartu]	3.86814e-110	20.4244	13.012	27.2614	2.8057	138.989	131.375	113.952	142.865	15.8759	131.795	0.120459	7.63209e-20	5.47231e-27	19.114	69.2411	17.9572	57.6661	213.331	145.617	285.452	270.911	40.9946	228.828	0.17915	1.14521e-07	1.78751e-20
7B:185816547-185821341	Traes_7BL_BE727FEA0.1	probable protein phosphatase 2c 57	PREDICTED: probable protein phosphatase 2C 57 [Brachypodium distachyon]	0	55.8267	71.5658	70.1008	30.8627	336.048	277.135	274.086	323.071	57.089	302.585	0.188671	9.38522e-20	4.94719e-23	35.8388	63.471	43.0973	33.2017	402.61	358.441	359.364	369.256	43.9022	372.418	0.117884	3.59428e-32	2.06506e-31
5A:84168740-84173373	isotig12397__gene=isogroup01533__length=3836__numContigs=5	disease resistance rpp13-like protein 3	Putative disease resistance RPP13-like protein 3 [Triticum urartu]	0	69.4429	101.493	81.7843	65.934	465.517	341.384	357.919	383.139	79.6636	386.99	0.205855	1.10226e-19	4.90266e-22	145.744	278.888	141.264	290.952	453.851	436.85	518.232	526.05	214.212	483.746	0.442819	1.07432e-05	4.93619e-07
4B:312492009-312495322	Traes_4BL_7CB91C0F4.1	transcription factor bhlh35	predicted protein [Hordeum vulgare subsp. vulgare]	3.5267e-38	2310.68	2408.52	3339.53	2743.98	546.435	572.489	622.467	651.823	2700.67	598.304	4.51389	1.10226e-19	4.85798e-13	2796.62	2431.13	1608.97	2092.58	647.313	744.886	666.055	700.473	2232.32	689.682	3.23675	6.33389e-09	4.73109e-08
3A:6435296-6436114	Traes_3AS_E61C3A374.1	endonuclease 2-like	unnamed protein product [Triticum aestivum]	5.91066e-57	4052.2	2424.13	4580.89	3035.77	107.573	157.267	201.298	104.714	3523.25	142.713	24.6877	1.16169e-19	1.45127e-56	4679.35	1751.22	5997.71	1619.89	244.703	220.292	152.921	141.95	3512.04	189.967	18.4877	0.000676069	2.20808e-45
1B:237804943-237805991	Traes_1BL_04A637384.2	predicted protein	gi|326491287|dbj|BAK05743.1| predicted protein [Hordeum vulgare subsp. vulgare]	1.42657e-28	9.53138	6.50599	14.6043	12.6257	226.57	293.437	186.238	168.841	10.8168	218.772	0.0494435	1.35037e-19	2.34476e-47	22.6979	13.4635	27.5344	17.4746	352.414	290.3	282.904	301.528	20.2926	306.787	0.0661457	9.44721e-44	5.90563e-43
IWGSC_CSS_6BS_scaff_3021763:0-6909	Traes_6BS_BD894AD26.1	auxin response factor 6	Auxin response factor 6 [Aegilops tauschii]	0	401.68	305.781	384.581	325.461	76.1581	54.6598	85.3382	73.8679	354.376	72.506	4.88754	1.52879e-19	4.96817e-13	348.831	365.439	241.824	307.553	125.489	104.545	90.903	96.4889	315.912	104.357	3.02723	1.68124e-10	1.21693e-06
6B:183994568-183996893	Traes_6BL_15C094E64.1	wall-associated receptor kinase 2-like	Wall-associated receptor kinase 2 [Aegilops tauschii]	2.62237e-38	8.16976	10.4096	15.578	5.6114	99.0056	80.5513	97.888	119.325	9.94217	99.1925	0.100231	1.65769e-19	1.64699e-27	1.19463	7.69345	4.78859	6.1161	90.9794	80.2759	187.753	143.806	4.94819	125.703	0.039364	1.50004e-09	9.2879e-40
2B:320111073-320111433	td-k51_contig_84889	-	-	-	1.36163	0	0	1.40285	71.3982	94.9354	73.7925	46.2689	0.691119	71.5988	0.00965267	1.80057e-19	1.83229e-41	38.228	16.3486	20.3515	6.98983	142.221	228.693	167.363	154.939	20.4795	173.304	0.118171	1.04287e-17	1.06535e-28
7A:4537509-4539959	Traes_7AS_643102EBE.1	disease resistance protein rpm1	Disease resistance protein RPM1 [Triticum urartu]	0	174.288	205.589	181.094	145.896	792.996	735.51	742.945	761.408	176.717	758.215	0.23307	1.88868e-19	1.82278e-20	183.972	224.072	93.3776	188.725	753.978	692.613	1048.36	922.212	172.537	854.29	0.201965	1.24112e-16	2.50568e-21
5B:174070263-174071190	Traes_5BL_9A7C3FB41.1	probable e3 ubiquitin-protein ligase xerico	predicted protein [Hordeum vulgare subsp. vulgare] >gi|326528913|dbj|BAJ97478.1| predicted protein [Hordeum vulgare subsp. vulgare] >gi|326531940|dbj|BAK01346.1| predicted protein [Hordeum vulgare subsp. vulgare]	1.52235e-29	193.351	210.794	237.564	202.01	853.923	946.477	883	901.026	210.93	896.107	0.235385	1.88868e-19	1.69491e-20	284.321	269.271	288.513	304.931	1029.01	1332.02	1228.46	1143.95	286.759	1183.36	0.242326	7.37157e-19	1.83257e-18
4B:308782792-308783495	td-k35_contig_74377	predicted protein	predicted protein [Hordeum vulgare subsp. vulgare]	1.07803e-17	2.72325	0	0.973623	1.40285	58.0706	45.0703	51.7049	43.022	1.27493	49.467	0.0257734	2.88447e-19	1.75109e-30	0	0.961681	0	3.49492	47.0583	76.5422	55.2214	42.6778	1.11415	55.3749	0.0201201	2.70404e-18	8.61485e-31
4B:186131994-186135166	td-k31_contig_57641	auxin response factor 1	unnamed protein product [Coffea canephora]	4.233e-08	35.4023	16.9156	36.024	39.2798	198.011	163.979	203.306	176.147	31.9054	185.361	0.172126	5.52128e-19	1.28389e-23	34.6441	23.0804	37.1116	21.8432	162.09	169.886	161.416	142.878	29.1698	159.068	0.18338	8.53627e-18	2.86022e-20
IWGSC_CSS_2AS_scaff_5207279:3258-3897	CL34223Contig1	-	-	-	155.225	80.6742	52.5756	152.911	471.228	635.78	562.228	456.195	110.346	531.358	0.207669	5.69086e-19	4.86337e-23	181.583	145.214	153.235	221.053	744.567	860.633	703.436	681.917	175.271	747.638	0.234433	1.68205e-18	1.66775e-18
2B:335910959-335912861	Traes_2BL_76107858F.1	probable l-type lectin-domain containing receptor kinase -like	Putative LRR receptor-like serine/threonine-protein kinase [Aegilops tauschii]	2.0843e-157	89.8673	147.035	140.202	56.114	549.29	742.222	512.029	586.073	108.305	597.404	0.181292	5.72982e-19	3.8396e-25	28.671	116.363	39.5059	59.4136	523.916	375.243	587.896	533.473	60.9885	505.132	0.120738	7.02075e-24	3.7914e-31
3B:412449476-412451592	td-k35_contig_78748	-	-	-	12.2546	6.50599	1.94725	16.8342	247.514	411.387	365.448	218.357	9.38552	310.676	0.0302099	7.57477e-19	1.4103e-60	54.9528	23.0804	35.9145	16.6008	464.308	643.141	414.585	369.256	32.6371	472.823	0.0690261	5.94764e-20	1.65388e-45
4A:66838468-66840557	Traes_4AS_8398CBD3E.2	vegetative cell wall protein gp1-like	gi|475579848|gb|EMT18445.1| hypothetical protein F775_30356 [Aegilops tauschii]	9.71872e-30	475.208	506.166	507.257	408.23	102.813	132.334	116.462	80.3618	474.215	107.993	4.39117	7.57477e-19	6.10011e-12	599.702	683.755	638.08	493.657	317.905	166.153	246.372	225.45	603.799	238.97	2.52667	3.90648e-08	0.000101313
3A:107304-110299	Traes_3AS_944D741DB.1	cellulose synthase-like protein h1	unnamed protein product [Triticum aestivum]	8.94329e-158	215.137	221.204	133.386	273.556	11.4237	3.83577	8.53382	7.30562	210.821	7.77473	27.1161	7.57477e-19	1.80252e-39	48.9796	80.7812	43.0973	54.1712	4.18296	6.53409	5.09736	9.27778	56.7574	6.27305	9.04781	1.24039e-10	1.20595e-14
IWGSC_CSS_2BS_scaff_5179805:1214-4374	td-k31_contig_54611_B	hypothetical protein F775_09729	hypothetical protein F775_09729 [Aegilops tauschii]	1.24726e-16	24.5093	40.3371	0	1.40285	123.757	164.938	124.995	122.572	16.5623	134.066	0.123539	1.2672e-18	2.03157e-26	0	25.0037	10.7743	33.2017	118.169	154.951	118.938	122.467	17.2449	128.631	0.134065	5.44441e-19	1.26192e-22
2A:144489457-144491915	Traes_2AS_6CAD77868.2	pectinesterase qrt1-like	gi|474445540|gb|EMS68573.1| Pectinesterase QRT1 [Triticum urartu]	2.59406e-177	196.074	167.854	153.832	218.845	31.4152	26.8504	34.1353	36.5281	184.151	32.2323	5.71326	1.54918e-18	7.39467e-14	158.885	134.635	190.347	152.029	37.6466	50.4058	31.4337	26.9056	158.974	36.5979	4.3438	1.01088e-13	4.34187e-10
7B:131755818-131757017	td-k51_contig_86566	-	-	-	29.9558	24.7227	31.1559	28.057	0	0	0	0	28.4729	0	-	2.18746e-18	5.37281e-19	48.9796	24.042	63.4489	55.0449	0	0.933441	0	0	47.8789	0.23336	205.171	2.09737e-14	1.8245e-26
IWGSC_CSS_4AS_scaff_3077305:919-2471	Traes_4AS_1EA23DE08.1	grassy tillers partial	Homeobox-leucine zipper protein HOX12 [Triticum urartu]	7.55104e-94	0	3.90359	1.94725	0	39.983	50.824	53.2109	51.9511	1.46271	48.9922	0.0298559	2.20997e-18	3.04748e-29	2.38925	7.69345	11.9715	57.6661	111.894	126.948	138.478	159.578	19.9301	134.225	0.148483	1.96383e-12	2.15157e-21
2A:249865489-249873957	Traes_2AL_9BEBB1169.1	cytochrome p450	gi|354802070|gb|AER39765.1| CYP81A20-3 [Festuca rubra subsp. commutata]	0	1923.98	1958.3	1407.86	2154.78	399.83	470.841	415.647	417.232	1861.23	425.888	4.37023	3.6992e-18	2.59043e-12	1710.7	1977.22	1902.27	2153.74	363.917	401.38	333.028	346.061	1935.98	361.097	5.3614	5.34676e-27	7.11151e-17
7A:153703977-153704413	contig22477	hypothetical protein F775_26416	hypothetical protein F775_26416 [Aegilops tauschii]	1.0458e-69	1.36163	0	4.86811	8.4171	156.124	174.528	143.067	82.797	3.66171	139.129	0.0263188	3.78968e-18	1.26162e-49	32.2549	2.88504	23.943	0.873729	219.605	241.761	211.541	218.956	14.9892	222.966	0.0672263	1.05847e-40	2.35333e-41
1B:114021811-114025592	Traes_1BS_4DFA1AFBB.1	leucine aminopeptidase chloroplastic-like	predicted protein [Hordeum vulgare subsp. vulgare]	0	228.753	184.77	146.043	99.6024	713.03	629.067	598.874	758.973	164.792	674.986	0.244142	4.01835e-18	2.68767e-19	211.449	376.017	269.358	286.583	705.874	771.022	816.427	758.923	285.852	763.062	0.374612	5.76312e-09	6.30923e-10
IWGSC_CSS_4AL_scaff_7105516:436-7571	Traes_4AL_4690A5BB7.1	glycine--trna ligase chloroplastic mitochondrial isoform x1	Glycyl-tRNA synthetase 2, chloroplastic/mitochondrial [Aegilops tauschii]	0	242.369	352.624	328.111	415.244	54.2627	53.7008	36.6452	33.2811	334.587	44.4725	7.52347	4.51817e-18	8.9849e-21	211.449	139.444	250.204	110.964	69.0188	52.2727	38.2302	30.6167	178.015	47.5346	3.74496	0.000644342	3.98664e-08
3B:104570276-104572614	td-k61_contig_34906	transcription factor myb1r1-like	predicted protein [Hordeum vulgare subsp. vulgare]	2.54504e-141	119.823	78.0718	177.199	106.617	431.245	547.557	540.141	580.391	120.428	524.833	0.229459	5.0692e-18	1.81982e-20	179.194	135.597	181.967	174.746	534.373	636.607	720.427	698.617	167.876	647.506	0.259265	1.43139e-16	9.77888e-17
2B:589018-589593	Traes_2BS_0E205503D.1	terpene partial	Casbene synthase, chloroplastic [Aegilops tauschii]	2.08799e-46	0	0	0	0	35.2231	57.5366	66.2626	77.9266	0	59.2372	0	5.67282e-18	9.07295e-39	1.19463	0	0	0	36.6009	18.6688	82.4073	78.8612	0.298656	54.1346	0.00551693	1.28632e-06	1.42033e-35
IWGSC_CSS_2AL_scaff_2566596:3175-4772	Traes_2AL_C0670BBDD.2	nac domain-containing protein 7	gi|474368089|gb|EMS63655.1| NAC domain-containing protein 7 [Triticum urartu]	4.55226e-163	322.705	221.204	199.593	258.125	34.2712	37.3988	27.6094	27.599	250.407	31.7196	7.89438	5.73895e-18	1.36075e-20	170.831	232.727	117.321	242.023	29.2807	33.6039	39.0798	38.0389	190.725	35.0008	5.44917	5.035e-08	1.94316e-14
1A:206820838-206822323	Traes_1AL_7227291BB.1	cytochrome p450 94c1-like	gi|326489991|dbj|BAJ94069.1| predicted protein [Hordeum vulgare subsp. vulgare] gi|326495564|dbj|BAJ85878.1| predicted protein [Hordeum vulgare subsp. vulgare] gi|326525577|dbj|BAJ88835.1| predicted protein [Hordeum vulgare subsp. vulgare]	1.60899e-51	84.4208	76.7706	51.602	98.1995	315.104	346.179	334.325	358.787	77.7482	338.599	0.229618	7.35603e-18	5.36334e-20	134.993	121.172	116.123	102.226	442.348	438.717	452.816	456.467	118.629	447.587	0.26504	3.54096e-15	7.66604e-16
1B:106039957-106041525	Traes_1BS_BA046E212.1	peroxidase 15-like	Peroxidase 54 [Aegilops tauschii]	2.08784e-178	25.8709	28.6263	7.78898	8.4171	355.087	320.287	563.734	576.332	17.6758	453.86	0.0389455	1.06803e-17	9.03261e-60	32.2549	328.895	15.5629	802.957	1565.47	2491.35	1239.51	1132.82	294.917	1607.29	0.183488	0.00204792	1.90561e-22
IWGSC_CSS_5AS_scaff_1551992:1415-2473	Traes_5AS_68BD5FB57.1	#NAME?	(E)-beta-farnesene synthase [Triticum urartu]	4.28334e-166	16354.5	12098.5	9632.05	17371.5	1051.93	889.9	957.294	648.577	13864.1	886.926	15.6317	1.45041e-17	7.22118e-44	14382.1	11802.7	9318.6	11122.6	1153.45	914.772	659.259	656.867	11656.5	846.087	13.7769	1.8342e-40	4.25118e-40
IWGSC_CSS_7AL_scaff_4551497:0-1022	Traes_7AL_DE79AE0D6.1	secologanin synthase	predicted protein [Hordeum vulgare subsp. vulgare] >gi|326519290|dbj|BAJ96644.1| predicted protein [Hordeum vulgare subsp. vulgare]	9.65185e-93	21.786	18.2168	27.2614	1.40285	126.613	129.457	111.442	129.066	17.1668	124.144	0.138281	1.52472e-17	3.04986e-24	23.8925	72.1261	21.5487	61.161	212.285	150.284	282.904	273.695	44.6821	229.792	0.194446	9.16473e-08	3.84799e-19
4B:164883961-164885974	Traes_4BS_0BD0083A6.1	hypothetical protein TRIUR3_29776	hypothetical protein TRIUR3_29776 [Triticum urartu]	1.5846e-139	4.08488	6.50599	6.81536	11.2228	75.2061	96.8533	67.2666	67.374	7.15726	76.675	0.0933454	1.78417e-17	2.16107e-26	13.1409	8.65513	7.18289	10.4847	90.9794	67.2078	46.7258	55.6667	9.86591	65.1449	0.151446	1.31647e-08	1.76928e-17
6A:205066738-205070702	Traes_6AL_DC03CC56C.1	serine threonine-protein phosphatase pp1-like	Serine/threonine-protein phosphatase PP1 [Aegilops tauschii]	0	1525.02	1500.28	1342.63	1827.91	332.24	469.882	362.436	462.689	1548.96	406.812	3.80756	2.1351e-17	7.23299e-10	1131.31	1103.05	1150.46	1293.12	560.516	558.198	434.975	395.234	1169.48	487.231	2.40027	6.24313e-08	0.000256788
7A:122370816-122377593	Traes_7AL_6A3AC2A57.1	probable lrr receptor-like serine threonine-protein kinase at3g47570-like	PREDICTED: probable LRR receptor-like serine/threonine-protein kinase At3g47570 [Brachypodium distachyon]	0	601.839	645.394	885.023	185.176	2657.92	2217.08	2056.15	2404.36	579.358	2333.88	0.248239	2.22111e-17	2.37888e-19	228.173	1085.74	202.318	435.991	2048.6	1347.89	2742.38	2799.11	488.055	2234.5	0.218419	6.33695e-05	1.64903e-19
7B:198990742-198995082	Traes_7BL_28C34BF1C.1	lysine histidine transporter 1-like	hypothetical protein F775_08592 [Aegilops tauschii]	0	185.181	191.276	229.775	65.934	773.005	691.398	572.77	780.078	168.042	704.313	0.238589	2.3519e-17	1.77775e-19	37.0334	161.562	64.646	95.2364	742.475	371.51	994.835	1007.57	89.6196	779.097	0.11503	1.70263e-06	1.918e-33
IWGSC_CSS_2AL_scaff_6388373:1-3261	Traes_2AL_682E1C176.1	serine carboxypeptidase-like 19	gi|475563491|gb|EMT14291.1| Serine carboxypeptidase-like 19 [Aegilops tauschii]	0	239.646	268.047	240.485	303.016	56.1666	56.5777	50.199	65.7506	262.798	57.1735	4.59651	2.5899e-17	1.71156e-11	354.804	325.048	348.37	405.41	175.684	194.156	118.089	119.683	358.408	151.903	2.35945	7.46863e-07	0.000610508
IWGSC_CSS_5AS_scaff_1505566:5040-8338	KukriC27392_3	-	-	-	100.76	106.698	118.782	116.437	19.0395	17.261	20.0796	11.3643	110.669	16.9361	6.53452	2.89313e-17	3.76605e-14	90.7915	112.517	37.1116	104.847	10.4574	20.5357	8.4956	12.0611	86.3168	12.8875	6.69774	1.61806e-05	3.22471e-14
IWGSC_CSS_6BS_scaff_2937129:0-2329	Traes_6BS_FB06D4612.1	protein chloroplast import apparatus 2	predicted protein [Hordeum vulgare subsp. vulgare]	2.44912e-36	426.189	467.13	417.684	526.069	124.709	144.8	86.3422	101.467	459.268	114.33	4.01705	2.90538e-17	3.12904e-10	364.361	273.117	439.353	211.442	106.665	168.953	68.8144	58.45	322.069	100.721	3.19764	0.000838117	8.33975e-07
1A:84876839-84881640	Traes_1AL_0912DED70.1	probable aquaporin nip5-1	gi|357146977|ref|XP_003574178.1| PREDICTED: aquaporin NIP3-1 [Brachypodium distachyon]	2.89022e-135	277.772	158.746	223.933	336.684	4.75988	8.63049	5.0199	12.176	249.284	7.64658	32.6007	2.94549e-17	2.51373e-44	144.55	78.8579	180.769	39.3178	9.41166	9.33441	8.4956	12.9889	110.874	10.0576	11.0238	0.00187408	2.10086e-20
3B:561938963-561940217	td-k21_contig_67601;td-k35_contig_78957	bzip transcription factor superfamily protein isoform 1	hypothetical protein TRIUR3_21208 [Triticum urartu]	2.43837e-115	371.724	295.372	260.931	353.518	56.1666	39.3167	79.8163	96.5965	320.386	67.974	4.71336	3.55487e-17	5.89601e-12	237.73	243.305	272.95	173.872	32.4179	23.336	34.832	30.6167	231.964	30.3007	7.65543	2.92605e-26	6.16248e-20
5B:72649649-72651209	Traes_5BL_F664C293E.1	auxin-repressed kda	hypothetical protein F775_43866 [Aegilops tauschii]	1.03027e-42	140.247	122.313	155.78	131.868	425.534	633.862	580.3	579.579	137.552	554.819	0.247922	3.68342e-17	6.99166e-19	278.348	312.546	283.724	465.697	644.176	837.297	667.754	712.534	335.079	715.44	0.468354	2.26548e-05	1.03855e-06
7A:163892369-163892745	td-k41_contig_75916	-	-	-	111.653	141.83	110.993	151.508	20.9435	16.302	24.5975	21.1051	128.996	20.737	6.22057	3.76855e-17	6.13121e-14	46.5904	56.7392	56.266	80.383	18.8233	8.40097	16.1416	15.7722	59.9947	14.7845	4.05793	1.69515e-08	2.77985e-07
7B:133567261-133570747	td-k45_contig_30614	-	-	-	25.8709	26.0239	22.3933	15.4314	143.748	101.648	142.565	155.853	22.4299	135.954	0.164982	3.91285e-17	1.37067e-22	21.5033	28.8504	37.1116	51.55	121.306	165.219	134.231	134.528	34.7538	138.821	0.25035	2.12709e-11	3.2057e-14
IWGSC_CSS_3AS_scaff_3342168:2-659	Traes_3AS_FC81ABB98.2	endonuclease 2-like	gi|473797598|gb|EMS46503.1| Nuclease S1 [Triticum urartu]	1.08006e-68	957.223	547.804	1097.27	714.051	23.7994	32.6041	47.187	25.1638	829.088	32.1886	25.7572	3.98655e-17	3.57399e-52	1202.99	434.68	1480.87	395.799	59.6072	62.5406	35.6815	52.8834	878.585	52.6782	16.6784	0.00109159	1.3849e-39
6A:166888077-166888519	contig17816_B	-	-	-	35.4023	20.8192	32.1295	40.6827	0.951977	0	0.50199	0.811735	32.2584	0.566425	56.9509	4.28101e-17	1.38669e-17	32.2549	11.5402	28.7316	6.98983	3.13722	0	0	0	19.8791	0.784305	25.3462	0.00151074	6.90538e-11
IWGSC_CSS_7BL_scaff_1423652:12-365	Traes_7BL_2AB6A85CF.1	lrr receptor-like serine threonine-protein kinase	Putative LRR receptor-like serine/threonine-protein kinase [Aegilops tauschii]	2.62916e-51	144.332	252.432	238.538	54.7112	1027.18	797.841	744.451	995.188	172.503	891.165	0.19357	4.54844e-17	2.95436e-24	54.9528	312.546	20.3515	204.453	955.806	621.672	1206.38	1177.35	148.076	990.301	0.149526	1.80949e-08	7.5382e-27
2A:239790253-239790632	Traes_2AL_6F3A92BF2.1	-	-	-	1.36163	1.3012	0	1.40285	68.5423	42.1935	44.1751	41.3985	1.01642	49.0774	0.0207105	4.64018e-17	1.83664e-31	20.3086	13.4635	15.5629	3.49492	105.62	161.485	123.186	109.478	13.2075	124.942	0.105709	1.08668e-21	6.40617e-28
2B:284878636-284881188	Traes_2BL_F14413C65.1	probable protein phosphatase 2c 25	PREDICTED: probable protein phosphatase 2C 43 isoform X1 [Brachypodium distachyon] >gi|721693931|ref|XP_010240309.1| PREDICTED: probable protein phosphatase 2C 43 isoform X1 [Brachypodium distachyon]	0	31.3174	20.8192	14.6043	29.4599	130.421	193.707	211.338	154.23	24.0502	172.424	0.139483	5.39841e-17	5.12031e-27	11.9463	11.5402	14.3658	20.0958	219.605	229.627	228.532	228.233	14.487	226.499	0.0639604	2.96495e-39	1.99773e-40
IWGSC_CSS_1BL_scaff_2033874:4424-7879	td-k61_contig_68240_B	hypothetical protein TRIUR3_27955	hypothetical protein TRIUR3_27955 [Triticum urartu]	7.98307e-16	287.303	329.203	297.929	187.982	1070.02	1054.84	998.959	1058.5	275.604	1045.58	0.26359	6.85347e-17	4.24407e-18	154.107	411.6	114.926	438.612	862.735	1009.98	956.605	933.345	279.811	940.667	0.29746	1.05388e-11	3.32526e-13
3B:159157650-159160039	td-k55_contig_16470;td-k63_contig_15268	b-box zinc finger protein 22	unnamed protein product [Triticum aestivum]	5.74705e-172	84.4208	106.698	87.626	206.219	405.542	548.516	472.874	469.183	121.241	474.029	0.255767	7.08327e-17	1.08901e-18	183.972	150.022	174.784	201.831	894.107	953.043	792.64	809.023	177.652	862.203	0.206045	3.83839e-22	1.79761e-21
3B:462103601-462106950	td-k41_contig_31853;td-k21_contig_39518	2c-type protein phosphatase protein	unnamed protein product [Triticum aestivum]	2.78611e-149	40.8488	62.4575	149.938	63.1283	359.847	331.794	389.042	366.093	79.0931	361.694	0.218674	7.47595e-17	1.46455e-20	97.9593	100.015	106.546	165.135	377.512	637.54	389.099	413.789	117.414	454.485	0.258345	7.29296e-07	5.20309e-16
IWGSC_CSS_5BS_scaff_2295186:176-2326	Traes_5BS_D41C4D394.2	terpene synthase	gi|475521513|gb|EMT06630.1| (+)-delta-cadinene synthase isozyme C2 [Aegilops tauschii]	0	4492	3389.62	2603.47	4926.81	273.217	210.968	245.975	156.665	3852.98	221.706	17.3787	8.52493e-17	1.8376e-46	4193.14	3397.62	2915.06	3349	360.78	260.43	165.664	174.422	3463.7	240.324	14.4126	1.13707e-55	5.88973e-41
2B:331395059-331397722	Traes_2BL_11A295DD8.1	immutans protein	Alternative oxidase 4, chloroplastic/chromoplastic [Aegilops tauschii]	6.34092e-159	1387.5	1668.13	1376.7	1165.77	5387.24	5516.8	4894.9	4042.44	1399.53	4960.34	0.282143	8.57488e-17	4.86458e-17	1439.52	2140.7	1340.81	2191.31	6555.74	6570.49	6044.62	6060.25	1778.09	6307.78	0.281888	2.16271e-15	3.59539e-15
7A:7840873-7842000	Traes_7AS_FF4D035B7.1	cytokinin-o-glucosyltransferase 2	UDP-glycosyltransferase 85A2 [Triticum urartu]	0	378.532	434.6	279.43	314.239	29.5113	32.6041	59.2348	83.6087	351.7	51.2397	6.86382	8.7309e-17	6.98896e-19	167.248	287.543	94.5747	277.846	51.2412	49.4724	80.7082	65.8723	206.803	61.8235	3.34505	0.00864584	7.19226e-08
3A:24095757-24100743	Traes_3AS_5A0EB37C5.1	nadp-dependent malic enzyme	unnamed protein product [Triticum aestivum]	0	12522.9	10910.5	10298	13826.5	3605.14	4093.73	3051.09	2630.02	11889.5	3345	3.55441	9.61072e-17	4.60505e-09	11702.6	9325.42	10466.7	7357.67	4634.72	3689.89	3648.86	3968.11	9713.08	3985.4	2.43717	5.66428e-08	0.000226012
IWGSC_CSS_2AL_scaff_6433990:1375-4717	Traes_2AL_FD91EC97F.1	ubiquinol oxidase chloroplastic chromoplastic	gi|475583084|gb|EMT19344.1| Alternative oxidase 4, chloroplastic/chromoplastic [Aegilops tauschii]	2.14347e-153	2282.09	2683.07	2433.08	2036.94	8705.83	8820.36	8266.26	7369.75	2358.79	8290.55	0.284516	1.07812e-16	5.54076e-17	2709.41	3291.84	2363.17	3509.77	11376.6	11685.8	10388.4	10550.7	2968.55	11000.4	0.269859	9.28547e-17	3.19411e-16
3A:106093685-106096455	Traes_3AL_67BEA8DDA.1	protein phosphatase 2c 50	putative protein phosphatase 2C 50 [Triticum urartu]	4.25681e-168	25.8709	40.3371	103.204	21.0428	307.488	227.27	262.541	289.79	47.6137	271.772	0.175197	1.12328e-16	4.64521e-24	32.2549	71.1644	49.0831	91.7415	268.755	323.904	333.028	323.795	61.061	312.37	0.195476	4.30874e-19	3.12554e-20
5B:267750277-267753059	Traes_5BL_DFFA40472.1	receptor protein kinase 1	Putative receptor protein kinase ZmPK1 [Triticum urartu]	0	44.9337	59.8551	33.1032	43.4884	342.712	386.454	253.505	256.508	45.3451	309.795	0.146371	1.28271e-16	1.63311e-28	481.434	430.833	365.13	477.93	744.567	769.156	665.206	727.378	438.832	726.577	0.603972	0.00853116	0.000569992
IWGSC_CSS_7BL_scaff_6741332:0-529	td-k25_contig_71510_B	retrotransposon unclassified	putative TdLSC37 protein [Triticum turgidum subsp. durum]	8.16027e-32	133.439	188.674	164.542	197.802	623.545	745.099	659.614	573.897	171.114	650.539	0.263035	1.87702e-16	6.62509e-18	115.879	154.831	67.0403	106.595	545.876	513.393	569.205	564.089	111.086	548.141	0.20266	4.73279e-21	8.50562e-21
6A:191513880-191516478	Traes_6AL_9BB9F3A48.1	lrr receptor-like serine threonine-protein kinase	Putative LRR receptor-like serine/threonine-protein kinase [Aegilops tauschii]	1.87667e-24	43.572	65.0599	45.7603	21.0428	306.536	227.27	216.859	314.142	43.8587	266.202	0.164757	1.89969e-16	2.13569e-25	28.671	51.9308	15.5629	59.4136	147.449	203.49	204.744	214.317	38.8946	192.5	0.20205	6.30649e-16	4.672e-18
5B:16993432-16995154	td-k35_contig_38027_B	ame: full=protein wir1a	hypothetical protein F775_31113 [Aegilops tauschii]	1.4906e-47	100.76	201.686	114.887	23.8485	1445.1	837.158	977.876	1173.77	110.295	1108.48	0.0995019	2.08987e-16	3.99299e-41	33.4495	295.236	219.078	184.357	1309.27	763.555	1529.21	1527.12	183.03	1282.29	0.142737	7.41878e-10	1.73188e-29
1B:95635856-95636230	KukriC5_32	-	-	-	1.36163	2.60239	0.973623	0	98.0536	62.3313	58.7328	55.198	1.23441	68.5789	0.0179999	2.20527e-16	6.1708e-38	1.19463	0.961681	1.19715	0.873729	136.992	172.687	134.231	123.395	1.0568	141.826	0.00745136	1.36653e-51	1.41497e-56
2B:298112312-298115564	td-k51_contig_85988	-	-	-	1.36163	9.10838	11.6835	4.20855	58.0706	79.5923	103.41	83.6087	6.59051	81.1704	0.0811935	2.65068e-16	7.26313e-28	8.36238	17.3103	8.38004	15.7271	111.894	98.0113	163.965	182.772	12.4449	139.161	0.0894286	4.11931e-12	3.8431e-30
2B:331824602-331825760	td-k61_contig_15745	immutans protein	Alternative oxidase 4, chloroplastic/chromoplastic [Aegilops tauschii]	8.92416e-171	1677.52	1957	1545.14	1286.41	6112.64	5884.08	5630.31	4685.34	1616.52	5578.09	0.289798	2.77935e-16	1.69758e-16	1671.28	2374.39	1498.83	2510.22	6999.14	7640.22	6655.46	6539.91	2013.68	6958.68	0.289377	8.16251e-15	1.10844e-14
5A:136876644-136877288	td-k35_contig_74377_B	predicted protein	predicted protein [Hordeum vulgare subsp. vulgare]	1.07803e-17	0	0	0	0	40.935	31.6451	28.6134	30.0342	0	32.8069	0	2.94259e-16	5.76399e-26	0	0	0	0	28.235	41.0714	20.3894	24.1222	0	28.4545	0	1.42428e-14	7.39641e-23
3A:620082-621026	KukriC15828_1	cellulose synthase-like protein h1	PREDICTED: cellulose synthase-like protein H1-like isoform X3 [Setaria italica]	5.76192e-66	155.225	122.313	106.125	211.83	1.90395	4.79472	5.52189	1.62347	148.873	3.46101	43.0145	3.30523e-16	1.81364e-40	21.5033	39.4289	16.7601	34.0754	1.04574	0	1.69912	0.927778	27.9419	0.91816	30.4325	3.05329e-09	3.13833e-15
4B:236270710-236274274	Traes_4BL_2847E4F04.1	mitochondrial succinate-fumarate transporter 1	predicted protein [Hordeum vulgare subsp. vulgare]	0	424.827	377.347	429.368	537.292	105.669	147.677	111.944	82.797	442.208	112.022	3.94752	4.08985e-16	6.622e-10	326.133	293.313	422.593	302.31	138.038	136.282	123.186	128.961	336.087	131.617	2.55353	1.80143e-07	0.000167194
7B:187956145-187957165	td-k41_contig_53672_B	#NAME?	1,4-alpha-glucan-branching enzyme, chloroplastic/amyloplastic [Triticum urartu]	3.14331e-07	1.36163	1.3012	0.973623	1.40285	43.7909	42.1935	33.1313	49.5159	1.25982	42.1579	0.0298835	4.3607e-16	4.39199e-27	4.7785	10.5785	7.18289	6.1161	75.2933	94.2776	62.8675	77.0056	7.164	77.361	0.0926048	3.14691e-19	9.36783e-25
IWGSC_CSS_2BS_scaff_5172024:7208-8181	Traes_2BS_9B6AAE1A9.1	udp-glycosyltransferase 85a2	UDP-glycosyltransferase 85A2 [Triticum urartu]	2.12365e-180	269.602	180.866	164.542	252.513	17.1356	23.9736	27.6094	12.176	216.881	20.2237	10.7241	4.48978e-16	2.35889e-25	401.394	300.045	325.624	102.226	12.5489	12.1347	16.1416	13.9167	282.322	13.6855	20.6293	3.28464e-07	5.86753e-38
4A:208412662-208431697	Traes_4AL_A06C88922.2	glutathione s-transferase gstu6	gi|475619852|gb|EMT30901.1| hypothetical protein F775_26086 [Aegilops tauschii]	6.08917e-142	1142.4	1258.26	773.056	657.937	3748.88	3271.92	3048.58	3018.84	957.914	3272.06	0.292756	5.74294e-16	3.35597e-16	1458.64	2808.11	1903.47	2773.22	5385.56	5405.56	6033.58	6085.3	2235.86	5727.5	0.390372	1.18365e-08	2.17546e-09
IWGSC_CSS_7BL_scaff_6659530:2219-7114	contig13236	-	-	-	47.6569	53.3491	58.4174	47.6969	5.71186	4.79472	3.51393	4.87041	51.7801	4.72273	10.964	6.19549e-16	6.19552e-15	72.8722	77.8962	95.7719	162.514	5.2287	3.73376	11.0443	5.56667	102.263	6.39335	15.9953	5.64629e-08	1.90009e-25
IWGSC_CSS_1BL_scaff_3849175:828-1092	Traes_1BL_4D5B117F1.1	cytochrome p450 94a1	Cytochrome P450 94A1 [Triticum urartu]	9.77806e-51	4.08488	3.90359	4.86811	5.6114	53.3107	54.6598	65.2586	59.2567	4.617	58.1214	0.0794371	6.84768e-16	1.02169e-24	7.16775	7.69345	1.19715	3.49492	57.5157	59.7402	56.9205	72.3667	4.88832	61.6358	0.0793097	5.21909e-18	7.40117e-24
7B:60346958-60354677	Traes_7BS_D206DFBF2.2	pyrophosphate--fructose 6-phosphate 1-phosphotransferase subunit alpha-like	gi|326527283|dbj|BAK04583.1| predicted protein [Hordeum vulgare subsp. vulgare]	0	540.566	664.912	530.624	615.851	169.452	186.035	146.581	124.196	587.988	156.566	3.75553	7.25747e-16	1.88292e-09	526.83	510.653	447.733	553.07	184.05	141.883	143.576	145.661	509.572	153.793	3.31337	4.58568e-13	5.27103e-08
6B:201055407-201057056	td-k31_contig_35724_B	ankyrin repeat-containing protein at5g02620-like	hypothetical protein F775_01536 [Aegilops tauschii]	0	5269.49	4909.42	3879.89	5891.97	1547.91	1353.07	1241.92	988.694	4987.69	1282.9	3.88783	7.53456e-16	2.01569e-10	5221.71	4396.81	5199.22	4453.4	1768.35	1493.51	1508.82	1471.46	4817.78	1560.53	3.08727	8.03263e-13	2.84325e-07
2B:9397969-9400110	Traes_2BS_D89C56A09.1	udp-glycosyltransferase 74e2-like	Putative UDP-glucosyltransferase [Aegilops tauschii]	1.94866e-164	762.511	736.478	738.98	799.625	174.212	246.448	196.278	210.239	759.398	206.794	3.67224	8.03378e-16	3.29354e-09	542.36	596.242	401.045	346.87	129.672	119.48	131.682	138.239	471.629	129.768	3.6344	2.60457e-08	3.52234e-09
4A:169321817-169326366	Traes_4AL_36D63D2CA.1	fatty acyl coa reductase	alcohol-forming fatty acyl-coenzyme A reductase [Triticum aestivum]	0	2.72325	3.90359	11.6835	14.0285	73.3022	93.0175	76.3024	57.6332	8.08471	75.0638	0.107704	8.11489e-16	1.45445e-24	23.8925	9.61681	34.7173	6.1161	101.437	112.946	97.6994	116.9	18.5857	107.246	0.1733	2.00232e-16	5.49881e-20
5A:67876321-67879758	Traes_5AL_BA3F95A211.3	f-box protein at3g07870-like isoform x1	hypothetical protein F775_22495 [Aegilops tauschii]	0	0	2.60239	2.92087	0	48.5508	34.522	43.6731	43.8337	1.38082	42.6449	0.0323794	8.12731e-16	2.21281e-26	4.7785	3.84673	2.3943	6.1161	73.2018	96.1444	86.6551	99.2723	4.28391	88.8184	0.0482322	1.75054e-27	4.90841e-33
2B:2606789-2610992	td-k45_contig_22039;td-k21_contig_19641	disease resistance protein rga4	Putative disease resistance protein RGA4 [Aegilops tauschii]	0	25.8709	65.0599	45.7603	25.2513	158.98	173.569	221.879	215.922	40.4856	192.587	0.210219	8.31168e-16	1.85318e-19	100.349	91.3597	61.0546	103.1	170.456	139.083	291.399	267.2	88.9657	217.034	0.409915	0.00727205	6.25744e-08
IWGSC_CSS_2BS_scaff_5214975:5276-6568	KukriC884_31	disease resistance protein rga4	Putative disease resistance protein RGA4 [Triticum urartu]	1.6647e-44	21.786	35.1323	37.9713	26.6542	133.277	134.252	184.732	176.147	30.3859	157.102	0.193416	8.33525e-16	1.76854e-20	48.9796	36.5439	51.4774	75.1407	135.946	97.0779	204.744	179.061	53.0354	154.207	0.343923	0.000596087	6.55152e-10
6B:24549293-24551695	Traes_6BS_94835C92A.1	probable sodium metabolite cotransporter chloroplastic	Putative sodium-dependent transporter yocS [Aegilops tauschii]	4.0537e-176	347.215	547.804	606.567	413.841	2092.44	1750.07	1484.89	1623.47	478.857	1737.72	0.275566	9.45048e-16	2.06736e-17	713.191	561.622	645.263	535.596	2444.94	2543.63	2208.86	2187.7	613.918	2346.28	0.261656	6.83897e-18	2.76278e-17
4B:191104537-191105317	td-k51_contig_69904	-	-	-	73.5278	50.7467	64.2591	105.214	0	1.91789	1.50597	2.43521	73.4368	1.46477	50.1356	1.00488e-15	1.10683e-29	198.308	64.4326	166.404	193.094	4.18296	1.86688	1.69912	4.63889	155.56	3.09696	50.2297	5.2306e-12	2.53366e-42
4A:21571817-21579370	Traes_4AS_0D40CC199.1	ninja-family protein os03g0214200-like	hypothetical protein F775_31150 [Aegilops tauschii]	0	546.012	424.19	399.185	594.809	126.613	82.4691	96.884	89.2909	491.049	98.8142	4.96942	1.17038e-15	1.43557e-13	507.716	593.357	694.346	322.406	138.038	64.4074	140.177	141.95	529.456	121.143	4.3705	1.86005e-06	7.64946e-12
IWGSC_CSS_4AL_scaff_7135156:5304-7535	td-k51_contig_84113_B	jacalin-like lectin domain containing expressed	jacalin-related lectin 1 [Triticum aestivum]	1.79325e-32	57.1883	72.867	171.358	71.5454	2279.03	2649.56	4241.81	4706.44	93.2396	3469.21	0.0268763	1.36507e-15	2.17296e-82	216.227	82.7046	113.729	70.772	2870.56	1878.08	4792.37	4479.31	120.858	3505.08	0.0344809	8.84172e-12	2.93107e-71
IWGSC_CSS_5AL_scaff_2801637:7187-9692	Traes_5AL_0807B656A.1	bifunctional dihydroflavonol 4-reductase flavanone 4-reductase	Bifunctional dihydroflavonol 4-reductase/flavanone 4-reductase [Triticum urartu]	0	814.252	926.452	858.735	1210.66	192.299	234.941	215.856	228.909	952.525	218.001	4.36935	2.07554e-15	5.42356e-12	973.62	807.812	1002.01	894.698	309.539	296.834	299.895	269.983	919.536	294.063	3.127	3.16752e-12	2.98297e-07
2B:335193194-335196762	Traes_2BL_EFA5C605E.2	lrr receptor-like serine threonine-protein kinase	gi|475513494|gb|EMT05621.1| Putative LRR receptor-like serine/threonine-protein kinase [Aegilops tauschii]	2.04181e-27	28.5941	44.2407	39.9185	19.6399	168.5	178.363	148.087	179.394	33.0983	168.586	0.196329	2.4437e-15	3.35073e-20	16.7248	37.5056	9.57719	29.7068	140.129	118.547	195.399	159.578	23.3786	153.413	0.15239	1.36342e-14	6.33374e-22
2A:691383-700132	td-k45_contig_50232;td-k55_contig_14458	disease resistance protein rga4	Putative disease resistance protein [Aegilops tauschii]	0	66.7197	59.8551	53.5492	44.8912	244.658	238.777	222.381	268.684	56.2538	243.625	0.230903	2.45204e-15	9.85684e-19	64.5098	88.4747	58.6603	84.7517	270.847	263.23	330.479	329.361	74.0991	298.479	0.248255	1.01157e-14	5.18117e-16
5B:116974389-116975380	td-k45_contig_24004_B	predicted protein	predicted protein [Hordeum vulgare subsp. vulgare]	4.87467e-79	3436.74	3565.28	3261.64	3783.49	1088.11	1319.51	895.549	906.708	3511.79	1052.47	3.33672	2.4762e-15	4.11655e-08	3293.58	2530.18	3166.46	1864.54	852.278	992.248	736.569	749.645	2713.69	832.685	3.25896	2.15879e-07	8.38875e-08
IWGSC_CSS_2BL_scaff_8090499:22792-27859	Traes_2BL_06F21B5CB.1	catalytic protein phosphatase type 2c	predicted protein [Hordeum vulgare subsp. vulgare]	0	142.971	89.7826	129.492	81.3653	450.285	468.923	397.074	418.044	110.903	433.581	0.255783	2.89387e-15	8.75824e-18	210.254	192.336	192.741	109.216	698.554	561.932	784.994	771.912	176.137	704.348	0.250071	6.85928e-18	1.34114e-17
6A:160169028-160169579	td-k41_contig_74566	-	-	-	1.36163	0	2.92087	7.01425	55.2146	47.9472	44.1751	45.4572	2.82419	48.1985	0.0585949	3.34677e-15	2.3344e-25	3.58388	0.961681	4.78859	4.36864	64.8359	42.0049	59.4692	52.8834	3.4257	54.7983	0.0625147	2.13783e-18	6.83561e-25
3B:759175875-759178321	TRAES3BF072500120CFD_t1	peroxidase 1-like	peroxidase 8 [Triticum monococcum]	1.40837e-157	4.08488	2.60239	5.84174	7.01425	78.0621	122.745	71.7845	79.5501	4.88582	88.0354	0.0554983	3.43103e-15	5.49804e-34	28.671	8.65513	15.5629	6.98983	95.1623	82.1428	112.992	102.983	14.9697	98.32	0.152255	3.14958e-17	6.63691e-21
1A:126694656-126696923	Traes_1AS_4F0148D96.1	gdsl esterase lipase at1g28600-like	gi|326502264|dbj|BAJ95195.1| predicted protein [Hordeum vulgare subsp. vulgare]	2.4067e-170	171.565	204.288	171.358	189.385	36.1751	56.5777	34.6373	38.9633	184.149	41.5883	4.4279	3.49854e-15	1.57568e-10	199.502	247.152	247.81	321.532	90.9794	67.2078	80.7082	75.15	253.999	78.5113	3.23519	2.79578e-11	2.72404e-07
6B:52393155-52394437	td-k55_contig_14929	bidirectional sugar transporter sweet4-like	Bidirectional sugar transporter SWEET4 [Triticum urartu]	3.04209e-35	593.669	448.913	372.897	568.154	65.6864	105.484	87.3462	75.4914	495.908	83.5019	5.93889	3.77314e-15	4.56934e-17	960.479	625.093	1209.12	660.539	106.665	106.412	118.089	100.2	863.808	107.842	8.00996	3.8011e-09	1.03948e-23
IWGSC_CSS_5AS_scaff_1535390:1089-8399	contig57240	terpene synthase	(E)-beta-farnesene synthase [Triticum urartu]	0	16742.6	12073.8	9127.71	17349.1	1036.7	793.046	939.222	655.882	13823.3	856.213	16.1447	4.15289e-15	1.0297e-44	14034.5	10937.2	9384.45	10351.9	1181.69	997.849	660.108	608.623	11177	862.066	12.9654	5.27322e-39	2.37982e-38
IWGSC_CSS_5AL_scaff_1192759:0-5389	Traes_5AL_F290E8198.2	beta-galactosidase 12-like	gi|57283683|emb|CAG30731.1| beta-galactosidase precursor [Triticum monococcum]	0	1447.41	1314.21	1440.96	1672.2	382.695	438.237	441.249	429.408	1468.69	422.897	3.47293	5.14088e-15	2.00355e-08	1248.38	1116.51	1258.2	1033.62	450.714	434.984	342.373	367.4	1164.18	398.868	2.91871	4.02449e-11	2.08048e-06
IWGSC_CSS_7AL_scaff_4365630:4-1228	Traes_7AL_569D0BB1B.1	cleavage and polyadenylation specificity factor subunit 5	predicted protein [Hordeum vulgare subsp. vulgare]	8.45294e-103	24.5093	27.3251	43.813	12.6257	152.316	152.472	140.557	142.865	27.0683	147.053	0.184072	5.61901e-15	1.56588e-20	39.4226	65.3943	33.5202	48.0551	202.874	182.954	205.594	205.967	46.5981	199.347	0.233753	4.35707e-14	4.30963e-16
6A:93088050-93092319	td-k51_contig_15504	gdp-l-galactose phosphorylase 2-like	predicted protein [Hordeum vulgare subsp. vulgare]	9.82012e-12	40.8488	44.2407	71.0745	58.9197	269.409	211.927	224.389	238.65	53.7709	236.094	0.227752	6.64753e-15	4.03368e-19	146.939	141.367	167.601	185.231	441.302	425.649	508.037	528.834	160.284	475.956	0.336763	1.74174e-10	1.36315e-11
IWGSC_CSS_3AS_scaff_3330165:45-3647	Traes_3AS_F050A9A88.1	translin-associated protein x	Translin-associated protein X [Aegilops tauschii]	3.6048e-139	332.237	392.962	303.77	310.03	89.4858	79.5923	82.3263	91.7261	334.75	85.7826	3.9023	6.64753e-15	1.73444e-09	168.442	241.382	164.009	197.463	79.4762	97.0779	70.5135	87.2112	192.824	83.5697	2.30734	8.10583e-06	0.00122512
4A:214923251-214926361	Traes_4AL_0129C8810.1	glycine--trna ligase chloroplastic mitochondrial isoform x2	PREDICTED: glycine--tRNA ligase 2, chloroplastic/mitochondrial, partial [Brachypodium distachyon]	0	87.1441	87.1802	97.3623	137.479	15.2316	19.1789	9.03581	9.74082	102.291	13.2968	7.69295	7.89689e-15	8.04735e-16	83.6238	47.1224	69.4346	40.1915	23.0063	27.0698	19.5399	22.2667	60.0931	22.9707	2.61608	0.00437005	0.00180318
2A:240476398-240477597	CL1Contig1767	-	-	-	28.5941	16.9156	22.3933	57.5169	159.932	198.501	162.645	129.066	31.355	162.536	0.192911	8.83201e-15	2.95848e-21	180.388	121.172	180.769	62.9085	214.377	266.031	282.054	308.022	136.31	267.621	0.509338	0.000624817	5.31039e-06
6B:6219927-6220927	Traes_6BS_143FEF476.1	tata box-binding protein-associated factor rna polymerase i subunit b isoform x1	hypothetical protein F775_00654 [Aegilops tauschii]	8.10472e-49	1471.92	1172.38	1011.59	1381.81	280.833	439.196	359.927	323.071	1259.42	350.757	3.59059	9.59311e-15	5.34559e-09	1207.77	860.705	1228.27	784.608	482.086	520.86	344.921	330.289	1020.34	419.539	2.43205	3.60505e-05	0.000352817
IWGSC_CSS_2AL_scaff_6328693:3312-6622	Traes_2AL_2F860EA8F.1	probable receptor-like protein kinase at1g30570	gi|475577274|gb|EMT17754.1| Putative receptor-like protein kinase [Aegilops tauschii]	0	4.08488	13.012	4.86811	1.40285	60.9265	61.3724	56.2228	64.9388	5.84195	60.8651	0.0959819	1.01419e-14	5.29262e-23	1.19463	8.65513	3.59145	10.4847	64.8359	59.7402	88.3543	81.6445	5.98149	73.6437	0.081222	1.94472e-19	5.09643e-25
5B:4922257-4924358	Traes_5BS_577D58A57.2	terpene synthase	gi|475521513|gb|EMT06630.1| (+)-delta-cadinene synthase isozyme C2 [Aegilops tauschii]	0	4152.96	3251.69	2407.77	4633.62	308.44	285.765	311.736	183.452	3611.51	272.348	13.2606	1.18372e-14	9.32658e-39	3902.84	3212.02	2632.53	2903.4	421.433	327.638	242.974	208.75	3162.7	300.199	10.5353	3.56866e-37	1.39823e-32
IWGSC_CSS_5AL_scaff_2764999:1383-3033	Traes_5AL_AD2B2C5AF.1	30s ribosomal protein chloroplastic	30S ribosomal protein 2, chloroplastic [Aegilops tauschii]	9.95675e-64	1037.56	1181.49	985.306	1451.95	299.873	355.768	284.126	206.993	1164.08	286.69	4.0604	1.3115e-14	5.69544e-11	870.882	675.1	729.063	593.262	429.799	308.969	275.258	284.828	717.077	324.713	2.20834	3.87425e-06	0.00232171
3B:730722455-730726203	td-k61_contig_315	lichenase-2 precursor	unnamed protein product [Triticum aestivum]	0	265.517	201.686	175.252	245.499	52.3587	66.1671	49.195	37.3398	221.988	51.2652	4.3302	1.3115e-14	1.63936e-10	223.395	150.022	215.487	126.691	77.3847	55.073	62.8675	75.15	178.899	67.6188	2.64569	0.000128751	0.000188772
2A:7855186-7856434	td-k55_contig_50612	predicted protein	predicted protein [Hordeum vulgare subsp. vulgare]	2.21934e-42	138.886	275.854	177.199	67.3368	701.607	527.419	623.471	642.083	164.819	623.645	0.264283	1.37978e-14	3.40354e-17	68.0937	162.524	89.7861	191.347	660.908	969.845	592.993	643.878	127.938	716.906	0.178458	4.67221e-11	1.82702e-23
2B:1778571-1780362	Traes_2BS_3D6E7A3E4.1	benzyl alcohol o-benzoyltransferase-like	predicted protein [Hordeum vulgare subsp. vulgare]	0	6.80813	7.80718	11.6835	5.6114	113.285	65.2082	117.466	126.631	7.97755	105.647	0.0755111	1.43814e-14	1.80373e-32	0	5.77009	5.98574	23.5907	56.4699	33.6039	106.195	105.767	8.83663	75.5089	0.117028	0.000976161	9.26314e-21
7A:157831812-157835972	Traes_7AL_BE3253C8F.1	nac domain-containing protein 21 22-like	NAC domain-containing protein 21/22 [Triticum urartu]	0	16.3395	16.9156	11.6835	8.4171	96.1496	99.7301	92.3661	66.5623	13.3389	88.702	0.150379	1.54144e-14	8.95404e-21	28.671	28.8504	29.9287	34.0754	116.077	146.55	128.284	147.517	30.3814	134.607	0.225705	4.85552e-13	8.72125e-16
3B:565807210-565813910	td-k25_contig_16423	rna binding	unnamed protein product [Triticum aestivum]	0	309.089	337.01	275.535	342.296	67.5903	98.7712	80.8203	76.3031	315.982	80.8712	3.90723	1.56319e-14	1.90848e-09	354.804	290.428	392.665	222.801	88.8879	134.416	96.8499	102.056	315.174	105.552	2.98596	1.28317e-06	4.71362e-06
7B:186176722-186180006	Traes_7BL_B45AF8E86.2	two-on-two hemoglobin-3	gi|198385788|gb|ACH86230.1| truncated hemoglobin Hb2b [Triticum aestivum]	4.16903e-52	808.806	841.875	842.184	620.06	2993.01	2409.82	2208.25	2720.94	778.231	2583.01	0.301289	2.11689e-14	9.68157e-16	588.95	996.302	460.902	818.684	2951.08	1737.13	3437.32	3442.99	716.21	2892.13	0.247641	1.11844e-06	1.45418e-17
IWGSC_CSS_6BS_scaff_3012353:827-1156	KukriC72_1	catalase isozyme 2	catalase 2, partial [Hordeum vulgare subsp. vulgare]	4.63149e-47	12.2546	13.012	4.86811	1.40285	66.6384	67.126	65.2586	68.1858	7.88439	66.8022	0.118026	2.43063e-14	1.95633e-21	11.9463	13.4635	3.59145	28.8331	36.6009	77.4756	53.5223	52.8834	14.4586	55.1205	0.262308	0.000674219	6.00269e-10
IWGSC_CSS_6BS_scaff_2952673:1-949	Traes_6BS_D3182B77A.1	beta-fructofuranosidase 1	acid beta-fructofuranosidase precursor [Triticum aestivum]	7.95034e-32	2.72325	11.7108	23.3669	4.20855	67.5903	82.4691	87.8482	87.6674	10.5024	81.3938	0.129032	3.20724e-14	3.07031e-22	10.7516	9.61681	13.1686	11.3585	50.1955	66.2743	52.6727	56.5945	11.2239	56.4343	0.198884	1.43899e-09	1.17096e-13
3B:165168240-165169928	td-k45_contig_18581_B	-	-	-	8.16976	10.4096	4.86811	2.8057	67.5903	64.2492	63.7527	49.5159	6.56329	61.277	0.107108	3.28753e-14	1.12182e-21	20.3086	34.6205	16.7601	37.5703	106.665	87.7435	115.54	113.189	27.3149	105.785	0.258213	1.24803e-09	1.52706e-12
3B:771154661-771156199	contig01154	rrna n-glycosidase (ec ) precursor (b- ) -	unnamed protein product [Triticum aestivum]	1.22135e-29	5.4465	15.6144	10.7098	8.4171	104.717	115.073	74.2945	138.807	10.047	108.223	0.0928357	3.41638e-14	1.70573e-29	29.8656	20.1953	20.3515	58.5398	84.7049	99.8782	146.974	129.889	32.2381	115.362	0.279453	9.65682e-06	6.04727e-12
3B:677592823-677594614	td-k35_contig_30941	cytochrome p450 99a2-like	unnamed protein product [Triticum aestivum]	0	4.08488	13.012	10.7098	19.6399	97.1016	159.185	100.9	112.019	11.8617	117.301	0.101121	3.67675e-14	2.61915e-29	13.1409	0.961681	5.98574	6.1161	143.266	129.748	155.47	151.228	6.5511	144.928	0.0452024	6.40201e-38	1.23453e-41
6A:48513515-48516903	Traes_6AL_23B31796F.4	aquaporin pip2-4	gi|345649019|gb|AEO13898.1| aquaporin 7 [Triticum aestivum]	0	1985.25	2023.36	2401.93	1732.52	588.322	651.123	648.571	657.506	2035.77	636.38	3.19898	4.03359e-14	1.76994e-07	2060.73	2392.66	1960.93	3447.73	664.045	755.154	680.498	724.595	2465.51	706.073	3.49187	6.08069e-07	1.95103e-09
7A:121760260-121761034	Traes_7AL_47E292A21.1	b-box zinc finger protein 20-like	predicted protein [Hordeum vulgare subsp. vulgare]	4.03671e-12	2.72325	1.3012	0.973623	0	39.983	38.3577	39.1552	28.4107	1.24952	36.4767	0.0342553	4.38806e-14	3.90674e-24	1.19463	1.92336	2.3943	2.62119	61.6986	104.545	60.3188	57.5223	2.03337	71.0213	0.0286304	1.51499e-14	1.70543e-34
IWGSC_CSS_3AL_scaff_413848:0-255	Traes_3AL_94C7FF862.1	rna polymerase-associated protein rtf1-like protein	RNA polymerase-associated protein RTF1-like protein [Triticum urartu]	2.3381e-36	196.074	144.433	154.806	158.522	35.2231	30.6862	39.6572	38.9633	163.459	36.1324	4.52388	4.70351e-14	2.32422e-10	210.254	169.256	198.727	149.408	34.5094	35.4708	27.1859	31.5445	181.911	32.1776	5.65334	8.49148e-19	4.19411e-14
5B:109156292-109161142	Traes_5BL_630B8A0B9.1	polyadenylate-binding protein 2-like	poly(A)-binding protein [Triticum aestivum]	0	1380.69	1708.47	1826.52	1318.68	534.059	411.387	481.91	521.134	1558.59	487.122	3.19958	4.94863e-14	2.07823e-07	1271.08	1668.52	1248.63	1483.59	607.575	644.074	598.94	552.028	1417.95	600.654	2.36068	9.21883e-08	0.000295886
2B:344889881-344890680	td-k21_contig_70959	hypothetical protein F775_07726	hypothetical protein F775_07726 [Aegilops tauschii]	2.53292e-47	140.247	115.807	85.6788	137.479	20.9435	26.8504	18.5736	23.5403	119.803	22.477	5.33004	5.09011e-14	8.67853e-12	131.409	140.405	102.955	143.292	14.6404	30.8036	20.3894	18.5556	129.515	21.0972	6.13896	3.70109e-18	1.2752e-14
3B:105029877-105031835	td-k55_contig_13230;td-k41_contig_11879;td-k45_contig_11718	zinc finger ccch domain-containing protein 2-like	unnamed protein product [Triticum aestivum]	0	99.3987	74.1682	98.3359	110.825	363.655	499.61	442.755	323.071	95.682	407.273	0.234934	5.16178e-14	1.298e-19	143.355	100.977	136.475	131.933	711.103	1018.38	588.745	611.406	128.185	732.41	0.175018	2.4934e-10	4.86556e-25
IWGSC_CSS_6BL_scaff_4277068:120-1763	Traes_6BL_0644187E5.1	protein radialis-like 4	hypothetical protein TRIUR3_13410 [Triticum urartu]	4.49131e-65	299.558	428.094	490.706	520.458	84.7259	69.0439	73.2905	66.5623	434.704	73.4057	5.92194	5.27512e-14	1.0314e-16	348.831	290.428	283.724	188.725	100.391	70.9415	60.3188	81.6445	277.927	78.324	3.54843	3.60465e-08	3.26255e-08
7B:159582087-159585096	td-k31_contig_8260	peroxidase 1-like	predicted protein [Hordeum vulgare subsp. vulgare]	3.36316e-23	0	2.60239	5.84174	1.40285	50.4548	44.1114	52.7089	78.7383	2.46175	56.5033	0.0435681	5.40617e-14	6.39047e-29	11.9463	7.69345	8.38004	2.62119	82.6134	61.6071	87.5047	68.6556	7.66023	75.0952	0.102007	1.04506e-18	1.22437e-23
IWGSC_CSS_6BS_scaff_2933616:4759-5468	td-k61_contig_77444	protein chloroplast import apparatus 2-like	hypothetical protein F775_42735 [Aegilops tauschii]	2.01492e-41	200.159	209.493	225.88	253.916	54.2627	52.7419	44.6771	75.4914	222.362	56.7933	3.91529	5.71658e-14	7.29232e-09	181.583	135.597	207.107	98.7314	51.2412	68.1412	36.5311	38.9667	155.755	48.7201	3.19693	0.00027546	3.66803e-06
5B:4763384-4766151	Traes_5BS_479F212D9.1	terpene synthase	predicted protein [Hordeum vulgare subsp. vulgare]	0	3850.68	2927.69	2253.94	4390.92	286.545	257.956	251.497	188.323	3355.81	246.08	13.6371	5.76576e-14	2.00896e-39	3187.26	2634.05	2049.52	2538.18	301.173	266.031	190.302	208.75	2602.25	241.564	10.7725	1.3123e-35	4.29563e-33
IWGSC_CSS_7BL_scaff_6742177:205-1022	td-k25_contig_70643	-	-	-	373.086	486.648	454.682	384.381	1491.75	1460.47	1383.99	1236.27	424.699	1393.12	0.304855	5.80988e-14	2.59e-15	226.979	375.056	202.318	265.614	1142.99	1066.92	1258.2	1313.73	267.492	1195.46	0.223756	2.44649e-20	1.20641e-19
2A:243225552-243226647	td-k25_contig_43837_B	hypothetical protein F775_24458	hypothetical protein F775_24458 [Aegilops tauschii]	4.70199e-17	1.36163	5.20479	8.7626	15.4314	65.6864	75.7565	106.924	112.019	7.69009	90.0965	0.0853539	6.09878e-14	1.83208e-29	5.97313	17.3103	26.3373	15.7271	110.848	100.812	85.8056	73.2945	16.3369	92.69	0.176254	7.01344e-14	5.91733e-18
7A:39416064-39419911	Traes_7AS_3DFC2683E.2	pyrophosphate--fructose 6-phosphate 1-phosphotransferase subunit alpha-like	gi|475552516|gb|EMT11806.1| Pyrophosphate--fructose 6-phosphate 1-phosphotransferase subunit alpha [Aegilops tauschii]	0	833.315	971.994	731.191	907.644	291.305	304.944	228.405	209.428	861.036	258.52	3.33063	6.52272e-14	7.24851e-08	837.432	817.429	814.061	761.892	346.14	245.495	269.311	303.383	807.704	291.082	2.77483	4.9022e-10	8.20274e-06
3A:159280812-159283758	td-k63_contig_76467	cysteine-rich receptor-like protein kinase 7	hypothetical protein F775_24019 [Aegilops tauschii]	5.43229e-15	14197.7	10318.5	9564.87	11336.4	2467.52	2962.18	3314.14	3225.02	11354.4	2992.21	3.79464	6.82091e-14	4.90257e-10	11058.6	10543.9	9834.57	12287.2	3440.48	3672.16	3632.72	3719.46	10931.1	3616.21	3.02281	8.66769e-13	3.44779e-07
IWGSC_CSS_5AS_scaff_1547091:3298-5633	Traes_5AS_BC8784C1D.1	terpene synthase	(E)-beta-farnesene synthase [Triticum urartu]	3.85189e-172	7879.73	5537.9	4204.1	8323.11	410.302	393.167	416.149	293.848	6486.21	378.367	17.1427	9.50095e-14	2.64417e-46	6286.12	4806.48	4363.61	4805.51	542.739	475.122	276.107	306.167	5065.43	400.034	12.6625	5.29035e-45	1.66092e-37
6B:13676057-13682445	Traes_6BS_166B31D2F.1	protein bonzai 3-like isoform x1	predicted protein [Hordeum vulgare subsp. vulgare]	0	121.185	118.409	81.7843	108.019	18.0876	13.4252	22.0875	25.1638	107.349	19.691	5.45169	1.00711e-13	1.36714e-11	75.2614	171.179	112.532	105.721	19.8691	26.1364	19.5399	12.9889	116.173	19.6335	5.91709	1.59552e-06	9.95707e-14
IWGSC_CSS_3AL_scaff_4390066:365-1524	Traes_3AL_3B8790ECA.1	random slug protein 5-like	unnamed protein product [Triticum aestivum]	3.06709e-78	20.4244	19.518	24.3406	0	88.5338	95.8943	89.8561	128.254	16.0707	100.635	0.159694	1.07236e-13	1.76452e-20	16.7248	15.3869	13.1686	20.0958	60.6529	54.1396	67.9648	60.3056	16.344	60.7657	0.268968	3.41339e-07	2.14553e-10
3A:9967035-9974469	Traes_3AS_E0B5795B9.4	disease resistance protein rga4	gi|474373593|gb|EMS64016.1| Putative disease resistance protein RGA4 [Triticum urartu]	0	163.395	165.252	143.123	95.3938	515.019	469.882	483.416	504.899	141.791	493.304	0.287431	1.18183e-13	1.25357e-15	173.221	294.274	131.686	207.074	496.726	588.068	457.063	459.25	201.564	500.277	0.402904	3.30347e-07	1.90506e-08
4B:7220872-7222724	Traes_4BS_82FF8B4EA.1	heat shock protein sti	Stress-induced-phosphoprotein 1 [Triticum urartu]	1.68541e-101	70.8046	91.0838	90.5469	57.5169	9.51977	10.5484	20.5816	6.49388	77.488	11.7859	6.57464	1.5367e-13	6.51816e-13	109.906	84.628	83.8004	91.7415	16.7318	33.6039	34.832	22.2667	92.5189	26.8586	3.44467	4.09642e-08	1.66164e-06
IWGSC_CSS_6AL_scaff_5814557:0-10756	Traes_6AL_BB536BB82.1	rna-binding protein 3	Putative RNA-binding protein 3 [Aegilops tauschii]	0	113.015	127.517	145.07	113.631	488.364	327	486.428	442.396	124.808	436.047	0.286227	1.66046e-13	7.87273e-16	176.805	204.838	137.672	267.361	554.242	776.623	658.409	679.134	196.669	667.102	0.294811	5.04942e-13	9.49819e-14
2B:248820529-248821964	Traes_2BS_34536E892.1	uncharacterized secreted protein	uncharacterized protein LOC100280977 [Zea mays] >gi|195610594|gb|ACG27127.1| uncharacterized secreted protein [Zea mays]	0	12.2546	16.9156	17.5252	19.6399	95.1977	84.387	85.8402	119.325	16.5838	96.1875	0.172411	1.83838e-13	4.44669e-20	22.6979	15.3869	34.7173	15.7271	223.788	243.628	211.541	210.606	22.1323	222.391	0.0995199	7.39396e-32	4.46748e-33
IWGSC_CSS_7BL_scaff_6682243:505-2392	td-k31_contig_36325	retrotransposon unclassified	putative TdLSC37 protein [Triticum turgidum subsp. durum]	5.00403e-60	679.451	828.863	735.085	267.944	2161.94	2022.41	1914.59	1993.62	627.836	2023.14	0.310327	1.95794e-13	1.08736e-14	310.603	1160.75	193.938	691.993	2489.91	1679.26	3081.36	2838.07	589.321	2522.15	0.233658	1.997e-06	4.86042e-18
6B:73221265-73224578	Traes_6BL_BE49FDA0B.1	bidirectional sugar transporter sweet4-like	Bidirectional sugar transporter SWEET4 [Triticum urartu]	3.31652e-108	498.355	385.154	378.739	582.183	72.3502	118.909	85.8402	70.621	461.108	86.9301	5.30435	1.95794e-13	8.08994e-15	950.922	683.755	1198.35	574.914	115.031	102.679	138.478	123.395	851.984	119.896	7.10604	6.15266e-08	4.028e-21
7A:180256994-180260645	Traes_7AL_4916AD518.1	disease resistance protein rpp8	Disease resistance protein RPP8 [Aegilops tauschii]	0	31.3174	35.1323	36.024	19.6399	171.356	149.595	124.995	137.183	30.5284	145.782	0.209411	1.98664e-13	1.43601e-18	15.5301	37.5056	23.943	54.1712	124.443	110.146	120.638	154.011	32.7875	127.309	0.257541	3.34896e-10	3.86302e-13
IWGSC_CSS_2BS_scaff_5157821:2770-7236	Traes_2BS_B98E8975C.2	l-type lectin-domain containing receptor kinase -like	gi|473911921|gb|EMS49596.1| L-type lectin-domain containing receptor kinase IX.1 [Triticum urartu]	7.33669e-173	3741.75	4292.65	2874.13	3935	889.146	1052.92	1245.44	1306.08	3710.88	1123.4	3.30327	2.00746e-13	8.55344e-08	3631.66	4685.31	3753.06	4608.92	699.6	739.285	711.932	780.262	4169.74	732.77	5.69038	1.36499e-29	2.1712e-18
5A:113706199-113707031	td-k35_contig_79968	dna-directed rna polymerase iii subunit rpc8	PREDICTED: DNA-directed RNA polymerase III subunit RPC8-like [Brachypodium distachyon]	7.93127e-33	35.4023	23.4216	27.2614	36.4741	2.85593	1.91789	0.50199	0.811735	30.6398	1.52189	20.1328	2.01633e-13	7.6353e-14	28.671	26.9271	22.7458	21.8432	4.18296	0.933441	1.69912	0	25.0468	1.70388	14.6998	4.20437e-10	1.72936e-11
6A:196044794-196049470	Traes_6AL_278F9DD5E.2	vacuolar amino acid transporter 1	gi|357137363|ref|XP_003570270.1| PREDICTED: vacuolar amino acid transporter 1 [Brachypodium distachyon]	0	73.5278	54.6503	69.1272	50.5026	212.291	197.542	272.58	269.496	61.952	237.977	0.260327	2.02717e-13	1.27331e-16	94.3754	107.708	82.6032	127.564	263.526	305.235	236.178	266.272	103.063	267.803	0.384846	3.39881e-07	6.97339e-09
1B:14878093-14880740	Traes_1BS_46B22F7E0.1	hypothetical protein F775_09523	hypothetical protein F775_09523 [Aegilops tauschii]	0	8.16976	23.4216	33.1032	16.8342	122.805	120.827	103.912	105.526	20.3822	113.267	0.179947	2.26764e-13	7.3972e-20	37.0334	25.0037	41.9002	29.7068	186.142	182.954	196.248	170.711	33.411	184.014	0.181568	8.13397e-19	6.56214e-21
6A:163657765-163661419	Traes_6AL_5961F532B.2	hypothetical protein F775_05464	gi|475570268|gb|EMT15980.1| hypothetical protein F775_05464 [Aegilops tauschii]	0	100.76	144.433	128.518	171.148	20.9435	31.6451	26.6054	21.9169	136.215	25.2777	5.38873	2.33437e-13	2.83107e-12	78.8453	59.6242	63.4489	61.161	23.0063	32.6704	13.593	18.5556	65.7699	21.9563	2.99549	7.70263e-06	0.000102178
3B:440092564-440096492	td-k63_contig_6920	systemin receptor sr160-like	unnamed protein product [Triticum aestivum]	0	98.0371	61.1563	81.7843	103.811	248.466	337.548	349.385	287.354	86.1971	305.688	0.281977	2.93339e-13	8.87462e-16	221.006	152.907	184.361	179.988	376.466	426.583	347.47	385.028	184.566	383.887	0.480781	3.79284e-05	1.65916e-06
7B:187957189-187962305	KukriC17021_6	-	-	-	12.2546	5.20479	6.81536	7.01425	86.6299	49.8651	63.7527	82.797	7.82226	70.7612	0.110545	3.18205e-13	1.47132e-23	15.5301	12.5019	14.3658	26.2119	152.678	154.018	146.124	154.011	17.1524	151.708	0.113062	3.19713e-24	1.55929e-27
4A:6785536-6786615	Traes_4AS_705FE3DAC.1	blue copper protein	Mavicyanin [Triticum urartu]	3.02631e-65	14.9779	5.20479	19.4725	7.01425	77.1101	96.8533	70.7805	77.1149	11.6673	80.4647	0.145	3.92033e-13	1.39566e-20	19.114	9.61681	20.3515	4.36864	131.763	132.549	129.983	115.972	13.3627	127.567	0.104751	6.05843e-25	2.26015e-28
IWGSC_CSS_2AS_scaff_5305316:7-3787	Traes_2AS_FF77B9B04.2	probable polyribonucleotide nucleotidyltransferase chloroplastic	gi|326533940|dbj|BAJ93743.1| predicted protein [Hordeum vulgare subsp. vulgare]	1.6321e-118	171.565	274.553	209.329	231.47	64.7344	61.3724	50.199	33.2811	221.729	52.3967	4.23174	3.92721e-13	2.92826e-10	86.013	149.061	79.0118	107.469	48.104	59.7402	45.0267	32.4722	105.389	46.3358	2.27445	0.00310538	0.00284317
7A:146592061-146593273	td-k45_contig_63283	-	-	-	1.36163	0	0	1.40285	62.8305	57.5366	39.6572	30.0342	0.691119	47.5146	0.0145454	4.32337e-13	6.82074e-32	7.16775	0.961681	8.38004	1.74746	64.8359	70.0081	75.6109	57.5223	4.56423	66.9943	0.0681287	3.03574e-21	2.9099e-27
3B:10094123-10096715	TRAES3BF053100380CFD_t1	probable receptor-like protein kinase at1g67000	receptor kinase, putative, expressed [Triticum aestivum]	0	111.653	118.409	78.8634	63.1283	330.336	364.399	310.732	316.577	93.0135	330.511	0.281424	4.37653e-13	1.89062e-15	99.1539	199.068	84.9975	152.029	353.46	308.036	388.249	333.072	133.812	345.704	0.387071	2.5847e-07	1.05687e-08
IWGSC_CSS_5BS_scaff_2295188:1-2079	Traes_5BS_1F3E56595.1	terpene synthase	(E)-beta-farnesene synthase [Triticum urartu]	0	7020.54	4867.78	3838.99	7571.18	407.446	390.29	416.149	259.755	5824.63	368.41	15.8102	5.31528e-13	6.11661e-44	5699.56	4517.98	3925.45	4299.62	560.516	454.586	284.603	283.9	4610.65	395.901	11.646	1.25797e-42	2.71327e-35
IWGSC_CSS_5AL_scaff_2772794:19-3877	Traes_5AL_4E3F91755.1	lrr receptor-like serine threonine-protein kinase	predicted protein [Hordeum vulgare subsp. vulgare]	0	96.6755	93.6862	89.5733	98.1995	21.8955	17.261	19.5776	13.7995	94.5336	18.1334	5.21324	6.24318e-13	9.96119e-11	62.1205	44.2373	67.0403	52.4237	28.235	21.4691	17.8408	23.1945	56.4555	22.6848	2.48869	0.000536187	0.00381155
2B:328626267-328631236	td-k25_contig_43837	hypothetical protein F775_24458	hypothetical protein F775_24458 [Aegilops tauschii]	4.70199e-17	21.786	24.7227	20.4461	16.8342	95.1977	101.648	125.999	96.5965	20.9473	104.86	0.199763	7.10519e-13	6.35592e-18	29.8656	25.9654	31.1259	24.4644	99.3453	103.612	87.5047	90.9223	27.8553	95.3461	0.29215	2.11219e-08	2.83644e-11
3B:412416726-412429822	TRAES3BF020200110CFD_t1	chitinase domain-containing protein 1	unnamed protein product [Triticum aestivum]	0	5333.49	3701.91	2602.49	4320.78	11593.2	11826.6	12121	9955.93	3989.67	11374.2	0.350765	7.56691e-13	4.02651e-13	7228.68	7286.66	6346.08	7554.26	11684	12428.8	11851.4	12323.7	7103.92	12072	0.588464	0.00294224	0.000244323
4A:132529601-132538781	Traes_4AL_9DAC6ABE4.2	phosphatidylinositol transfer protein pdr17	gi|474411951|gb|EMS66889.1| Phosphatidylinositol transfer protein PDR17 [Triticum urartu]	0	24.5093	41.6383	34.0768	22.4456	222.763	180.281	161.139	271.931	30.6675	209.028	0.146714	7.90788e-13	9.29351e-27	32.2549	39.4289	33.5202	51.55	150.587	116.68	224.284	233.8	39.1885	181.338	0.216108	2.82573e-06	2.69803e-17
5A:61589251-61595061	td-k31_contig_75281	-	-	-	35.4023	50.7467	61.3382	33.6684	177.068	199.46	181.72	197.252	45.2889	188.875	0.239782	7.90788e-13	3.99881e-17	8.36238	21.157	34.7173	22.7169	46.0125	43.8717	69.6639	70.5111	21.7384	57.5148	0.377962	0.000913466	6.03049e-07
5B:183802216-183804198	Traes_5BL_456C3408A.1	nac domain-containing protein 18	predicted protein [Hordeum vulgare subsp. vulgare]	2.45037e-83	194.713	222.505	183.041	231.47	864.395	604.134	647.567	871.804	207.932	746.975	0.278366	8.15715e-13	3.87781e-17	140.966	203.876	165.206	480.551	779.076	1112.66	830.02	835.928	247.65	889.422	0.278439	8.98615e-08	9.76131e-15
3B:91832385-91833659	td-k31_contig_55465;td-k55_contig_58718	transmembrane protein 97-like	unnamed protein product [Triticum aestivum]	7.30296e-98	13.6163	23.4216	21.4197	2.8057	92.3417	80.5513	86.8442	103.09	15.3158	90.7069	0.168849	8.26164e-13	2.66872e-19	37.0334	48.0841	26.3373	72.5195	127.58	223.092	124.036	110.406	45.9936	146.279	0.314425	0.00374936	1.13493e-10
IWGSC_CSS_5AL_scaff_2804487:3699-5493	KukriC15594_4	cysteine-rich receptor-like protein kinase 26	Putative disease resistance protein [Aegilops tauschii]	3.72373e-54	325.429	359.13	186.936	286.182	48.5508	31.6451	26.6054	34.0929	289.419	35.2236	8.21663	8.73277e-13	6.9292e-22	222.2	305.815	207.107	332.017	33.4637	24.2695	23.7877	31.5445	266.785	28.2663	9.43825	1.31778e-19	7.97373e-25
4B:308522936-308524209	td-k31_contig_52334	probable membrane-associated kinase regulator 6	predicted protein [Hordeum vulgare subsp. vulgare]	1.0212e-115	91.229	105.397	67.18	86.9767	489.316	353.85	454.803	620.978	87.6957	479.737	0.1828	8.88247e-13	1.50431e-25	82.4292	66.356	61.0546	53.2975	627.444	624.472	655.861	628.106	65.7843	633.971	0.103766	6.92222e-40	1.11396e-36
3B:646176058-646179325	td-k41_contig_36001;td-k51_contig_37063	hypothetical protein TRIUR3_21136	hypothetical protein TRIUR3_21136 [Triticum urartu]	6.94102e-83	7295.59	5039.54	4876.88	5229.83	1094.77	1420.2	1349.85	1385.63	5610.46	1312.61	4.27427	1.02256e-12	3.65756e-12	4495.38	4841.1	4005.66	4647.36	1286.26	1370.29	1483.33	1449.19	4497.38	1397.27	3.21869	5.8154e-14	4.64814e-08
7B:169640980-169641415	td-k21_contig_22964	b-box zinc finger protein 20-like	predicted protein [Hordeum vulgare subsp. vulgare]	1.404e-140	0	0	0	1.40285	19.9915	23.9736	32.6293	30.8459	0.350713	26.8601	0.013057	1.09743e-12	1.55245e-22	0	0	0	0	43.9211	49.4724	35.6815	27.8333	0	39.2271	0	4.28505e-22	1.26525e-28
3A:14892359-14893889	Traes_3AS_086BAC20B.2	predicted protein, partial	gi|326514334|dbj|BAJ96154.1| predicted protein, partial [Hordeum vulgare subsp. vulgare]	2.5457e-41	261.432	243.324	163.569	232.873	741.59	716.331	712.825	612.86	225.299	695.901	0.323752	1.25397e-12	6.20854e-14	260.428	216.378	238.233	194.842	728.881	1004.38	711.082	719.956	227.47	791.075	0.287546	1.26824e-14	6.58236e-15
3B:165159612-165162053	isotig16737__gene=isogroup03154__length=744__numContigs=2	protein dj-1 homolog b-like	unnamed protein product [Triticum aestivum]	2.75844e-54	19.0628	16.9156	21.4197	14.0285	95.1977	106.443	91.8641	94.1613	17.8566	96.9164	0.184248	1.43054e-12	1.33473e-18	15.5301	43.2757	23.943	35.8229	115.031	114.813	146.974	135.456	29.6429	128.069	0.231461	5.24732e-12	1.01712e-14
5A:82064528-82065153	td-k61_contig_83861	-	-	-	0	0	0	1.40285	43.7909	45.0703	88.8522	87.6674	0.350713	66.3452	0.00528618	1.474e-12	8.7056e-42	0	0	0	0	95.1623	69.0746	119.788	101.128	0	96.2882	0	4.05496e-38	2.28575e-49
5B:243263821-243265358	Traes_5BL_2C797FB98.2	histone h1	gi|2980893|dbj|BAA25204.1| histone H1 [Triticum aestivum]	4.12e-42	118.461	167.854	304.744	303.016	693.039	859.213	1055.68	927.002	223.519	883.735	0.252925	1.54879e-12	2.44927e-19	175.61	114.44	328.019	135.428	867.964	1136.93	873.348	870.256	188.374	937.125	0.201013	2.78479e-23	4.59507e-23
IWGSC_CSS_5BS_scaff_1260197:30-1302	Traes_5BS_322D34A22.1	terpene synthase	predicted protein [Hordeum vulgare subsp. vulgare]	2.54748e-109	5431.53	3798.19	2677.46	5466.91	321.768	254.12	282.118	190.758	4343.52	262.191	16.5663	1.60463e-12	3.82457e-45	3987.66	2991.79	2661.26	2811.66	380.649	321.104	189.452	188.339	3113.09	269.886	11.5348	1.26699e-31	8.11738e-35
IWGSC_CSS_7AL_scaff_633204:2-299	Traes_7AL_72CAC412F.1	aspartic proteinase nepenthesin-2	Aspartic proteinase nepenthesin-2 [Triticum urartu]	1.65118e-58	1.36163	7.80718	20.4461	0	74.2542	50.824	59.2348	73.0562	7.40372	64.3423	0.115068	1.66351e-12	3.87534e-21	4.7785	6.73177	9.57719	9.61102	21.9605	16.8019	40.7789	32.4722	7.67462	28.0034	0.27406	0.0019463	1.43335e-07
IWGSC_CSS_3AL_scaff_4247412:916-3586	Traes_3AL_EE9ED9888.1	rna binding	unnamed protein product [Triticum aestivum]	0	284.58	264.143	259.957	325.461	102.813	86.3049	64.7567	76.3031	283.535	82.5445	3.43494	1.70982e-12	1.72212e-07	311.797	236.574	310.061	200.084	117.123	136.282	87.5047	88.1389	264.629	107.262	2.46712	5.61082e-06	0.000483541
7A:15313815-15314597	KukriC5189_5	wall-associated receptor kinase 3	Wall-associated receptor kinase 2 [Aegilops tauschii]	3.38321e-121	8.16976	6.50599	7.78898	7.01425	69.4943	50.824	56.2228	59.2567	7.36974	58.9495	0.125018	2.02483e-12	3.83005e-20	8.36238	10.5785	3.59145	12.2322	40.7838	59.7402	49.2745	47.3167	8.69113	49.2788	0.176366	2.51696e-09	1.09793e-13
1B:116968831-116970838	Traes_1BS_C1EFCC3E3.1	gdsl esterase lipase at1g28600-like	predicted protein [Hordeum vulgare subsp. vulgare]	0	216.499	260.239	308.638	232.873	78.0621	70.9618	67.2666	81.1735	254.562	74.366	3.4231	2.04024e-12	1.80123e-07	219.811	251.961	239.43	156.397	100.391	96.1444	86.6551	84.4278	216.9	91.9046	2.36005	7.04726e-06	0.00109713
3B:233712442-233715111	contig10036	hypothetical protein F775_43304	hypothetical protein F775_43304 [Aegilops tauschii]	0.00040628	6.80813	10.4096	12.6571	9.81995	62.8305	84.387	73.2905	53.5745	9.92369	68.5206	0.144828	2.0498e-12	1.47172e-19	20.3086	17.3103	7.18289	13.9797	57.5157	78.4091	79.0091	52.8834	14.6954	66.9543	0.219483	1.25718e-09	2.44791e-13
IWGSC_CSS_6AL_scaff_5828160:10010-13980	Traes_6AL_25CC0FB5A.2	methionine aminopeptidase chloroplastic mitochondrial	gi|474268535|gb|EMS60795.1| Methionine aminopeptidase 1D, chloroplastic/mitochondrial [Triticum urartu]	4.80211e-148	1037.56	1043.56	1095.33	1321.49	363.655	394.126	371.974	320.635	1124.48	362.598	3.10119	2.09456e-12	8.30557e-07	1360.68	1102.09	1514.39	924.405	531.236	464.854	385.7	378.534	1225.39	440.081	2.78447	1.68674e-07	1.05377e-05
IWGSC_CSS_4AS_scaff_5939830:94-1252	Traes_4AS_5574058B4.1	blue copper protein	blue copper protein [Triticum aestivum]	6.1376e-67	453.422	343.516	565.675	235.679	1334.67	1387.59	1225.86	1140.49	399.573	1272.15	0.314092	2.12126e-12	1.76784e-14	293.878	647.212	597.377	143.292	1540.37	983.847	1752.64	1635.67	420.439	1478.13	0.284439	1.24903e-06	1.82022e-15
IWGSC_CSS_3AL_scaff_4265401:0-3932	Traes_3AL_7DE76793C.1	probable lrr receptor-like serine threonine-protein kinase at1g56130 isoform x1	predicted protein [Hordeum vulgare subsp. vulgare]	0	49.0185	42.9395	50.6284	16.8342	203.723	156.308	187.744	254.073	39.8552	200.462	0.198817	2.27417e-12	8.7531e-21	29.8656	88.4747	63.4489	63.7822	201.828	156.818	251.47	242.15	61.3928	213.066	0.288139	1.00069e-08	8.65699e-13
IWGSC_CSS_2AS_scaff_5297576:5024-5895	Traes_2AS_94A93A30A.1	universal stress protein a-like protein	gi|475584260|gb|EMT19722.1| Universal stress protein A-like protein [Aegilops tauschii]	1.34511e-64	701.237	748.188	513.099	813.653	173.26	256.038	144.573	133.125	694.045	176.749	3.92673	2.70459e-12	2.98167e-10	710.802	549.12	629.7	641.317	237.383	139.083	152.071	189.267	632.735	179.451	3.52595	1.62042e-14	7.73048e-09
6B:201046576-201048471	Traes_6BL_C66BF446F.1	disease resistance protein rga3	Putative disease resistance RPP13-like protein 1 [Aegilops tauschii]	4.583e-115	1.36163	0	10.7098	9.81995	42.8389	54.6598	63.2507	77.1149	5.47286	59.4661	0.0920333	2.79392e-12	3.7099e-24	15.5301	6.73177	25.1401	5.24237	58.5614	37.3376	94.3012	78.8612	13.1611	67.2654	0.195659	6.31396e-05	1.47118e-15
4A:167321441-167323738	Traes_4AL_23624E9EA.2	cell number regulator 13-like	gi|473930437|gb|EMS49964.1| hypothetical protein TRIUR3_26988 [Triticum urartu]	1.33477e-94	543.289	651.9	611.435	232.873	1873.49	1518.01	1544.12	2065.05	509.874	1750.17	0.291329	3.10648e-12	4.4122e-16	198.308	741.456	240.627	442.981	1593.71	1020.25	2183.37	2166.36	405.843	1740.92	0.233119	6.55149e-05	2.5964e-18
3B:365109255-365109938	td-k61_contig_68584_B	-	-	-	6.80813	7.80718	4.86811	8.4171	52.3587	49.8651	60.7407	56.8215	6.97513	54.9465	0.126944	3.35698e-12	1.32201e-19	3.58388	8.65513	7.18289	6.1161	52.287	54.1396	53.5223	48.2445	6.3845	52.0483	0.122665	1.00212e-12	8.75484e-18
2A:2425561-2429561	Traes_2AS_D38E1E530.1	cytochrome p450 85a1	gi|474033163|gb|EMS53012.1| Cytochrome P450 85A1 [Triticum urartu]	0	383.979	523.081	387.502	425.064	160.884	139.047	111.442	128.254	429.906	134.907	3.18669	4.36015e-12	6.21561e-07	340.468	351.014	272.95	249.886	171.501	140.95	117.239	130.817	303.58	140.127	2.16646	2.07935e-05	0.00369642
IWGSC_CSS_5BL_scaff_10848518:3745-10145	Traes_5BL_38E3B3A8C.2	abc transporter g family member 11-like	gi|326498051|dbj|BAJ94888.1| predicted protein [Hordeum vulgare subsp. vulgare]	0	140.247	169.156	104.178	187.982	12.3757	21.0968	24.0955	26.7873	150.391	21.0888	7.1313	4.56029e-12	1.41813e-16	250.871	216.378	233.444	322.406	48.104	56.0065	31.4337	29.6889	255.775	41.3083	6.19185	1.80476e-22	5.4547e-17
6A:50963696-50967898	Traes_6AL_60AFB444B.2	bifunctional nitrilase nitrile hydratase nit4	gi|473904408|gb|EMS49275.1| Bifunctional nitrilase/nitrile hydratase NIT4 [Triticum urartu]	0	460.23	532.19	523.809	119.242	1509.83	1214.98	1231.38	1434.34	408.868	1347.63	0.303397	4.57713e-12	5.42795e-15	302.24	605.859	378.299	505.015	1426.39	1484.17	1514.77	1484.45	447.853	1477.44	0.303127	2.93334e-13	1.41968e-13
7A:142186412-142197108	Traes_7AL_7838263C4.1	pentatricopeptide repeat-containing protein at5g27110-like	hypothetical protein F775_11688 [Aegilops tauschii]	0	754.341	996.717	848.025	951.133	318.912	275.217	257.019	321.447	887.554	293.149	3.02766	4.83376e-12	1.8926e-06	714.386	584.702	744.626	759.27	362.872	305.235	303.293	325.65	700.746	324.263	2.16105	6.09042e-06	0.00324064
7A:15316256-15318726	Traes_7AS_60857DEDD.1	lrr receptor-like serine threonine-protein kinase gso1	LRR receptor-like serine/threonine-protein kinase FLS2 [Aegilops tauschii]	0	170.203	180.866	132.413	154.314	39.031	29.7272	38.6532	51.9511	159.449	39.8406	4.00217	5.26538e-12	1.04593e-08	191.14	195.221	164.009	233.286	24.052	24.2695	36.5311	25.9778	195.914	27.7076	7.07077	5.58923e-24	2.27897e-18
IWGSC_CSS_6BS_scaff_2957675:119-7920	Traes_6BS_7D81B5DE8.1	ghmp kinase-like protein	Galactokinase [Aegilops tauschii]	0	172.927	152.24	130.465	70.1425	550.242	520.706	581.304	370.151	131.444	505.601	0.259975	5.83385e-12	2.04413e-17	193.529	313.508	181.967	391.431	487.315	653.409	513.134	568.728	270.109	555.647	0.486116	0.00027072	5.46659e-06
4B:307088717-307091604	Traes_4BL_6B601836D.1	s-norcoclaurine synthase 1-like	predicted protein [Hordeum vulgare subsp. vulgare]	0	2.72325	1.3012	0.973623	0	39.983	29.7272	52.7089	27.599	1.24952	37.5045	0.0333164	5.96991e-12	1.00114e-24	2.38925	3.84673	2.3943	7.86356	99.3453	301.502	130.832	137.311	4.12346	167.248	0.0246548	3.18135e-06	6.00792e-50
3B:40643541-40652718	TRAES3BF078500060CFD_t1	protein	predicted protein [Hordeum vulgare subsp. vulgare]	0	34.0407	37.7347	19.4725	15.4314	124.709	100.689	107.426	140.43	26.6698	118.313	0.225416	6.18479e-12	1.13014e-16	14.3355	48.0841	22.7458	48.9288	88.8879	75.6087	129.133	125.25	33.5236	104.72	0.320126	0.000180646	1.40923e-09
IWGSC_CSS_6BS_scaff_2902572:1560-2700	Traes_6BS_7F65A4F6C.1	beta-fructofuranosidase 1	predicted protein [Hordeum vulgare subsp. vulgare] >gi|326512118|dbj|BAJ96040.1| predicted protein [Hordeum vulgare subsp. vulgare]	5.00596e-68	32.679	67.6623	94.4414	26.6542	190.395	260.833	282.118	238.65	55.3592	242.999	0.227817	6.76145e-12	1.95668e-18	34.6441	35.5822	51.4774	85.6254	166.273	224.959	214.089	215.245	51.8323	205.141	0.252666	7.71067e-13	4.81756e-15
7A:119041828-119044374	Traes_7AL_E5C2A90B0.1	probable lrr receptor-like serine threonine-protein kinase at3g47570-like	Os06g0581500 [Oryza sativa Japonica Group] >gi|55296503|dbj|BAD68717.1| putative protein kinase Xa21 [Oryza sativa Japonica Group] >gi|55297040|dbj|BAD68610.1| putative protein kinase Xa21 [Oryza sativa Japonica Group] >gi|113595979|dbj|BAF19853.1| Os06g0581500 [Oryza sativa Japonica Group] >gi|125597682|gb|EAZ37462.1| hypothetical protein OsJ_21796 [Oryza sativa Japonica Group] >gi|215704677|dbj…	0	529.673	567.322	794.476	126.257	2042.94	1779.8	1666.61	1642.14	504.432	1782.87	0.282932	6.90263e-12	2.33483e-16	210.254	1014.57	149.644	366.966	1589.52	953.977	2128.15	2087.5	435.359	1689.79	0.257641	0.00172946	6.15223e-16
6B:200835274-200836656	Traes_6BL_CBD1436C1.1	disease resistance protein rga4	Putative disease resistance RPP13-like protein 1 [Aegilops tauschii]	0	6.80813	7.80718	8.7626	18.2371	50.4548	64.2492	88.8522	77.1149	10.4037	70.1677	0.14827	7.35878e-12	2.86279e-20	27.4764	4.80841	16.7601	11.3585	59.6072	50.4058	99.3986	112.261	15.1008	80.4182	0.187779	5.27372e-05	8.69101e-17
1B:257991926-257998710	Traes_1BL_722A8B838.2	respiratory burst oxidase homolog protein a-like	gi|475620510|gb|EMT31127.1| Respiratory burst oxidase-F-like protein [Aegilops tauschii]	0	3221.61	2512.61	3235.35	3787.7	1123.33	1191.01	1193.73	809.3	3189.32	1079.34	2.95487	7.51286e-12	2.72642e-06	3753.51	3566.88	3973.34	2394.89	1796.58	1212.54	1886.02	1826.8	3422.15	1680.49	2.03641	0.000218992	0.00988829
IWGSC_CSS_5AL_scaff_2765538:6564-13210	Traes_5AL_F96AEDDB8.1	aldehyde dehydrogenase family 7 member a1	aldehyde dehydrogenase 7b [Triticum aestivum]	0	536.481	485.347	750.663	343.698	1746.88	1288.82	1747.43	1621.85	529.047	1601.24	0.330398	7.55931e-12	9.47026e-14	667.796	1006.88	672.797	767.134	1872.92	2904.87	2130.7	2262.85	778.652	2292.83	0.339602	1.13359e-09	7.77098e-12
7A:43178258-43178811	Traes_7AS_D208644F3.1	heavy metal-associated domain containing expressed	hypothetical protein TRIUR3_30554 [Triticum urartu]	2.27193e-27	12.2546	11.7108	27.2614	12.6257	79.0141	88.2228	90.3581	125.819	15.9631	95.8535	0.166537	7.64193e-12	3.12789e-20	37.0334	22.1187	37.1116	26.2119	83.6592	121.347	91.7525	94.6334	30.6189	97.8481	0.312923	5.65469e-08	1.4069e-10
IWGSC_CSS_7BS_scaff_3157900:2-2095	Traes_7BS_BC4657712.1	embryogenesis transmembrane protein	hypothetical protein F775_20633 [Aegilops tauschii]	9.3761e-142	12.2546	23.4216	29.2087	5.6114	93.2937	81.5102	100.398	100.655	17.6241	93.9642	0.187561	7.98095e-12	6.55316e-18	7.16775	28.8504	7.18289	13.1059	90.9794	28.9367	180.107	183.7	14.0768	120.931	0.116403	0.00963769	7.95363e-25
6B:58842706-58846899	Traes_6BS_6BD0971F0.1	potassium channel kat1-like	Potassium channel KAT1 [Triticum urartu]	0	825.145	1065.68	961.939	948.327	318.912	261.792	330.309	337.682	950.273	312.174	3.04405	7.98284e-12	1.5159e-06	898.358	1614.66	864.341	1052.84	278.167	249.229	231.08	304.311	1107.55	265.697	4.16848	2.77647e-06	2.94834e-12
IWGSC_CSS_5BL_scaff_10798825:1592-2312	Traes_5BL_E30DA0076.1	lrr receptor-like serine threonine-protein kinase	Putative LRR receptor-like serine/threonine-protein kinase [Aegilops tauschii]	3.34883e-54	99.3987	153.541	102.23	65.934	344.616	317.41	334.325	397.75	105.276	348.525	0.302062	8.61414e-12	2.90359e-14	47.785	130.789	27.5344	76.0144	309.539	272.565	383.152	388.739	70.5306	338.499	0.208363	1.65196e-13	8.01436e-19
IWGSC_CSS_6AS_scaff_4430910:5910-8252	Traes_6AS_18F0EEEE5.2	cytochrome p450 71d7	gi|473891201|gb|EMS48703.1| Premnaspirodiene oxygenase [Triticum urartu]	0	42.2104	45.5419	31.1559	33.6684	3.80791	3.83577	2.50995	4.87041	38.1442	3.75601	10.1555	8.70825e-12	3.0529e-12	71.6775	82.7046	138.869	90.8678	10.4574	13.0682	11.8938	10.2056	96.0298	11.4062	8.41905	1.31663e-09	9.77888e-17
2B:164799-166567	Traes_2BS_6762A1AAE.1	benzyl alcohol o-benzoyltransferase-like	predicted protein [Hordeum vulgare subsp. vulgare]	0	59.9115	118.409	174.278	74.3511	3092.02	1915.01	3201.19	4922.36	106.738	3282.65	0.0325157	8.74205e-12	1.2696e-76	50.1743	74.0495	50.2802	207.074	904.565	682.346	2594.56	2508.71	95.3944	1672.54	0.0570355	0.000681547	4.88258e-53
2A:175381773-175384536	Traes_2AS_D06B6414D.1	cytochrome p450 734a6-like	gi|473753873|gb|EMS45649.1| Secologanin synthase [Triticum urartu]	0	950.415	1538.02	944.414	694.411	3039.66	2716.69	2985.33	3082.97	1031.81	2956.16	0.349038	9.24357e-12	1.04006e-12	418.119	1215.57	149.644	1572.71	3136.17	3908.32	3477.25	3359.49	839.01	3470.31	0.241768	2.07092e-11	3.23916e-17
IWGSC_CSS_2AS_scaff_5233086:0-4429	Traes_2AS_17FD87DAD.1	pentatricopeptide repeat-containing protein at2g32630-like	gi|326513552|dbj|BAJ87795.1| predicted protein [Hordeum vulgare subsp. vulgare]	0	47.6569	58.5539	32.1295	42.0855	319.864	303.026	357.417	531.687	45.1065	377.998	0.11933	1.07319e-11	2.73564e-34	47.785	54.8158	38.3087	55.9186	200.782	148.417	338.125	332.145	49.2071	254.867	0.193069	4.03442e-05	2.37219e-20
7B:245384565-245395273	Traes_7BL_E41865FE0.2	coatomer subunit beta -3	gi|475580078|gb|EMT18504.1| Putative coatomer subunit beta'-3 [Aegilops tauschii]	2.4402e-169	172.927	223.806	163.569	95.3938	510.259	456.457	574.276	672.929	163.924	553.48	0.296169	1.08281e-11	3.54352e-15	97.9593	204.838	71.8289	238.528	410.976	284.7	674.551	620.684	153.289	497.727	0.307977	0.00571918	2.70878e-12
5A:35726014-35732610	Traes_5AL_4B1551434.1	nonphototropic hypocotyl protein expressed	predicted protein [Hordeum vulgare subsp. vulgare]	0	688.983	822.357	610.461	492.401	1933.46	1660.89	2021.51	1858.06	653.55	1868.48	0.349776	1.12959e-11	9.94693e-13	1366.65	1531.96	1239.05	1491.46	2871.6	3719.76	2864.72	2900.23	1407.28	3089.08	0.455566	2.18218e-06	2.30149e-07
6A:12349493-12353482	Traes_6AS_C4E616554.1	linalool chloroplastic	Linalool synthase, chloroplastic [Aegilops tauschii]	0	24.5093	19.518	213.223	18.2371	2206.68	1589.93	3117.36	4013.22	68.8719	2731.8	0.0252112	1.14186e-11	6.24442e-83	117.073	51.9308	107.743	10.4847	1372.01	1535.51	3247.02	3296.4	71.808	2362.73	0.0303919	1.06986e-09	1.57901e-74
IWGSC_CSS_6AL_scaff_5832419:1123-2163	isotig26584__gene=isogroup11036__length=1136__numContigs=1_B	embryogenesis transmembrane protein	hypothetical protein F775_17353 [Aegilops tauschii]	2.92458e-46	205.606	374.745	226.854	133.271	1732.6	1190.05	1099.86	1749.29	235.119	1442.95	0.162943	1.24297e-11	3.08616e-29	81.2345	391.404	86.1947	205.326	1099.07	419.115	1609.07	1720.1	191.04	1211.84	0.157645	0.00244741	2.39268e-26
IWGSC_CSS_5AL_scaff_379847:0-692	Traes_5AL_19DBD0B75.1	heavy metal-associated domain containing expressed	hypothetical protein F775_52155 [Aegilops tauschii]	1.91254e-15	224.668	225.107	221.986	272.153	79.966	88.2228	60.7407	50.3276	235.979	69.8143	3.38009	1.47148e-11	3.31225e-07	329.717	284.658	317.244	176.493	134.9	112.946	101.098	112.261	277.028	115.301	2.40264	0.000129664	0.000784049
2A:30793672-30794323	td-k41_contig_78870	pectin methylesterase-like protein	Pectinesterase QRT1 [Aegilops tauschii]	9.65018e-30	72.1662	67.6623	45.7603	50.5026	3.80791	16.302	9.03581	8.11735	59.0228	9.31578	6.33579	1.58669e-11	5.25863e-11	60.9259	48.0841	46.6888	43.6864	18.8233	11.2013	11.0443	13.9167	49.8463	13.7464	3.62614	1.9593e-06	9.73751e-06
IWGSC_CSS_4BL_scaff_6825260:6886-8058	Traes_4BL_63EFE8C91.1	gibberellin 2-beta-dioxygenase 8-like	Gibberellin 2-beta-dioxygenase 8 [Aegilops tauschii]	0	0	0	1.94725	1.40285	43.7909	43.1525	24.0955	26.7873	0.837524	34.4565	0.0243067	1.59568e-11	3.70956e-24	1.19463	0	0	0	51.2412	31.737	36.5311	32.4722	0.298656	37.9954	0.00786033	4.93167e-20	3.67196e-28
IWGSC_CSS_6AS_scaff_4404519:1-476	Traes_6AS_D3F184617.1	protein eceriferum 3-like	predicted protein [Hordeum vulgare subsp. vulgare] >gi|326500014|dbj|BAJ90842.1| predicted protein [Hordeum vulgare subsp. vulgare]	4.58593e-40	32.679	53.3491	40.8922	42.0855	1.90395	2.87683	7.02785	5.68215	42.2514	4.3727	9.66256	1.62495e-11	1.82416e-12	45.3958	50.9691	50.2802	83.878	5.2287	1.86688	3.39824	11.1333	57.6308	5.40679	10.659	2.0455e-10	3.25476e-16
IWGSC_CSS_2BS_scaff_5185598:5725-6365	td-k55_contig_65448	disease resistance protein rga4	Putative disease resistance protein RGA4 [Aegilops tauschii]	4.41538e-92	4.08488	3.90359	0.973623	4.20855	40.935	37.3988	42.1671	34.0929	3.29266	38.6484	0.0851952	1.6736e-11	1.04985e-19	11.9463	3.84673	11.9715	5.24237	43.9211	27.0698	49.2745	55.6667	8.25171	43.983	0.187611	6.15266e-08	3.67215e-13
6A:166466981-166472001	Traes_6AL_D20E70F28.1	hlh dna-binding domain superfamily protein	Putative basic helix-loop-helix protein [Aegilops tauschii]	0	1379.33	1392.28	851.92	1279.4	381.743	308.78	243.967	233.78	1225.73	292.067	4.19675	1.75032e-11	1.33126e-11	1002.29	1230.95	1423.41	463.95	280.258	222.159	259.116	242.15	1030.15	250.921	4.10548	0.00108531	3.43666e-11
1A:207491944-207495427	Traes_1AL_9EC1E6F0C.1	glycosyltransferase ago61	gi|56409844|emb|CAI30070.1| glycosyltransferase [Triticum aestivum]	0	216.499	180.866	187.909	175.356	594.985	641.533	497.974	613.672	190.158	587.041	0.323926	1.87921e-11	9.92421e-14	269.985	241.382	339.99	181.736	714.24	625.406	760.356	719.028	258.273	704.758	0.366471	4.87462e-10	7.0621e-11
5B:162360200-162362378	Traes_5BL_C5AB6E915.1	cipk-like protein 1	predicted protein [Hordeum vulgare subsp. vulgare] >gi|326533120|dbj|BAJ93532.1| predicted protein [Hordeum vulgare subsp. vulgare]	0	164.757	221.204	295.981	357.727	1000.53	1102.78	784.108	786.572	259.917	918.498	0.282981	1.94148e-11	5.15706e-17	199.502	175.026	302.879	250.76	1548.74	1459.9	1366.09	1402.8	232.042	1444.38	0.160651	2.73e-30	8.18841e-28
IWGSC_CSS_4AL_scaff_7064781:2931-8559	Traes_4AL_4231650FC.1	protein zinc induced facilitator-like 1-like isoform x2	predicted protein [Hordeum vulgare subsp. vulgare]	0	924.544	814.549	663.037	977.787	275.121	324.123	283.122	220.792	844.979	275.79	3.06386	1.9659e-11	1.29119e-06	1053.66	1024.19	970.887	847.517	345.094	326.704	282.904	320.084	974.064	318.696	3.0564	6.30156e-12	4.99626e-07
IWGSC_CSS_5AL_scaff_2759664:701-1625	td-k61_contig_72627_B	retrotransposon ty3-gypsy subclass	hypothetical protein F775_01519 [Aegilops tauschii]	2.12243e-129	0	1.3012	0.973623	0	21.8955	24.9325	25.6015	41.3985	0.568705	28.457	0.0199847	2.21955e-11	3.77626e-22	0	0.961681	0	0.873729	25.0978	47.6055	25.4868	34.3278	0.458853	33.1295	0.0138503	2.59888e-13	4.23113e-24
6A:207077304-207080285	Traes_6AL_8DB98B204.1	50s ribosomal protein chloroplastic	RecName: Full=50S ribosomal protein L9, chloroplastic; AltName: Full=CL9; Flags: Precursor [Triticum aestivum] >gi|22204126|gb|AAM92711.1| putative plastid ribosomal protein CL9 [Triticum aestivum]	6.37382e-120	509.248	586.84	514.073	785.596	116.141	189.871	109.434	113.643	598.939	132.272	4.52808	2.28431e-11	2.2502e-12	483.823	350.052	481.254	265.614	161.044	121.347	141.877	126.178	395.186	137.611	2.87175	3.64232e-05	1.05005e-05
1B:290919747-290920441	td-k55_contig_1518	benzoxazinone:udp-glc glucosyltransferase	glucosyltransferase [Secale cereale]	0	4855.56	3390.92	3728.97	2983.86	684.471	898.53	996.951	823.1	3739.83	850.763	4.39585	2.35468e-11	9.19939e-13	3309.11	2582.11	2493.66	2673.61	955.806	1002.52	1120.57	1057.67	2764.62	1034.14	2.67336	1.03838e-09	1.84583e-05
IWGSC_CSS_6AS_scaff_4413066:1198-4626	Traes_6AS_680CEF9F6.2	beta- -mannosyl-glycoprotein 4-beta-n-acetylglucosaminyltransferase	gi|326530470|dbj|BAJ97661.1| predicted protein [Hordeum vulgare subsp. vulgare]	5.14942e-159	151.141	149.638	124.624	148.702	34.2712	42.1935	25.6015	51.1393	143.526	38.3014	3.74728	2.38267e-11	9.69652e-08	133.798	121.172	116.123	153.776	30.3265	26.1364	38.2302	25.9778	131.217	30.1677	4.3496	5.06882e-13	5.21519e-10
IWGSC_CSS_2BL_scaff_7945423:444-1073	td-k51_contig_84113	jacalin-like lectin domain containing expressed	jacalin-related lectin 1 [Triticum aestivum]	1.79325e-32	1.36163	6.50599	10.7098	1.40285	142.796	146.718	298.182	284.919	4.99508	218.154	0.022897	2.38363e-11	3.45661e-58	16.7248	4.80841	4.78859	2.62119	210.194	103.612	274.408	294.106	7.23574	220.58	0.0328033	2.33494e-11	2.21454e-51
IWGSC_CSS_6AS_scaff_4361468:4333-6113	Traes_6AS_DCDD4CBAC.1	hydroquinone glucosyltransferase-like	predicted protein [Hordeum vulgare subsp. vulgare]	0	13.6163	22.1204	24.3406	18.2371	98.0536	89.1817	94.876	141.242	19.5786	105.838	0.184986	2.46749e-11	2.65252e-19	29.8656	13.4635	25.1401	16.6008	98.2995	115.747	138.478	114.117	21.2675	116.66	0.182303	6.54278e-16	4.28786e-19
3B:11216099-11218343	td-k41_contig_81304_B	l-type lectin-domain containing receptor kinase -like	L-type lectin-domain containing receptor kinase IV.2 [Triticum urartu]	0	99.3987	81.9754	63.2855	51.9055	257.034	248.366	228.405	270.308	74.1413	251.028	0.29535	2.48251e-11	3.04325e-14	13.1409	105.785	13.1686	29.7068	161.044	79.3425	177.558	190.195	40.4503	152.035	0.26606	0.00749402	1.53754e-12
1B:291726690-291732582	td-k31_contig_29544;td-k55_contig_76340;td-k51_contig_76582	disease resistance protein rpp13	Disease resistance protein RPP13 [Triticum urartu]	0	50.3802	80.6742	57.4437	22.4456	204.675	156.308	203.808	202.934	52.7359	191.931	0.274765	2.65922e-11	1.08505e-14	75.2614	156.754	41.9002	83.878	240.52	157.752	349.169	356.267	89.4484	275.927	0.324174	0.00446052	4.28125e-11
IWGSC_CSS_7AS_scaff_1200666:1-272	Traes_7AS_166DF2F5D.1	pheophorbide a chloroplastic	Pheophorbide a oxygenase, chloroplastic [Aegilops tauschii]	3.36353e-30	42.2104	19.518	24.3406	2.8057	359.847	284.806	479.902	636.401	22.2187	440.239	0.0504695	2.66912e-11	5.29697e-54	28.671	122.134	29.9287	221.927	419.342	817.694	646.515	629.961	100.665	628.378	0.160198	2.68283e-08	7.39441e-25
2A:680804-691199	Traes_2AS_D917848B7.1	g patch domain-containing protein 8	gi|473970850|gb|EMS51435.1| G patch domain-containing protein 8 [Triticum urartu]	1.66734e-167	123.908	149.638	151.885	124.854	456.949	375.906	425.185	469.995	137.571	432.009	0.318445	2.88739e-11	8.18451e-14	162.469	165.409	150.841	168.63	488.36	547.93	434.975	462.961	161.837	483.557	0.334681	1.57176e-10	1.16897e-11
7B:71649846-71653536	KukriC1_14854_B	probable nucleolar protein 5-2	hypothetical protein TRIUR3_28657 [Triticum urartu]	4.22178e-17	99.3987	130.12	106.125	148.702	31.4152	27.8094	31.6253	25.1638	121.086	29.0034	4.1749	2.90241e-11	1.23021e-08	204.281	116.363	214.29	243.77	21.9605	25.2029	21.239	25.9778	194.676	23.5951	8.25071	7.64456e-12	1.85403e-20
IWGSC_CSS_3AL_scaff_4286284:1-567	Traes_3AL_3547EBD0A.1	rna polymerase-associated protein rtf1-like protein	RNA polymerase-associated protein RTF1-like protein [Triticum urartu]	9.16375e-130	528.311	507.467	426.447	537.292	172.308	166.856	160.135	143.677	499.879	160.744	3.10978	3.03517e-11	1.32515e-06	633.152	588.549	559.068	519.869	165.227	155.885	139.328	151.228	575.159	152.917	3.76126	1.55581e-15	9.77478e-10
1A:241725726-241731969	Traes_1AL_B68AA4C68.1	ctp synthase-like isoform x1	gi|475516362|gb|EMT05976.1| CTP synthase [Aegilops tauschii]	0	565.075	351.323	476.101	498.012	146.604	158.226	144.573	93.3496	472.628	135.688	3.48319	3.04795e-11	3.73566e-08	602.091	456.799	551.885	283.088	173.593	98.0113	122.337	133.6	473.466	131.885	3.58998	1.79234e-05	1.13289e-08
4B:283740738-283745631	Traes_4BL_C05C666BC.1	nogo-b receptor-like isoform x1	PREDICTED: dehydrodolichyl diphosphate syntase complex subunit nus1-like [Brachypodium distachyon]	2.18715e-143	7826.63	6762.32	4367.67	5872.33	1034.8	1188.13	1184.19	1215.98	6207.24	1155.78	5.37063	3.28119e-11	1.20009e-16	5544.26	7153.95	3425.04	7654.74	1391.88	1906.09	1381.39	1525.27	5944.5	1551.15	3.8323	1.14676e-05	3.55703e-11
3A:4687391-4687949	td-k63_contig_78874	endonuclease 2-like	Nuclease S1 [Aegilops tauschii]	2.22643e-66	269.602	170.457	369.977	203.413	8.56779	13.4252	17.0676	10.5526	253.362	12.4033	20.427	3.38763e-11	6.11289e-38	394.226	147.137	529.14	102.226	20.9148	22.4026	14.4425	11.1333	293.182	17.2233	17.0224	0.00468255	4.35865e-34
3A:49343486-49346040	td-k45_contig_39283	aspartic proteinase oryzasin-1-like	Aspartic proteinase oryzasin-1 [Triticum urartu]	0	6.80813	2.60239	4.86811	8.4171	45.6949	56.5777	51.7049	35.7164	5.67394	47.4235	0.119644	3.49225e-11	5.98473e-19	7.16775	2.88504	5.98574	3.49492	95.1623	148.417	106.195	92.7778	4.88336	110.638	0.0441382	4.85758e-24	1.032e-37
6B:200596631-200598540	td-k21_contig_7736	disease resistance protein rga3	Putative disease resistance RPP13-like protein 1 [Aegilops tauschii]	0	16.3395	7.80718	15.578	18.2371	168.5	198.501	340.851	332	14.4904	259.963	0.0557404	3.51243e-11	8.73886e-48	56.1474	18.2719	46.6888	9.61102	210.194	138.149	364.461	374.822	32.6798	271.907	0.120188	1.48237e-05	2.91851e-31
7A:170088578-170090894	Traes_7AL_E577F79A9.1	lectin-domain containing receptor kinase	predicted protein [Hordeum vulgare subsp. vulgare]	0	280.495	305.781	338.821	120.645	861.539	741.263	695.758	911.579	261.436	802.535	0.325762	3.53514e-11	1.36488e-13	97.9593	408.715	118.518	130.186	746.658	316.437	1019.47	995.506	188.844	769.518	0.245406	0.00677335	8.95291e-17
3B:650572351-650578103	KukriC107_36	serine arginine repetitive matrix protein 1-like	unnamed protein product [Triticum aestivum]	0	98.0371	57.2527	78.8634	102.408	283.689	360.563	320.269	226.474	84.1403	297.749	0.282588	3.648e-11	1.26109e-15	286.71	154.831	331.61	129.312	399.473	447.118	408.638	423.995	225.616	419.806	0.537428	0.000551894	1.26547e-05
7A:51662165-51665360	td-k41_contig_82066	salicylate o-methyltransferase-like	Benzoate carboxyl methyltransferase [Aegilops tauschii]	0	110.292	135.325	159.674	136.077	44.7429	26.8504	36.6452	34.9046	135.342	35.7858	3.782	3.72276e-11	8.61932e-08	158.885	130.789	137.672	130.186	66.9273	50.4058	49.2745	49.1722	139.383	53.945	2.5838	2.58898e-06	0.000301979
5A:105236270-105247812	td-k63_contig_49510	coatomer subunit beta -2	Coatomer subunit beta'-2 [Triticum urartu]	0	550.097	680.526	541.334	558.335	1492.7	1529.51	1732.87	1741.98	582.573	1624.27	0.358668	3.86453e-11	2.09294e-12	683.326	773.192	518.365	1010.9	1573.84	2100.24	1652.39	1756.28	746.447	1770.69	0.421557	3.6424e-07	3.18343e-08
IWGSC_CSS_3AL_scaff_4237939:0-1032	Traes_3AL_473D0F296.1	mannan endo- -beta-mannosidase 1	Mannan endo-1,4-beta-mannosidase 1 [Triticum urartu]	3.72562e-59	5.4465	3.90359	4.86811	5.6114	138.037	122.745	99.3939	57.6332	4.9574	104.452	0.047461	4.17466e-11	1.32095e-37	7.16775	5.77009	5.98574	6.1161	243.657	294.967	180.107	202.256	6.25992	230.247	0.0271879	1.15591e-33	2.81271e-54
5A:80992723-80998197	Traes_5AL_EFB6E50C9.2	protein flowering locus t-like	gi|721681447|ref|XP_010238355.1| PREDICTED: protein FLOWERING LOCUS T-like isoform X2 [Brachypodium distachyon]	7.23492e-123	114.377	195.18	149.938	105.214	19.9915	13.4252	14.0557	13.7995	141.177	15.318	9.21642	4.29199e-11	1.33521e-20	226.979	319.278	245.415	72.5195	56.4699	50.4058	25.4868	21.3389	216.048	38.4254	5.62254	0.00208321	1.11713e-14
IWGSC_CSS_6BL_scaff_4284427:5361-6790	Traes_6BL_A66A6DCB2.1	50s ribosomal protein partial	50S ribosomal protein L29, chloroplastic [Aegilops tauschii]	4.64058e-43	245.093	342.215	284.298	391.395	83.7739	102.607	79.3143	74.6797	315.75	85.0937	3.71062	4.44169e-11	1.13795e-08	217.422	202.915	256.19	156.397	126.535	92.4107	75.6109	93.7056	208.231	97.0654	2.14526	9.44834e-05	0.00749189
7A:181611713-181617112	Traes_7AL_C0D018B9D.2	phosphatidylinositol 4-phosphate 5-kinase 9-like	gi|474386334|gb|EMS64982.1| Phosphatidylinositol-4-phosphate 5-kinase 9 [Triticum urartu]	0	32.679	40.3371	27.2614	37.877	130.421	136.17	147.585	118.513	34.5386	133.172	0.259353	4.5359e-11	5.61169e-15	89.5969	71.1644	114.926	118.827	215.422	248.295	183.505	185.556	98.6287	208.195	0.473733	0.00013343	2.54896e-06
5B:254813324-254815760	Traes_5BL_AA5911949.1	50s ribosomal protein chloroplastic-like	50S ribosomal protein L17, chloroplastic [Aegilops tauschii]	3.91745e-87	2099.63	2236.76	2024.16	2854.8	786.333	1043.33	722.865	654.259	2303.84	801.697	2.8737	4.62965e-11	5.89521e-06	2392.83	1520.42	2658.87	1528.15	975.675	813.027	817.277	809.023	2025.07	853.751	2.37197	0.0015233	0.000651789
IWGSC_CSS_5BL_scaff_10715932:976-1598	gi|25417759|gb|CA695973.1|CA695973	cysteine protease	cysteine endopeptidase EP gamma [Secale cereale x Triticum turgidum subsp. durum]	1.94591e-15	80.3359	118.409	114.887	78.5596	505.5	349.055	421.169	593.379	98.048	467.276	0.209829	5.0546e-11	3.64966e-22	167.248	200.991	222.67	556.565	690.188	1100.53	834.268	803.456	286.868	857.11	0.334693	0.000135646	1.46415e-11
7B:242165678-242169455	Traes_7BL_9B085EE0A.1	v-type proton atpase subunit b 2-like isoform x1	predicted protein [Hordeum vulgare subsp. vulgare]	3.47528e-149	61.2732	54.6503	68.1536	63.1283	237.994	203.296	205.816	215.11	61.8013	215.554	0.286709	5.11457e-11	1.01148e-14	94.3754	87.513	94.5747	112.711	271.892	212.825	276.957	242.15	97.2935	250.956	0.387692	3.16419e-07	7.26086e-09
7B:242020064-242022911	Traes_7BL_EF7F31461.1	secologanin synthase-like	Secologanin synthase [Triticum urartu]	0	147.056	102.795	89.5733	54.7112	504.548	361.522	345.871	507.335	98.5337	429.819	0.229245	5.16881e-11	5.24361e-20	139.771	227.918	113.729	198.336	582.477	574.066	745.064	672.639	169.939	643.562	0.26406	2.80015e-15	1.34577e-15
IWGSC_CSS_2AL_scaff_6317280:8125-10672	Traes_2AL_F9841EC3C.1	hypothetical protein TRIUR3_01733	gi|474353468|gb|EMS63052.1| hypothetical protein TRIUR3_01733 [Triticum urartu]	0	2.72325	0	0	2.8057	47.5988	58.4956	42.6691	24.3521	1.38224	43.2789	0.0319379	5.21704e-11	2.08883e-27	16.7248	1.92336	8.38004	1.74746	57.5157	61.6071	58.6197	48.2445	7.1939	56.4967	0.127333	3.65918e-14	2.89555e-19
IWGSC_CSS_3AL_scaff_4242093:0-3402	Traes_3AL_7ED7916BE.1	calmodulin	Calmodulin [Medicago truncatula] >gi|355499816|gb|AES81019.1| EF hand calcium-binding family protein [Medicago truncatula]	7.70124e-62	3500.74	2610.2	3070.81	2721.53	1022.42	1321.42	1032.09	925.378	2975.82	1075.33	2.76736	5.23866e-11	1.27362e-05	5175.12	3917.89	5599.06	4400.97	1724.42	1814.61	1465.49	1411.15	4773.26	1603.92	2.976	6.48437e-12	1.09057e-06
IWGSC_CSS_7AL_scaff_4519069:1-1651	Traes_7AL_E6BB1BB71.1	peroxidase 1-like	Peroxidase 1 [Triticum urartu]	4.52791e-31	5.4465	1.3012	10.7098	4.20855	37.1271	50.824	46.183	59.2567	5.41653	48.3477	0.112033	5.43751e-11	2.16469e-19	22.6979	6.73177	11.9715	9.61102	38.6924	34.5373	40.7789	49.1722	12.753	40.7952	0.312611	4.05835e-05	4.43765e-08
IWGSC_CSS_7BL_scaff_4332279:0-762	Traes_7BL_199842958.1	acetylajmalan esterase-like	predicted protein [Hordeum vulgare subsp. vulgare]	1.35996e-92	653.581	908.236	488.759	409.632	27.6073	32.6041	28.6134	22.7286	615.052	27.8883	22.0541	5.73754e-11	3.40806e-47	264.012	326.01	196.332	291.825	43.9211	48.5389	40.7789	53.8111	269.545	46.7625	5.76413	3.27069e-18	5.07353e-16
7B:22158937-22159340	gi|222361685|gb|GH724173.1|GH724173	tpa: pheophorbide a oxygenase	predicted protein [Hordeum vulgare subsp. vulgare]	1.31092e-15	14.9779	7.80718	15.578	0	178.02	121.786	219.369	288.166	9.59076	201.835	0.0475178	6.38556e-11	1.13145e-46	11.9463	43.2757	5.98574	111.837	230.063	434.984	334.727	318.228	43.2612	329.5	0.131293	1.71099e-09	2.70869e-27
2B:191043344-191044757	Traes_2BL_E366A5226.1	chitinase 5-like	predicted protein [Hordeum vulgare subsp. vulgare]	1.73529e-128	449.337	368.239	925.915	89.7824	2860.69	4745.81	3501.38	2897.08	458.318	3501.24	0.130902	6.79128e-11	5.373e-35	311.797	643.365	611.743	176.493	1615.67	1426.3	1568.29	1816.59	435.85	1606.71	0.271268	5.64382e-17	1.92042e-16
3B:19809264-19811101	td-k35_contig_5550;td-k63_contig_4447	wat1-related protein at3g18200-like	unnamed protein product [Triticum aestivum]	0	394.872	783.321	219.065	649.52	2359.95	3142.46	2433.65	1825.59	511.694	2440.41	0.209675	6.80169e-11	6.66764e-24	978.398	719.338	2011.21	1250.31	2316.31	2835.79	2362.63	2385.32	1239.81	2475.01	0.500932	0.000460096	1.35462e-06
4A:141715513-141723553	Traes_4AL_14E880659.1	sec1 family domain-containing protein mip3	Sec1 family domain-containing protein 2 [Triticum urartu]	0	299.558	379.95	463.444	524.666	99.0056	86.3049	87.3462	74.6797	416.904	86.8341	4.80116	7.38177e-11	7.27673e-13	370.334	329.857	375.905	319.785	106.665	79.3425	91.7525	98.3445	348.97	94.0262	3.71141	5.37655e-14	4.09345e-09
2B:1727734-1730801	Traes_2BS_F7AC42165.2	-	-	-	2110.52	1877.63	1916.09	1268.18	8342.17	5830.38	5366.27	6882.7	1793.1	6605.38	0.271461	7.51912e-11	5.13617e-18	1048.88	2897.55	1079.83	926.153	5733.79	5310.35	5906.14	5937.78	1488.1	5722.02	0.260066	1.21163e-17	1.28284e-16
6A:6813680-6816886	Traes_6AS_7FB8F9A66.1	catalase	predicted protein [Hordeum vulgare subsp. vulgare] >gi|326526033|dbj|BAJ93193.1| predicted protein [Hordeum vulgare subsp. vulgare]	0	1767.39	1541.92	1622.06	1592.24	4092.55	4881.98	4142.42	4807.91	1630.9	4481.21	0.363942	7.86529e-11	2.85334e-12	2212.45	1681.98	2429.01	2112.68	4584.52	5872.28	4956.33	4677.86	2109.03	5022.75	0.419895	4.11948e-08	7.00446e-09
2A:109539657-109540159	td-k25_contig_69354	e3 ubiquitin-protein ligase	E3 ubiquitin-protein ligase [Aegilops tauschii]	1.954e-18	55.8267	39.0359	38.9449	72.9482	0.951977	5.75366	3.51393	2.43521	51.6889	3.16369	16.3382	8.15868e-11	3.87912e-18	90.7915	39.4289	65.8432	34.9492	4.18296	7.46753	5.09736	0.927778	57.7532	4.41891	13.0696	1.46387e-05	4.44355e-17
3A:60256258-60258282	Traes_3AS_71F94AFB2.3	serine threonine-protein kinase pbs1-like	unnamed protein product [Triticum aestivum]	3.47248e-83	236.923	210.794	216.144	223.053	607.361	765.237	679.694	516.264	221.729	642.139	0.345297	8.52739e-11	1.41431e-12	240.12	265.424	219.078	236.781	778.03	844.764	678.799	689.339	240.351	747.733	0.321439	7.64456e-12	1.4836e-12
IWGSC_CSS_6AL_scaff_5746425:1413-2383	td-k61_contig_48391_B	hypothetical protein TRIUR3_32900	hypothetical protein TRIUR3_32900 [Triticum urartu]	8.12457e-84	1.36163	3.90359	6.81536	4.20855	45.6949	37.3988	31.6253	56.0097	4.07228	42.6822	0.0954094	9.31236e-11	8.1581e-20	22.6979	16.3486	25.1401	25.3381	67.9731	69.0746	70.5135	76.0778	22.3812	70.9098	0.315629	1.54779e-06	1.70448e-09
4B:119859883-119860973	Traes_4BS_B450D4FEA.1	Rpr4901.2	Rpr4901.2 [Hordeum vulgare subsp. vulgare]	1.78845e-30	501.078	572.527	721.454	377.367	1622.17	1502.66	1412.6	1768.77	543.107	1576.55	0.34449	9.80771e-11	6.3874e-13	717.97	1059.77	955.324	913.047	2183.5	1316.15	2705.85	2749.93	911.528	2238.86	0.407139	0.00115797	5.74449e-09
2B:192316660-192329221	Traes_2BL_10BB6DA97.2	kinesin heavy chain	gi|326515378|dbj|BAK03602.1| predicted protein [Hordeum vulgare subsp. vulgare]	0	125.27	169.156	183.041	173.953	47.5988	47.9472	45.1791	47.0807	162.855	46.9514	3.46858	1.04371e-10	4.39246e-07	82.4292	101.938	101.758	104.847	53.3327	36.4042	52.6727	33.4	97.7431	43.9524	2.22384	0.000273634	0.00584635
7B:159378453-159378945	td-k63_contig_4897	peroxidase 1-like	hypothetical protein F775_43716 [Aegilops tauschii]	3.09016e-51	1.36163	1.3012	8.7626	1.40285	41.887	44.1114	38.1512	34.0929	3.20707	39.5606	0.0810672	1.16305e-10	2.17649e-19	9.557	5.77009	2.3943	3.49492	56.4699	41.0714	39.9293	48.2445	5.30408	46.4288	0.114241	2.10728e-12	6.85349e-18
4B:206609016-206609985	td-k55_contig_18847	alpha-l-arabinofuranosidase 1-like	Alpha-L-arabinofuranosidase 1 [Triticum urartu]	7.07217e-132	345.853	337.01	245.353	294.599	795.852	813.184	881.996	892.909	305.704	845.985	0.361358	1.18777e-10	3.9159e-12	365.555	483.726	452.522	430.748	714.24	831.696	992.286	992.723	433.138	882.736	0.490676	3.16445e-05	2.50877e-06
2B:341274871-341277483	Traes_2BL_87F42D895.1	peroxisomal membrane protein 2	Peroxisomal membrane protein 2 [Aegilops tauschii]	3.74968e-166	17039.4	19352.7	17298.4	21129.7	6178.33	6888.09	6493.74	7762.63	18705	6830.7	2.73838	1.25795e-10	2.3498e-05	15279.3	13170.2	15834.7	16358	7980.04	6591.03	7114.22	6875.76	15160.5	7140.26	2.12325	3.39801e-06	0.00350865
IWGSC_CSS_1AL_scaff_3977926:14961-15871	Traes_1AL_C4B3AD41D.1	cytochrome p450 94a1	gi|474063363|gb|EMS54048.1| Cytochrome P450 94A1 [Triticum urartu]	1.32722e-142	44.9337	41.6383	36.9977	58.9197	140.893	217.68	165.155	150.171	45.6223	168.475	0.270797	1.28252e-10	3.74641e-15	75.2614	88.4747	79.0118	71.6458	238.429	237.094	276.107	278.333	78.5984	257.491	0.305247	4.96947e-11	1.51835e-12
6A:206986336-206996507	Traes_6AL_979D45530.3	disease resistance protein rga4	Putative disease resistance protein RGA4 [Aegilops tauschii]	0	9.53138	15.6144	30.1823	40.6827	154.22	200.419	273.584	306.024	24.0027	233.562	0.102768	1.29813e-10	1.86257e-35	68.0937	17.3103	62.2517	25.3381	197.645	163.352	331.329	355.339	43.2484	261.916	0.165123	4.91267e-06	7.61885e-25
IWGSC_CSS_1AL_scaff_3927293:6714-15312	Traes_1AL_1BA3EB3C01.1	alpha-glucan water chloroplastic	gi|474444756|gb|EMS68547.1| Alpha-glucan water dikinase, chloroplastic [Triticum urartu]	0	50.3802	31.2287	35.0504	57.5169	2.85593	5.75366	4.51791	4.05868	43.544	4.29654	10.1347	1.30362e-10	1.16894e-12	23.8925	31.7355	9.57719	35.8229	6.27444	5.60065	2.54868	3.71111	25.257	4.53372	5.57093	0.00101639	1.08304e-06
2A:47139837-47156332	Traes_2AL_35353C495.1	serine carboxypeptidase-like 19	gi|474298402|gb|EMS61531.1| Serine carboxypeptidase-like 19 [Triticum urartu]	0	123.908	158.746	145.07	166.939	29.5113	40.2756	39.1552	54.3863	148.666	40.8321	3.64091	1.31939e-10	2.08796e-07	183.972	170.218	216.684	234.159	119.214	111.08	63.717	66.8	201.258	90.2027	2.23118	1.63035e-05	0.00293123
IWGSC_CSS_2AS_scaff_5203845:0-4014	Traes_2AS_C4568AE60.1	transcription factor bhlh47-like	gi|474236856|gb|EMS59614.1| Transcription factor bHLH47 [Triticum urartu]	2.17831e-169	569.16	625.876	540.361	447.509	1334.67	1681.99	1364.91	1704.64	545.726	1521.55	0.358664	1.39199e-10	3.06729e-12	542.36	653.943	557.871	910.425	1931.48	1682.99	2180.82	2043.9	666.15	1959.8	0.339907	4.25738e-11	1.05092e-11
IWGSC_CSS_4AS_scaff_5953624:6431-8471	Traes_4AS_C59905097.1	protein	predicted protein [Hordeum vulgare subsp. vulgare]	0	280.495	258.938	141.175	290.39	22.8474	29.7272	24.5975	34.0929	242.75	27.8163	8.7269	1.39603e-10	4.18165e-22	256.844	222.148	331.61	252.508	25.0978	27.0698	24.6372	38.0389	265.778	28.7109	9.25702	3.26731e-31	1.14186e-23
3A:13963627-13964933	td-k55_contig_19152_B	low affinity cation transporter	hypothetical protein F775_16792 [Aegilops tauschii]	0	31.3174	26.0239	44.7866	26.6542	128.517	121.786	115.96	156.665	32.1955	130.732	0.246272	1.41418e-10	8.3075e-16	25.0871	27.8888	13.1686	41.939	92.0251	125.081	110.443	108.55	27.0209	109.025	0.247842	2.87471e-10	2.36101e-13
1A:45995992-45997090	td-k25_contig_34823	probable membrane-associated kinase regulator 6-like	Os10g0534400 [Oryza sativa Japonica Group] >gi|78708954|gb|ABB47929.1| expressed protein [Oryza sativa Japonica Group] >gi|113639769|dbj|BAF27074.1| Os10g0534400 [Oryza sativa Japonica Group] >gi|215740484|dbj|BAG97140.1| unnamed protein product [Oryza sativa Japonica Group] >gi|218184932|gb|EEC67359.1| hypothetical protein OsI_34459 [Oryza sativa Indica Group]	5.93064e-37	5.4465	2.60239	5.84174	5.6114	57.1186	82.4691	67.7686	38.9633	4.87551	61.5799	0.0791737	1.47935e-10	4.13275e-25	13.1409	7.69345	11.9715	11.3585	40.7838	52.2727	56.9205	52.8834	11.0411	50.7151	0.217708	2.2674e-08	3.09733e-12
4A:5910871-5912048	Traes_4AS_7DC625FF5.1	gibberellin 2-beta-dioxygenase 8-like	Gibberellin 2-beta-dioxygenase 8 [Aegilops tauschii]	0	2.72325	1.3012	1.94725	4.20855	41.887	30.6862	28.6134	35.7164	2.54506	34.2257	0.0743611	1.54263e-10	1.46417e-19	3.58388	1.92336	4.78859	5.24237	82.6134	74.6753	45.8763	37.1111	3.88455	60.069	0.0646681	1.30964e-08	1.67703e-25
7B:237684190-237684930	contig05464	-	-	-	284.58	269.348	179.147	359.13	12.3757	30.6862	40.6612	46.2689	273.051	32.498	8.40209	1.58539e-10	1.10263e-21	416.924	220.225	198.727	161.64	26.1435	18.6688	21.239	22.2667	249.379	22.0795	11.2946	1.83628e-05	6.85654e-27
3A:755486-756848	td-k31_contig_64772	protein far1-related sequence 5	hypothetical protein F775_22840 [Aegilops tauschii]	0	4.08488	0	8.7626	2.8057	198.963	269.463	387.034	574.709	3.9133	357.542	0.010945	1.59006e-10	2.92717e-77	8.36238	7.69345	17.9572	2.62119	214.377	34.5373	525.878	527.906	9.15856	325.674	0.0281218	0.00127551	1.87602e-59
IWGSC_CSS_5BL_scaff_10871091:0-8027	Traes_5BL_540D6DBDC.1	hippocampus abundant transcript-like protein 1	Hippocampus abundant transcript-like protein 1 [Aegilops tauschii]	5.03896e-146	409.849	395.564	364.135	485.386	121.853	135.211	146.581	131.501	413.734	133.787	3.09249	1.62687e-10	2.29867e-06	410.951	431.795	536.322	368.714	151.632	164.286	146.124	133.6	436.946	148.911	2.93428	4.88828e-10	3.73525e-06
7A:153220361-153223033	Traes_7AL_5E1320A2B.1	phosphosulfolactate synthase-related protein	predicted protein [Hordeum vulgare subsp. vulgare] >gi|326514410|dbj|BAJ96192.1| predicted protein [Hordeum vulgare subsp. vulgare]	0	66.7197	48.1443	61.3382	37.877	164.692	199.46	199.29	179.394	53.5198	185.709	0.288192	1.64795e-10	5.12032e-14	54.9528	52.8925	49.0831	60.2873	186.142	240.828	169.062	163.289	54.3039	189.83	0.286066	6.60222e-11	4.87124e-13
1B:113674264-113677207	Traes_1BS_8A19C460B.1	iaa15 - auxin-responsive aux iaa family member	Auxin-responsive protein IAA15 [Aegilops tauschii]	6.97891e-103	145.694	98.891	147.017	151.508	345.567	400.838	467.854	390.445	135.777	401.176	0.338448	1.64795e-10	8.26077e-13	253.261	210.608	263.373	259.497	425.616	411.648	560.71	519.556	246.685	479.382	0.514589	0.000171744	9.48931e-06
2B:12374227-12375078	KukriC14419_2	lrr receptor-like serine threonine-protein kinase	Putative LRR receptor-like serine/threonine-protein kinase [Aegilops tauschii]	4.17505e-148	17.7011	22.1204	20.4461	15.4314	0	0	1.00398	0	18.9247	0.250995	75.3989	1.76065e-10	2.73378e-12	43.0065	14.4252	15.5629	17.4746	0	0	3.39824	0.927778	22.6173	1.0815	20.9128	0.00155263	5.48725e-12
3A:56687106-56688383	td-k51_contig_45980	-	-	-	53.1034	42.9395	71.0745	49.0998	181.828	161.103	202.302	207.804	54.0543	188.259	0.287127	1.83317e-10	2.59607e-14	40.6173	64.4326	23.943	30.5805	222.743	205.357	235.328	217.1	39.8933	220.132	0.181225	2.53904e-19	8.6088e-21
IWGSC_CSS_1BL_scaff_3866492:0-650	Traes_1BL_EAC2B15DB.1	benzoxazinone:udp-glc glucosyltransferase	Cytokinin-N-glucosyltransferase 2 [Aegilops tauschii]	7.77046e-35	1394.31	922.549	1060.28	892.213	226.57	313.575	286.636	255.697	1067.34	270.619	3.94405	1.85855e-10	1.3757e-10	1122.95	707.797	876.313	674.519	362.872	336.972	391.647	352.556	845.394	361.012	2.34174	8.16369e-05	0.000825724
7B:642911-643578	td-k25_contig_72122	-	-	-	63.9964	65.0599	73.0217	56.114	13.3277	12.4663	13.5537	11.3643	64.548	12.678	5.09134	1.91026e-10	2.9549e-09	69.2883	53.8542	76.6175	69.0246	33.4637	34.5373	13.593	21.3389	67.1961	25.7332	2.61126	7.1246e-05	0.00108966
7A:155101347-155106542	Traes_7AL_3DBF64372.1	cysteine-rich receptor-like protein kinase 23	Putative cysteine-rich receptor-like protein kinase 23 [Triticum urartu]	0	200.159	226.408	229.775	98.1995	580.706	462.211	541.647	655.07	188.635	559.908	0.336904	1.99364e-10	9.41005e-13	157.691	384.673	162.812	318.911	517.641	427.516	742.516	726.45	256.022	603.531	0.424206	0.00542529	1.13749e-07
4A:21083392-21084928	Traes_4AL_470869233.1	carbohydrate transporter sugar porter transporter	predicted protein [Hordeum vulgare subsp. vulgare]	5.15002e-95	552.82	478.841	370.95	555.529	163.74	191.789	152.103	147.736	489.535	163.842	2.98785	1.99364e-10	4.3719e-06	561.474	512.576	494.422	463.076	197.645	192.289	173.31	172.567	507.887	183.953	2.76097	2.28641e-09	1.36408e-05
2A:18337734-18341290	Traes_2AS_142DEE1D5.1	act domain-containing protein acr2	gi|475570318|gb|EMT15995.1| hypothetical protein F775_21043 [Aegilops tauschii]	0	8.16976	9.10838	11.6835	11.2228	77.1101	54.6598	50.7009	64.1271	10.0461	61.6495	0.162955	2.08715e-10	1.10552e-17	10.7516	12.5019	11.9715	17.4746	89.9336	92.4107	78.1595	61.2334	13.1749	80.4343	0.163797	1.88208e-13	9.72611e-18
1A:5599686-5602342	td-k45_contig_18887	hypothetical protein F775_09523	hypothetical protein F775_09523 [Aegilops tauschii]	0	19.0628	13.012	28.2351	30.8627	87.5818	107.402	100.9	100.655	22.7931	99.1346	0.229921	2.08715e-10	7.35324e-16	37.0334	18.2719	22.7458	21.8432	143.266	140.016	123.186	141.022	24.9736	136.873	0.182458	1.23494e-16	1.65327e-19
IWGSC_CSS_2BL_scaff_7936004:2417-3600	Traes_2BL_3AEB92035.1	salicylic acid-binding protein 2	hypothetical protein F775_05038 [Aegilops tauschii]	9.143e-162	88.5057	111.903	117.808	29.4599	663.528	447.827	459.32	746.797	86.9192	579.368	0.150024	2.11916e-10	1.11903e-29	94.3754	397.174	208.304	424.632	1103.26	797.159	1632.01	1614.33	281.121	1286.69	0.218484	2.33964e-05	1.21646e-19
7A:115430605-115432021	td-k45_contig_25090;td-k21_contig_3023	cytochrome p450 734a4-like	predicted protein [Hordeum vulgare subsp. vulgare]	0	0	2.60239	2.92087	4.20855	30.4633	39.3167	30.6214	34.0929	2.43295	33.6235	0.0723586	2.21545e-10	3.29757e-19	1.19463	0	1.19715	0	39.7381	39.2045	37.3807	38.9667	0.597943	38.8225	0.015402	2.01582e-19	4.49982e-27
IWGSC_CSS_7AS_scaff_4249854:0-1074	Traes_7AS_87FF960FF.1	basic endochitinase c precursor	PREDICTED: L-type lectin-domain containing receptor kinase IX.1-like [Brachypodium distachyon]	3.89985e-61	1278.57	1413.1	922.994	1056.35	345.567	383.577	338.341	439.149	1167.75	376.659	3.10029	2.28434e-10	6.75567e-07	702.44	950.141	709.909	1261.66	347.186	389.245	258.266	279.261	906.039	318.49	2.8448	6.11276e-05	1.83433e-06
IWGSC_CSS_7AS_scaff_4227051:5827-6574	td-k45_contig_83705	-	-	-	12.2546	19.518	13.6307	18.2371	0	0	0	0	15.9101	0	-	2.36086e-10	2.22004e-11	14.3355	19.2336	21.5487	20.0958	0	0	0	0	18.8034	0	-	4.84075e-12	1.90403e-13
4B:15851919-15854699	Traes_4BS_749EEDDB6.1	probable inactive receptor kinase at1g48480	predicted protein [Hordeum vulgare subsp. vulgare]	6.55085e-122	141.609	134.023	164.542	82.7682	413.158	489.061	353.903	370.963	130.736	406.771	0.321399	2.39884e-10	3.58827e-13	111.1	249.075	175.981	204.453	505.092	413.514	529.276	545.534	185.152	498.354	0.371527	1.66884e-08	1.07275e-09
2B:344888376-344888841	td-k21_contig_70891	-	-	-	80.3359	84.5778	52.5756	81.3653	17.1356	23.9736	12.5497	10.5526	74.7137	16.0529	4.65423	2.41496e-10	7.12021e-09	74.0668	100.015	81.4061	117.953	17.7776	16.8019	10.1947	10.2056	93.3603	13.745	6.79233	2.50424e-17	1.64761e-14
IWGSC_CSS_2AS_scaff_5192434:0-381	td-k25_contig_21465	fiber protein	predicted protein [Hordeum vulgare subsp. vulgare]	3.56826e-137	96.6755	80.6742	60.3646	92.5881	8.56779	20.1378	21.0836	18.6699	82.5756	17.1148	4.82482	2.4425e-10	2.17127e-09	64.5098	77.8962	67.0403	76.8881	11.5031	16.8019	17.8408	19.4833	71.5836	16.4073	4.36291	9.23481e-10	1.90928e-08
2A:945568-953188	td-k51_contig_16470_B	pi-ta	Disease resistance RPP13-like protein 4 [Triticum urartu]	0	55.8267	72.867	62.3118	44.8912	180.876	180.281	214.852	211.863	58.9742	196.968	0.29941	2.51731e-10	1.36776e-13	75.2614	93.2831	44.2945	105.721	202.874	199.756	270.16	221.739	79.64	223.632	0.356121	6.64428e-08	1.28245e-09
4B:272947187-272953485	Traes_4BL_3BB53D481.1	histone-lysine n- h3 lysine-9 specific suvh1-like	Histone-lysine N-methyltransferase, H3 lysine-9 specific SUVH3 [Aegilops tauschii]	0	469.761	460.624	428.394	311.433	1208.06	1238	1128.47	1060.94	417.553	1158.87	0.360312	2.57233e-10	5.16695e-12	520.857	598.166	519.562	691.993	1514.23	1788.47	1404.32	1407.44	582.645	1528.62	0.381158	5.54023e-09	6.98074e-10
7B:152373897-152375098	td-k55_contig_13094	tricin synthase 2-like	predicted protein [Hordeum vulgare subsp. vulgare] >gi|326522348|dbj|BAK07636.1| predicted protein [Hordeum vulgare subsp. vulgare]	3.19543e-109	9.53138	42.9395	39.9185	35.0713	126.613	151.513	127.003	99.8434	31.8652	126.243	0.252411	2.7036e-10	4.82846e-15	11.9463	12.5019	15.5629	13.1059	131.763	139.083	146.124	135.456	13.2792	138.106	0.0961522	3.20487e-26	1.35733e-29
IWGSC_CSS_4BL_scaff_6971103:1021-1909	Traes_4BL_6681E9625.1	hypothetical protein F775_05458	hypothetical protein F775_05458 [Aegilops tauschii]	2.11292e-39	209.69	255.035	207.382	172.551	571.186	652.082	625.479	552.792	211.164	600.385	0.351715	2.8101e-10	4.26107e-12	260.428	267.347	316.047	337.259	621.169	697.281	614.232	589.139	295.271	630.455	0.468345	1.41658e-05	6.99547e-07
IWGSC_CSS_5AL_scaff_2757869:1907-3261	isotig14771__gene=isogroup02255__length=1649__numContigs=4	saccharopine dehydrogenase family expressed	PREDICTED: uncharacterized protein LOC100843395 [Brachypodium distachyon]	0	1.36163	3.90359	0.973623	1.40285	22.8474	23.9736	34.1353	38.1516	1.91042	29.777	0.0641577	2.86715e-10	4.96103e-18	8.36238	0.961681	3.59145	12.2322	15.6861	51.3393	33.9824	46.3889	6.28693	36.8492	0.170612	0.00104872	1.47617e-12
7B:63228944-63230561	Traes_7BS_BE0F900B7.1	benzoate carboxyl methyltransferase	Benzoate carboxyl methyltransferase [Aegilops tauschii]	9.31219e-133	28.5941	19.518	29.2087	44.8912	635.92	952.231	518.555	410.738	30.553	629.361	0.0485461	3.09876e-10	6.69342e-58	97.9593	108.67	123.306	62.0347	1424.3	1337.62	911.578	924.067	97.9926	1149.39	0.0852561	2.71611e-21	3.48971e-43
IWGSC_CSS_2AS_scaff_1376828:0-2160	Traes_2AS_B8DF22770.1	anthocyanidin -o-glucosyltransferase	gi|475573263|gb|EMT16694.1| Anthocyanidin 5,3-O-glucosyltransferase [Aegilops tauschii]	0	781.573	715.658	546.202	702.828	246.562	253.161	195.776	275.178	686.566	242.669	2.82922	3.09876e-10	1.48188e-05	499.353	551.043	527.942	535.596	284.441	232.427	207.293	215.245	528.484	234.851	2.25029	1.77824e-06	0.00131323
7A:742559-744590	Traes_7AS_A93890FE4.1	homogentisate -dioxygenase	PREDICTED: homogentisate 1,2-dioxygenase [Brachypodium distachyon]	0	129.354	128.819	121.703	70.1425	318.912	284.806	355.911	399.374	112.505	339.751	0.331139	3.24666e-10	1.01456e-12	93.1808	163.486	69.4346	295.32	333.591	476.988	373.807	349.772	155.355	383.54	0.405057	0.00437005	6.24565e-08
IWGSC_CSS_2BL_scaff_8086399:0-2701	contig34741	tetratricopeptide repeat protein 13	hypothetical protein TRIUR3_08798 [Triticum urartu]	1.67068e-13	556.905	593.346	564.701	653.728	1703.09	2344.62	2146.01	1490.35	592.17	1921.01	0.308259	3.4137e-10	2.77067e-15	721.554	797.234	642.869	840.527	2409.38	5144.19	2405.95	2452.12	750.546	3102.91	0.241884	0.0028344	1.44595e-18
3B:76632149-76640739	td-k55_contig_11729	tryptophan aminotransferase-related protein 2-like	tryptophan aminotransferase related 2 [Triticum aestivum]	0	524.226	494.455	426.447	587.794	1370.85	1725.14	1408.58	1108.83	508.231	1403.35	0.362155	3.41633e-10	3.32525e-12	755.003	525.078	693.149	467.445	1956.58	1956.49	1642.2	1705.26	610.169	1815.13	0.336157	2.9578e-12	1.39015e-12
IWGSC_CSS_6AL_scaff_5766704:1155-1878	KukriC12257_12	disease resistance protein rga3	Putative disease resistance RPP13-like protein 1 [Aegilops tauschii]	2.09748e-67	10.893	5.20479	4.86811	14.0285	78.0621	89.1817	150.597	149.359	8.7486	116.8	0.0749024	3.44094e-10	1.63332e-34	33.4495	3.84673	26.3373	6.1161	96.2081	74.6753	161.416	179.989	17.4374	128.072	0.136153	8.92246e-06	9.60693e-25
IWGSC_CSS_4AL_scaff_7119508:6689-10890	Traes_4AL_3A9828E9E.1	lrr receptor-like serine threonine-protein kinase	Os11g0691800 [Oryza sativa Japonica Group] >gi|255680385|dbj|BAH95454.1| Os11g0691800, partial [Oryza sativa Japonica Group]	7.27635e-51	126.631	163.951	158.7	88.3796	427.437	417.14	367.958	422.914	134.416	408.863	0.328755	3.49796e-10	7.07323e-13	86.013	144.252	61.0546	121.448	300.127	214.691	413.736	416.572	103.192	336.282	0.306862	9.54848e-05	2.7634e-12
1B:99129404-99131373	Traes_1BS_3FADAD34F.1	protein	predicted protein [Hordeum vulgare subsp. vulgare] >gi|326520996|dbj|BAJ92861.1| predicted protein [Hordeum vulgare subsp. vulgare]	0	99.3987	162.65	190.83	165.536	28.5593	32.6041	32.1273	25.9755	154.604	29.8166	5.18516	3.50452e-10	2.51778e-12	248.482	136.559	434.565	204.453	44.9668	30.8036	31.4337	35.2556	256.015	35.6149	7.18841	0.00108304	1.32649e-18
3A:5279932-5281489	Traes_3AS_21041A74C.1	indole-3-glycerol phosphate chloroplastic	Indole-3-glycerol phosphate lyase, chloroplastic [Aegilops tauschii]	3.43805e-94	3679.11	3255.6	3568.33	4879.11	1236.62	1512.25	1281.58	1165.65	3845.54	1299.03	2.96032	3.70832e-10	2.82764e-06	3923.15	2576.34	4301.35	2599.34	1460.9	1289.08	1364.39	1335.07	3350.05	1362.36	2.459	0.000219728	0.000260439
1B:273538301-273538738	isotig19125__gene=isogroup04353__length=439__numContigs=2	ap2 erf and b3 domain-containing protein	predicted protein [Hordeum vulgare subsp. vulgare]	1.74042e-17	1.36163	3.90359	2.92087	0	24.7514	44.1114	26.6054	32.4694	2.04652	31.9844	0.063985	3.73776e-10	2.91476e-18	0	3.84673	3.59145	3.49492	58.5614	53.2061	56.071	69.5834	2.73327	59.3555	0.0460492	3.64634e-21	4.85061e-28
2A:188228083-188231806	Traes_2AS_7C0E1C572.1	proteasome subunit alpha type-6	gi|475510893|gb|EMT05329.1| Proteasome subunit alpha type-6 [Aegilops tauschii]	1.77908e-155	190.628	130.12	111.967	75.7539	388.406	336.589	333.321	445.643	127.117	375.99	0.338086	3.98309e-10	1.72973e-12	176.805	300.045	225.064	278.719	397.381	516.193	515.683	540.895	245.158	492.538	0.497745	0.000143791	7.28777e-06
7B:118724910-118725652	td-k35_contig_80077	hypothetical protein F775_03884	hypothetical protein F775_03884 [Aegilops tauschii]	1.47997e-06	17.7011	11.7108	17.5252	14.0285	0	0	0	0	15.2414	0	-	4.08856e-10	5.18844e-11	48.9796	17.3103	53.8717	27.9593	0	0	0	0	37.0302	0	-	2.70854e-09	7.98349e-23
3B:719956456-719958073	td-k35_contig_14468;td-k45_contig_27583_B	dimboa udp-glucosyltransferase bx8-like	unnamed protein product [Triticum aestivum]	0	55.8267	49.4455	43.813	37.877	215.147	204.255	131.521	224.851	46.7405	193.943	0.241001	4.33769e-10	2.82758e-17	44.2011	31.7355	44.2945	42.8127	179.867	181.088	246.372	221.739	40.761	207.267	0.19666	5.08284e-18	8.81582e-20
5A:89686156-89689390	Traes_5AL_2776D04B2.2	beta-glucosidase 31	gi|473891755|gb|EMS48765.1| Beta-glucosidase 31 [Triticum urartu]	0	1376.6	1498.98	980.438	1467.38	470.276	429.607	432.715	526.816	1330.85	464.854	2.86295	4.37287e-10	9.41043e-06	1149.23	1400.21	1124.12	1257.3	601.3	414.448	454.515	489.867	1232.71	490.032	2.51558	8.01676e-09	6.76782e-05
7B:82786135-82791826	Traes_7BS_01AA7E64C.2	embryogenesis transmembrane protein	gi|474418009|gb|EMS67357.1| hypothetical protein TRIUR3_20287 [Triticum urartu]	0	21.786	11.7108	11.6835	7.01425	56.1666	58.4956	75.2984	76.3031	13.0486	66.5659	0.196026	4.38821e-10	1.18589e-15	13.1409	28.8504	8.38004	15.7271	59.6072	37.3376	96.8499	99.2723	16.5246	73.2667	0.225541	0.00173829	6.07753e-13
7B:236929848-236931755	Traes_7BL_11E10C066.1	patatin group a-3	predicted protein [Hordeum vulgare subsp. vulgare]	6.0729e-115	103.484	121.011	117.808	47.6969	387.454	322.205	259.027	373.398	97.5	335.521	0.290593	4.46098e-10	8.50507e-15	50.1743	222.148	71.8289	88.2466	285.487	257.63	385.7	391.522	108.1	330.085	0.32749	0.000272698	5.56858e-11
6A:179027655-179029425	Traes_6AL_3C96C6BAD.1	peptide transporter ptr2-like	predicted protein [Hordeum vulgare subsp. vulgare]	0	8.16976	7.80718	16.5516	15.4314	59.9745	70.9618	66.7646	65.7506	11.99	65.8629	0.182044	4.46428e-10	1.03447e-16	25.0871	9.61681	19.1544	17.4746	110.848	100.812	80.7082	81.6445	17.8332	93.5032	0.190723	2.57222e-13	4.9343e-17
IWGSC_CSS_2BL_scaff_8092593:22-2483	Traes_2BL_DF71AA091.2	uncharacterized membrane protein at4g09580-like	gi|475607545|gb|EMT26745.1| hypothetical protein F775_31173 [Aegilops tauschii]	7.04808e-119	845.57	702.647	696.14	868.364	285.593	324.123	284.628	208.616	778.18	275.74	2.82215	4.51826e-10	1.32932e-05	989.15	748.188	1013.98	726.069	305.356	328.571	270.16	287.611	869.348	297.925	2.91801	1.29224e-10	3.17288e-06
2A:247596356-247597505	Traes_2AL_1AE31EB64.2	vacuolar defense protein	gi|78096543|emb|CAJ40963.1| putative vacuolar defense protein [Triticum aestivum]	3.08918e-71	77.6127	53.3491	124.624	29.4599	287.497	327.959	273.584	410.738	71.2613	324.944	0.219303	4.56739e-10	4.11679e-20	111.1	73.0878	50.2802	77.7619	267.709	355.641	367.86	353.484	78.0575	336.173	0.232194	5.1375e-17	9.11179e-18
4B:65322300-65329145	Traes_4BL_09709607D.2	alpha-l-arabinofuranosidase 1-like	gi|475625917|gb|EMT33128.1| Alpha-L-arabinofuranosidase 1 [Aegilops tauschii]	0	750.256	663.611	520.888	446.106	1566.95	1600.48	1706.26	1400.24	595.215	1568.48	0.379484	4.58693e-10	3.30678e-11	747.836	1068.43	848.778	946.248	1393.97	1526.18	1829.95	1841.64	902.822	1647.94	0.547851	0.000652352	5.3478e-05
2B:31273884-31275144	Traes_2BS_1A5619238.1	phylloplanin-like	predicted protein [Hordeum vulgare subsp. vulgare] >gi|326524267|dbj|BAK00517.1| predicted protein [Hordeum vulgare subsp. vulgare]	2.14496e-76	1.36163	1.3012	2.92087	2.8057	20.9435	25.8915	35.6413	39.775	2.09735	30.5628	0.0686242	4.58812e-10	2.10395e-18	2.38925	0.961681	3.59145	4.36864	19.8691	23.336	16.9912	12.9889	2.82776	18.2963	0.154553	5.38361e-05	1.32107e-08
4B:302974210-302980130	Traes_4BL_1EC693E2D.1	probable serine threonine-protein kinase at1g01540	Putative serine/threonine-protein kinase [Aegilops tauschii]	0	125.27	170.457	155.78	157.119	443.621	531.255	429.703	371.775	152.156	444.088	0.342626	4.88247e-10	2.04822e-12	311.797	221.187	458.508	204.453	596.072	520.86	566.657	507.495	298.986	547.771	0.545823	0.000355878	1.98463e-05
1B:252925756-252930148	Traes_1BL_3071A7152.2	#NAME?	gi|475595673|gb|EMT23116.1| Alpha,alpha-trehalose-phosphate synthase (UDP-forming) 1 [Aegilops tauschii]	0	1200.95	1387.08	906.443	1200.84	397.926	420.017	384.022	491.1	1173.83	423.266	2.77326	5.122e-10	2.00575e-05	1458.64	1529.07	1665.23	1986.86	426.662	392.045	457.913	511.206	1659.95	446.956	3.7139	5.23849e-17	4.08617e-10
3B:646140636-646141954	td-k51_contig_80327	unnamed protein product	unnamed protein product [Triticum aestivum]	1.27938e-85	3258.37	2349.96	2252.96	1910.68	395.07	560.023	570.762	574.709	2442.99	525.141	4.65207	5.30809e-10	9.5845e-14	2130.02	2064.73	1547.91	1839.2	492.543	545.13	577.701	551.1	1895.46	541.619	3.49963	2.09085e-15	3.45737e-09
1B:52200761-52204865	contig06398	heat shock	hypothetical protein F775_09501 [Aegilops tauschii]	4.42052e-96	12.2546	24.7227	31.1559	15.4314	119.949	103.566	73.7925	124.196	20.8912	105.376	0.198254	5.48084e-10	4.27946e-18	4.7785	22.1187	17.9572	28.8331	58.5614	39.2045	113.841	106.695	18.4219	79.5754	0.231502	0.00771985	5.05369e-13
2A:239615929-239616129	Traes_2AL_E713267A3.1	-	-	-	377.17	439.805	246.327	429.272	34.2712	80.5513	59.2348	103.902	373.143	69.4898	5.36976	5.78284e-10	1.29711e-14	167.248	212.532	207.107	428.127	28.235	26.1364	40.7789	48.2445	253.753	35.8487	7.07846	0.000224119	1.31358e-19
IWGSC_CSS_5BL_scaff_10918676:0-1200	Traes_5BL_E78FA39F2.1	probable serine threonine-protein kinase at1g18390	predicted protein [Hordeum vulgare subsp. vulgare] >gi|326510365|dbj|BAJ87399.1| predicted protein [Hordeum vulgare subsp. vulgare] >gi|326516940|dbj|BAJ96462.1| predicted protein [Hordeum vulgare subsp. vulgare]	1.43342e-125	17.7011	23.4216	26.2878	22.4456	93.2937	103.566	87.8482	100.655	22.464	96.3407	0.233173	6.48682e-10	2.43405e-15	28.671	22.1187	40.703	25.3381	102.482	115.747	143.576	131.745	29.2077	123.387	0.236716	1.87953e-12	2.71578e-15
IWGSC_CSS_3AL_scaff_2126751:1-409	Traes_3AL_1323B5BEF.1	rna polymerase-associated protein rtf1-like protein	RNA polymerase-associated protein RTF1-like protein [Triticum urartu]	1.00945e-85	507.887	476.238	373.871	601.823	168.5	169.733	152.605	155.041	489.955	161.47	3.03434	6.83928e-10	3.47881e-06	596.118	559.699	505.197	523.364	179.867	153.084	145.275	152.156	546.094	157.596	3.46516	7.4254e-14	1.41983e-08
5B:32665587-32669432	Traes_5BS_5C3BA5328.1	protoporphyrinogen chloroplastic	predicted protein [Hordeum vulgare subsp. vulgare] >gi|326510311|dbj|BAJ87372.1| predicted protein [Hordeum vulgare subsp. vulgare]	0	299.558	409.877	445.919	589.197	62.8305	92.0586	65.7606	46.2689	436.138	66.7296	6.53589	7.2627e-10	1.08784e-18	339.274	259.654	292.104	212.316	107.711	84.0097	90.0534	90.9223	275.837	93.1741	2.96045	2.75337e-09	5.74897e-06
2A:162777075-162779714	Traes_2AS_5F11D7ACF.1	pi-plc x domain-containing protein at5g67130	gi|326523213|dbj|BAJ88647.1| predicted protein, partial [Hordeum vulgare subsp. vulgare]	0	160.672	191.276	203.487	220.248	52.3587	55.6187	55.2189	80.3618	193.921	60.8895	3.18479	7.33034e-10	3.79516e-06	148.134	114.44	155.629	152.029	67.9731	52.2727	57.7701	59.3778	142.558	59.3484	2.40205	1.49599e-05	0.00127897
3A:18015117-18015353	td-k51_contig_73598	probable serine incorporator	Putative serine incorporator [Aegilops tauschii]	1.17176e-58	288.665	247.227	290.14	356.324	112.333	92.0586	86.3422	108.773	295.589	99.8766	2.95954	7.45585e-10	1.28511e-05	312.992	259.654	276.541	283.962	139.083	152.151	142.726	109.478	283.287	135.86	2.08515	8.54599e-05	0.00864288
IWGSC_CSS_1AL_scaff_3941677:55-2895	Traes_1AL_8877426FB.1	tpr repeat-containing thioredoxin ttl1-like	gi|473968078|gb|EMS51309.1| TPR repeat-containing thioredoxin TTL1 [Triticum urartu]	0	16.3395	6.50599	46.7339	39.2798	116.141	135.211	133.027	93.3496	27.2148	119.432	0.227868	7.73673e-10	7.79749e-17	22.6979	11.5402	14.3658	19.222	134.9	151.217	130.832	165.145	16.9565	145.524	0.11652	7.02075e-24	4.28335e-27
IWGSC_CSS_2AL_scaff_6365804:5066-8614	Traes_2AL_B268E6A2B.1	protein nrt1 ptr family -like	gi|475433023|gb|EMT01236.1| Peptide transporter PTR1 [Aegilops tauschii]	0	13.6163	6.50599	8.7626	14.0285	98.0536	136.17	94.876	64.9388	10.7283	98.5096	0.108907	8.14927e-10	1.45538e-26	80.0399	38.4673	88.589	55.0449	169.41	163.352	242.125	189.267	65.5353	191.038	0.343048	1.23554e-08	7.88693e-11
IWGSC_CSS_2BS_scaff_5173322:465-3496	Traes_2BS_F4E831A77.2	rubisco subunit binding-protein alpha subunit	gi|134102|sp|P08823.1|RUBA_WHEAT RecName: Full=RuBisCO large subunit-binding protein subunit alpha, chloroplastic; AltName: Full=60 kDa chaperonin subunit alpha; AltName: Full=CPN-60 alpha; Flags: Precursor, partial [Triticum aestivum] gi|1345582|emb|CAA30699.1| unnamed protein product, partial [Triticum aestivum]	0	976.286	2334.35	1870.33	2195.46	200.867	193.707	143.067	104.714	1844.11	160.589	11.4834	8.20929e-10	2.41532e-34	470.682	527.001	519.562	350.365	292.807	145.617	202.195	212.461	466.903	213.27	2.18926	1.32007e-05	0.0028082
6B:141276586-141281776	Traes_6BL_005314A5D.1	spx domain-containing membrane protein _17046	Putative membrane protein [Aegilops tauschii]	0	141.609	134.023	135.334	187.982	38.0791	27.8094	42.1671	62.5036	149.737	42.6398	3.51167	8.35925e-10	8.97086e-07	144.55	121.172	132.883	182.609	38.6924	52.2727	33.1329	25.9778	145.304	37.5189	3.87281	5.28662e-12	1.07024e-08
IWGSC_CSS_1BL_scaff_3885888:2351-5999	Traes_1BL_32506F819.1	ga c20oxidase2	Gibberellin 20 oxidase 2 [Aegilops tauschii]	3.01486e-93	1.36163	0	0.973623	2.8057	116.141	161.103	147.585	43.022	1.28524	116.963	0.0109884	8.3892e-10	1.43879e-51	17.9194	4.80841	28.7316	5.24237	291.761	574.066	202.195	218.956	14.1754	321.745	0.044058	1.04351e-05	3.04659e-52
3A:7113421-7114440	Traes_3AS_D8AE0A149.1	ap2 domain containing protein	hypothetical protein F775_43588 [Aegilops tauschii]	5.27207e-40	4.08488	1.3012	6.81536	0	49.5028	31.6451	32.1273	30.8459	3.05036	36.0303	0.0846609	8.41372e-10	2.03818e-18	11.9463	20.1953	10.7743	29.7068	79.4762	66.2743	117.239	102.983	18.1557	91.4933	0.198437	1.08174e-08	1.23553e-15
IWGSC_CSS_6AS_scaff_4364227:900-7591	td-k61_contig_18898	-	-	-	359.469	811.947	388.475	329.67	5.71186	3.83577	3.01194	8.92909	472.39	5.37216	87.933	8.55664e-10	2.3615e-69	631.957	469.3	319.639	411.526	5.2287	1.86688	1.69912	7.42223	458.106	4.05423	112.994	4.54568e-30	4.3969e-70
IWGSC_CSS_2BS_scaff_5159928:198-9167	Traes_2BS_7093A1D1A.1	mate efflux family protein alf5-like	predicted protein [Hordeum vulgare subsp. vulgare]	0	2193.58	1904.95	1853.78	2529.34	812.988	829.486	740.435	787.383	2120.41	792.573	2.67535	8.60605e-10	5.37576e-05	2591.14	2143.59	2859.99	1914.34	1125.22	1174.27	976.145	951.901	2377.26	1056.88	2.24932	1.32422e-06	0.00158033
IWGSC_CSS_2AL_scaff_5826796:381-4838	Traes_2AL_B5CF63298.1	pentatricopeptide repeat-containing protein chloroplastic	gi|326528911|dbj|BAJ97477.1| predicted protein [Hordeum vulgare subsp. vulgare]	0	198.797	189.975	181.094	248.305	59.9745	99.7301	56.7248	45.4572	204.543	65.4717	3.12414	8.77944e-10	3.26146e-06	212.643	156.754	201.121	131.933	77.3847	63.474	60.3188	51.0278	175.613	63.0513	2.78524	2.84306e-07	5.60462e-05
2B:4624436-4630335	Traes_2BS_8B4CB340F.2	beta-glucosidase 16	gi|474255864|gb|EMS60351.1| Beta-glucosidase 16 [Triticum urartu]	0	916.374	690.936	1110.9	758.942	204.675	228.229	273.584	268.684	869.289	243.793	3.56568	8.88358e-10	8.39896e-09	1124.14	932.831	1205.53	856.254	216.468	245.495	222.585	274.622	1029.69	239.793	4.29408	3.35448e-19	5.05212e-12
IWGSC_CSS_1AL_scaff_3950465:0-812	td-k31_contig_10332	postacrosomal sheath ww domain-binding	predicted protein [Hordeum vulgare subsp. vulgare]	7.81032e-89	17.7011	45.5419	38.9449	14.0285	129.469	107.402	103.41	125.819	29.0541	116.525	0.249338	9.01669e-10	1.08394e-14	25.0871	65.3943	46.6888	42.8127	155.815	116.68	192.85	164.217	44.9957	157.391	0.285886	2.63601e-09	2.00745e-12
IWGSC_CSS_1BS_scaff_3482116:0-3176	Traes_1BS_388868A7B.1	secologanin synthase	Secologanin synthase [Triticum urartu]	1.82463e-35	50.3802	35.1323	30.1823	28.057	115.189	121.786	150.095	183.452	35.938	142.631	0.251965	9.29619e-10	1.03565e-15	35.8388	50.9691	38.3087	98.7314	116.077	163.352	148.673	154.939	55.962	145.76	0.383932	2.95691e-05	4.88845e-08
6B:83265061-83278501	Traes_6BS_4603D7E44.2	at hook motif-containing	gi|242061754|ref|XP_002452166.1| hypothetical protein SORBIDRAFT_04g021060 [Sorghum bicolor] gi|241931997|gb|EES05142.1| hypothetical protein SORBIDRAFT_04g021060 [Sorghum bicolor]	6.46983e-177	554.182	494.455	730.217	244.096	1465.09	1334.85	1420.13	1388.88	505.737	1402.24	0.360665	9.59813e-10	6.73209e-12	273.569	762.613	243.021	334.638	1506.91	797.159	2118.8	2052.25	403.46	1618.78	0.249237	0.00134977	4.14733e-17
2B:172795296-172796100	td-k61_contig_37715	-	-	-	38.1255	35.1323	36.024	44.8912	117.093	160.144	138.549	127.442	38.5433	135.807	0.283809	1.03055e-09	9.19096e-14	56.1474	51.9308	45.4916	61.161	164.181	165.219	141.027	136.383	53.6827	151.703	0.353868	2.56156e-07	1.67905e-09
5A:144985108-144987372	Traes_5AL_DCAB39442.2	having alternative splicing products	gi|473950353|gb|EMS50676.1| Metacaspase-1 [Triticum urartu]	2.65347e-71	517.418	727.369	404.053	765.956	78.0621	90.1407	86.8442	62.5036	603.699	79.3876	7.60445	1.05166e-09	2.09395e-22	769.339	1882.97	312.456	1722.99	121.306	97.0779	119.788	146.589	1171.94	121.19	9.67026	0.00534666	1.20104e-30
4A:45226573-45227897	Traes_4AS_757DD8D72.1	cysteine-rich repeat secretory protein 55-like	hypothetical protein F775_06000 [Aegilops tauschii]	1.29617e-153	503.802	292.769	613.382	148.702	2140.04	1509.38	1386.5	1868.61	389.664	1726.13	0.225744	1.10962e-09	1.19355e-21	304.63	522.193	435.762	160.766	1917.89	1199.47	2257.28	2167.29	355.838	1885.48	0.188725	2.55214e-10	2.73228e-24
IWGSC_CSS_5AS_scaff_1527909:2209-6012	Traes_5AS_F41E569E2.9	coatomer subunit beta -2	gi|474014221|gb|EMS52657.1| Coatomer subunit beta'-2 [Triticum urartu]	2.3856e-17	78.9743	122.313	88.5997	49.0998	267.505	203.296	289.146	266.249	84.7466	256.549	0.330333	1.12421e-09	2.83474e-12	45.3958	100.015	80.2089	165.135	318.951	391.112	293.948	288.539	97.6886	323.137	0.302313	2.91855e-09	2.20904e-12
1A:224156015-224156385	td-k51_contig_69050	-	-	-	0	0	0	0	15.2316	16.302	24.5975	17.0464	0	18.2944	0	1.13292e-09	1.97823e-16	0	0	0	0	12.5489	1.86688	19.5399	23.1945	0	14.2875	0	0.000431285	3.62751e-13
5B:221676507-221678187	Traes_5BL_2C19FA5A2.1	universal stress protein a-like protein	Universal stress protein A-like protein [Triticum urartu]	2.73927e-97	9.53138	7.80718	3.89449	7.01425	47.5988	60.4134	40.6612	41.3985	7.06183	47.518	0.148614	1.14556e-09	2.34608e-16	14.3355	11.5402	21.5487	18.3483	70.0646	106.412	66.2657	64.0167	16.4432	76.6898	0.214411	1.22525e-08	1.57104e-14
2B:223525846-223526843	KukriC22635_1	-	-	-	98.0371	119.71	97.3623	71.5454	252.274	262.751	299.186	334.435	96.6637	287.161	0.336618	1.14601e-09	2.85281e-12	123.046	188.49	111.335	218.432	258.298	284.7	326.231	359.05	160.326	307.07	0.522115	0.00122096	4.89863e-05
4B:313062471-313065002	td-k45_contig_82984	transcription factor bhlh35	Transcription factor bHLH35 [Triticum urartu]	6.70625e-09	1215.93	1042.26	1785.62	1409.86	314.152	335.63	332.819	388.821	1363.42	342.856	3.97666	1.15526e-09	1.33191e-10	1505.23	1283.84	990.042	1085.17	427.708	462.987	438.373	411.934	1216.07	435.25	2.79396	2.75226e-10	5.81467e-06
IWGSC_CSS_5BL_scaff_10793502:736-2014	Traes_5BL_775E720CC.4	-	-	-	9.53138	3.90359	15.578	8.4171	48.5508	46.9882	65.7606	60.8802	9.35751	55.545	0.168467	1.18508e-09	1.94242e-16	5.97313	6.73177	17.9572	7.86356	77.3847	58.8068	51.8232	54.7389	9.63142	60.6884	0.158703	4.38205e-12	7.27069e-17
2B:2434916-2437149	td-k61_contig_24371	disease resistance protein rga4	Putative disease resistance protein RGA3 [Triticum urartu]	0	6.80813	5.20479	2.92087	4.20855	37.1271	42.1935	44.1751	32.4694	4.78558	38.9913	0.122735	1.18508e-09	1.81662e-16	10.7516	14.4252	2.3943	6.98983	46.0125	31.737	52.6727	53.8111	8.64024	46.0584	0.187593	1.21101e-08	1.25147e-12
7B:193134007-193136651	contig33277	cysteine-rich receptor-like protein kinase 19	Wall-associated receptor kinase 3 [Aegilops tauschii]	1.47643e-11	132.078	225.107	212.25	106.617	505.5	426.73	513.033	492.723	169.013	484.497	0.348842	1.20419e-09	5.1462e-12	91.9862	145.214	119.715	188.725	470.583	406.98	393.346	455.539	136.41	431.612	0.316048	8.41567e-11	3.49457e-12
4B:169293045-169295653	Traes_4BS_441D7FA4C.1	lectin-domain containing receptor kinase	Lectin-domain containing receptor kinase A4.2 [Aegilops tauschii]	0	27.2325	26.0239	34.0768	5.6114	98.0536	91.0996	86.3422	121.76	23.2362	99.3139	0.233967	1.22374e-09	3.74257e-15	17.9194	41.3523	23.943	46.3076	75.2933	70.9415	155.47	123.395	32.3806	106.275	0.304687	0.00516981	1.90759e-10
3A:144991353-144993147	Traes_3AL_E1F2719C7.1	50s ribosomal protein chloroplastic	PREDICTED: 50S ribosomal protein L13, chloroplastic [Brachypodium distachyon]	1.72439e-111	2634.75	2987.55	2838.11	4301.14	672.095	1007.85	623.471	403.432	3190.39	676.712	4.71454	1.27957e-09	5.26503e-14	2535	1796.42	2593.02	1342.05	1081.29	723.417	727.224	799.745	2066.62	832.92	2.48118	0.00136963	0.00021288
5B:72245300-72248836	Traes_5BL_F04D996B2.2	thiol protease aleurain	gi|692462872|gb|AIS22689.1| cysteine endopeptidase EP gamma [Secale cereale x Triticum turgidum subsp. durum]	2.31182e-158	437.082	710.454	580.279	345.101	3040.61	1870.9	2629.42	3564.33	518.229	2776.32	0.186661	1.42186e-09	1.06761e-26	827.875	1224.22	1082.22	3412.78	3438.39	5893.75	4187.48	4200.98	1636.78	4430.15	0.369463	0.00768633	5.36393e-10
4B:286926055-286928917	Traes_4BL_097D9E8A8.1	cyclic dof factor 3-like	PREDICTED: cyclic dof factor 1-like [Brachypodium distachyon]	0	836.038	634.984	524.783	718.259	218.003	253.161	215.856	159.912	678.516	211.733	3.20459	1.46463e-09	3.32707e-07	944.949	906.865	906.241	1113.13	311.63	298.701	310.939	288.539	967.797	302.452	3.19983	3.9238e-13	9.02875e-08
IWGSC_CSS_2AS_scaff_5217532:2816-7093	Traes_2AS_EE37ACF7F.1	protein eceriferum 1-like	gi|357146569|ref|XP_003574039.1| PREDICTED: protein ECERIFERUM 1-like [Brachypodium distachyon]	0	5.4465	7.80718	4.86811	4.20855	44.7429	39.3167	33.6333	54.3863	5.58259	43.0198	0.129768	1.50353e-09	7.17939e-17	10.7516	7.69345	9.57719	7.86356	52.287	57.8734	58.6197	67.7278	8.97146	59.127	0.151732	2.47219e-12	4.09345e-17
2A:7055379-7058935	Traes_2AS_AD125CB18.1	arginase mitochondrial-like	gi|525333924|gb|AGR45902.1| arginase protein [Triticum aestivum] gi|649947777|gb|AIC73640.1| arginase [Triticum turgidum] gi|649947779|gb|AIC73641.1| arginase [Triticum aestivum]	0	138.886	106.698	143.123	99.6024	383.647	301.108	334.827	413.173	122.077	358.189	0.340818	1.50602e-09	2.02459e-12	154.107	176.949	146.052	194.842	435.028	523.661	496.143	461.106	167.987	478.984	0.350716	1.26821e-09	9.00646e-11
2B:10502580-10508071	Traes_2BS_E1C6C866F.1	lrr receptor-like serine threonine-protein kinase	Putative LRR receptor-like serine/threonine-protein kinase [Aegilops tauschii]	0	111.653	97.5898	84.7052	63.1283	278.929	231.105	270.572	282.484	89.2691	265.773	0.335885	1.5334e-09	3.29622e-12	152.912	236.574	154.432	131.059	337.774	297.768	401.842	423.067	168.744	365.113	0.46217	1.72044e-05	9.88809e-07
7B:146762364-146765351	td-k21_contig_39959_B	-	-	-	691.706	602.454	575.411	719.662	211.339	234.941	265.05	202.122	647.308	228.363	2.83456	1.53358e-09	1.49259e-05	685.715	612.591	554.28	566.176	268.755	224.959	297.346	240.295	604.69	257.839	2.34523	6.93041e-07	0.000590697
2A:251202666-251203145	Traes_2AL_E0AC9DBC7.1	protochlorophyllide reductase chloroplastic-like	gi|475568283|gb|EMT15451.1| Protochlorophyllide reductase A, chloroplastic [Aegilops tauschii]	1.98985e-23	16.3395	1.3012	1.94725	9.81995	866.299	1625.41	1062.71	361.222	7.35198	978.91	0.00751037	1.69861e-09	5.83879e-101	169.637	47.1224	177.178	18.3483	2635.26	2969.28	1959.09	1843.5	103.071	2351.78	0.043827	3.1447e-31	1.18745e-64
2B:299439764-299442657	Traes_2BL_F33ACFA9E.1	myosin-3-like isoform x2	hypothetical protein F775_04940 [Aegilops tauschii]	6.63802e-180	1.36163	2.60239	4.86811	1.40285	33.3192	36.4399	26.6054	34.9046	2.55875	32.8173	0.0779695	1.72561e-09	4.93914e-18	2.38925	0	0	1.74746	13.5946	14.0016	16.1416	15.7722	1.03418	14.8775	0.0695127	4.11682e-06	1.58995e-10
7B:235849719-235850075	isotig16709__gene=isogroup03140__length=791__numContigs=2	patatin-like protein 2	Os08g0477100 [Oryza sativa Japonica Group] >gi|42408066|dbj|BAD09208.1| putative latex protein allergen [Oryza sativa Japonica Group] >gi|113624012|dbj|BAF23957.1| Os08g0477100 [Oryza sativa Japonica Group] >gi|125603755|gb|EAZ43080.1| hypothetical protein OsJ_27670 [Oryza sativa Japonica Group] >gi|215766260|dbj|BAG98488.1| unnamed protein product [Oryza sativa Japonica Group]	5.89572e-66	23.1476	29.9275	23.3669	2.8057	85.6779	93.0175	67.7686	104.714	19.812	87.7945	0.225663	1.93122e-09	6.47706e-15	14.3355	55.7775	10.7743	20.9695	60.6529	63.474	96.8499	70.5111	25.4642	72.872	0.349438	0.0047037	1.08987e-07
IWGSC_CSS_6AL_scaff_5741282:2-818	Traes_6AL_CA5793889.1	wall-associated receptor kinase 2-like	Wall-associated receptor kinase 2 [Aegilops tauschii]	5.19872e-46	20.4244	19.518	16.5516	15.4314	97.1016	86.3049	59.2348	81.9853	17.9813	81.1566	0.221563	1.99008e-09	3.06205e-15	10.7516	19.2336	16.7601	11.3585	96.2081	76.5422	138.478	104.839	14.526	104.017	0.13965	5.22588e-13	8.20679e-22
7B:52206280-52209134	Traes_7BS_ADBDF64EC.1	salicylate o-methyltransferase-like	Benzoate carboxyl methyltransferase [Aegilops tauschii]	0	220.583	213.396	235.617	136.077	53.3107	32.6041	47.689	71.4327	201.418	51.2591	3.92941	1.9993e-09	5.86449e-09	425.287	422.178	390.27	746.164	101.437	96.1444	63.717	53.8111	495.975	78.7773	6.29591	2.08767e-07	5.06623e-19
1A:234495198-234498756	Traes_1AL_DB08E00EB.1	30s ribosomal protein chloroplastic	gi|474350440|gb|EMS62964.1| 30S ribosomal protein S1, chloroplastic [Triticum urartu]	1.02245e-160	140.247	191.276	145.07	180.968	42.8389	69.0439	50.199	39.775	164.39	50.4642	3.25756	2.0071e-09	1.66961e-06	150.523	107.708	134.081	76.0144	51.2412	56.0065	43.3276	42.6778	117.082	48.3133	2.42338	0.000806891	0.00176991
7B:57931975-57934626	td-k35_contig_56750	rna recognition motif -containing	predicted protein [Hordeum vulgare subsp. vulgare]	1.11433e-113	1727.9	1983.02	1675.6	2011.69	693.039	827.568	692.746	612.048	1849.56	706.35	2.61847	2.0243e-09	7.01182e-05	1787.16	1659.86	1648.47	1532.52	847.049	854.099	740.817	702.328	1657	786.073	2.10795	8.24039e-06	0.00445801
2B:53758762-53762363	Traes_2BS_38ADF005D.1	proteasome subunit alpha type-6	Proteasome subunit alpha type-6 [Aegilops tauschii]	6.4058e-123	117.1	113.204	129.492	60.3226	308.44	308.78	295.17	344.988	105.03	314.344	0.334123	2.09225e-09	2.41278e-12	176.805	222.148	259.781	246.392	389.015	388.312	403.541	399.872	226.281	395.185	0.572596	0.00377269	0.000196774
IWGSC_CSS_2AL_scaff_6437481:5562-12520	td-k31_contig_6786	retrotransposon ty3-gypsy subclass	OSJNBa0071G03.7 [Oryza sativa Japonica Group]	3.7483e-21	341.768	562.117	345.636	183.773	962.448	1048.13	870.45	962.718	358.324	960.935	0.372891	2.16011e-09	4.28972e-11	161.274	337.55	179.572	324.153	698.554	530.195	661.807	593.778	250.638	621.084	0.403549	3.90628e-07	1.96972e-08
5A:65934937-65938452	Traes_5AL_0D4BDDDCD.1	tpa: hlh dna-binding domain superfamily protein	predicted protein [Hordeum vulgare subsp. vulgare]	0	62.6348	87.1802	91.5205	81.3653	241.802	258.915	220.875	271.931	80.6752	248.381	0.324804	2.26553e-09	9.19939e-13	121.852	86.5513	117.321	93.489	218.56	223.092	281.204	270.911	104.803	248.442	0.421842	1.54464e-06	4.96125e-08
7A:81330345-81334845	Traes_7AL_9F8C57492.1	lysine histidine transporter 1-like	hypothetical protein F775_08592 [Aegilops tauschii]	0	110.292	110.602	157.727	30.8627	468.372	440.155	365.95	603.119	102.371	469.399	0.218089	2.30698e-09	7.62883e-21	34.6441	63.471	57.4631	73.3932	360.78	116.68	680.498	618.828	57.2429	444.197	0.128868	0.00535547	4.82187e-30
3A:178844386-178847385	Traes_3AL_F1C60A206.1	g-type lectin s-receptor-like serine threonine-protein kinase at1g61400-like isoform x2	hypothetical protein TRIUR3_23961 [Triticum urartu]	0	80.3359	92.385	44.7866	96.7967	5.71186	12.4663	10.0398	4.05868	78.5761	8.06915	9.73784	2.31863e-09	3.43564e-17	216.227	208.685	238.233	297.942	14.6404	7.46753	10.1947	8.35	240.272	10.1632	23.6414	8.81964e-50	1.09407e-39
7B:244961855-244967471	td-k41_contig_28459	disease resistance protein rpm1	Disease resistance protein RPM1 [Triticum urartu]	0	755.703	697.442	853.867	570.96	2239.05	1522.8	1882.96	1901.08	719.493	1886.47	0.381395	2.38701e-09	2.8528e-11	433.649	862.628	468.085	614.231	1448.35	1058.52	2038.1	2039.26	594.648	1646.06	0.361256	0.000639747	1.5759e-10
IWGSC_CSS_6BS_scaff_3031055:5-2387	Traes_6BS_CA8516D45.1	protein disulfide isomerase family protein	Protein disulfide isomerase-like 1-4 [Triticum urartu]	6.11289e-08	2.72325	10.4096	6.81536	4.20855	37.1271	33.563	52.2069	47.8924	6.03919	42.6974	0.141442	2.40547e-09	6.5016e-16	5.97313	9.61681	13.1686	16.6008	42.8753	58.8068	73.0622	60.3056	11.3399	58.7625	0.192978	6.904e-10	4.76004e-14
1A:198825929-198830406	Traes_1AL_5F5A87122.2	mads-box transcription factor 21-like	gi|161158830|emb|CAM59073.1| MIKC-type MADS-box transcription factor WM27B [Triticum aestivum]	1.94775e-134	5.4465	1.3012	3.89449	1.40285	32.3672	37.3988	27.6094	36.5281	3.01126	33.4759	0.0899531	2.45325e-09	4.39874e-17	5.97313	3.84673	2.3943	4.36864	20.9148	26.1364	28.885	27.8333	4.1457	25.9424	0.159804	1.40161e-06	7.51084e-11
3A:16223118-16223826	td-k25_contig_65471	copia protein isoform x1	retrotransposon protein, putative, unclassified [Oryza sativa Japonica Group]	7.9675e-113	21.786	11.7108	13.6307	16.8342	0	0	0	0.811735	15.9904	0.202934	78.7963	2.57266e-09	2.17464e-10	41.8119	14.4252	38.3087	35.8229	0	0	0	0	32.5922	0	-	2.75742e-12	6.04667e-21
3B:451049354-451050800	isotig27391__gene=isogroup11843__length=1028__numContigs=1	bidirectional sugar transporter sweet2a-like isoform x1	unnamed protein product [Triticum aestivum]	1.21226e-131	5860.44	5593.85	4439.72	6105.21	1993.44	2190.23	2102.33	2116.19	5499.8	2100.55	2.61827	2.71831e-09	7.77385e-05	3784.57	3801.53	3156.88	4052.35	1547.69	1233.08	1859.69	1785.05	3698.83	1606.38	2.3026	2.08767e-07	0.000535545
6A:169748299-169754487	Traes_6AL_5B4E3D226.2	pathogen induced protein 2-4	gi|30025162|gb|AAP04431.1| pathogen induced protein 2-4 [Hordeum vulgare] gi|326493006|dbj|BAJ84964.1| predicted protein [Hordeum vulgare subsp. vulgare] gi|326515158|dbj|BAK03492.1| predicted protein [Hordeum vulgare subsp. vulgare]	2.15254e-111	183.82	205.589	210.302	178.162	548.339	564.818	510.021	521.946	194.468	536.281	0.362624	2.81107e-09	1.30446e-11	240.12	217.34	260.978	306.679	545.876	595.535	572.604	611.406	256.279	581.355	0.440831	2.34129e-06	1.1197e-07
IWGSC_CSS_4AL_scaff_7100959:3584-5617	Traes_4AL_53E08434F.1	cytokinin riboside 5 -monophosphate phosphoribohydrolase log1-like	hypothetical protein TRIUR3_33975 [Triticum urartu]	1.73629e-78	374.447	559.515	279.43	270.75	854.875	1064.43	1019.54	856.381	371.035	948.806	0.391055	2.8117e-09	1.90921e-10	237.73	381.787	216.684	577.535	812.54	911.972	926.021	850.773	353.434	875.326	0.403774	3.24741e-07	1.75592e-08
3B:759152030-759154221	TRAES3BF072500100CFD_t1	peroxidase 1-like	unnamed protein product [Triticum aestivum]	0	4.08488	2.60239	4.86811	1.40285	27.6073	46.9882	34.1353	27.599	3.23956	34.0825	0.0950506	2.87062e-09	1.03447e-16	8.36238	7.69345	4.78859	2.62119	28.235	30.8036	37.3807	33.4	5.8664	32.4548	0.180756	2.79379e-07	1.65957e-11
2B:304270224-304272507	Traes_2BL_A9211564A.1	anthocyanidin reductase	Anthocyanidin reductase [Triticum urartu]	0	163.395	200.384	202.514	199.205	59.0225	59.4545	63.2507	66.5623	191.374	62.0725	3.08308	3.063e-09	7.01872e-06	244.898	154.831	254.993	197.463	88.8879	86.81	101.098	109.478	213.046	96.5684	2.20617	6.57493e-05	0.00507588
2B:333563888-333565106	Traes_2BL_A82C980C0.1	protein	hypothetical protein F775_43817 [Aegilops tauschii]	2.62782e-45	126.631	173.059	184.015	95.3938	443.621	350.014	377.496	497.594	144.775	417.181	0.347031	3.07524e-09	4.42545e-12	66.899	262.539	74.2232	147.66	553.196	270.698	742.516	767.273	137.83	583.421	0.236245	0.00199268	3.74933e-17
2A:209913610-209915874	Traes_2AL_BA387175F.1	gibberellin 2-beta-dioxygenase 8-like	gi|326513745|dbj|BAJ87891.1| predicted protein, partial [Hordeum vulgare subsp. vulgare]	6.79033e-153	2.72325	1.3012	0	5.6114	36.1751	34.522	27.1074	19.4816	2.40896	29.3215	0.0821568	3.09361e-09	8.51387e-17	2.38925	1.92336	4.78859	0	56.4699	41.0714	44.1771	40.8222	2.2753	45.6352	0.0498585	1.17454e-17	4.03779e-24
6A:205568292-205571046	Traes_6AL_AA4397E67.1	probable receptor-like protein kinase at1g67000	receptor kinase, putative, expressed [Triticum aestivum]	5.45449e-109	40.8488	75.4694	38.9449	36.4741	161.836	163.02	154.111	146.112	47.9343	156.27	0.306741	3.28081e-09	1.54956e-12	57.342	108.67	44.2945	51.55	172.547	181.088	169.062	154.939	65.4641	169.409	0.386426	1.91203e-06	3.23763e-08
7B:144219752-144223652	Traes_7BS_415306378.1	probable transporter mch1	hypothetical protein F775_20527 [Aegilops tauschii]	0	2746.4	2136.57	2186.76	3125.55	945.313	1053.88	856.394	709.457	2548.82	891.261	2.85979	3.41434e-09	7.63633e-06	3217.13	2322.46	2967.73	1519.41	1105.35	1114.53	948.109	863.762	2506.68	1007.94	2.48695	0.00170636	0.000198597
3B:435010229-435019376	td-k55_contig_46034	disease resistance protein rpm1	hypothetical protein F775_00516 [Aegilops tauschii]	1.15514e-58	55.8267	63.7587	48.6811	57.5169	5.71186	14.3842	11.5458	12.9878	56.4458	11.1574	5.05906	3.80387e-09	1.12075e-08	53.7581	67.3177	34.7173	75.1407	6.27444	11.2013	7.64604	9.27778	57.7335	8.59989	6.71328	1.38617e-08	5.00529e-12
5A:113957077-113959177	Traes_5AL_F7649C79D.1	cold acclimation protein cor413-pm1	cold acclimation protein WCOR413 [Triticum aestivum]	9.28948e-86	14.9779	5.20479	21.4197	26.6542	86.6299	154.39	104.414	100.655	17.0641	111.522	0.153011	3.81924e-09	6.51161e-23	75.2614	34.6205	52.6745	20.0958	153.724	159.618	123.186	120.611	45.6631	139.285	0.327839	6.57927e-09	5.08719e-11
IWGSC_CSS_5AL_scaff_2512575:67-444	td-k55_contig_1232	histone h1	RecName: Full=Histone H1 [Triticum aestivum]	4.72021e-46	40.8488	83.2766	141.175	81.3653	305.584	264.668	413.639	348.234	86.6665	333.032	0.260235	3.8613e-09	3.72575e-17	26.2818	31.7355	65.8432	61.161	303.265	415.381	288.001	266.272	46.2554	318.23	0.145352	2.07147e-17	6.94395e-27
4A:91199421-91200529	td-k31_contig_48875	-	-	-	13.6163	16.9156	17.5252	36.4741	79.0141	74.7976	88.3502	94.1613	21.1328	84.0808	0.251339	3.86771e-09	3.26922e-14	14.3355	31.7355	33.5202	31.4542	101.437	111.08	103.646	111.333	27.7613	106.874	0.259758	6.80264e-10	7.36765e-13
3B:771161699-771162745	TRAES3BF279000160CFD_t1	rpg5	Putative disease resistance RPP13-like protein 2 [Aegilops tauschii]	0	6.80813	6.50599	4.86811	7.01425	54.2627	46.0293	33.1313	43.022	6.29912	44.1113	0.142801	3.86771e-09	2.30371e-16	15.5301	7.69345	10.7743	27.0856	49.1498	57.8734	61.1683	62.1611	15.2709	57.5882	0.265174	5.99154e-07	2.12877e-10
1A:126410415-126416175	Traes_1AS_C70D49E2E.4	peroxidase 12	gi|474001711|gb|EMS52241.1| Peroxidase 12 [Triticum urartu]	0	111.653	80.6742	92.4941	88.3796	246.562	237.818	276.094	315.765	93.3003	269.06	0.346764	3.90069e-09	5.97029e-12	142.16	171.179	116.123	133.681	296.99	385.511	383.152	377.606	140.786	360.815	0.390189	9.54413e-08	5.27752e-09
4B:109151848-109151940	isotig18864__gene=isogroup04221__length=215__numContigs=2	-	-	-	78.9743	106.698	84.7052	115.034	24.7514	26.8504	19.5776	34.0929	96.3529	26.3181	3.66109	3.95826e-09	9.60614e-07	72.8722	68.2794	64.646	60.2873	39.7381	36.4042	21.239	21.3389	66.5212	29.6801	2.24128	0.00104699	0.00988835
4B:200716450-200726866	Traes_4BS_1DCF82CB7.1	protein zinc induced facilitator-like 1-like isoform x2	predicted protein [Hordeum vulgare subsp. vulgare]	0	1387.5	1295.99	885.997	1087.21	439.813	294.396	406.11	368.528	1164.17	377.212	3.08626	4.0148e-09	9.27946e-07	1268.69	1512.72	1057.08	1675.81	376.466	446.185	321.134	411.934	1378.58	388.93	3.54454	4.78799e-13	1.54236e-09
2A:768804-770859	td-k51_contig_33506	disease resistance protein rga4	Putative disease resistance protein RGA4 [Aegilops tauschii]	0	14.9779	24.7227	21.4197	21.0428	93.2937	76.7155	87.3462	81.1735	20.5408	84.6322	0.242706	4.05822e-09	2.93926e-14	46.5904	15.3869	17.9572	41.0653	82.6134	84.0097	108.744	112.261	30.2499	96.907	0.312154	1.07321e-07	2.54543e-10
7B:79427988-79437402	td-k51_contig_42589_B	-	-	-	202.882	219.902	204.461	333.878	606.409	719.208	639.033	538.992	240.281	625.91	0.38389	4.24781e-09	4.81632e-11	428.871	442.373	495.619	432.496	1073.97	1185.47	1091.68	1151.37	449.84	1125.63	0.399635	2.00815e-08	2.39584e-09
4B:243366763-243368005	Traes_4BL_9646AA936.1	flavonol synthase flavanone 3-hydroxylase-like	Flavonol synthase/flavanone 3-hydroxylase [Aegilops tauschii]	8.92061e-103	0	0	5.84174	0	19.0395	23.0146	32.6293	36.5281	1.46043	27.8029	0.0525281	4.32176e-09	1.13115e-17	1.19463	0	2.3943	2.62119	25.0978	29.8701	44.1771	32.4722	1.55253	32.9043	0.0471831	1.13552e-13	8.47159e-20
2B:99821983-99824134	Traes_2BL_C908AF039.2	bifunctional monodehydroascorbate reductase and carbonic anhydrase nectarin-3-like	gi|474312018|gb|EMS61959.1| hypothetical protein TRIUR3_33715 [Triticum urartu]	2.30159e-178	1712.93	2209.43	1587.98	1756.37	835.835	838.117	656.602	529.251	1816.68	714.951	2.54098	4.33501e-09	0.000120299	1318.87	1475.22	1350.38	1411.95	798.945	520.86	534.373	603.984	1389.1	614.541	2.26039	4.45676e-07	0.000899491
4A:172911404-172914738	Traes_4AL_D288B9954.1	beta- insoluble isoenzyme 3	Beta-fructofuranosidase, insoluble isoenzyme 3 [Triticum urartu]	0	4.08488	3.90359	4.86811	4.20855	28.5593	38.3577	35.1393	44.6454	4.26628	36.6754	0.116325	4.37576e-09	1.84589e-16	3.58388	4.80841	5.98574	6.1161	27.1892	28.0032	54.3719	57.5223	5.12353	41.7716	0.122656	1.02714e-05	4.16523e-16
6B:187100326-187100721	td-k41_contig_80365_B	transcription factor ibh1-like	hypothetical protein F775_01140 [Aegilops tauschii]	1.9019e-63	0	0	0	0	31.4152	50.824	32.6293	17.0464	0	32.9787	0	4.42042e-09	7.78445e-26	1.19463	0.961681	1.19715	0	136.992	132.549	172.461	130.817	0.838364	143.205	0.00585431	2.8792e-53	7.79733e-57
2B:120507626-120511330	Traes_2BL_393505A69.1	glucan endo- -beta-glucosidase 14	predicted protein [Hordeum vulgare subsp. vulgare]	0	1812.32	1755.32	1176.14	1669.39	603.553	643.451	580.802	606.366	1603.29	608.543	2.63464	4.42042e-09	6.96675e-05	1741.76	1881.05	1643.68	1799.88	825.089	760.755	692.392	725.523	1766.59	750.939	2.35251	1.06671e-07	0.000364452
4B:268532131-268533376	Traes_4BL_E01EDE97C.1	4-coumarate-- ligase-like 1-like	4-coumarate--CoA ligase-like 1 [Triticum urartu]	3.75269e-63	1136.96	862.694	998.937	1148.93	385.551	390.29	397.074	405.868	1036.88	394.695	2.62704	4.42042e-09	9.78085e-05	1195.82	1054	1140.88	941.006	484.177	434.05	457.913	402.656	1082.93	444.699	2.43519	9.6741e-08	0.00024618
7A:15954364-15958536	Traes_7AS_C9DF68E53.2	wrky transcription factor 72	gi|473827198|gb|EMS47171.1| putative WRKY transcription factor 72 [Triticum urartu]	0	70.8046	92.385	73.0217	74.3511	254.178	221.516	236.939	349.046	77.6406	265.42	0.29252	4.42162e-09	8.19651e-15	47.785	113.478	55.0688	77.7619	159.998	154.951	218.337	217.1	73.5235	187.597	0.391923	1.83063e-05	4.23486e-08
7A:172711925-172712301	contig81086	upf0481 protein at3g47200-like	hypothetical protein F775_12655 [Aegilops tauschii]	4.87173e-31	0	0	0	0	12.3757	41.2346	34.6373	40.5868	0	32.2086	0	4.4451e-09	1.42528e-25	1.19463	0	3.59145	0	27.1892	6.53409	62.0179	45.4611	1.19652	35.3006	0.0338951	0.00111002	5.72701e-23
5B:14157138-14157887	isotig21641__gene=isogroup06093__length=622__numContigs=1	ame: full=protein wir1a	hypothetical protein F775_31113 [Aegilops tauschii]	1.05084e-33	305.004	318.793	589.042	51.9055	2950.18	1586.09	2156.55	3047.25	316.186	2435.02	0.12985	4.44518e-09	1.23889e-35	87.2077	267.347	122.109	339.881	2515	1475.77	3450.91	3208.26	204.136	2662.49	0.0766713	1.18636e-10	1.19194e-45
7B:17455630-17456244	td-k41_contig_15581	unknown	unknown [Triticum aestivum]	1.07508e-63	622.263	592.045	535.492	537.292	178.02	235.9	222.381	204.557	571.773	210.215	2.71995	4.47093e-09	3.69669e-05	569.836	453.914	511.182	442.981	211.239	301.502	214.939	196.689	494.478	231.092	2.13974	2.11793e-05	0.00488858
IWGSC_CSS_2AL_scaff_2608675:176-626	KukriC1425_7_B	soluble starch synthase iii-1	Soluble starch synthase 3, chloroplastic/amyloplastic [Triticum urartu]	2.61925e-79	518.78	566.021	592.936	523.263	187.539	195.624	219.871	215.11	550.25	204.536	2.69023	4.60981e-09	5.5353e-05	535.192	501.998	438.156	652.675	215.422	227.76	267.611	236.583	532.005	236.844	2.24622	1.93049e-06	0.0012318
4B:264006504-264008253	Traes_4BL_3403452C0.1	probable protein phosphatase 2c 24	serine/threonine protein phosphatase 2C 30 [Triticum aestivum]	6.86952e-133	6.80813	7.80718	48.6811	14.0285	89.4858	125.622	96.382	103.902	19.3312	103.848	0.18615	4.7508e-09	1.08901e-18	22.6979	11.5402	14.3658	6.1161	230.063	338.839	225.983	235.656	13.68	257.635	0.0530983	2.37362e-30	1.24167e-45
IWGSC_CSS_2AS_scaff_5306089:645-2517	Traes_2AS_24476888E.1	dna repair protein rad16	gi|475626918|gb|EMT33517.1| hypothetical protein F775_52308 [Aegilops tauschii]	3.35319e-106	19.0628	15.6144	18.4988	9.81995	85.6779	62.3313	69.7765	70.621	15.749	72.1017	0.218427	4.77464e-09	1.22483e-14	29.8656	50.0074	32.323	37.5703	66.9273	96.1444	73.9117	87.2112	37.4416	81.0487	0.461964	0.00149678	1.90081e-05
3B:760657932-760662757	td-k41_contig_24494	e3 ubiquitin-protein ligase herc2-like	unnamed protein product [Triticum aestivum]	0	283.218	338.311	263.852	251.11	836.787	762.36	667.144	733.809	284.123	750.025	0.378818	4.88594e-09	4.18767e-11	289.099	328.895	311.259	283.088	788.488	914.772	801.985	805.312	303.085	827.639	0.366205	1.09523e-09	1.4069e-10
1A:220790785-220798493	Traes_1AL_2CFFBD60E.2	myb family transcription factor apl	gi|357133214|ref|XP_003568222.1| PREDICTED: uncharacterized protein LOC100842130 [Brachypodium distachyon] gi|721637050|ref|XP_010231241.1| PREDICTED: uncharacterized protein LOC100842130 [Brachypodium distachyon]	0	1853.17	1955.7	1486.72	2056.58	670.192	730.715	744.953	642.083	1838.04	696.985	2.63713	4.88594e-09	6.8966e-05	2001	2191.67	1781.36	2138.01	890.97	788.758	754.41	867.473	2028.01	825.403	2.457	1.56497e-08	0.000117629
5B:128238656-128240519	Traes_5BL_991C9C957.1	30s ribosomal protein chloroplastic	30S ribosomal protein 2, chloroplastic [Aegilops tauschii]	4.4088e-91	1269.04	1432.62	1408.83	2086.04	388.406	490.979	347.879	251.638	1549.13	369.726	4.18995	5.33491e-09	1.41766e-11	1212.54	834.739	1176.8	653.549	527.053	388.312	361.063	358.122	969.408	408.637	2.37229	0.00128476	0.000662881
6B:70999698-71003713	td-k51_contig_46123	dna helicase homolog	hypothetical protein OsJ_14407 [Oryza sativa Japonica Group]	6.55736e-92	83.0592	70.2647	77.8898	78.5596	17.1356	29.7272	20.0796	10.5526	77.4433	19.3737	3.99733	5.44768e-09	2.19966e-07	151.717	98.0915	122.109	188.725	23.0063	25.2029	26.3364	21.3389	140.161	23.9711	5.84707	9.57292e-10	5.10268e-14
3B:738988011-738991431	td-k35_contig_16594	uridine 5 -monophosphate synthase-like	Uridine 5'-monophosphate synthase [Triticum urartu]	0	175.65	124.915	131.439	33.6684	524.539	391.249	350.389	457.819	116.418	430.999	0.270112	5.47465e-09	1.91267e-16	56.1474	173.103	67.0403	88.2466	479.995	378.044	569.205	524.195	96.1342	487.86	0.197053	1.35986e-16	8.65188e-21
IWGSC_CSS_5AS_scaff_411609:1-7941	Traes_5AS_6D0F76BFE.2	csc1-like protein hyp1	gi|326509901|dbj|BAJ87166.1| predicted protein [Hordeum vulgare subsp. vulgare]	0	1033.47	887.417	785.713	1052.14	2249.52	2372.43	2429.13	2160.84	939.686	2302.98	0.408031	5.52058e-09	2.52867e-10	1768.05	1550.23	1665.23	1611.16	2695.92	2684.58	2820.54	2848.28	1648.67	2762.33	0.596839	0.00339237	0.000283823
3B:42838591-42839573	KukriC22052_1_B	-	-	-	0	1.3012	4.86811	4.20855	31.4152	46.0293	56.2228	74.6797	2.59447	52.0867	0.0498105	5.6688e-09	3.9612e-27	16.7248	1.92336	10.7743	1.74746	42.8753	28.9367	79.0091	79.7889	7.79248	57.6525	0.135163	0.000152658	6.82282e-19
IWGSC_CSS_3AS_scaff_1562086:4985-14165	Traes_3AS_02DE247DA.1	probable peptide nitrate transporter at3g43790 isoform x1	PREDICTED: uncharacterized protein LOC100824896 [Brachypodium distachyon]	0	182.458	257.637	226.854	252.513	85.6779	73.8386	80.8203	71.4327	229.866	77.9424	2.94917	5.6688e-09	1.48481e-05	139.771	153.869	183.164	252.508	70.0646	58.8068	52.6727	77.9334	182.328	64.8694	2.81069	2.95265e-05	1.97627e-05
7A:64842780-64850200	Traes_7AS_735085EFB.1	phosphate transporter pho1 homolog 1-like	Phosphate transporter PHO1-3 [Triticum urartu]	0	491.547	504.865	288.192	440.495	107.573	110.278	117.968	88.4792	431.275	106.075	4.06577	5.6688e-09	2.30708e-10	431.26	297.16	350.764	719.953	97.2538	54.1396	49.2745	58.45	449.784	64.7795	6.94331	2.73012e-05	1.07141e-20
4B:205782023-205783388	CL1Contig2639	glutathione transferase	RecName: Full=Glutathione S-transferase 1; AltName: Full=GST class-phi [Triticum aestivum] >gi|21788|emb|CAA39487.1| glutathione transferase [Triticum aestivum]	3.00526e-148	155.225	130.12	54.5229	50.5026	471.228	459.334	333.823	318.2	97.5926	395.646	0.246666	5.68472e-09	4.3515e-18	50.1743	172.141	28.7316	44.5602	367.055	542.329	400.992	411.006	73.9017	430.346	0.171727	3.75431e-13	4.14263e-23
6B:190310373-190312785	td-k31_contig_30671	unnamed protein product	unnamed protein product [Oryza sativa Japonica Group]	0.000273808	21.786	27.3251	34.0768	26.6542	90.4378	84.387	114.956	117.702	27.4605	101.871	0.269563	6.14058e-09	1.34894e-13	34.6441	70.2027	35.9145	96.9839	110.848	141.883	147.823	135.456	59.4363	134.003	0.443546	0.000618613	3.73314e-06
6B:130509961-130515059	Traes_6BS_2B746261B.1	phd finger protein	hypothetical protein F775_07558 [Aegilops tauschii]	0	962.67	841.875	706.85	1133.5	327.48	340.425	276.596	268.684	911.224	303.296	3.0044	6.14058e-09	2.66663e-06	1337.98	1058.81	1183.98	1017.89	380.649	367.776	372.107	363.689	1149.67	371.055	3.09837	4.00876e-12	3.78216e-07
IWGSC_CSS_2AL_scaff_4733181:0-281	Traes_2AL_A0A36D568.1	tpa: protochlorophyllide reductase-like protein	gi|10720235|sp|Q41578.1|PORA_WHEAT RecName: Full=Protochlorophyllide reductase A, chloroplastic; Short=PCR A; AltName: Full=NADPH-protochlorophyllide oxidoreductase A; Short=POR A; Flags: Precursor [Triticum aestivum] gi|510677|emb|CAA54042.1| protochlorophyilide reductase [Triticum aestivum]	1.29405e-50	4.08488	5.20479	1.94725	7.01425	400.782	822.773	486.428	219.169	4.56279	482.288	0.00946072	6.21524e-09	5.64534e-84	109.906	20.1953	99.3633	15.7271	1347.96	1522.44	1025.42	922.212	61.2978	1204.51	0.0508903	2.82526e-28	1.84271e-58
4B:313071550-313074480	Traes_4BL_BEF6AF501.2	transcription factor bhlh36	gi|475583544|gb|EMT19491.1| hypothetical protein F775_32312 [Aegilops tauschii]	1.16744e-87	5368.89	5003.1	7108.42	2832.36	207.531	118.909	597.368	650.2	5078.19	393.502	12.9051	6.6986e-09	3.27226e-38	3593.43	5166.15	1036.73	5784.08	316.859	352.841	517.382	541.823	3895.1	432.226	9.01172	0.000800531	8.09827e-30
3B:113954807-113960364	td-k41_contig_1868;td-k63_contig_1710	nadp-dependent malic enzyme	unnamed protein product [Triticum aestivum]	0	17516	15183.7	15957.7	23249.4	6654.32	6399.99	5456.63	4696.7	17976.7	5801.91	3.09841	6.75725e-09	6.54625e-07	18743.7	11577.7	17080.9	9230.94	7456.12	5439.16	5959.67	6083.44	14158.3	6234.6	2.27092	0.00813344	0.00153027
IWGSC_CSS_2AL_scaff_3648114:51-5384	td-k31_contig_56772_B	disease resistance rpp13-like protein 1	Putative disease resistance RPP13-like protein 1 [Triticum urartu]	0	29.9558	39.0359	31.1559	22.4456	158.98	90.1407	118.972	140.43	30.6483	127.131	0.241077	6.81562e-09	7.33498e-16	13.1409	35.5822	28.7316	43.6864	128.626	148.417	124.036	128.961	30.2853	132.51	0.228551	3.53885e-12	3.36425e-15
IWGSC_CSS_3AL_scaff_3773819:0-1052	Traes_3AL_6C1572EFB.1	bzip transcription factor bzip121	hypothetical protein TRIUR3_21208 [Triticum urartu]	3.09059e-47	185.181	179.565	173.305	225.859	63.7824	29.7272	75.2984	69.8092	190.978	59.6543	3.2014	7.58697e-09	4.60487e-06	170.831	155.792	184.361	127.564	28.235	34.5373	24.6372	42.6778	159.637	32.5218	4.90862	1.56939e-15	9.36936e-12
6A:112892493-112894462	Traes_6AS_2B6BE4B40.1	transferase family protein	predicted protein [Hordeum vulgare subsp. vulgare]	0	91.229	61.1563	95.415	92.5881	21.8955	32.6041	18.5736	21.1051	85.0971	23.5446	3.6143	7.86734e-09	1.58835e-06	193.529	108.67	130.489	144.165	37.6466	38.2711	38.2302	45.4611	144.213	39.9023	3.61417	6.347e-08	1.09917e-07
2A:239663657-239665313	Traes_2AL_C97ED96AA.1	probable isoaspartyl peptidase l-asparaginase 2	gi|11066973|gb|AAG28786.1|AF308474_1 asparaginase [Hordeum vulgare subsp. vulgare]	5.73352e-77	363.554	409.877	291.113	514.846	41.887	107.402	78.8124	113.643	394.848	85.436	4.62156	8.22724e-09	4.27403e-12	186.362	200.991	232.247	507.636	29.2807	24.2695	55.2214	51.0278	281.809	39.9499	7.05407	0.00231698	6.94753e-20
2B:6473314-6476901	Traes_2BS_E836C5A07.1	arginase	arginase [Triticum aestivum] >gi|662165920|gb|AIE44771.1| arginase [Triticum aestivum]	0	219.222	225.107	235.617	169.745	579.754	464.129	552.189	664	212.423	565.018	0.375958	8.36321e-09	4.17902e-11	235.341	276.964	225.064	279.593	645.221	859.699	725.524	690.267	254.241	730.178	0.34819	2.83661e-10	3.26035e-11
7B:211653831-211659132	Traes_7BL_A04B4A50C.1	cysteine-rich receptor-like protein kinase 23	Putative cysteine-rich receptor-like protein kinase 23 [Triticum urartu]	0	182.458	248.529	346.61	130.465	844.403	604.134	692.244	879.109	227.015	754.973	0.300693	8.55586e-09	4.51749e-15	189.945	423.14	159.221	274.351	786.396	667.41	949.808	982.517	261.664	846.533	0.309101	9.52505e-09	7.81003e-13
IWGSC_CSS_3AS_scaff_3426516:6-1088	Traes_3AS_CFDB631D5.1	ribonuclease mrnc	gi|669027920|emb|CDM81541.1| unnamed protein product [Triticum aestivum]	1.83395e-57	28.5941	33.8311	20.4461	30.8627	110.429	109.32	92.8681	97.4082	28.4335	102.506	0.277383	8.79798e-09	3.98338e-13	34.6441	37.5056	56.266	27.0856	117.123	148.417	118.938	128.961	38.8753	128.36	0.302862	2.68331e-09	1.122e-11
IWGSC_CSS_7AL_scaff_4446933:0-2468	Traes_7AL_80D315DD4.1	u-box domain-containing protein 15-like	predicted protein [Hordeum vulgare subsp. vulgare]	0	170.203	169.156	119.756	113.631	28.5593	40.2756	37.6492	53.5745	143.186	40.0147	3.57835	8.84664e-09	2.60466e-07	91.9862	120.21	108.941	164.261	33.4637	41.0714	26.3364	43.6056	121.349	36.1193	3.35969	3.02054e-07	6.58706e-07
4B:9310727-9321201	Traes_4BS_9940A14C1.2	protein nrt1 ptr family -like	gi|326505804|dbj|BAJ91141.1| predicted protein [Hordeum vulgare subsp. vulgare]	0	468.399	454.118	486.811	281.973	1115.72	1063.47	1031.09	1173.77	422.825	1096.01	0.385786	9.19866e-09	8.08931e-11	496.964	747.226	488.437	576.661	1617.76	1673.66	1713.56	1626.4	577.322	1657.84	0.348237	9.13286e-11	2.61091e-11
4B:271770341-271770602	KukriC11827_3	4-coumarate-- ligase-like 1-like	4-coumarate--CoA ligase-like 1 [Triticum urartu]	1.67162e-35	563.713	395.564	473.181	555.529	182.78	190.83	185.736	181.829	496.997	185.294	2.68221	9.46805e-09	8.20122e-05	530.414	467.377	594.983	404.536	220.651	237.094	225.133	218.028	499.328	225.227	2.217	8.8967e-06	0.0027237
4B:7548908-7556245	Traes_4BS_E79CB87B7.2	phosphomethylpyrimidine chloroplastic-like isoform x1	gi|357119153|ref|XP_003561310.1| PREDICTED: phosphomethylpyrimidine synthase, chloroplastic [Brachypodium distachyon]	0	343.13	352.624	618.25	217.442	1670.72	1200.6	1345.33	1137.24	382.862	1338.47	0.286044	9.49098e-09	2.30894e-16	302.24	641.441	245.415	513.753	1940.89	2623.9	1485.03	1499.29	425.712	1887.28	0.225569	1.24743e-06	3.06812e-19
2B:5194954-5198184	isotig02643__gene=isogroup00099__length=1581__numContigs=7	cysteine-rich receptor-like protein kinase 26	Putative cysteine-rich receptor-like protein kinase 23 [Aegilops tauschii]	2.44242e-128	2747.76	2402.01	2084.53	1609.07	5474.82	5627.08	5135.35	5517.37	2210.84	5438.65	0.406505	9.49098e-09	3.58911e-10	2648.48	5283.48	2612.18	3234.54	6782.67	5328.08	8261.97	8285.99	3444.67	7164.68	0.480785	0.00165244	2.0077e-06
IWGSC_CSS_2BL_scaff_8087990:8369-11202	Traes_2BL_E24C6CCC0.1	g-type lectin s-receptor-like serine threonine-protein kinase sd2-5	G-type lectin S-receptor-like serine/threonine-protein kinase SD2-5 [Triticum urartu]	0	38.1255	23.4216	15.578	14.0285	88.5338	76.7155	73.7925	110.396	22.7884	87.3594	0.260858	1.04149e-08	2.49383e-13	16.7248	20.1953	4.78859	15.7271	42.8753	43.8717	67.9648	66.8	14.3589	55.378	0.25929	1.27409e-06	2.17868e-10
IWGSC_CSS_5AL_scaff_2748971:7024-13602	Traes_5AL_08650A9DC.1	1-phosphatidylinositol-3-phosphate 5-kinase fab1	1-phosphatidylinositol-3-phosphate 5-kinase FAB1 [Aegilops tauschii]	0	1225.46	805.441	771.109	989.01	297.017	322.205	249.489	216.733	947.756	271.361	3.4926	1.05331e-08	1.61086e-08	1115.78	979.953	1143.28	854.507	455.943	364.042	338.125	370.184	1023.38	382.073	2.67849	2.29334e-09	2.49164e-05
IWGSC_CSS_7AS_scaff_4197956:1-606	Traes_7AS_312C4C1761.2	acid phosphatase 1	gi|474092419|gb|EMS54945.1| Acid phosphatase 1 [Triticum urartu]	9.45424e-66	39.4872	16.9156	25.3142	39.2798	0	2.87683	1.50597	0.811735	30.2492	1.29863	23.2931	1.05729e-08	3.17912e-14	59.7313	27.8888	59.8574	25.3381	1.04574	0.933441	5.09736	1.85556	43.2039	2.23302	19.3477	3.09193e-06	4.16325e-17
IWGSC_CSS_6BL_scaff_4291534:1383-2453	contig60772	disease resistance rpp13-like protein 1	Putative disease resistance RPP13-like protein 1 [Aegilops tauschii]	2.38563e-48	4.08488	7.80718	12.6571	8.4171	100.91	129.457	227.401	237.027	8.24156	173.699	0.0474475	1.09105e-08	3.66239e-45	39.4226	5.77009	33.5202	4.36864	130.717	114.813	231.93	266.272	20.7704	185.933	0.111709	1.92626e-06	6.84283e-31
IWGSC_CSS_4BL_scaff_7038276:13-1358	Traes_4BL_5F76DA9BE.1	hypothetical protein F775_03660	hypothetical protein F775_03660 [Aegilops tauschii]	1.03161e-74	10.893	10.4096	11.6835	22.4456	59.9745	51.7829	57.2268	85.2322	13.8579	63.5541	0.218049	1.09342e-08	1.15284e-14	31.0603	27.8888	20.3515	34.9492	59.6072	71.875	63.717	58.45	28.5624	63.4123	0.450424	0.00229868	1.9947e-05
6B:173027210-173027920	contig69825	predicted protein	predicted protein [Hordeum vulgare subsp. vulgare]	1.10911e-05	51.7418	42.9395	30.1823	26.6542	144.7	133.293	122.987	103.09	37.8794	126.018	0.300588	1.10379e-08	2.03692e-12	56.1474	65.3943	76.6175	38.4441	181.959	223.092	143.576	144.733	59.1508	173.34	0.341241	2.1377e-07	1.72747e-10
2B:55331454-55339108	Traes_2BS_27D0DFE12.1	3-isopropylmalate dehydratase large subunit	predicted protein [Hordeum vulgare subsp. vulgare]	0	129.354	176.963	140.202	131.868	449.333	287.683	407.616	403.432	144.597	387.016	0.37362	1.1234e-08	5.49666e-11	103.932	242.344	152.038	249.013	473.72	502.191	472.356	488.939	186.832	484.302	0.385775	1.26108e-07	5.68062e-09
7B:249879282-249881380	Traes_7BL_AF173EC17.1	transmembrane protein 53	hypothetical protein TRIUR3_06034 [Triticum urartu]	0	333.598	364.335	320.322	483.983	105.669	125.622	135.035	135.56	375.56	125.471	2.99319	1.14528e-08	7.19417e-06	307.019	237.535	288.513	326.775	115.031	91.4772	117.239	121.539	289.96	111.322	2.60471	9.26529e-08	9.46289e-05
2A:251043278-251043851	td-k35_contig_75229	probable l-type lectin-domain containing receptor kinase -like	OSJNBa0027H06.8 [Oryza sativa Japonica Group]	3.49821e-76	10.893	13.012	13.6307	18.2371	67.5903	78.6334	47.187	69.8092	13.9432	65.805	0.211886	1.1677e-08	8.82072e-15	5.97313	17.3103	11.9715	11.3585	69.0188	50.4058	82.4073	64.0167	11.6533	66.4622	0.175338	1.66063e-11	1.38977e-15
IWGSC_CSS_3AL_scaff_4415382:1-801	Traes_3AL_4C8CF257F.1	nac domain-containing protein 68-like	NAC domain-containing protein 68 [Triticum urartu]	1.1591e-78	17.7011	20.8192	21.4197	4.20855	77.1101	76.7155	66.7646	68.9975	16.0371	72.3969	0.221517	1.17359e-08	3.35056e-14	20.3086	44.2373	29.9287	68.1508	83.6592	99.8782	88.3543	89.0667	40.6564	90.2396	0.450538	0.00142861	1.26549e-05
1B:90971578-90973393	td-k61_contig_74546	-	-	-	8.16976	7.80718	9.73623	2.8057	38.0791	49.8651	76.8044	57.6332	7.12972	55.5954	0.128243	1.19525e-08	5.30865e-19	16.7248	6.73177	13.1686	9.61102	66.9273	93.3441	70.5135	87.2112	11.559	79.499	0.145399	2.04274e-15	8.49885e-20
7A:175614910-175623677	td-k45_contig_8632;td-k25_contig_27695	12-oxophytodienoate reductase 1	predicted protein [Hordeum vulgare subsp. vulgare] >gi|326528039|dbj|BAJ89071.1| predicted protein [Hordeum vulgare subsp. vulgare]	9.96802e-160	17.7011	14.3132	16.5516	11.2228	69.4943	65.2082	74.2945	57.6332	14.9472	66.6575	0.224238	1.20306e-08	4.01532e-14	21.5033	39.4289	40.703	66.4034	106.665	128.815	103.646	89.9945	42.0097	107.28	0.391588	3.75635e-05	1.77164e-07
IWGSC_CSS_5BL_scaff_10871617:2393-2873	Traes_5BL_B3B9DFFD0.1	light-inducible protein cprf2-like	blz-1 protein [Hordeum vulgare subsp. vulgare]	3.96344e-16	339.045	209.493	200.566	256.722	48.5508	64.2492	57.7288	47.0807	251.456	54.4024	4.62216	1.25876e-08	1.36714e-11	312.992	230.804	307.667	217.558	54.3785	56.0065	57.7701	59.3778	267.255	56.8832	4.69832	3.09195e-17	4.38901e-12
IWGSC_CSS_2AS_scaff_5229727:2082-2642	Traes_2AS_33237B30C.1	anthocyanidin -o-glucosyltransferase-like	gi|357136056|ref|XP_003569622.1| PREDICTED: anthocyanidin 5,3-O-glucosyltransferase-like [Brachypodium distachyon]	5.63889e-08	87.1441	113.204	97.3623	113.631	33.3192	26.8504	25.0995	34.9046	102.835	30.0434	3.42289	1.27943e-08	3.49988e-06	84.8184	84.628	89.7861	111.837	28.235	29.8701	25.4868	30.6167	92.7674	28.5521	3.24905	6.08572e-08	4.51207e-06
IWGSC_CSS_2AL_scaff_6325346:0-1183	Traes_2AL_A0E1D05F1.1	soluble starch synthase iii-1	gi|473732843|gb|EMS45219.1| Soluble starch synthase 3, chloroplastic/amyloplastic [Triticum urartu]	2.24955e-127	687.621	632.382	636.749	614.449	200.867	214.803	271.576	282.484	642.8	242.433	2.65146	1.30732e-08	8.48517e-05	610.454	534.695	511.182	601.125	246.795	247.362	279.505	256.995	564.364	257.664	2.19031	5.74205e-06	0.00238585
IWGSC_CSS_7AS_scaff_4247437:1519-3037	td-k31_contig_32065	embryogenesis transmembrane protein	hypothetical protein F775_20633 [Aegilops tauschii]	0	21.786	37.7347	36.024	9.81995	127.565	87.2639	144.071	159.1	26.3412	129.5	0.203407	1.31986e-08	2.02221e-18	5.97313	28.8504	9.57719	20.0958	113.986	39.2045	208.992	205.039	16.1241	141.805	0.113706	0.00393603	2.98289e-26
IWGSC_CSS_5AS_scaff_1551865:10515-11999	td-k31_contig_74240_B	predicted protein	predicted protein [Hordeum vulgare subsp. vulgare]	3.48666e-19	16.3395	19.518	20.4461	11.2228	139.941	70.9618	98.39	127.442	16.8816	109.184	0.154616	1.37348e-08	4.25546e-22	11.9463	17.3103	5.98574	27.9593	83.6592	92.4107	93.4516	86.2834	15.8004	88.9512	0.17763	7.25028e-13	8.63398e-17
IWGSC_CSS_4AL_scaff_7124706:13905-15189	contig83031	proline transporter	hypothetical protein TRIUR3_13123 [Triticum urartu]	1.16086e-18	785.658	627.177	569.569	671.965	252.274	220.557	271.074	254.073	663.592	249.495	2.65975	1.53183e-08	8.12771e-05	714.386	738.571	577.026	726.942	263.526	227.76	255.718	292.25	689.231	259.813	2.65279	3.17302e-09	2.30018e-05
4B:96777522-96779214	Traes_4BS_FE55994BB.1	metacaspase-1-like	Metacaspase-1 [Aegilops tauschii]	0	134.801	81.9754	76.9162	102.408	21.8955	25.8915	14.0557	17.8582	99.0252	19.9252	4.96984	1.53183e-08	2.28745e-10	206.67	165.409	152.038	164.261	17.7776	16.8019	19.5399	17.6278	172.095	17.9368	9.5945	6.5519e-28	1.94996e-22
IWGSC_CSS_7AS_scaff_4251723:14-2152	Traes_7AS_00480371F.1	exonuclease 3 -5 domain-containing protein 1	Exonuclease 3'-5' domain-containing protein 1 [Triticum urartu] >gi|475624350|gb|EMT32571.1| Exonuclease 3'-5' domain-containing protein 1 [Aegilops tauschii]	5.05878e-67	28.5941	33.8311	30.1823	21.0428	103.765	105.484	107.928	90.9144	28.4126	102.023	0.278492	1.54767e-08	6.51816e-13	44.2011	50.0074	28.7316	54.1712	127.58	99.8782	108.744	141.022	44.2778	119.306	0.371128	4.63383e-06	2.5192e-08
6B:144958267-144967400	Traes_6BL_4DB1AC6CC.1	tripeptidyl-peptidase 2	Tripeptidyl-peptidase 2 [Aegilops tauschii]	0	3368.66	2982.34	3425.2	4223.98	1506.03	1495.95	1435.69	1232.21	3500.05	1417.47	2.46922	1.60671e-08	0.000348135	3668.69	2804.26	3045.55	2342.47	1324.95	1111.73	1383.08	1375.9	2965.24	1298.92	2.28286	8.21807e-07	0.00106232
IWGSC_CSS_6BL_scaff_4369299:1274-5742	Traes_6BL_46C702AC1.2	hlh dna-binding domain superfamily protein	gi|475579170|gb|EMT18281.1| Putative basic helix-loop-helix protein [Aegilops tauschii]	0	126.631	197.782	118.782	225.859	19.0395	15.3431	19.0756	24.3521	167.264	19.4526	8.59853	1.68507e-08	6.90989e-20	59.7313	56.7392	55.0688	19.222	10.4574	12.1347	8.4956	6.49445	47.6903	9.39555	5.07584	0.000393085	3.37546e-08
5B:173758961-173759675	Traes_5BL_6AAC89B49.1	1-aminocyclopropane-1-carboxylate oxidase 1-like	ACC oxidase [Hordeum vulgare]	1.70296e-45	49.0185	41.6383	59.391	95.3938	713.03	912.914	559.216	389.633	61.3604	643.698	0.0953248	1.70086e-08	9.88127e-42	351.22	136.559	430.973	145.913	1140.9	1278.81	909.03	950.973	266.166	1069.93	0.24877	1.19461e-13	4.90014e-19
7A:54205716-54213630	Traes_7AS_7825A6BBB.2	1-phosphatidylinositol-3-phosphate 5-kinase fab1c isoform x1	gi|721616483|ref|XP_010227777.1| PREDICTED: putative 1-phosphatidylinositol-3-phosphate 5-kinase FAB1C [Brachypodium distachyon]	0	1248.61	853.585	862.63	1060.56	378.887	368.234	414.643	352.293	1006.35	378.514	2.65867	1.716e-08	6.96453e-05	1256.75	1024.19	1203.13	936.637	448.622	417.248	427.329	419.356	1105.18	428.139	2.58135	1.22538e-08	6.62874e-05
IWGSC_CSS_5AL_scaff_2796695:1854-2796	td-k51_contig_32051	hypothetical protein TRIUR3_17864	hypothetical protein TRIUR3_17864 [Triticum urartu]	4.17041e-19	407.126	431.997	594.883	314.239	1029.09	1219.78	1112.91	1166.46	437.061	1132.06	0.386076	1.72956e-08	8.95533e-11	351.22	401.021	299.287	260.371	953.715	1224.67	843.613	886.028	327.975	977.008	0.335693	1.85522e-11	4.51897e-12
2A:237165052-237167815	contig74299	-	-	-	57.1883	110.602	87.626	26.6542	208.483	191.789	260.031	254.885	70.5176	228.797	0.30821	1.73776e-08	4.84395e-13	70.4829	85.5896	46.6888	126.691	222.743	266.964	275.258	286.683	82.363	262.912	0.313272	5.98165e-10	1.15211e-11
IWGSC_CSS_2BS_scaff_3144497:1-647	Traes_2BS_6A8179706.1	cytokinin-o-glucosyltransferase 2	UDP-glycosyltransferase 85A2 [Triticum urartu]	2.69735e-130	137.524	87.1802	71.0745	120.645	19.9915	20.1378	11.0438	13.7995	104.106	16.2431	6.40923	1.7489e-08	1.29971e-13	152.912	101.938	110.138	47.1814	15.6861	16.8019	5.94692	8.35	103.042	11.6962	8.80987	1.98208e-05	1.42233e-17
IWGSC_CSS_4BL_scaff_5461919:91-292	td-k61_contig_20374	tpa: amp-dependent synthetase and ligase superfamily protein	4-coumarate--CoA ligase-like 1 [Triticum urartu]	7.86203e-62	325.429	273.251	308.638	360.533	108.525	98.7712	120.979	128.254	316.963	114.133	2.77715	1.74966e-08	5.7663e-05	369.139	279.849	369.919	284.836	130.717	150.284	144.425	158.65	325.936	146.019	2.23214	1.59826e-05	0.00292947
4A:125630416-125631926	td-k31_contig_5727;td-k35_contig_4573	Rpr4901.2	Rpr4901.2 [Hordeum vulgare subsp. vulgare]	7.90222e-23	449.337	471.033	681.536	281.973	1303.26	1093.2	1126.46	1413.23	470.97	1234.04	0.38165	1.75103e-08	5.2716e-11	378.696	847.241	502.802	505.015	1961.81	985.714	2430.59	2392.74	558.439	1942.71	0.287453	0.000594667	1.10052e-14
4A:66950692-66955072	Traes_4AS_B4E9D81C4.1	cyclin-a3-2-like isoform x1	predicted protein [Hordeum vulgare subsp. vulgare]	8.54801e-176	123.908	148.336	117.808	79.9625	321.768	379.742	277.098	329.565	117.504	327.043	0.359292	1.79054e-08	3.72805e-11	91.9862	134.635	110.138	94.3627	341.957	325.771	329.629	287.611	107.78	321.242	0.335512	7.55909e-10	3.38841e-11
6B:53022735-53032574	Traes_6BL_DBD4F6705.2	tripeptidyl-peptidase 2	gi|357143067|ref|XP_003572791.1| PREDICTED: tripeptidyl-peptidase 2 [Brachypodium distachyon]	0	2642.92	2560.76	2911.13	3425.76	1207.11	1331.01	1217.32	935.119	2885.14	1172.64	2.46038	1.79676e-08	0.00034477	3147.84	2501.33	2503.24	2070.74	1252.8	996.915	1325.31	1283.12	2555.79	1214.54	2.10433	1.24294e-05	0.00511849
6B:96812022-96814443	Traes_6BS_11D740D89.1	cytochrome p450 71d7	predicted protein [Hordeum vulgare subsp. vulgare] >gi|326509001|dbj|BAJ86893.1| predicted protein [Hordeum vulgare subsp. vulgare] >gi|326510739|dbj|BAJ91717.1| predicted protein [Hordeum vulgare subsp. vulgare]	1.54804e-168	61.2732	68.9635	31.1559	68.7397	11.4237	5.75366	2.50995	8.11735	57.5331	6.95117	8.27674	1.80314e-08	4.85798e-13	145.744	127.904	252.598	156.397	12.5489	25.2029	10.1947	5.56667	170.661	13.3783	12.7566	1.18472e-10	2.11399e-26
5A:133762656-133763182	isotig22509__gene=isogroup06961__length=941__numContigs=1	group3 late embryogenesis abundant protein	hypothetical protein F775_08508 [Aegilops tauschii]	2.44544e-100	123.908	124.915	121.703	176.759	35.2231	37.3988	47.689	45.4572	136.821	41.442	3.30151	1.83223e-08	4.01341e-06	179.194	89.4364	144.855	142.418	36.6009	41.0714	55.2214	51.0278	138.976	45.9804	3.0225	1.8605e-05	1.41383e-05
3B:565817002-565821509	contig25548	calmodulin	Calmodulin-3 [Aegilops tauschii]	3.86591e-83	4024.97	3603.02	4063.9	3146.59	1496.51	1721.3	1499.94	1472.49	3709.62	1547.56	2.39707	1.97223e-08	0.000473631	5796.32	4718.01	6488.54	4861.43	2338.27	2456.82	2008.36	1982.66	5466.08	2196.53	2.48851	1.82574e-08	0.000141499
IWGSC_CSS_5BS_scaff_2243010:8311-13093	Traes_5BS_6BCB20F5D.2	quinolinate chloroplastic	gi|326499335|dbj|BAK06158.1| predicted protein [Hordeum vulgare subsp. vulgare]	1.39489e-127	1356.18	1298.59	1096.3	1241.52	587.37	508.24	487.934	408.303	1248.15	497.962	2.50652	2.00408e-08	0.000223267	1232.85	1302.12	1093	1039.74	579.34	462.987	464.709	458.322	1166.93	491.34	2.37499	1.3331e-07	0.000336755
IWGSC_CSS_4AL_scaff_7130328:2045-3096	Traes_4AL_F24A42899.1	hypothetical protein F775_24401	hypothetical protein F775_24401 [Aegilops tauschii]	7.20292e-08	2.72325	0	1.94725	8.4171	29.5113	38.3577	26.1035	29.2225	3.2719	30.7987	0.106235	2.0327e-08	1.04671e-15	0	1.92336	1.19715	2.62119	14.6404	29.8701	13.593	19.4833	1.43542	19.3967	0.0740036	3.40361e-06	3.90174e-12
7B:208151326-208151796	td-k41_contig_26451	transcription factor sox-4-like	hypothetical protein TRIUR3_35243 [Triticum urartu]	1.0943e-31	42.2104	66.3611	59.391	58.9197	11.4237	11.5073	15.0597	11.3643	56.7205	12.3388	4.59694	2.08956e-08	1.06404e-07	29.8656	31.7355	38.3087	34.0754	10.4574	8.40097	5.94692	11.1333	33.4963	8.98466	3.72817	3.20152e-05	5.18926e-05
IWGSC_CSS_7BS_scaff_3163013:4031-14085	Traes_7BS_E67B3797A.1	abc transporter c family member 10	ABC transporter C family member 10 [Aegilops tauschii]	0	129.354	148.336	141.175	176.759	403.638	363.44	394.564	401.809	148.906	390.863	0.380969	2.09224e-08	7.77987e-11	247.287	194.26	282.527	169.503	402.61	406.047	406.09	463.889	223.394	419.659	0.532324	0.000309523	1.75399e-05
IWGSC_CSS_7AL_scaff_4511334:10038-11289	KukriC5179_5	tetratricopeptide repeat protein 13	hypothetical protein TRIUR3_08798 [Triticum urartu]	6.21025e-13	5.4465	3.90359	3.89449	8.4171	38.0791	37.3988	45.1791	26.7873	5.41542	36.861	0.146915	2.15348e-08	1.45341e-14	9.557	3.84673	13.1686	11.3585	53.3327	92.4107	57.7701	54.7389	9.48271	64.5631	0.146875	4.4482e-09	4.60986e-18
IWGSC_CSS_6BL_scaff_1895126:1-764	Traes_6BL_9D0E0A1D6.1	rna-binding protein 3	Putative RNA-binding protein 3 [Aegilops tauschii]	9.41155e-55	16.3395	33.8311	23.3669	29.4599	121.853	74.7976	142.063	136.372	25.7494	118.771	0.216798	2.18785e-08	1.08398e-17	37.0334	49.0457	40.703	101.353	152.678	204.424	180.956	179.989	57.0337	179.512	0.317716	1.17587e-08	7.17024e-11
4A:140719659-140723581	Traes_4AL_8256E3FCE.1	heat shock protein sti	Heat shock protein STI [Triticum urartu]	0	14.9779	5.20479	4.86811	11.2228	45.6949	48.9061	45.681	51.1393	9.0684	47.8553	0.189496	2.18892e-08	1.89967e-14	9.557	12.5019	16.7601	18.3483	55.4242	80.2759	96.8499	100.2	14.2918	83.1875	0.171802	2.76513e-11	1.17804e-17
5B:243623174-243624574	Traes_5BL_A8B4F5EC6.1	histone h1	histone H1 WH1A.1 [Triticum aestivum]	5.05248e-45	656.304	1626.5	1963.8	1245.73	3609.9	3866.46	5013.37	5154.52	1373.08	4411.06	0.311282	2.20535e-08	3.53053e-15	647.487	758.767	1005.6	1402.33	3790.81	5118.99	3715.13	3511.64	953.548	4034.14	0.23637	1.7046e-14	5.06425e-19
4A:71636218-71638840	Traes_4AS_0C71E39B4.1	flavonol synthase flavanone 3-hydroxylase-like	Flavonol synthase/flavanone 3-hydroxylase [Aegilops tauschii]	0	28.5941	7.80718	68.1536	9.81995	172.308	190.83	236.939	317.389	28.5937	229.366	0.124664	2.43991e-08	2.17357e-30	15.5301	42.314	14.3658	45.4339	252.023	352.841	383.152	363.689	29.4109	337.926	0.0870336	1.6702e-32	1.69663e-36
IWGSC_CSS_7BL_scaff_6640273:691-4137	td-k51_contig_24130;td-k35_contig_23975	serine threonine protein kinase	serine/threonine protein kinase [Triticum aestivum]	3.23913e-166	1783.73	2361.67	2186.76	918.867	6055.52	4218.39	4766.89	5213.78	1812.76	5063.65	0.357994	2.44569e-08	3.28136e-12	1062.02	3065.84	1066.66	1637.37	4597.07	3202.64	6595.99	6629.9	1707.97	5256.4	0.324932	0.00223058	3.39661e-12
2B:269092052-269096769	Traes_2BL_0E71854E6.1	serine carboxypeptidase-like 19	predicted protein [Hordeum vulgare subsp. vulgare]	0	223.307	320.095	197.645	273.556	670.192	589.75	587.83	850.699	253.651	674.618	0.375992	2.44569e-08	1.85843e-11	340.468	358.707	399.848	781.114	857.507	1181.74	931.968	872.112	470.034	960.831	0.489196	0.00370629	3.78043e-06
6A:189432425-189433407	td-k55_contig_20832	dna binding protein	Transcription factor bHLH135 [Aegilops tauschii]	1.38691e-27	2.72325	2.60239	1.94725	0	55.2146	112.196	79.8163	42.2102	1.81822	72.3594	0.0251277	2.58599e-08	8.3942e-37	3.58388	2.88504	3.59145	1.74746	132.809	84.0097	110.443	96.4889	2.95196	105.938	0.027865	7.05323e-35	1.71604e-41
4A:33199000-33199781	td-k25_contig_69233_B	-	-	-	2.72325	2.60239	9.73623	5.6114	24.7514	44.1114	49.697	37.3398	5.16832	38.9749	0.132606	2.58714e-08	5.4433e-16	8.36238	1.92336	7.18289	4.36864	36.6009	29.8701	55.2214	40.8222	5.45932	40.6287	0.134371	1.12871e-10	1.20436e-15
IWGSC_CSS_2BS_scaff_5243941:1482-2487	Traes_2BS_A98314FCF.1	lrr receptor-like serine threonine-protein kinase	Putative LRR receptor-like serine/threonine-protein kinase [Aegilops tauschii]	8.16468e-127	39.4872	28.6263	37.9713	32.2656	125.661	121.786	106.924	116.078	34.5876	117.612	0.294082	2.58761e-08	9.92655e-13	60.9259	142.329	46.6888	92.6153	198.691	154.951	231.93	256.067	85.6397	210.41	0.407014	0.00103127	1.35354e-07
7B:113318624-113324816	Traes_7BS_E84316DC2.1	phosphate transporter pho1 homolog 1	Putative phosphate transporter 1 [Aegilops tauschii]	0	269.602	274.553	142.149	190.788	27.6073	26.8504	40.1592	32.4694	219.273	31.7716	6.90154	2.63234e-08	7.16192e-18	258.039	91.3597	175.981	421.137	25.0978	21.4691	22.9381	16.7	236.629	21.5513	10.9798	0.00158658	9.19296e-27
1B:271476477-271483509	Traes_1BL_46DCF8472.1	probable aldehyde dehydrogenase isoform x1	delta-1-pyrroline-5-carboxylate dehydrogenase [Triticum turgidum]	0	260.071	284.962	274.562	138.882	731.118	555.228	603.893	595.814	239.619	621.513	0.385541	2.79251e-08	1.6886e-10	269.985	658.752	226.261	525.985	788.488	1028.65	795.188	831.289	420.246	860.904	0.488144	0.00556593	7.2902e-06
IWGSC_CSS_2BL_scaff_8006213:432-3625	Traes_2BL_ACB3018DD.2	ferredoxin--nadp embryo chloroplastic	gi|475622458|gb|EMT31879.1| Ferredoxin--NADP reductase, embryo isozyme, chloroplastic [Aegilops tauschii]	1.45303e-138	25.8709	41.6383	42.8394	12.6257	124.709	88.2228	127.003	94.973	30.7436	108.727	0.282759	2.8326e-08	1.20821e-12	44.2011	55.7775	27.5344	41.0653	129.672	175.487	141.877	146.589	42.1446	148.406	0.283982	4.02451e-10	2.29646e-12
7A:180316656-180324135	Traes_7AL_B6F334692.1	transmembrane protein 53	hypothetical protein TRIUR3_06034 [Triticum urartu]	0	912.29	910.838	889.891	1035.3	340.808	360.563	382.516	397.75	937.081	370.409	2.52985	2.83719e-08	0.000242561	739.473	664.522	784.132	820.431	352.414	343.506	403.541	357.195	752.14	364.164	2.06539	2.63903e-05	0.00714474
5A:131271101-131273943	Traes_5AL_1C1842EF9.1	4-coumarate-- ligase-like 5	4-coumarate--CoA ligase-like protein 4 [Aegilops tauschii]	1.23658e-89	40.8488	33.8311	64.2591	28.057	144.7	119.868	142.063	146.112	41.749	138.186	0.302122	2.89391e-08	1.31429e-12	34.6441	45.199	45.4916	50.6763	142.221	158.685	145.275	134.528	44.0028	145.177	0.303097	3.61685e-09	1.58518e-11
3A:160512309-160512725	td-k41_contig_17774;td-k63_contig_16189	late embryogenesis abundant protein lea5-d-like	unnamed protein product [Triticum aestivum]	4.49235e-30	1026.67	1591.36	1000.88	799.625	140.893	130.416	180.716	156.665	1104.63	152.173	7.2591	2.9535e-08	1.10255e-22	350.025	873.207	308.864	962.849	151.632	101.745	118.938	126.178	623.736	124.623	5.00497	0.00824911	1.16525e-15
IWGSC_CSS_7AS_scaff_4247838:0-1236	Traes_7AS_81CB82499.2	potassium channel skor	gi|473889017|gb|EMS48430.1| Potassium channel SKOR [Triticum urartu]	5.46362e-165	1072.96	926.452	699.061	886.602	396.974	398.92	313.743	320.635	896.269	357.568	2.50657	3.02482e-08	0.000243629	978.398	1124.21	779.344	1138.47	393.198	560.065	449.417	434.2	1005.1	459.22	2.18872	1.83312e-06	0.00163181
IWGSC_CSS_2AL_scaff_1340591:21-760	Traes_2AL_C787D1A97.1	soluble starch synthase iii-1	gi|473732843|gb|EMS45219.1| Soluble starch synthase 3, chloroplastic/amyloplastic [Triticum urartu]	2.50493e-110	1730.63	1643.41	1669.76	1499.65	573.09	613.724	734.913	708.645	1635.86	657.593	2.48765	3.04129e-08	0.000271025	1619.91	1409.82	1331.23	1815.61	625.352	673.011	732.321	737.584	1544.14	692.067	2.23121	9.22606e-07	0.00122832
2A:221074124-221076559	Traes_2AL_627154C03.1	soluble starch synthase iii-1	gi|473732843|gb|EMS45219.1| Soluble starch synthase 3, chloroplastic/amyloplastic [Triticum urartu]	4.58319e-170	1011.69	1116.43	1101.17	1019.87	361.751	407.551	458.818	471.618	1062.29	424.935	2.49989	3.04591e-08	0.000265656	1070.38	897.249	800.892	1072.94	395.29	407.914	417.134	452.756	960.366	418.273	2.29603	5.26609e-07	0.000742247
IWGSC_CSS_1BL_scaff_3885888:1863-2341	Traes_1BL_BCA1AABF7.1	gibberellin 20 oxidase 2-like	predicted protein [Hordeum vulgare subsp. vulgare]	4.37886e-48	1.36163	1.3012	6.81536	2.8057	72.3502	88.2228	90.3581	31.6577	3.07097	70.6472	0.0434691	3.06637e-08	8.16708e-33	20.3086	3.84673	10.7743	2.62119	140.129	300.568	124.036	113.189	9.38772	169.48	0.0553912	1.78839e-05	9.17227e-41
4A:29491441-29495146	Traes_4AS_5C2E130E1.1	50s ribosomal protein chloroplastic	predicted protein [Hordeum vulgare subsp. vulgare] >gi|326505984|dbj|BAJ91231.1| predicted protein [Hordeum vulgare subsp. vulgare]	2.07804e-137	751.618	793.73	817.843	1119.47	294.161	411.387	254.509	228.909	870.666	297.241	2.92916	3.06637e-08	4.48482e-06	820.708	586.626	855.961	518.995	372.283	282.833	329.629	308.022	695.572	323.192	2.1522	0.000431766	0.00497296
IWGSC_CSS_7BL_scaff_6481406:6-2126	Traes_7BL_9865CAE85.2	phosphosulfolactate synthase-related protein	gi|326503792|dbj|BAK02682.1| predicted protein [Hordeum vulgare subsp. vulgare] gi|326514410|dbj|BAJ96192.1| predicted protein [Hordeum vulgare subsp. vulgare]	3.06669e-152	61.2732	93.6862	63.2855	61.7254	177.068	217.68	196.78	211.863	69.9926	200.848	0.348486	3.07816e-08	3.39613e-11	102.738	97.1298	83.8004	92.6153	224.834	279.099	176.709	178.133	94.0708	214.694	0.438163	2.13052e-05	3.83215e-07
7B:90129871-90131453	Traes_7BS_6864AD2F2.1	hypothetical protein F775_28380	hypothetical protein F775_28380 [Aegilops tauschii]	1.99909e-49	236.923	186.071	189.856	266.542	64.7344	93.9765	85.3382	57.6332	219.848	75.4206	2.91496	3.09006e-08	2.20856e-05	393.032	291.389	305.273	286.583	111.894	145.617	104.496	94.6334	319.069	114.16	2.79493	9.02097e-09	1.77138e-05
4B:309251914-309252727	td-k21_contig_69476	hypothetical protein TRIUR3_34344	hypothetical protein TRIUR3_34344 [Triticum urartu]	4.53637e-31	2.72325	0	0.973623	2.8057	27.6073	14.3842	27.1074	25.1638	1.62564	23.5657	0.0689835	3.12988e-08	6.48141e-16	0	1.92336	5.98574	1.74746	67.9731	41.0714	33.9824	38.0389	2.41414	45.2665	0.0533318	6.67312e-10	6.36312e-24
5A:32899746-32905452	contig55055_B	ankyrin-like protein	Ankyrin-1 [Aegilops tauschii]	8.69344e-83	325.429	180.866	188.883	345.101	15.2316	16.302	28.6134	37.3398	260.07	24.3717	10.671	3.20408e-08	1.6845e-25	550.722	499.113	524.351	277.846	25.0978	20.5357	22.0886	30.6167	463.008	24.5847	18.8332	1.97409e-19	2.56265e-40
5B:71685311-71689497	Traes_5BL_8D69C6F52.1	probable lrr receptor-like serine threonine-protein kinase mrh1-like isoform x1	predicted protein [Hordeum vulgare subsp. vulgare]	0	800.636	1098.21	1198.53	493.803	2207.63	2364.75	2046.11	2457.93	897.795	2269.11	0.39566	3.30889e-08	2.40505e-10	566.252	1078.04	445.339	707.72	2125.99	1304.02	2706.7	2583.86	699.339	2180.14	0.320777	0.000215028	1.68903e-12
6B:201391876-201395096	td-k35_contig_39691	-	-	-	12.2546	14.3132	14.6043	9.81995	55.2146	56.5777	59.2348	65.7506	12.748	59.1944	0.215359	3.32694e-08	8.76932e-14	19.114	11.5402	15.5629	18.3483	62.7444	51.3393	46.7258	43.6056	16.1414	51.1038	0.315855	2.18296e-05	2.17729e-08
3A:35231540-35232844	Traes_3AS_C738D643E.1	probable l-type lectin-domain containing receptor kinase	Lectin-domain containing receptor kinase A4.2 [Aegilops tauschii]	4.66748e-173	68.0813	110.602	33.1032	29.4599	165.644	185.076	189.752	212.675	60.3115	188.287	0.320318	3.37018e-08	3.45233e-12	51.3689	100.015	35.9145	58.5398	148.495	106.412	249.771	232.872	61.4595	184.388	0.333317	0.00724368	2.75098e-10
3A:147963432-147966784	Traes_3AL_20144CE84.1	lrr receptor-like serine threonine-protein kinase fls2	unnamed protein product [Triticum aestivum]	0	23.1476	41.6383	29.2087	32.2656	99.9575	118.909	103.41	107.149	31.565	107.356	0.294021	3.37338e-08	2.32563e-12	78.8453	60.5859	104.152	55.0449	143.266	155.885	176.709	152.156	74.657	157.004	0.475511	0.000110084	2.60676e-06
3A:175707997-175708572	KukriC22052_1	-	-	-	0	3.90359	7.78898	2.8057	32.3672	32.6041	51.2029	60.8802	3.62457	44.2636	0.081886	3.44181e-08	4.48405e-21	14.3355	2.88504	11.9715	3.49492	43.9211	28.9367	70.5135	79.7889	8.17174	55.79	0.146473	8.14965e-05	1.57266e-17
7B:83531189-83535366	Traes_7BS_DE3B9C449.2	phosphatidylinositol phosphatidylcholine transfer protein sfh6-like isoform x1	gi|326496841|dbj|BAJ98447.1| predicted protein [Hordeum vulgare subsp. vulgare] gi|326508866|dbj|BAJ86826.1| predicted protein [Hordeum vulgare subsp. vulgare]	0	211.052	208.192	243.406	241.29	56.1666	106.443	90.8601	68.1858	225.985	80.4138	2.81027	3.44181e-08	4.14595e-05	198.308	133.674	184.361	103.974	70.0646	68.1412	62.8675	74.2223	155.079	68.8239	2.25327	0.00220081	0.00487876
IWGSC_CSS_3AL_scaff_4260743:655-2052	Traes_3AL_C134C28BC.1	50s ribosomal protein chloroplastic	unnamed protein product [Triticum aestivum]	4.06042e-57	998.072	1034.45	921.047	1370.58	383.647	524.542	335.329	272.743	1081.04	379.065	2.85185	3.47533e-08	8.49614e-06	1005.87	808.774	1404.26	800.336	474.766	377.11	369.559	376.678	1004.81	399.528	2.51499	0.000431285	0.000170476
IWGSC_CSS_2AL_scaff_6373512:1053-2107	td-k63_contig_60765	lipid-transfer protein	Non-specific lipid-transfer protein [Triticum urartu]	2.4381e-50	4.08488	2.60239	11.6835	16.8342	65.6864	122.745	99.8959	63.3154	8.80124	87.9106	0.100116	3.52889e-08	4.07717e-27	22.6979	7.69345	27.5344	5.24237	69.0188	52.2727	130.832	125.25	15.792	94.3435	0.167389	0.000137382	1.30395e-19
IWGSC_CSS_3AL_scaff_4333692:3-753	Traes_3AL_910DB95A3.1	random slug protein 5-like	hypothetical protein TRIUR3_15836 [Triticum urartu]	4.37424e-82	525.588	532.19	381.66	338.087	1166.17	895.653	999.963	1263.06	444.381	1081.21	0.411003	3.55347e-08	6.37988e-10	545.944	735.686	567.448	855.38	1178.55	1310.55	1429.81	1427.85	676.115	1336.69	0.505813	0.000120535	8.14578e-06
7B:175978961-175983047	Traes_7BL_6A8A8AE31.2	neurofilament heavy polypeptide-like	gi|475599834|gb|EMT24340.1| hypothetical protein F775_04460 [Aegilops tauschii]	0	141.609	202.987	173.305	155.716	469.324	474.677	379.002	453.76	168.404	444.191	0.379126	3.6858e-08	1.00768e-10	139.771	254.846	181.967	250.76	547.968	562.865	535.223	572.439	206.836	554.624	0.37293	1.75253e-08	1.06849e-09
5B:224795076-224796240	Traes_5BL_557B0C330.1	hypothetical protein F775_29248	hypothetical protein F775_29248 [Aegilops tauschii]	8.01704e-22	336.322	511.371	760.399	391.395	2084.83	2481.75	1738.39	1499.28	499.872	1951.06	0.256205	3.726e-08	9.80492e-19	361.972	401.983	391.468	280.467	3395.52	2737.78	3185	3211.97	358.972	3132.57	0.114594	1.82994e-42	5.73759e-37
3B:758134763-758135351	td-k31_contig_75626_B	hypothetical protein F775_31186	hypothetical protein F775_31186 [Aegilops tauschii]	0.000374512	294.111	235.517	330.058	89.7824	1589.8	933.052	989.421	1426.22	237.367	1234.62	0.192259	3.74406e-08	4.72202e-25	144.55	218.302	129.292	122.322	1460.9	1021.18	1649.85	1651.45	153.616	1445.84	0.106247	2.89289e-24	2.45411e-37
IWGSC_CSS_7AS_scaff_4251502:0-5536	Traes_7AS_89F353954.1	probable lrr receptor-like serine threonine-protein kinase at5g10290-like isoform x1	PREDICTED: probable LRR receptor-like serine/threonine-protein kinase At5g10290 [Brachypodium distachyon]	0	1518.21	1785.24	1150.82	1029.69	3362.38	3276.71	3170.06	3162.52	1370.99	3242.92	0.422765	3.7522e-08	1.84052e-09	1329.62	2744.64	1388.69	2252.47	3225.06	3336.12	3316.68	3400.31	1928.86	3319.54	0.581061	0.00466626	0.000365026
3B:538804934-538810918	isotig04736__gene=isogroup00207__length=3137__numContigs=7	rna polymerase-associated rtf1-like protein	unnamed protein product [Triticum aestivum]	0	7713.61	6871.62	5353.95	7529.1	2692.19	3013	2782.03	2689.28	6867.07	2794.12	2.45768	3.83191e-08	0.000348645	8692.1	7910.79	7949.07	7494.85	2759.71	2772.32	2668.47	2813.95	8011.7	2753.61	2.90952	1.13076e-11	1.4862e-06
IWGSC_CSS_4AL_scaff_7034603:0-3751	Traes_4AL_818716F04.1	long-chain-fatty-acid-- ligase 15	Long-chain-fatty-acid--CoA ligase FadD15 [Triticum urartu]	0	46.2953	19.518	33.1032	42.0855	112.333	113.155	132.525	94.1613	35.2505	113.044	0.31183	3.83958e-08	6.32369e-12	84.8184	56.7392	55.0688	69.0246	124.443	126.948	152.071	159.578	66.4128	140.76	0.471815	0.000240267	4.74832e-06
IWGSC_CSS_7BS_scaff_3093204:4069-4897	Traes_7BS_280D6C23E.1	caffeoyl- o-methyltransferase	putative caffeoyl CoA O-methyltransferase [Triticum aestivum]	1.03876e-50	47.6569	100.192	94.4414	108.019	371.271	451.662	392.556	240.274	87.5775	363.941	0.240637	3.85201e-08	8.08868e-19	32.2549	53.8542	50.2802	22.7169	478.949	446.185	447.718	485.228	39.7766	464.52	0.0856294	2.03882e-42	9.9079e-40
2B:228741268-228748498	Traes_2BL_25CF3B305.1	factor of dna methylation 1-like isoform x1	hypothetical protein F775_20219 [Aegilops tauschii]	0	168.842	105.397	150.912	133.271	39.983	51.7829	47.187	44.6454	139.605	45.8996	3.04153	3.87074e-08	1.81074e-05	247.287	257.731	183.164	316.29	77.3847	86.81	58.6197	56.5945	251.118	69.8522	3.59499	1.72234e-10	1.02611e-08
7A:28831115-28831900	Traes_7AS_20223D77A.1	-	-	-	8.16976	7.80718	13.6307	4.20855	47.5988	54.6598	40.6612	51.9511	8.45405	48.7177	0.173531	4.04885e-08	9.22067e-15	22.6979	10.5785	17.9572	13.9797	46.0125	47.6055	45.0267	43.6056	16.3033	45.5626	0.357822	0.000178035	3.71823e-07
IWGSC_CSS_3AL_scaff_4249883:472-3138	Traes_3AL_D50C1D6C6.1	probable mannan synthase 11 isoform x1	hypothetical protein F775_09797 [Aegilops tauschii]	0	10.893	18.2168	30.1823	18.2371	79.0141	59.4545	91.3621	78.7383	19.3823	77.1422	0.251254	4.07302e-08	1.90169e-13	10.7516	13.4635	3.59145	10.4847	104.574	112.946	81.5578	81.6445	9.57284	95.1807	0.100575	1.57729e-20	3.50734e-25
7A:302896-312912	Traes_7AS_23D2CB8A0.1	glycine--trna ligase chloroplastic mitochondrial isoform x1	PREDICTED: glycine--tRNA ligase 2, chloroplastic/mitochondrial, partial [Brachypodium distachyon]	0	209.69	297.974	257.036	422.258	50.4548	51.7829	34.1353	43.8337	296.74	45.0517	6.58665	4.22414e-08	1.16358e-17	191.14	125.98	198.727	113.585	63.7901	46.6721	47.5754	33.4	157.358	47.8594	3.28792	1.98569e-05	1.42897e-06
IWGSC_CSS_7AS_scaff_3838201:1-318	Traes_7AS_0A34CE0A2.1	pheophorbide a chloroplastic	Pheophorbide a oxygenase, chloroplastic [Triticum urartu]	6.03398e-43	74.8894	54.6503	39.9185	11.2228	473.132	373.029	604.395	880.733	45.1703	582.822	0.0775026	4.3289e-08	5.00178e-46	37.0334	135.597	27.5344	311.921	628.49	1224.67	856.357	877.678	128.022	896.8	0.142754	3.33347e-08	6.90654e-28
IWGSC_CSS_7BL_scaff_6742114:0-998	Traes_7BL_63267DEFA.1	-	-	-	121.185	101.493	115.861	171.148	36.1751	31.6451	34.6373	36.5281	127.422	34.7464	3.66719	4.37011e-08	4.12302e-07	93.1808	93.2831	98.1662	99.6051	28.235	35.4708	39.0798	35.2556	96.0588	34.5103	2.78348	3.46457e-06	0.00012253
IWGSC_CSS_3AS_scaff_3320424:0-6641	Traes_3AS_3216E0032.2	phosphoserine chloroplastic-like	gi|473837097|gb|EMS47210.1| hypothetical protein TRIUR3_01585 [Triticum urartu]	5.17348e-25	190.628	249.83	266.773	194.996	591.177	616.601	545.663	575.52	225.557	582.24	0.387394	4.58243e-08	1.67202e-10	170.831	231.765	197.529	231.538	598.163	618.872	481.701	455.539	207.916	538.569	0.386053	4.79647e-08	2.58454e-09
IWGSC_CSS_5BL_scaff_10845988:1991-2943	contig43503	lrr receptor-like serine threonine-protein kinase	Putative LRR receptor-like serine/threonine-protein kinase [Aegilops tauschii]	4.23566e-73	32.679	49.4455	23.3669	12.6257	107.573	106.443	91.8641	100.655	29.5293	101.634	0.290546	4.59524e-08	4.33189e-12	17.9194	50.0074	13.1686	35.8229	94.1166	97.0779	141.027	128.961	29.2296	115.296	0.253518	3.43559e-08	6.7435e-13
4A:215806635-215808917	td-k63_contig_75767	hypothetical protein F775_28815	hypothetical protein F775_28815 [Aegilops tauschii]	1.56996e-18	1417.45	1380.57	1301.73	747.719	3370.95	2710.93	3143.46	4168.26	1211.87	3348.4	0.361925	4.69688e-08	3.29622e-12	1133.7	2425.36	811.667	1660.96	2973.04	2602.43	3432.22	3378.04	1507.92	3096.43	0.486986	0.00226712	4.7143e-06
1B:280739049-280740095	Traes_1BL_7E13BCCE4.1	cytochrome p450 71d10	hypothetical protein F775_52334 [Aegilops tauschii]	9.1044e-70	0	0	0	0	19.9915	11.5073	15.5617	15.423	0	15.6209	0	4.71878e-08	1.68784e-14	3.58388	0.961681	1.19715	0.873729	12.5489	15.8685	14.4425	16.7	1.65411	14.89	0.111089	2.95464e-05	4.12143e-09
4A:135856433-135858054	td-k41_contig_79274_B	-	-	-	8.16976	2.60239	0	5.6114	39.031	48.9061	90.8601	61.6919	4.09589	60.1223	0.068126	4.85595e-08	9.89442e-27	5.97313	3.84673	4.78859	3.49492	80.522	42.9383	107.045	102.983	4.52584	83.3721	0.0542849	1.75924e-10	1.79192e-31
IWGSC_CSS_6BL_scaff_4257587:0-366	td-k51_contig_83413	-	-	-	4.08488	7.80718	11.6835	4.20855	48.5508	27.8094	52.2069	39.775	6.94602	42.0855	0.165045	5.09984e-08	1.8072e-14	9.557	21.157	21.5487	36.6966	46.0125	76.5422	65.4161	56.5945	22.2398	61.1413	0.363744	0.000176566	3.31866e-07
7A:136164214-136171650	Traes_7AL_FD03D8A1D.1	26s proteasome non-atpase regulatory subunit 2 homolog a-like	26S proteasome non-ATPase regulatory subunit 2 1B [Triticum urartu]	0	28.5941	36.4335	45.7603	8.4171	118.045	84.387	108.932	111.208	29.8013	105.643	0.282094	5.31428e-08	1.47865e-12	25.0871	62.5093	17.9572	20.0958	110.848	71.875	115.54	150.3	31.4124	112.141	0.280115	0.000248307	1.10711e-11
IWGSC_CSS_3AS_scaff_3338900:1013-6678	Traes_3AS_928B35848.2	probable receptor-like protein kinase at1g67000	gi|736543797|gb|AJA71630.1| receptor kinase [Triticum aestivum]	0	51.7418	49.4455	38.9449	21.0428	139.941	135.211	119.474	119.325	40.2937	128.488	0.3136	5.56734e-08	1.17882e-11	60.9259	92.3214	35.9145	48.9288	125.489	144.683	132.531	155.867	59.5226	139.643	0.42625	4.32428e-05	7.29862e-07
2A:15697528-15701254	Traes_2AS_6C2F49AE0.1	cyclic dof factor 1-like	gi|473968286|gb|EMS51340.1| Dof zinc finger protein DOF5.2 [Triticum urartu]	0	2543.52	2387.7	2032.92	2658.4	934.841	1036.62	1001.97	957.036	2405.64	982.617	2.44819	5.56734e-08	0.000413024	2628.18	2576.34	2415.85	2474.4	1029.01	985.714	1152	1114.26	2523.69	1070.25	2.35805	1.32601e-07	0.000380094
4A:182242117-182244651	Traes_4AL_1CC60316B.1	50s ribosomal protein chloroplastic	predicted protein [Hordeum vulgare subsp. vulgare]	1.99675e-71	1239.08	1325.92	1263.76	1949.96	338.904	550.434	345.871	256.508	1444.68	372.929	3.87388	5.62944e-08	2.87336e-10	1553.01	1013.61	1851.99	774.124	561.562	405.113	446.869	468.528	1298.18	470.518	2.75905	0.00989118	2.09903e-05
1A:15108360-15110356	Traes_1AS_4B547D7DB.1	phosphoinositide phospholipase c 2-like	gi|474019773|gb|EMS52842.1| Phosphoinositide phospholipase C 7 [Triticum urartu]	1.96063e-109	55.8267	36.4335	80.8107	65.934	5.71186	12.4663	9.5378	5.68215	59.7512	8.34952	7.15625	5.69167e-08	4.6359e-12	59.7313	42.314	34.7173	35.8229	6.27444	17.7354	8.4956	7.42223	43.1464	9.98191	4.32245	1.62483e-06	1.33037e-06
4B:314536561-314539275	td-k31_contig_30683	copia-like retrotransposon hopscotch polyprotein	hypothetical protein F775_32312 [Aegilops tauschii]	9.29553e-30	2908.43	2616.71	3838.02	1470.19	85.6779	58.4956	348.381	370.151	2708.34	215.676	12.5574	5.72276e-08	4.11629e-37	1885.12	2541.72	594.983	2948.83	181.959	211.891	294.797	256.995	1992.67	236.41	8.42884	0.000488143	7.67969e-28
IWGSC_CSS_5BL_scaff_10890247:1136-8647	Traes_5BL_BAB8C9E62.2	enoyl- hydratase peroxisomal	gi|326531816|dbj|BAJ97912.1| predicted protein [Hordeum vulgare subsp. vulgare]	0	419.381	320.095	330.058	336.684	906.282	789.21	839.327	875.862	351.554	852.67	0.412298	5.75644e-08	6.45207e-10	653.46	687.602	651.249	710.342	1061.43	1163.07	1246.3	1184.77	675.663	1163.89	0.58052	0.00258796	0.000194698
IWGSC_CSS_2AL_scaff_6315928:8552-9806	td-k31_contig_70403	-	-	-	12.2546	1.3012	11.6835	9.81995	44.7429	46.0293	46.685	51.1393	8.76481	47.1491	0.185896	5.83518e-08	1.52936e-14	9.557	21.157	13.1686	10.4847	32.4179	37.3376	36.5311	64.0167	13.5918	42.5758	0.319238	0.00186715	1.42381e-07
IWGSC_CSS_2AL_scaff_6434326:0-3687	Traes_2AL_341C03FBF.1	3-oxoacyl-	gi|119784|sp|P23902.1|KASC1_HORVU RecName: Full=3-oxoacyl-[acyl-carrier-protein] synthase I, chloroplastic; AltName: Full=Beta-ketoacyl-ACP synthase I; Short=KAS I; Flags: Precursor [Hordeum vulgare] gi|167065|gb|AAA32968.1| beta-ketoacyl-ACP synthase I [Hordeum vulgare] gi|326525595|dbj|BAJ88844.1| predicted protein [Hordeum vulgare subsp. vulgare]	0	386.702	360.432	298.902	512.04	96.1496	146.718	98.8919	69.8092	389.519	102.892	3.7857	5.84591e-08	3.79744e-09	543.555	320.24	436.959	219.306	118.169	91.4772	90.0534	95.5612	380.015	98.8151	3.84572	0.000544086	2.27975e-09
IWGSC_CSS_2AS_scaff_5298082:0-2889	Traes_2AS_A59D198ED.2	predicted protein	gi|326518008|dbj|BAK07256.1| predicted protein [Hordeum vulgare subsp. vulgare]	1.63442e-179	2.72325	13.012	15.578	16.8342	59.9745	51.7829	67.2666	43.022	12.0368	55.5115	0.216835	6.14835e-08	1.0781e-13	32.2549	10.5785	19.1544	37.5703	59.6072	103.612	64.5666	59.3778	24.8895	71.7909	0.346695	0.00163845	2.17922e-08
IWGSC_CSS_4AL_scaff_3081038:253-2669	Traes_4AL_C824704A1.1	inositol hexakisphosphate and diphosphoinositol-pentakisphosphate kinase 2-like isoform x7	inositol hexakisphosphate/diphosphoinositol-pentakisphosphate kinase 1 [Triticum monococcum]	9.2528e-51	202.882	178.264	139.228	186.579	63.7824	66.1671	68.7726	38.1516	176.738	59.2184	2.98452	6.19464e-08	1.57919e-05	321.354	283.696	317.244	314.542	104.574	101.745	74.7613	89.9945	309.209	92.7687	3.33312	6.38831e-12	1.22071e-07
4B:238136334-238142975	Traes_4BL_0089921FA.3	predicted protein	predicted protein [Hordeum vulgare subsp. vulgare]	1.4494e-128	21.786	24.7227	44.7866	8.4171	100.91	81.5102	123.489	88.4792	24.9281	98.5971	0.252828	6.66595e-08	8.08819e-14	37.0334	15.3869	28.7316	31.4542	116.077	114.813	109.593	103.911	28.1515	111.099	0.253392	9.2724e-11	8.81415e-14
6B:185176805-185177330	td-k35_contig_21741	wall-associated receptor kinase 2-like	Os04g0368800 [Oryza sativa Japonica Group] >gi|38344520|emb|CAD40631.2| OSJNBa0016N04.13 [Oryza sativa Japonica Group] >gi|38344666|emb|CAD40704.2| OSJNBb0042I07.1 [Oryza sativa Japonica Group] >gi|113564129|dbj|BAF14472.1| Os04g0368800 [Oryza sativa Japonica Group] >gi|116309269|emb|CAH66361.1| H0607F01.6 [Oryza sativa Indica Group]	0	2.72325	6.50599	4.86811	2.8057	67.5903	30.6862	42.6691	62.5036	4.22576	50.8623	0.0830824	6.81443e-08	1.1673e-22	0	9.61681	0	0	38.6924	37.3376	74.7613	80.7167	2.4042	57.877	0.0415399	3.62018e-08	1.50605e-27
IWGSC_CSS_5AS_scaff_1537687:1-2211	Traes_5AS_61310FE44.1	lysine histidine transporter-like 8	predicted protein [Hordeum vulgare subsp. vulgare]	0	299.558	325.299	249.247	395.604	99.9575	127.539	116.964	125.819	317.427	117.57	2.6999	6.84838e-08	0.000104815	364.361	250.999	369.919	318.911	138.038	135.349	130.832	115.972	326.047	130.048	2.50713	3.61496e-07	0.000256025
5B:92793752-92797175	Traes_5BS_F8AEA1089.2	quinolinate chloroplastic-like	gi|474363528|gb|EMS63392.1| hypothetical protein TRIUR3_33079 [Triticum urartu]	8.88371e-154	1294.91	1113.82	913.258	1268.18	541.675	454.539	445.265	422.914	1147.54	466.098	2.46202	6.91599e-08	0.000421081	977.204	1145.36	1009.2	893.825	479.995	421.915	426.479	436.056	1006.4	441.111	2.2815	7.00915e-07	0.000869603
4A:51429620-51439090	Traes_4AS_BB59116B6.2	beta-galactosidase 6-like	gi|326506982|dbj|BAJ95568.1| predicted protein [Hordeum vulgare subsp. vulgare]	0	2636.11	2383.79	2295.8	3003.5	1029.09	1359.78	1052.67	868.557	2579.8	1077.52	2.39419	6.95876e-08	0.000609189	2677.16	2341.69	2983.29	2027.92	1061.43	964.245	1084.89	1022.41	2507.52	1033.24	2.42684	8.61905e-08	0.000279157
7B:72790080-72794142	Traes_7BS_216795505.1	potassium channel skor	Potassium channel SKOR [Triticum urartu]	0	1339.84	1116.43	830.5	1075.99	443.621	460.293	398.078	396.127	1090.69	424.53	2.56917	7.00729e-08	0.000133923	1232.85	1226.14	1009.2	1253.8	515.55	653.409	517.382	551.1	1180.5	559.36	2.11044	6.95269e-06	0.00383806
IWGSC_CSS_5AS_scaff_1535107:2823-6593	Traes_5AS_9937DABBA.1	bidirectional sugar transporter sweet17-like	predicted protein [Hordeum vulgare subsp. vulgare]	5.03362e-97	525.588	456.72	715.613	554.126	154.22	232.064	239.951	208.616	563.012	208.713	2.69754	7.27916e-08	4.92121e-05	720.359	445.258	621.32	485.793	248.886	259.497	262.514	245.861	568.183	254.19	2.23527	2.73424e-05	0.00243929
6A:64544625-64547399	Traes_6AL_3487AC1C4.1	sugar transport protein 5-like	PREDICTED: sugar transport protein 5-like isoform X1 [Brachypodium distachyon]	0	4.08488	3.90359	0	1.40285	54.2627	48.9061	32.1273	23.5403	2.34783	39.7091	0.0591257	7.29643e-08	3.89142e-22	4.7785	9.61681	5.98574	4.36864	65.8816	56.0065	62.0179	56.5945	6.18743	60.1251	0.102909	1.47167e-15	6.69367e-21
7B:228481292-228484674	Traes_7BL_46B9DD8C8.1	nac domain-containing protein 21 22-like	NAC domain-containing protein 21/22 [Triticum urartu]	3.04627e-51	6.80813	7.80718	1.94725	5.6114	39.983	45.0703	36.1432	22.7286	5.54349	35.9813	0.154066	7.34408e-08	9.5656e-14	15.5301	25.0037	15.5629	30.5805	46.0125	43.8717	50.9736	51.9556	21.6693	48.2034	0.44954	0.00763393	7.56936e-05
2B:13616280-13619764	td-k41_contig_55389	hypothetical protein TRIUR3_14457	hypothetical protein TRIUR3_14457 [Triticum urartu]	1.98808e-11	17.7011	35.1323	43.813	16.8342	105.669	95.8943	115.458	82.797	28.3702	99.9546	0.283831	7.35039e-08	1.96884e-12	28.671	57.7009	34.7173	52.4237	84.7049	106.412	124.036	97.4167	43.3782	103.142	0.420566	0.000130477	1.34369e-06
2A:251342659-251345363	Traes_2AL_2E608C14B.1	peroxisomal membrane protein 2	gi|474369461|gb|EMS63743.1| Protein SYM1 [Triticum urartu]	2.79882e-156	21313.5	21672.7	19761.6	28625.2	8687.74	10023.8	9287.31	10281.4	22843.3	9570.08	2.38695	7.39892e-08	0.000792385	18893	15108	21973.7	20678.5	9597.8	8266.56	9306.08	9094.08	19163.3	9066.13	2.11372	4.96109e-06	0.0042891
7B:18080307-18080783	Traes_7BS_9A9C1FA3B.1	pheophorbide a chloroplastic	Pheophorbide a oxygenase, chloroplastic [Triticum urartu]	1.13493e-52	17.7011	10.4096	8.7626	0	93.2937	70.0029	111.442	161.535	9.21833	109.068	0.0845188	7.40708e-08	3.96767e-31	9.557	25.9654	10.7743	63.7822	124.443	232.427	161.416	160.506	27.5197	169.698	0.162169	1.0792e-07	4.51893e-21
IWGSC_CSS_6BL_scaff_1185909:31-1289	isotig27634__gene=isogroup12086__length=1006__numContigs=1	pathogen induced protein 2-4	pathogen induced protein 2-4 [Hordeum vulgare] >gi|326493006|dbj|BAJ84964.1| predicted protein [Hordeum vulgare subsp. vulgare] >gi|326515158|dbj|BAK03492.1| predicted protein [Hordeum vulgare subsp. vulgare]	2.16538e-75	46.2953	66.3611	67.18	60.3226	168.5	163.02	165.155	205.369	60.0397	175.511	0.342085	7.4793e-08	1.97686e-11	75.2614	66.356	67.0403	48.9288	208.102	196.956	167.363	200.4	64.3966	193.205	0.333307	4.59086e-09	6.10809e-11
IWGSC_CSS_6BL_scaff_4284368:81-516	Traes_6BL_748AF1841.1	serine threonine-protein phosphatase pp1-like	predicted protein [Hordeum vulgare subsp. vulgare]	1.0348e-28	170.203	226.408	159.674	259.527	39.031	65.2082	51.2029	68.1858	203.953	55.907	3.64808	7.58377e-08	7.1235e-08	200.697	129.827	149.644	159.019	65.8816	50.4058	45.8763	45.4611	159.797	51.9062	3.07856	8.35374e-09	4.77962e-06
3B:3580308-3582244	td-k35_contig_14325	cytochrome p450 94c1-like	unnamed protein product [Triticum aestivum]	0	23.1476	10.4096	10.7098	14.0285	52.3587	75.7565	49.697	69.8092	14.5739	61.9054	0.235422	7.66258e-08	2.86723e-13	16.7248	16.3486	28.7316	16.6008	72.156	49.4724	87.5047	67.7278	19.6014	69.2152	0.283195	1.22856e-07	8.81479e-11
IWGSC_CSS_7AL_scaff_4531322:1369-3133	td-k35_contig_42728	hypothetical protein TRIUR3_20374	hypothetical protein TRIUR3_20374 [Triticum urartu]	4.78863e-14	140.247	119.71	148.964	192.191	48.5508	70.0029	46.183	43.022	150.278	51.9397	2.89332	7.88805e-08	5.29143e-05	170.831	120.21	110.138	126.691	43.9211	42.0049	42.478	52.8834	131.967	45.3218	2.91179	1.75956e-07	2.63627e-05
7B:245461079-245461739	td-k21_contig_22321	-	-	-	70.8046	81.9754	87.626	40.6827	196.107	171.651	190.756	257.32	70.2722	203.959	0.344541	8.04022e-08	2.28882e-11	50.1743	71.1644	37.1116	62.9085	144.312	134.416	207.293	244.933	55.3397	182.738	0.302836	3.45937e-05	8.33064e-12
2B:2446608-2455979	td-k51_contig_16470	pi-ta	Disease resistance RPP13-like protein 4 [Triticum urartu]	0	24.5093	20.8192	21.4197	21.0428	76.1581	77.6744	88.8522	75.4914	21.9477	79.544	0.275919	8.23808e-08	2.66432e-12	22.6979	46.1607	25.1401	26.2119	87.8421	90.5438	103.646	97.4167	30.0526	94.8623	0.316803	2.91591e-07	8.94855e-10
IWGSC_CSS_4BL_scaff_7030419:872-1899	Traes_4BL_60501D126.1	PREDICTED: uncharacterized protein LOC100832493	PREDICTED: uncharacterized protein LOC100832493 [Brachypodium distachyon]	3.15718e-26	175.65	221.204	163.569	169.745	464.565	486.184	464.34	405.868	182.542	455.239	0.40098	8.25696e-08	7.60822e-10	187.556	167.333	140.066	230.664	528.099	641.274	510.586	519.556	181.405	549.879	0.3299	9.18077e-11	7.6522e-12
IWGSC_CSS_4AL_scaff_4870168:0-1960	td-k31_contig_7502	probable acyl-activating enzyme chloroplastic	Long-chain-fatty-acid--CoA ligase FadD15 [Triticum urartu]	3.90559e-86	25.8709	23.4216	36.024	22.4456	68.5423	91.0996	116.462	94.1613	26.9405	92.5662	0.291041	8.731e-08	5.25056e-12	31.0603	30.7738	77.8146	41.939	94.1166	68.1412	126.584	111.333	45.3969	100.044	0.45377	0.00765682	2.36124e-06
6B:499470-504396	Traes_6BS_B91B55B00.1	vacuolar amino acid transporter 1-like	predicted protein [Hordeum vulgare subsp. vulgare] >gi|326523625|dbj|BAJ92983.1| predicted protein [Hordeum vulgare subsp. vulgare]	0	1079.77	1204.91	851.92	923.076	395.07	418.099	375.99	484.606	1014.92	418.441	2.42547	9.0301e-08	0.000510139	1136.09	1062.66	1060.67	1169.05	517.641	579.667	553.064	539.967	1107.12	547.585	2.02182	3.39318e-05	0.00934453
3A:178214170-178215836	td-k41_contig_60448	systemin receptor sr160-like	unnamed protein product [Triticum aestivum]	0	61.2732	79.373	41.8658	29.4599	145.652	146.718	140.557	185.887	52.993	154.704	0.342545	9.35604e-08	6.47095e-11	21.5033	67.3177	15.5629	37.5703	115.031	91.4772	152.071	146.589	35.4886	126.292	0.281003	1.19883e-05	1.02763e-11
7B:89665298-89667934	Traes_7BS_E337E82FB.1	partial	Zinc finger protein HD1 [Triticum urartu]	1.17063e-119	17.7011	11.7108	6.81536	49.0998	92.3417	160.144	123.489	99.0317	21.3318	118.752	0.179633	9.62866e-08	3.80313e-21	33.4495	30.7738	38.3087	45.4339	104.574	87.7435	109.593	77.9334	36.9915	94.961	0.389544	2.72091e-05	1.34805e-07
IWGSC_CSS_5BL_scaff_10739511:430-3889	Traes_5BL_E2A5162A3.2	beta- insoluble isoenzyme 4	gi|66766193|dbj|BAD99105.1| fructan exohydrolase [Triticum aestivum]	0	2821.29	2831.41	3551.78	1484.22	297.969	234.941	441.249	481.359	2672.17	363.879	7.34356	9.753e-08	1.14174e-23	1879.15	1873.36	797.301	1958.03	321.042	506.859	326.231	360.906	1626.96	378.759	4.29549	1.89265e-05	7.09093e-13
1B:111487273-111491745	Traes_1BS_8A9B3CE82.1	ent-copalyl diphosphate synthase chloroplastic	copalyl diphosphate synthase, partial [Triticum aestivum]	0	14.9779	27.3251	28.2351	39.2798	84.7259	103.566	88.8522	99.8434	27.4545	94.2469	0.291304	9.98307e-08	2.03717e-12	28.671	26.9271	55.0688	62.0347	86.7964	86.81	75.6109	116.9	43.1754	91.5293	0.471711	0.00256281	1.53513e-05
4A:117034557-117038276	Traes_4AL_9D0E18A90.1	gdp-l-galactose phosphorylase 2-like	hypothetical protein F775_32461 [Aegilops tauschii]	0	8914.57	7792.87	6559.3	8372.21	3092.02	3419.59	3432.1	3239.64	7909.74	3295.84	2.39992	1.00645e-07	0.000596412	6718.57	6094.17	6386.79	6186	2744.02	2983.28	2784.01	2713.75	6346.38	2806.26	2.26151	5.17393e-07	0.0010076
6B:200715357-200715989	KukriC20561_1	disease resistance rpp13-like protein 1	Putative disease resistance RPP13-like protein 1 [Aegilops tauschii]	5.47438e-34	1.36163	1.3012	0.973623	4.20855	22.8474	20.1378	41.1631	40.5868	1.96125	31.1838	0.0628932	1.04615e-07	1.05182e-19	7.16775	1.92336	3.59145	0.873729	20.9148	13.0682	41.6285	45.4611	3.38907	30.2681	0.111968	0.000973253	1.78735e-14
2B:160336830-160340695	Traes_2BS_0BFE3EA8E.1	cysteine-rich receptor-like protein kinase 10-like	PREDICTED: cysteine-rich receptor-like protein kinase 10 isoform X1 [Brachypodium distachyon]	0	95.3138	92.385	96.3886	58.9197	278.929	232.064	202.804	241.085	85.7518	238.721	0.359214	1.07576e-07	6.64332e-11	65.7044	121.172	65.8432	82.1305	168.364	159.618	162.266	175.35	83.7125	166.4	0.503081	0.0012411	3.47615e-05
IWGSC_CSS_7BL_scaff_6644934:0-301	td-k41_contig_82038	hypothetical protein F775_30971	hypothetical protein F775_30971 [Aegilops tauschii]	3.28502e-21	29.9558	26.0239	29.2087	32.2656	3.80791	8.63049	2.50995	3.24694	29.3635	4.54882	6.45519	1.12959e-07	8.9922e-08	84.8184	27.8888	102.955	46.3076	4.18296	2.80032	1.69912	2.78333	65.4924	2.86643	22.848	2.65566e-05	1.23055e-22
7B:134763224-134765276	Traes_7BS_CB15DB953.1	e3 ubiquitin-protein ligase upl5-like	E3 ubiquitin-protein ligase UPL5 [Aegilops tauschii]	4.44074e-139	58.5499	70.2647	78.8634	89.7824	224.666	174.528	200.796	220.792	74.3651	205.196	0.362411	1.18329e-07	6.00103e-11	28.671	111.555	41.9002	34.0754	243.657	209.091	273.558	255.139	54.0504	245.361	0.220289	4.65822e-16	2.30803e-17
5B:106240557-106241497	td-k63_contig_44091;td-k41_contig_43752	hypothetical protein TRIUR3_17864	hypothetical protein TRIUR3_17864 [Triticum urartu]	2.87754e-22	87.1441	161.348	204.461	141.688	396.022	390.29	386.03	389.633	148.66	390.494	0.380698	1.20512e-07	1.4041e-10	107.516	92.3214	74.2232	57.6661	360.78	438.717	294.797	345.134	82.9318	359.857	0.230457	1.81866e-17	3.57183e-18
IWGSC_CSS_6BS_scaff_3043365:2-1651	Traes_6BS_4EA352A7A.1	gata transcription factor 22-like	predicted protein [Hordeum vulgare subsp. vulgare]	3.5058e-135	43.572	65.0599	19.4725	46.2941	322.72	197.542	236.437	168.841	43.5996	231.385	0.188429	1.21214e-07	1.46869e-22	19.114	23.0804	25.1401	13.9797	354.506	386.445	151.222	163.289	20.3285	263.865	0.0770413	1.29513e-05	1.24058e-38
IWGSC_CSS_2BS_scaff_5210395:832-2743	Traes_2BS_33A33F756.1	hydroquinone glucosyltransferase	unnamed protein product [Triticum aestivum]	2.94866e-173	581.414	217.3	297.929	465.746	11.4237	22.0557	24.0955	14.6112	390.597	18.0465	21.6439	1.35721e-07	2.04971e-42	852.963	453.914	920.607	313.669	42.8753	70.9415	36.5311	38.9667	635.288	47.3287	13.4229	1.16008e-05	7.1958e-34
1B:44711585-44722197	Traes_1BL_C4B45693E.2	tubulin-folding cofactor d	gi|721660086|ref|XP_010234910.1| PREDICTED: tubulin-folding cofactor D isoform X2 [Brachypodium distachyon]	0	111.653	100.192	102.23	61.7254	293.209	203.296	247.983	262.191	93.9503	251.67	0.373308	1.3909e-07	1.92808e-10	66.899	157.716	79.0118	110.964	291.761	294.967	293.098	282.045	103.648	290.468	0.35683	2.92694e-08	9.11808e-10
7A:50512518-50513822	Traes_7AS_C17BE3B9D.1	pyrophosphate--fructose 6-phosphate 1-phosphotransferase subunit alpha	Pyrophosphate--fructose 6-phosphate 1-phosphotransferase subunit alpha [Aegilops tauschii]	5.19913e-49	87.1441	78.0718	74.9689	67.3368	23.7994	25.8915	19.0756	21.1051	76.8804	22.4679	3.42179	1.46995e-07	7.78453e-06	62.1205	55.7775	84.9975	68.1508	33.4637	23.336	27.1859	24.1222	67.7616	27.027	2.50719	0.000184198	0.0021586
1B:241938835-241942942	Traes_1BL_C81B12EC9.2	glucan endo- -beta-glucosidase gvi-like	gi|326514066|dbj|BAJ92183.1| predicted protein [Hordeum vulgare subsp. vulgare]	2.08519e-133	879.61	844.477	676.668	565.349	279.881	300.149	256.015	325.506	741.526	290.388	2.55357	1.48693e-07	0.000145848	915.083	1247.3	901.453	1212.74	359.734	330.438	311.789	321.011	1069.14	330.743	3.23255	9.15937e-14	4.07516e-08
2A:7039670-7043193	Traes_2AS_C1EA81EC4.2	isco large subunit-binding protein subunit chloroplastic	gi|134102|sp|P08823.1|RUBA_WHEAT RecName: Full=RuBisCO large subunit-binding protein subunit alpha, chloroplastic; AltName: Full=60 kDa chaperonin subunit alpha; AltName: Full=CPN-60 alpha; Flags: Precursor, partial [Triticum aestivum] gi|1345582|emb|CAA30699.1| unnamed protein product, partial [Triticum aestivum]	0	291.388	739.08	503.363	465.746	62.8305	47.9472	43.1711	35.7164	499.894	47.4163	10.5427	1.51436e-07	1.99107e-29	123.046	190.413	113.729	112.711	71.1103	43.8717	43.3276	49.1722	134.975	51.8705	2.60215	0.000207048	0.000160343
7B:223536755-223537515	Traes_7BL_128D5054D.1	nac domain-containing protein 21 22	NAC domain-containing protein 21/22 [Aegilops tauschii]	1.50632e-35	1.36163	6.50599	1.94725	1.40285	20.9435	35.4809	30.6214	19.4816	2.80443	26.6319	0.105303	1.51768e-07	5.30446e-14	9.557	7.69345	7.18289	14.8534	28.235	44.8052	48.4249	46.3889	9.82168	41.9635	0.234053	1.1602e-06	2.88279e-10
3B:309573882-309577822	TRAES3BF047700010CFD_t1	transcription factor bhlh041	unnamed protein product [Triticum aestivum]	0	657.665	549.105	369.977	336.684	1159.51	1086.48	961.31	1267.93	478.358	1118.81	0.42756	1.55166e-07	3.14591e-09	310.603	819.352	253.795	476.182	943.257	841.964	1063.65	1050.25	464.983	974.779	0.477014	0.00486835	3.61657e-06
7B:859092-869595	Traes_7BS_1F3B22CA6.2	probable sugar phosphate phosphate translocator at1g06470	gi|326505650|dbj|BAJ95496.1| predicted protein [Hordeum vulgare subsp. vulgare]	8.74001e-98	89.8673	59.8551	81.7843	64.5311	196.107	185.076	225.393	197.252	74.0095	200.957	0.368285	1.56336e-07	1.69368e-10	112.295	126.942	74.2232	131.059	404.701	476.988	357.665	378.534	111.13	404.472	0.274753	1.65277e-13	1.43332e-14
4B:13895492-13898606	Traes_4BS_6BF4D4096.1	phosphatase family protein	hypothetical protein F775_28925 [Aegilops tauschii]	9.8131e-150	332.237	212.095	183.041	294.599	47.5988	37.3988	56.2228	64.1271	255.493	51.3369	4.97679	1.63087e-07	1.97777e-12	502.937	379.864	396.256	406.284	57.5157	82.1428	64.5666	81.6445	421.335	71.4674	5.89549	1.25934e-24	7.36323e-17
4A:47036788-47037373	td-k41_contig_41624	-	-	-	34.0407	18.2168	110.993	8.4171	927.225	520.706	1229.37	1664.06	42.9169	1085.34	0.0395423	1.72027e-07	2.79457e-66	34.6441	58.6626	22.7458	35.8229	652.542	376.177	1344	1336.93	37.9689	927.413	0.0409406	6.4476e-06	7.69171e-60
1A:196061-196793	Traes_1AS_D99A204A0.1	lrr receptor-like serine threonine-protein kinase	gi|475594532|gb|EMT22712.1| Putative LRR receptor-like serine/threonine-protein kinase [Aegilops tauschii]	5.00552e-141	216.499	169.156	153.832	102.408	417.918	356.727	376.994	451.325	160.474	400.741	0.400442	1.73131e-07	8.7292e-10	112.295	275.041	89.7861	154.65	329.408	264.164	455.364	438.839	157.943	371.944	0.424642	0.00721338	1.9486e-07
2A:224356575-224357943	Traes_2AL_66A17401A.1	soluble starch synthase iii-1	gi|229610859|emb|CAX51361.1| soluble starch synthase, partial [Hordeum vulgare subsp. vulgare]	2.10227e-101	1621.7	1491.17	1532.48	1384.61	515.019	564.818	715.335	721.633	1507.49	629.201	2.39588	1.74028e-07	0.000682749	1462.22	1129.98	1237.85	1590.19	615.941	702.881	662.657	670.784	1355.06	663.066	2.04363	1.98539e-05	0.00760445
2A:200909363-200915031	Traes_2AL_CD28AB70E.1	copper amine oxidase 1-like	gi|474355461|gb|EMS63127.1| Primary amine oxidase [Triticum urartu]	0	1439.24	1305.1	1132.32	896.422	477.892	442.073	485.424	496.782	1193.27	475.543	2.50928	1.74294e-07	0.000197993	1125.34	1327.12	750.612	1598.92	448.622	458.32	453.665	454.611	1200.5	453.805	2.64541	0.000170286	1.24357e-05
IWGSC_CSS_7AL_scaff_4528382:1-7386	Traes_7AL_16DB61F77.1	callose synthase 3-like	Callose synthase 3 [Aegilops tauschii]	0	14.9779	28.6263	18.4988	32.2656	67.5903	79.5923	96.884	74.6797	23.5922	79.6866	0.296062	1.74666e-07	1.47131e-11	28.671	26.9271	34.7173	46.3076	99.3453	98.0113	145.275	129.889	34.1558	118.13	0.289137	3.86608e-09	8.99887e-12
IWGSC_CSS_6BL_scaff_4256215:1293-4500	td-k55_contig_1397	hippocampus abundant transcript 1	Hippocampus abundant transcript 1 protein [Aegilops tauschii]	0	175.65	156.144	128.518	169.745	50.4548	45.0703	61.2427	55.198	157.514	52.9915	2.97244	1.77702e-07	2.92173e-05	169.637	174.064	172.389	206.2	92.0251	84.0097	64.5666	71.4389	180.573	78.0101	2.31473	9.27948e-06	0.0014753
4B:7207549-7218901	Traes_4BS_5C6D94EBF.2	heat shock protein sti	gi|222625558|gb|EEE59690.1| hypothetical protein OsJ_12113 [Oryza sativa Japonica Group]	1.35768e-158	179.735	187.372	175.252	176.759	66.6384	54.6598	76.8044	55.198	179.78	63.3251	2.83899	1.82531e-07	5.53464e-05	272.375	198.106	257.387	259.497	60.6529	92.4107	98.549	97.4167	246.841	87.2573	2.82889	2.1096e-08	1.94234e-05
IWGSC_CSS_5AL_scaff_2759119:2457-6940	Traes_5AL_47A5714AB.1	disease resistance protein rga3	Putative disease resistance protein RGA3 [Aegilops tauschii]	0	35.4023	27.3251	20.4461	15.4314	79.966	87.2639	81.8243	89.2909	24.6512	84.5863	0.291433	1.86643e-07	1.23037e-11	53.7581	73.0878	38.3087	37.5703	113.986	98.0113	98.549	113.189	50.6813	105.934	0.478424	0.00103749	2.07716e-05
6B:183235008-183237404	Traes_6BL_010359A81.2	mate efflux family protein alf5-like	gi|475534596|gb|EMT08594.1| Protein TRANSPARENT TESTA 12 [Aegilops tauschii]	0	134.801	118.409	131.439	93.991	39.983	47.9472	38.1512	38.1516	119.66	41.0582	2.9144	1.89681e-07	5.1273e-05	168.442	100.015	144.855	128.438	53.3327	53.2061	45.0267	44.5334	135.438	49.0247	2.76264	7.76659e-07	0.000101581
3B:21399825-21403136	contig62697	probable receptor-like protein kinase at1g67000	receptor kinase, putative, expressed [Triticum aestivum]	1.10404e-175	47.6569	50.7467	32.1295	37.877	125.661	141.924	119.474	115.266	42.1025	125.581	0.335262	1.90333e-07	7.29957e-11	45.3958	76.9345	38.3087	48.9288	136.992	122.281	141.027	129.889	52.392	132.547	0.39527	1.01385e-05	1.10437e-07
5A:104518931-104523728	Traes_5AL_923AEF5EB.1	protein far1-related sequence 3	hypothetical protein TRIUR3_13794 [Triticum urartu]	4.2921e-46	24.5093	59.8551	94.4414	93.991	218.003	197.542	183.728	179.394	68.1992	194.667	0.350338	1.90851e-07	2.39497e-11	183.972	122.134	257.387	188.725	409.93	407.914	405.24	473.167	188.055	424.063	0.443459	2.15717e-06	9.27814e-08
1B:191292438-191293508	td-k55_contig_64442	predicted protein	predicted protein [Hordeum vulgare subsp. vulgare]	2.82288e-24	0	0	0.973623	0	17.1356	14.3842	15.0597	19.4816	0.243406	16.5153	0.0147382	1.91724e-07	2.1866e-15	0	1.92336	0	0.873729	11.5031	3.73376	12.7434	17.6278	0.699273	11.402	0.0613288	0.000806275	9.32208e-09
4B:235112759-235113401	td-k55_contig_34696	-	-	-	17.7011	1.3012	23.3669	4.20855	87.5818	69.0439	125.999	145.301	11.6445	106.981	0.108846	1.92481e-07	2.98953e-27	4.7785	10.5785	10.7743	10.4847	69.0188	59.7402	153.77	151.228	9.15402	108.439	0.084416	3.14786e-05	5.90933e-29
3B:704878450-704880025	td-k41_contig_23053;td-k61_contig_25654	shikimate o-hydroxycinnamoyltransferase-like	unnamed protein product [Triticum aestivum]	0	13.6163	10.4096	3.89449	8.4171	44.7429	48.9061	34.6373	51.9511	9.08436	45.0593	0.201609	1.94383e-07	3.55832e-13	4.7785	15.3869	4.78859	4.36864	63.7901	110.146	62.8675	77.9334	7.33066	78.6843	0.0931655	9.73402e-12	2.80955e-24
2B:269480088-269481406	td-k41_contig_12298	tpa: heavy metal transport detoxification superfamily protein	hypothetical protein F775_03446 [Aegilops tauschii]	6.58974e-113	1.36163	2.60239	5.84174	2.8057	35.2231	51.7829	33.1313	23.5403	3.15286	35.9194	0.087776	1.9862e-07	3.38906e-18	2.38925	2.88504	3.59145	6.1161	35.5552	28.9367	33.1329	31.5445	3.74546	32.2923	0.115986	3.88519e-09	2.02841e-14
IWGSC_CSS_5BL_scaff_10837186:3041-4829	Traes_5BL_CC5BEE88D.1	aquaporin pip2-7	plasma membrane intrinsic protein PIP2;7 [Hordeum vulgare] >gi|326492908|dbj|BAJ90310.1| predicted protein [Hordeum vulgare subsp. vulgare] >gi|326494258|dbj|BAJ90398.1| predicted protein [Hordeum vulgare subsp. vulgare]	0	250.539	374.745	924.941	509.235	1972.5	2486.54	1654.56	1726.56	514.865	1960.04	0.262681	1.9862e-07	1.95669e-18	1824.19	757.805	3101.81	2208.79	5686.73	4515.06	4241.85	4120.26	1973.15	4640.98	0.425158	9.89179e-05	5.88194e-09
4B:305252985-305254573	td-k21_contig_44898	-	-	-	83.0592	83.2766	58.4174	89.7824	19.9915	31.6451	19.0756	20.2934	78.6339	22.7514	3.45622	1.98891e-07	5.91151e-06	66.899	73.0878	50.2802	76.0144	20.9148	35.4708	18.6903	24.1222	66.5704	24.7995	2.68434	3.54889e-05	0.000501593
4A:120097434-120100575	Traes_4AL_A1A9045D1.2	probable proline transporter 2 isoform x2	gi|475535936|gb|EMT08824.1| hypothetical protein F775_30855 [Aegilops tauschii]	0	2513.56	1992.13	1866.43	1949.96	856.779	881.269	849.366	965.965	2080.52	888.345	2.34202	2.00029e-07	0.00105217	2082.23	2070.5	1881.92	2154.62	920.251	995.048	971.047	872.112	2047.32	939.615	2.17889	1.9443e-06	0.00199002
7B:100933325-100936890	td-k21_contig_43778_B	hypothetical protein TRIUR3_29314	hypothetical protein TRIUR3_29314 [Triticum urartu]	9.35517e-19	144.332	131.421	163.569	147.299	354.135	318.369	439.743	334.435	146.655	361.671	0.405494	2.04703e-07	1.11599e-09	1.19463	211.57	1.19715	0.873729	454.897	463.92	393.346	443.478	53.7088	438.91	0.122369	3.98508e-14	4.11795e-29
3A:1877979-1881435	Traes_3AS_4310A2281.1	flowering locus t-like	Flowering Locus T-like protein, putative [Triticum aestivum]	4.26013e-94	4.08488	3.90359	5.84174	2.8057	41.887	27.8094	29.6174	28.4107	4.15898	31.9311	0.130248	2.09327e-07	3.11873e-14	2.38925	2.88504	1.19715	6.1161	70.0646	44.8052	49.2745	60.3056	3.14689	56.1125	0.0560818	9.60703e-19	2.15643e-25
IWGSC_CSS_1AL_scaff_3975466:2040-2754	Traes_1AL_EB8A4C9F1.1	cytochrome p450 89a2-like	gi|326510781|dbj|BAJ91738.1| predicted protein [Hordeum vulgare subsp. vulgare]	3.49151e-70	25.8709	27.3251	38.9449	21.0428	125.661	91.0996	79.3143	98.22	28.2959	98.5737	0.287053	2.10889e-07	2.24088e-12	40.6173	38.4673	26.3373	77.7619	168.364	195.089	157.169	143.806	45.7959	166.107	0.275701	2.04964e-10	6.56e-13
1A:182994657-182996328	Traes_1AL_2EE300C85.1	two-component response regulator-like prr37	gi|699262619|gb|AIU41598.1| CO-like protein [Triticum aestivum]	1.38877e-56	419.381	361.733	467.339	680.383	116.141	92.0586	88.8522	94.1613	482.209	97.8033	4.93039	2.23765e-07	2.68581e-13	437.233	327.933	403.439	263.866	110.848	81.2094	91.7525	96.4889	358.118	95.0748	3.7667	1.06534e-10	3.37427e-09
6A:116404842-116408920	Traes_6AS_8CDFE1D80.1	potassium channel kat1-like	Potassium channel KAT1 [Triticum urartu]	0	750.256	929.055	715.613	754.734	297.017	238.777	365.95	379.08	787.414	320.206	2.45909	2.32251e-07	0.000475194	937.781	1385.78	942.156	1217.98	232.154	220.292	214.939	253.283	1120.92	230.167	4.87005	5.85774e-18	5.33997e-15
7A:92136697-92138004	Traes_7AL_76159C6DA.1	metal transporter nramp1	Metal transporter Nramp1 [Aegilops tauschii]	4.17204e-83	0	0	0.973623	0	19.0395	22.0557	14.5577	10.5526	0.243406	16.5514	0.0147061	2.34197e-07	3.27938e-15	0	0	0	0	110.848	62.5406	58.6197	60.3056	0	73.0786	0	1.39504e-17	2.59845e-42
5B:255375215-255377958	Traes_5BL_D5FFA0E4D.1	cinnamoyl- reductase 1	predicted protein [Hordeum vulgare subsp. vulgare] >gi|326520858|dbj|BAJ92792.1| predicted protein [Hordeum vulgare subsp. vulgare]	0	1357.54	1268.67	1255.97	1081.6	2816.9	2919.98	2722.79	2948.22	1240.94	2851.97	0.435118	2.34197e-07	4.0738e-09	1938.88	1552.15	2189.58	2567.89	3474.99	3947.52	3869.75	3844.71	2062.13	3784.24	0.544924	0.000441153	3.02821e-05
1B:293233912-293235692	Traes_1BL_EFFEA6E06.1	s-type anion channel slah2	S-type anion channel SLAH2 [Triticum urartu]	0	14.9779	11.7108	10.7098	15.4314	60.9265	67.126	50.199	46.2689	13.2075	56.1301	0.235301	2.44065e-07	8.26395e-13	15.5301	8.65513	13.1686	17.4746	64.8359	102.679	61.1683	46.3889	13.7071	68.7679	0.199324	2.19938e-05	1.17668e-14
5B:22957813-22966969	Traes_5BL_285E9627E.1	nonphototropic hypocotyl protein expressed	predicted protein [Hordeum vulgare subsp. vulgare]	0	1358.9	1154.16	921.047	855.739	2497.03	2265.98	2455.73	2440.08	1072.46	2414.71	0.444138	2.46118e-07	8.81043e-09	2317.57	2622.5	2166.84	2460.42	3838.91	4465.58	3850.21	3736.16	2391.83	3972.72	0.602065	0.0053996	0.000450082
6B:7708756-7710246	td-k41_contig_54490	-	-	-	17.7011	27.3251	36.024	15.4314	91.3898	70.9618	88.8522	92.5378	24.1204	85.9354	0.280681	2.4635e-07	3.95412e-12	13.1409	13.4635	13.1686	24.4644	75.2933	90.5438	63.717	84.4278	16.0594	78.4955	0.20459	8.6554e-11	9.97425e-15
6B:159745599-159746590	Traes_6BL_D6CCFBDDC.1	tau-tubulin kinase 1	hypothetical protein F775_01006 [Aegilops tauschii]	7.83313e-67	0	0	0	1.40285	11.4237	24.9325	15.0597	13.7995	0.350713	16.3039	0.021511	2.53086e-07	4.91917e-15	9.557	9.61681	10.7743	10.4847	51.2412	82.1428	44.1771	43.6056	10.1082	55.2917	0.182816	2.36279e-06	2.29336e-14
IWGSC_CSS_2AL_scaff_6422753:2976-5088	isotig12343__gene=isogroup01518__length=2625__numContigs=3	lrr receptor-like serine threonine-protein kinase	PREDICTED: probable LRR receptor-like serine/threonine-protein kinase At3g47570 isoform X1 [Brachypodium distachyon]	0	14.9779	20.8192	15.578	11.2228	58.0706	77.6744	59.2348	56.8215	15.6495	62.9503	0.2486	2.5398e-07	2.0759e-12	10.7516	14.4252	3.59145	6.98983	60.6529	58.8068	84.1065	80.7167	8.93953	71.0707	0.125784	1.91168e-15	3.14257e-20
2B:301698321-301701614	Traes_2BL_B11B0D977.1	probable receptor-like protein kinase at1g30570	Putative receptor-like protein kinase [Aegilops tauschii]	0	6.80813	11.7108	4.86811	4.20855	44.7429	26.8504	37.1472	45.4572	6.89889	38.5494	0.178962	2.62049e-07	3.91191e-13	1.19463	13.4635	2.3943	9.61102	40.7838	36.4042	40.7789	40.8222	6.66587	39.6973	0.167917	4.84607e-08	1.43804e-12
IWGSC_CSS_2AS_scaff_5184898:0-1039	Traes_2AS_0FC9FEDB5.1	wound-induced protein 1-like	gi|326501034|dbj|BAJ98748.1| predicted protein, partial [Hordeum vulgare subsp. vulgare]	5.86307e-86	38.1255	49.4455	54.5229	40.6827	9.51977	11.5073	11.5458	8.92909	45.6941	10.3755	4.40405	2.63248e-07	1.00562e-06	39.4226	59.6242	38.3087	39.3178	15.6861	13.0682	9.34516	8.35	44.1684	11.6124	3.80356	1.60469e-06	6.19683e-06
4B:178239759-178247197	Traes_4BS_3DEDDA9B8.1	dentin sialophospho isoform x4	predicted protein [Hordeum vulgare subsp. vulgare]	0	17771.9	15796.5	14266.5	20231.9	7896.65	7681.14	7195.52	6685.45	17016.7	7364.69	2.31058	2.66757e-07	0.00145343	23964.2	20733.8	22219.1	21705.2	8038.6	7745.7	7939.14	8130.12	22155.6	7963.39	2.78218	8.01736e-11	5.39966e-06
2B:7060471-7061806	td-k31_contig_64382	solute carrier family 40 member 1	Solute carrier family 40 member 1 [Aegilops tauschii]	2.774e-07	19.0628	26.0239	28.2351	47.6969	98.0536	92.0586	110.438	80.3618	30.2547	95.2279	0.317708	2.74477e-07	2.24821e-11	22.6979	21.157	26.3373	23.5907	76.339	82.1428	84.956	72.3667	23.4457	78.9511	0.296965	1.68691e-07	1.70999e-10
IWGSC_CSS_6BL_scaff_4388832:27-1781	Traes_6BL_462C2179A.1	tripeptidyl-peptidase 2	hypothetical protein TRIUR3_15999 [Triticum urartu]	1.44403e-68	841.485	758.598	869.445	1106.85	385.551	395.085	374.484	358.787	894.094	378.477	2.36235	2.74873e-07	0.00119223	863.714	651.058	798.498	550.449	367.055	292.167	364.461	340.495	715.93	341.044	2.09923	3.36408e-05	0.00704863
3B:187006197-187009628	td-k55_contig_3499	triacylglycerol lipase	PREDICTED: uncharacterized protein LOC100836436 [Brachypodium distachyon]	0	358.108	271.95	258.01	211.83	691.135	682.768	574.778	684.293	274.975	658.243	0.41774	2.75618e-07	1.8787e-09	415.73	541.427	457.311	598.504	925.48	1009.05	948.109	955.612	503.243	959.563	0.52445	0.000356222	2.08007e-05
4B:246235815-246245953	Traes_4BL_06F78B23C.1	aluminum activated citrate transporter	MATE1B [Triticum aestivum] >gi|428697087|gb|AFZ61902.1| MATE1B [Triticum aestivum] >gi|428697089|gb|AFZ61903.1| MATE1B [Triticum aestivum] >gi|428697093|gb|AFZ61905.1| MATE1B [Triticum aestivum] >gi|428697095|gb|AFZ61906.1| MATE1B [Triticum aestivum]	0	276.41	297.974	313.506	308.627	113.285	124.663	116.964	122.572	299.129	119.371	2.50588	2.77215e-07	0.000480117	318.965	321.202	249.007	311.921	167.318	151.217	119.788	141.022	300.274	144.837	2.07319	5.12382e-05	0.00730215
7B:136064572-136067561	Traes_7BS_D2A48E15A.1	ankyrin repeat domain-containing protein chloroplastic	predicted protein [Hordeum vulgare subsp. vulgare]	1.83004e-138	242.369	231.613	210.302	311.433	92.3417	101.648	89.3541	96.5965	248.929	94.9851	2.62072	2.77215e-07	0.000271025	334.495	232.727	312.456	250.76	111.894	106.412	116.39	115.045	282.609	112.435	2.51353	6.49623e-07	0.00029569
7B:206926214-206930681	Traes_7BL_6841948CD.1	sodium transporter	PREDICTED: probable cation transporter HKT9 [Brachypodium distachyon]	0	58.5499	78.0718	75.9426	57.5169	176.116	156.308	183.226	227.286	67.5203	185.734	0.363532	2.78262e-07	1.61395e-10	109.906	117.325	76.6175	130.186	301.173	334.172	282.054	274.622	108.508	298.005	0.364116	3.59357e-08	1.00505e-09
7B:233080450-233084241	Traes_7BL_5740C81AF.2	uncharacterized membrane protein at1g06890-like	gi|475517159|gb|EMT06063.1| hypothetical protein F775_28707 [Aegilops tauschii]	7.23888e-29	6.80813	9.10838	4.86811	5.6114	34.2712	38.3577	34.6373	43.8337	6.59901	37.775	0.174693	2.78448e-07	2.03971e-13	5.97313	5.77009	7.18289	10.4847	35.5552	36.4042	43.3276	49.1722	7.35271	41.1148	0.178834	2.59516e-08	7.84635e-13
6A:193439641-193441021	Traes_6AL_1798313E2.1	flavonol synthase	flavonol synthase [Triticum aestivum]	0	12.2546	9.10838	9.73623	12.6257	51.4067	61.3724	45.1791	42.2102	10.9312	50.0421	0.218441	2.88717e-07	5.1084e-13	25.0871	15.3869	14.3658	16.6008	47.0583	54.1396	52.6727	53.8111	17.8602	51.9204	0.343991	5.41634e-05	1.10998e-07
4A:44888389-44891408	KukriC10954_3	-	-	-	115.738	83.2766	128.518	324.058	472.18	541.803	507.009	444.831	162.898	491.456	0.33146	2.92299e-07	5.10176e-14	193.529	134.635	225.064	331.143	645.221	573.133	583.648	526.978	221.093	582.245	0.379725	2.33055e-08	1.03638e-09
3A:49961274-49962901	Traes_3AL_516137588.1	transcription factor bhlh041	unnamed protein product [Triticum aestivum]	7.48129e-85	325.429	284.962	193.751	98.1995	612.121	566.736	491.95	604.743	225.585	568.887	0.396538	2.93044e-07	6.13578e-10	162.469	418.331	107.743	193.094	493.589	377.11	645.666	649.445	220.409	541.453	0.407071	0.00913572	4.13647e-08
6A:21794268-21800344	td-k55_contig_2152;td-k45_contig_1373;td-k21_contig_1737_B	endoglucanase 11	Endoglucanase 11 [Aegilops tauschii]	0	2612.96	2042.88	1654.18	1893.85	592.129	887.023	713.327	258.132	2050.97	612.653	3.34768	2.93044e-07	2.51239e-08	2772.73	3472.63	2060.29	3314.93	976.721	949.31	870.799	848.917	2905.14	911.437	3.18743	1.06142e-09	4.14974e-08
3A:159628793-159630989	Traes_3AL_361D40689.2	serine threonine-protein kinase nek4-like	gi|474398701|gb|EMS65881.1| Serine/threonine-protein kinase Nek5 [Triticum urartu]	1.97422e-154	96.6755	109.301	122.676	157.119	38.0791	49.8651	43.1711	33.2811	121.443	41.0991	2.95488	2.97411e-07	5.0903e-05	168.442	114.44	131.686	96.9839	51.2412	42.0049	50.1241	51.9556	127.888	48.8314	2.61897	9.66339e-06	0.000347231
IWGSC_CSS_2AL_scaff_6429007:0-738	Traes_2AL_68206F378.2	disease resistance protein rga4	gi|474379869|gb|EMS64511.1| hypothetical protein TRIUR3_25409 [Triticum urartu]	7.67621e-48	185.181	266.745	194.725	281.973	71.3982	89.1817	82.8283	87.6674	232.156	82.7689	2.80487	3.013e-07	5.43898e-05	260.428	330.818	280.133	323.28	103.528	104.545	86.6551	88.1389	298.665	95.7169	3.12029	6.18976e-11	5.77231e-07
IWGSC_CSS_4AS_scaff_5942492:2318-12414	Traes_4AS_60CCDC3C2.2	nogo-b receptor	gi|475474249|gb|EMT02523.1| Nogo-B receptor [Aegilops tauschii]	5.36153e-143	1987.97	1832.09	1463.35	1515.08	728.262	719.208	712.825	752.479	1699.62	728.193	2.33403	3.05811e-07	0.00106061	1772.82	1891.63	1134.9	2165.1	759.207	1022.12	764.604	790.467	1741.11	834.099	2.08742	0.000542883	0.0034713
IWGSC_CSS_2AL_scaff_6365744:1066-2080	td-k51_contig_7	chitinase	predicted protein [Hordeum vulgare subsp. vulgare]	4.28797e-136	117.1	68.9635	282.351	22.4456	671.143	1300.33	988.417	750.855	122.715	927.686	0.132281	3.1818e-07	4.63584e-33	95.57	125.98	191.544	44.5602	414.113	300.568	404.391	369.256	114.414	372.082	0.307496	1.73036e-10	1.8607e-13
6A:193103489-193107509	Traes_6AL_E8CD2C02B.1	aba responsive element binding factor 1	bZIP transcription factor [Aegilops tauschii] >gi|674280270|gb|AIL23160.1| bZIP transcription factor [Triticum aestivum]	8.36481e-60	231.476	184.77	272.614	172.551	483.604	636.738	554.196	439.961	215.353	528.625	0.407383	3.1818e-07	1.39158e-09	321.354	297.16	341.187	275.225	718.423	831.696	641.418	663.361	308.731	713.725	0.432564	5.71395e-07	3.9056e-08
6B:157025909-157026583	td-k55_contig_20832_B	dna binding protein	Transcription factor bHLH135 [Aegilops tauschii]	1.38691e-27	0	1.3012	0	1.40285	25.7034	81.5102	58.2308	37.3398	0.676012	50.696	0.0133346	3.19036e-07	3.19225e-33	1.19463	0	0	0	70.0646	59.7402	61.1683	56.5945	0.298656	61.8919	0.00482545	1.51936e-30	1.56199e-38
5A:129739384-129739891	KukriC29037_1_B	regulatory expressed	hypothetical protein TRIUR3_09735 [Triticum urartu]	1.28434e-22	14.9779	13.012	20.4461	4.20855	72.3502	44.1114	61.2427	82.797	13.1611	65.1253	0.202089	3.2041e-07	4.32868e-15	1.19463	29.8121	2.3943	23.5907	37.6466	42.0049	49.2745	47.3167	14.2479	44.0607	0.323371	0.00388191	5.84981e-07
2B:344023218-344023598	isotig25202__gene=isogroup09654__length=571__numContigs=1_B	-	-	-	61.2732	65.0599	47.7075	72.9482	16.1836	17.261	15.0597	16.2347	61.7472	16.1847	3.81515	3.36091e-07	3.22832e-06	64.5098	82.7046	76.6175	79.5093	13.5946	15.8685	12.7434	6.49445	75.8353	12.1752	6.22865	4.70839e-14	2.35265e-12
IWGSC_CSS_1BL_scaff_3849175:459-704	Traes_1BL_EF514E313.1	cytochrome p450 94a1	Cytochrome P450 94A1 [Aegilops tauschii]	3.97545e-51	0	5.20479	0	0	20.9435	15.3431	21.0836	22.7286	1.3012	20.0247	0.0649797	3.47878e-07	1.40433e-13	2.38925	2.88504	1.19715	4.36864	25.0978	27.0698	29.7346	28.7611	2.71002	27.6658	0.0979556	7.98043e-09	2.50903e-14
IWGSC_CSS_7BS_scaff_3038058:0-1149	Traes_7BS_8A4A052DF.1	protochlorophyllide-dependent translocon component chloroplastic-like	predicted protein [Hordeum vulgare subsp. vulgare]	3.21995e-177	175.65	180.866	193.751	12.6257	1549.82	1167.03	1857.36	2914.94	140.723	1872.29	0.075161	3.52192e-07	3.5001e-50	101.543	323.125	52.6745	586.272	2002.59	3343.59	2632.79	2530.98	265.904	2627.49	0.101201	4.72367e-19	4.92644e-38
4A:95071563-95076845	Traes_4AS_2645789F1.2	alpha-l-arabinofuranosidase 1-like	gi|473961366|gb|EMS51122.1| Alpha-L-arabinofuranosidase 1 [Triticum urartu]	0	1150.57	1108.62	893.786	660.743	2098.16	2016.66	2328.73	2098.34	953.431	2135.47	0.446473	3.54047e-07	1.387e-08	1112.2	1716.6	1139.69	1541.26	1950.3	2390.54	2624.29	2507.78	1377.44	2368.23	0.58163	0.00319757	0.000273669
1A:124043416-124046828	Traes_1AS_50BA2B621.2	spry-domain family protein	gi|475577699|gb|EMT17890.1| hypothetical protein F775_42624 [Aegilops tauschii]	4.44156e-09	61.2732	45.5419	43.813	40.6827	123.757	137.129	141.561	141.242	47.8277	135.922	0.351875	3.57003e-07	1.75835e-10	1.19463	1.92336	74.2232	70.772	128.626	140.95	143.576	154.939	37.0283	142.023	0.260721	5.8977e-06	5.03108e-14
IWGSC_CSS_7BS_scaff_362057:0-373	Traes_7BS_E9AB12665.1	fructose-bisphosphate aldolase	Fructose-bisphosphate aldolase [Triticum urartu]	5.16332e-19	104.845	119.71	128.518	86.9767	287.497	241.654	265.552	342.552	110.013	284.314	0.386941	3.59695e-07	4.25339e-10	91.9862	113.478	80.2089	158.145	254.115	308.036	288.001	292.25	110.955	285.6	0.388496	4.81296e-07	1.06173e-08
4A:97979541-97987719	Traes_4AS_1F3163292.1	phytochrome partial	putative phytochrome B [Triticum aestivum]	0	488.824	476.238	401.133	395.604	185.635	212.885	162.143	174.523	440.45	183.797	2.3964	3.59695e-07	0.000790926	479.045	457.76	503.999	470.94	227.971	210.958	198.797	205.039	477.936	210.691	2.26842	2.42136e-06	0.00136221
4A:20773972-20779289	Traes_4AS_53C6E4470.2	abc transporter c family member 3	gi|194239063|emb|CAP72293.1| ABC_transporter, partial [Triticum aestivum]	4.25017e-144	1387.5	1713.68	1270.58	1136.31	3057.75	3140.54	3115.85	3046.44	1377.02	3090.15	0.445615	3.62702e-07	1.13647e-08	1474.17	1694.48	1332.43	2091.71	2849.64	3627.35	3060.12	3088.57	1648.2	3156.42	0.522172	0.000228288	1.61513e-05
IWGSC_CSS_7AS_scaff_4206122:918-2408	td-k25_contig_32768	hypothetical protein F775_16899	hypothetical protein F775_16899 [Aegilops tauschii]	0	630.433	435.901	417.684	440.495	169.452	203.296	178.206	169.653	481.128	180.152	2.67068	3.75347e-07	7.19607e-05	528.024	448.144	457.311	372.208	189.279	180.154	179.257	196.689	451.422	186.345	2.42251	5.19105e-07	0.000404212
4A:28995116-28997773	Traes_4AS_1843B1EFB.1	alpha- expressed	Peroxidasin-like protein [Triticum urartu]	1.52849e-124	119.823	91.0838	77.8898	71.5454	17.1356	10.5484	28.1114	30.8459	90.0855	21.6603	4.15901	3.79141e-07	5.73864e-08	113.489	120.21	96.969	66.4034	14.6404	12.1347	21.239	20.4111	99.268	17.1063	5.80301	9.88407e-12	1.33986e-12
5A:72405542-72406591	contig03655	protein transparent testa 12-like	Protein TRANSPARENT TESTA 12 [Aegilops tauschii]	2.88848e-52	46.2953	40.3371	39.9185	58.9197	17.1356	15.3431	7.52984	4.87041	46.3677	11.2197	4.13269	3.79782e-07	3.07434e-06	50.1743	46.1607	56.266	48.9288	5.2287	13.0682	5.09736	4.63889	50.3824	7.00828	7.18899	7.49281e-12	1.75955e-11
IWGSC_CSS_1BL_scaff_3899770:2-1287	Traes_1BL_33E84DB5D.1	alpha-galactosidase precursor	alpha-galactosidase [Hordeum vulgare subsp. vulgare]	7.72827e-100	115.738	169.156	125.597	54.7112	282.737	308.78	277.098	326.318	116.301	298.733	0.389313	3.79787e-07	1.07996e-09	47.785	194.26	65.8432	160.766	295.944	266.964	382.302	348.845	117.163	323.514	0.362159	0.000108731	2.58855e-09
4B:97138192-97142589	Traes_4BS_D94FACCE2.1	glutamate decarboxylase 1-like	Glutamate decarboxylase 1 [Aegilops tauschii]	0	258.709	348.721	391.396	322.656	1035.75	1035.66	781.096	1366.15	330.37	1054.66	0.313247	3.96763e-07	6.8443e-15	321.354	281.773	569.843	556.565	965.218	632.873	1470.59	1297.96	432.384	1091.66	0.396079	0.00789455	1.55483e-09
6B:200876272-200876812	isotig28733__gene=isogroup13185__length=466__numContigs=1	predicted protein	predicted protein [Hordeum vulgare subsp. vulgare]	1.42804e-12	863.271	701.345	689.325	1042.32	293.209	383.577	283.122	299.53	824.065	314.86	2.61724	3.98683e-07	0.000116282	872.077	699.142	945.747	809.073	332.545	336.039	308.39	309.878	831.51	321.713	2.58463	1.33405e-08	6.81834e-05
3B:685109669-685110422	td-k45_contig_52564	probable inactive purple acid phosphatase 1 isoform x2	putative inactive purple acid phosphatase 1 [Triticum urartu]	1.56008e-16	24.5093	26.0239	6.81536	28.057	66.6384	80.5513	68.2706	72.2444	21.3514	71.9262	0.296852	4.00265e-07	4.08343e-11	51.3689	37.5056	45.4916	58.5398	115.031	157.752	107.045	115.045	48.2265	123.718	0.38981	7.36599e-06	4.62884e-08
IWGSC_CSS_5BL_scaff_10789933:1664-1996	Traes_5BL_36992DC0F.1	pheophorbide a chloroplastic	Pheophorbide a oxygenase, chloroplastic [Aegilops tauschii]	1.91817e-49	12.2546	13.012	16.5516	7.01425	99.9575	86.3049	138.549	193.193	12.2081	129.501	0.0942703	4.06551e-07	3.40309e-31	27.4764	21.157	20.3515	66.4034	139.083	268.831	159.717	191.122	33.8471	189.689	0.178435	8.42705e-07	1.61881e-20
IWGSC_CSS_3AL_scaff_4239888:0-1138	Traes_3AL_30A7609B9.1	hypothetical protein TRIUR3_17715	hypothetical protein TRIUR3_17715 [Triticum urartu]	4.00997e-68	13.6163	24.7227	21.4197	19.6399	78.0621	72.8797	73.7925	63.3154	19.8497	72.0124	0.275642	4.08757e-07	7.6796e-12	16.7248	12.5019	17.9572	12.2322	33.4637	44.8052	24.6372	36.1834	14.854	34.7724	0.427179	0.00695273	6.00195e-05
6A:30107781-30114035	Traes_6AS_B24E1F1F5.2	u-box domain-containing protein 35-like	gi|326532604|dbj|BAK05231.1| predicted protein, partial [Hordeum vulgare subsp. vulgare]	0	62.6348	81.9754	120.729	86.9767	19.9915	29.7272	12.0477	26.7873	88.079	22.1384	3.97856	4.2267e-07	1.21342e-07	78.8453	57.7009	83.8004	77.7619	31.3722	27.0698	28.885	24.1222	74.5271	27.8623	2.67483	3.58151e-05	0.000607941
7A:166016463-166017447	Traes_7AL_B0111675A.1	nodulin family expressed	putative transporter MCH1 [Triticum urartu]	6.25499e-100	0	5.20479	4.86811	4.20855	29.5113	34.522	22.5895	30.8459	3.57036	29.3672	0.121577	4.48448e-07	6.74982e-14	3.58388	3.84673	2.3943	4.36864	26.1435	17.7354	19.5399	15.7722	3.54839	19.7977	0.179232	9.68398e-05	4.24631e-08
6A:34459722-34460595	Traes_6AS_288F6367B.1	ribosomal rna small subunit methyltransferase h	Ribosomal RNA small subunit methyltransferase H [Triticum urartu]	1.34719e-80	167.48	149.638	116.835	186.579	60.9265	61.3724	53.2109	45.4572	155.133	55.2417	2.80825	4.53205e-07	0.000100665	152.912	150.984	181.967	136.302	66.9273	58.8068	48.4249	55.6667	155.541	57.4564	2.70711	4.87277e-07	9.86171e-05
7B:209281315-209283708	Traes_7BL_7199520DE.2	cell number regulator 13-like	gi|473930437|gb|EMS49964.1| hypothetical protein TRIUR3_26988 [Triticum urartu]	2.06609e-40	1275.84	2132.66	2127.37	1384.61	4809.39	3748.51	3721.75	5150.46	1730.12	4357.53	0.397042	4.55777e-07	1.33308e-10	784.869	1554.08	945.747	1965.02	3188.46	2152.52	4669.18	4535.91	1312.43	3636.52	0.360902	0.0051938	1.83542e-10
2B:2041482-2045830	td-k31_contig_11111	disease resistance protein rga4	Putative disease resistance protein RGA4 [Aegilops tauschii]	4.43214e-153	59.9115	52.0479	61.3382	49.0998	144.7	153.431	170.676	146.924	55.5994	153.933	0.361192	4.56182e-07	2.44584e-10	50.1743	73.0878	65.8432	101.353	193.462	167.086	199.647	204.111	72.6144	191.076	0.380028	1.03632e-06	1.13587e-08
2B:2927379-2933175	Traes_2BS_B622FB073.2	disease resistance protein rga4	gi|473970852|gb|EMS51437.1| Disease resistance protein RGA2 [Triticum urartu]	0	132.078	187.372	157.727	113.631	340.808	367.275	382.014	360.411	147.702	362.627	0.407311	4.56182e-07	2.26025e-09	143.355	219.263	155.629	270.856	436.073	373.376	473.205	472.239	197.276	438.724	0.449659	1.56588e-05	6.12608e-07
IWGSC_CSS_5AL_scaff_1404752:2-1485	Traes_5AL_85F3BE385.2	transcription factor pif5	gi|474105330|gb|EMS55398.1| Transcription factor PIF5 [Triticum urartu]	4.55841e-121	232.838	309.685	199.593	291.793	616.881	700.988	591.344	480.547	258.477	597.44	0.432641	4.57182e-07	6.14944e-09	348.831	306.776	354.356	537.343	838.683	950.243	706.834	700.473	386.827	799.058	0.484103	5.14902e-05	2.16053e-06
IWGSC_CSS_6AS_scaff_4383515:117-2329	Traes_6AS_D4D522CA7.1	transmembrane protein	predicted protein [Hordeum vulgare subsp. vulgare] >gi|326530454|dbj|BAJ97653.1| predicted protein [Hordeum vulgare subsp. vulgare]	7.08595e-40	2.72325	6.50599	6.81536	7.01425	23.7994	43.1525	32.1273	42.2102	5.76471	35.3224	0.163203	4.67747e-07	1.50707e-13	8.36238	5.77009	9.57719	1.74746	36.6009	33.6039	45.8763	42.6778	6.36428	39.6897	0.160351	2.02908e-09	4.97891e-14
5B:206283220-206284470	td-k21_contig_62917	-	-	-	61.2732	55.9515	42.8394	64.5311	8.56779	18.2199	16.0637	12.176	56.1488	13.7569	4.08151	4.91656e-07	1.42794e-06	60.9259	43.2757	63.4489	35.8229	30.3265	21.4691	16.1416	10.2056	50.8683	19.5357	2.60386	0.00137735	0.00285781
IWGSC_CSS_2BS_scaff_5192002:2473-13306	Traes_2BS_6CCF2E4BF.2	dna repair protein rad16	gi|475626918|gb|EMT33517.1| hypothetical protein F775_52308 [Aegilops tauschii]	0	69.4429	62.4575	80.8107	33.6684	182.78	168.774	172.684	166.406	61.5949	172.661	0.356739	4.95973e-07	1.74425e-10	93.1808	126.942	90.9833	70.772	183.004	210.024	182.655	198.545	95.4695	193.557	0.493237	0.00032759	1.09361e-05
IWGSC_CSS_2AS_scaff_3186341:0-2759	Traes_2AS_2CE490F3F.1	d-alanine--d-alanine ligase	gi|721608653|ref|XP_003559752.2| PREDICTED: uncharacterized protein LOC100840063 [Brachypodium distachyon]	7.98641e-151	254.624	266.745	206.408	276.362	104.717	93.9765	104.916	80.3618	251.035	95.9929	2.61514	5.05556e-07	0.000231621	462.32	501.998	580.617	787.23	120.26	98.0113	107.894	94.6334	583.041	105.2	5.54223	2.60783e-12	1.26312e-16
2B:337576906-337585750	Traes_2BL_F22336B90.2	tpa: protochlorophyllide reductase-like protein	gi|10720235|sp|Q41578.1|PORA_WHEAT RecName: Full=Protochlorophyllide reductase A, chloroplastic; Short=PCR A; AltName: Full=NADPH-protochlorophyllide oxidoreductase A; Short=POR A; Flags: Precursor [Triticum aestivum] gi|510677|emb|CAA54042.1| protochlorophyilide reductase [Triticum aestivum]	0	74.8894	58.5539	107.098	88.3796	4752.27	9310.38	5409.94	2002.55	82.2303	5368.79	0.0153164	5.14102e-07	5.51438e-100	895.969	218.302	848.778	164.261	17300.7	20823.2	12608.3	11738.3	531.827	15617.6	0.034053	4.59206e-25	4.24805e-75
IWGSC_CSS_2BL_scaff_8051745:1988-7766	Traes_2BL_4C9953296.1	g-type lectin s-receptor-like serine threonine-protein kinase sd2-5	PREDICTED: G-type lectin S-receptor-like serine/threonine-protein kinase SD2-5 [Brachypodium distachyon]	6.33399e-51	35.4023	20.8192	39.9185	19.6399	84.7259	88.2228	87.8482	120.137	28.945	95.2334	0.303937	5.54126e-07	1.28417e-11	28.671	47.1224	28.7316	28.8331	116.077	79.3425	146.124	131.745	33.3395	118.322	0.281769	1.59187e-07	5.39973e-12
2B:301312520-301313074	td-k41_contig_34844_B	-	-	-	160.672	152.24	116.835	120.645	45.6949	48.9061	50.199	47.8924	137.598	48.1731	2.85632	5.62375e-07	6.84156e-05	158.885	145.214	142.461	126.691	65.8816	66.2743	52.6727	62.1611	143.313	61.7475	2.32095	3.65395e-05	0.00219686
4A:177030890-177033982	Traes_4AL_E0A548679.1	probable acyl-activating enzyme chloroplastic	Long-chain-fatty-acid--CoA ligase FadD15 [Triticum urartu]	6.01634e-147	42.2104	28.6263	42.8394	36.4741	99.9575	122.745	122.485	103.902	37.5376	112.272	0.334343	5.66061e-07	9.55275e-11	78.8453	44.2373	50.2802	76.8881	99.3453	118.547	128.284	124.322	62.5627	117.625	0.531885	0.00433962	0.000117467
4B:224523261-224526204	td-k35_contig_60500	retrotransposon ty3-gypsy subclass	Aspartic proteinase nepenthesin-1 [Triticum urartu]	2.64225e-42	98.0371	54.6503	38.9449	57.5169	1.90395	1.91789	6.52586	1.62347	62.2873	2.99279	20.8124	5.69019e-07	6.45218e-22	107.516	65.3943	23.943	58.5398	6.27444	2.80032	1.69912	2.78333	63.8484	3.3893	18.8382	6.16771e-05	6.09319e-22
4B:55541059-55542099	td-k63_contig_69522	-	-	-	5.4465	11.7108	9.73623	5.6114	46.6469	39.3167	77.3064	48.7041	8.12623	52.9935	0.153344	5.92543e-07	5.24056e-17	10.7516	11.5402	55.0688	8.73729	90.9794	135.349	79.0091	94.6334	21.5245	99.9927	0.21526	2.97242e-06	1.71022e-16
4B:314169042-314171125	td-k45_contig_77031_B	-	-	-	57.1883	41.6383	72.0481	82.7682	15.2316	10.5484	14.0557	17.0464	63.4107	14.2205	4.45909	5.97011e-07	1.58154e-07	53.7581	50.9691	32.323	41.0653	24.052	16.8019	11.0443	14.8445	44.5289	16.6857	2.66869	0.000383443	0.0018987
6A:3804712-3808643	Traes_6AS_245C65760.1	lrr receptor-like serine threonine-protein kinase	PREDICTED: probably inactive receptor-like protein kinase At5g41680 [Brachypodium distachyon]	1.05984e-62	283.218	412.48	271.641	161.328	781.573	669.343	592.348	823.1	282.167	716.591	0.393763	5.98282e-07	2.95177e-10	139.771	339.474	95.7719	273.477	524.961	438.717	668.604	662.434	212.123	573.679	0.36976	0.000170286	1.93474e-09
1A:123790881-123791706	Traes_1AS_DD43CEBFC.1	gdsl esterase lipase	gi|326502264|dbj|BAJ95195.1| predicted protein [Hordeum vulgare subsp. vulgare]	5.14537e-89	42.2104	33.8311	43.813	44.8912	11.4237	9.58943	6.02387	11.3643	41.1864	9.60033	4.29011	6.06197e-07	3.55269e-06	33.4495	31.7355	31.1259	26.2119	10.4574	8.40097	8.4956	12.9889	30.6307	10.0857	3.03704	0.00088384	0.00127003
3B:17589977-17592770	td-k45_contig_3348	hga- expressed	glycosyltransferase, HGA-like, expressed [Triticum aestivum]	0	106.207	153.541	140.202	116.437	324.624	327	263.545	388.821	129.097	325.997	0.396005	6.07855e-07	7.79161e-10	106.322	143.291	132.883	169.503	359.734	309.902	395.895	376.678	138	360.553	0.382745	8.83526e-08	3.23498e-09
IWGSC_CSS_6BL_scaff_1173260:0-1011	Traes_6BL_2CBC14F91.1	rna recognition motif-containing protein	Putative RNA-binding protein 3 [Triticum urartu]	8.20926e-49	38.1255	71.5658	84.7052	50.5026	271.313	160.144	317.257	296.283	61.2248	261.249	0.234354	6.2229e-07	9.80492e-19	87.2077	125.98	86.1947	193.094	324.179	560.065	399.293	428.634	123.119	428.043	0.287633	5.36202e-07	1.18398e-13
2B:167324879-167328351	Traes_2BL_D11F64BB4.1	70 kda peptidyl-prolyl isomerase-like	70 kDa peptidyl-prolyl isomerase [Aegilops tauschii]	0	654.942	1780.04	1646.4	311.433	3777.44	3003.41	3430.09	3811.91	1098.2	3505.71	0.313261	6.26525e-07	2.09272e-14	222.2	553.928	283.724	497.152	2039.19	1792.21	2162.13	2207.18	389.251	2050.18	0.189862	9.02047e-25	3.77395e-23
3B:89016264-89019676	CL3616Contig2	pyruvate decarboxylase	predicted protein [Hordeum vulgare subsp. vulgare]	0	178.373	183.469	190.83	155.716	434.101	393.167	402.094	482.171	177.097	427.883	0.413891	6.30546e-07	2.06029e-09	169.637	226.957	164.009	184.357	443.394	306.169	429.028	462.961	186.24	410.388	0.453814	1.20402e-05	5.72581e-07
3B:637125025-637131863	KukriC25_4	rna-binding protein 24-b-like isoform x1	unnamed protein product [Triticum aestivum]	1.67528e-170	197.436	209.493	262.878	312.836	62.8305	107.402	91.3621	60.8802	245.661	80.6186	3.0472	6.35452e-07	5.48236e-06	487.407	291.389	324.427	293.573	121.306	119.48	106.195	97.4167	349.199	111.1	3.14312	5.09359e-06	7.86394e-07
IWGSC_CSS_5AL_scaff_2766663:2777-3471	Traes_5AL_6FD9AE7EB.1	flowering-promoting factor 1-like protein 5	hypothetical protein F775_27105 [Aegilops tauschii]	7.14245e-36	73.5278	63.7587	42.8394	106.617	6.66384	8.63049	6.52586	4.05868	71.6856	6.46972	11.0802	6.39279e-07	1.22807e-17	130.214	101.938	113.729	95.2364	6.27444	9.33441	5.94692	6.49445	110.279	7.01256	15.726	5.3275e-29	1.02174e-25
IWGSC_CSS_5AS_scaff_1532289:550-4450	Traes_5AS_DBAC781F4.1	unc93-like protein 3	PREDICTED: UNC93-like protein 3 isoform X2 [Brachypodium distachyon]	0	147.056	92.385	98.3359	109.422	267.505	269.463	278.604	279.237	111.8	273.702	0.408472	6.41015e-07	2.34355e-09	229.368	198.106	259.781	222.801	350.323	485.389	341.523	362.761	227.514	384.999	0.590947	0.00553943	0.000310251
7A:90601751-90602110	Traes_7AL_9224302A9.1	PREDICTED: uncharacterized protein LOC101779685	PREDICTED: uncharacterized protein LOC101779685 [Setaria italica]	1.07091e-14	9.53138	5.20479	9.73623	5.6114	38.0791	50.824	33.6333	39.775	7.52095	40.5778	0.185346	6.60675e-07	4.69985e-13	15.5301	7.69345	17.9572	8.73729	38.6924	34.5373	32.2833	30.6167	12.4795	34.0324	0.366695	0.00108979	2.8987e-06
IWGSC_CSS_2AS_scaff_5268246:0-4864	Traes_2AS_6752A8168.6	cytochrome c oxidase subunit mitochondrial	gi|474369354|gb|EMS63715.1| hypothetical protein TRIUR3_10835 [Triticum urartu]	2.63533e-170	513.333	502.262	467.339	542.903	982.44	1224.57	1231.88	1062.56	506.459	1125.36	0.450041	6.60675e-07	1.44138e-08	757.393	610.668	603.363	701.604	1301.95	1542.04	1298.13	1232.09	668.257	1343.55	0.497381	3.8249e-05	2.88003e-06
2A:130371417-130379485	Traes_2AS_98475661C.2	mate efflux family protein alf5-like	gi|326519142|dbj|BAJ96570.1| predicted protein [Hordeum vulgare subsp. vulgare]	0	859.186	664.912	699.061	1223.29	178.972	184.117	168.668	150.983	861.611	170.685	5.04796	6.69318e-07	2.59042e-14	1010.65	577.97	980.465	692.867	189.279	252.029	204.744	174.422	815.489	205.119	3.97569	8.59456e-08	1.76018e-10
2B:309477347-309481053	Traes_2BL_FE3AD6919.2	lrr receptor-like serine threonine-protein kinase	gi|475624975|gb|EMT32810.1| Putative LRR receptor-like serine/threonine-protein kinase [Aegilops tauschii]	0	736.64	1107.32	935.651	488.192	2001.05	1830.62	1680.66	2035.02	816.95	1886.84	0.432973	6.78381e-07	6.48674e-09	378.696	900.134	305.273	551.323	1192.14	1183.6	1504.57	1433.42	533.856	1328.43	0.401869	1.34602e-05	1.3096e-08
IWGSC_CSS_4BS_scaff_2731296:72-1133	Traes_4BS_BA655294C.1	ferritin partial	ferritin 2A, partial [Triticum aestivum]	4.94082e-47	57.1883	67.6623	58.4174	43.4884	115.189	185.076	162.143	156.665	56.6891	154.768	0.366284	7.15444e-07	6.14648e-10	34.6441	65.3943	29.9287	53.2975	119.214	174.554	133.381	140.095	45.8162	141.811	0.323079	4.97383e-08	2.94416e-10
7A:120521969-120524909	td-k31_contig_30052;td-k35_contig_48061	cysteine-rich receptor-like protein kinase 26	hypothetical protein TRIUR3_09831 [Triticum urartu]	5.8505e-18	78.9743	115.807	80.8107	57.5169	217.051	174.528	216.859	245.144	83.2771	213.395	0.390248	7.4412e-07	1.43071e-09	65.7044	77.8962	51.4774	85.6254	226.926	232.427	208.992	232.872	70.1758	225.304	0.311472	6.97309e-10	9.77281e-12
5B:158578313-158582901	Traes_5BL_C43CADB04.1	anthranilate n-benzoyltransferase protein 1	predicted protein [Hordeum vulgare subsp. vulgare] >gi|326531672|dbj|BAJ97840.1| predicted protein [Hordeum vulgare subsp. vulgare]	0	916.374	839.272	645.512	801.028	2140.04	2299.55	1739.9	1482.23	800.547	1915.43	0.417946	7.65999e-07	1.08953e-09	1169.54	1253.07	1458.13	1293.12	3710.28	3809.37	3313.29	3208.26	1293.46	3510.3	0.368477	3.50625e-10	9.03865e-11
5B:245369464-245373099	Traes_5BL_FC28B66D8.2	probable inorganic phosphate transporter 1-8	gi|730129911|gb|AIZ11187.1| phosphate transporter protein [Triticum aestivum] gi|730129913|gb|AIZ11188.1| phosphate transporter protein [Triticum aestivum]	0	2246.68	2349.96	2128.34	904.839	5813.72	5413.24	3972.75	6105.06	1907.46	5326.19	0.358128	7.6891e-07	3.48373e-12	1377.4	3993.86	2268.6	1499.32	6337.18	4031.53	8354.58	7812.82	2284.8	6634.03	0.344405	0.00121035	1.50408e-11
2A:245031038-245039982	Traes_2AL_06B32DF4B.2	meiotic recombination 11	gi|70907744|emb|CAJ15650.1| meiotic recombination 11 [Triticum turgidum]	0	115.738	111.903	106.125	95.3938	34.2712	33.563	36.6452	41.3985	107.29	36.4695	2.94191	7.76105e-07	7.69462e-05	75.2614	105.785	98.1662	95.2364	42.8753	31.737	40.7789	51.0278	93.6122	41.6048	2.25004	0.000255293	0.00518674
6A:51153035-51160109	Traes_6AS_10D92215D.2	auxin response factor 6	gi|473744353|gb|EMS45463.1| Auxin response factor 6 [Triticum urartu]	0	494.27	337.01	499.468	324.058	138.989	113.155	150.597	152.606	413.702	138.837	2.97977	7.90054e-07	4.8762e-06	447.985	435.642	395.059	306.679	201.828	145.617	142.726	149.372	396.341	159.886	2.4789	2.29351e-07	0.000231974
3A:160997246-161000209	td-k61_contig_45743	-	-	-	78.9743	141.83	170.384	113.631	279.881	356.727	344.365	284.919	126.205	316.473	0.398786	7.94999e-07	1.38558e-09	131.409	177.911	175.981	180.862	377.512	405.113	327.081	283.9	166.541	348.402	0.478013	7.44195e-05	2.59693e-06
IWGSC_CSS_6AL_scaff_5818190:1732-5759	Traes_6AL_A49A6DF9A.1	nitrilase 1 isoform x1	nitrilase [Triticum aestivum]	0	799.275	837.971	800.318	474.163	1777.34	1650.34	1593.31	1602.37	727.932	1655.84	0.439615	8.03623e-07	1.01783e-08	907.915	888.594	972.084	875.476	1927.3	1965.83	1986.27	1792.47	911.017	1917.97	0.474991	6.49721e-06	6.23762e-07
7B:225873935-225874348	td-k61_contig_71084	carbonic anhydrase	predicted protein [Hordeum vulgare subsp. vulgare]	4.84307e-138	27.2325	15.6144	26.2878	35.0713	6.66384	3.83577	4.51791	0	26.0515	3.75438	6.93896	8.07815e-07	2.55518e-07	45.3958	25.0037	43.0973	5.24237	2.09148	2.80032	4.2478	0.927778	29.6848	2.51685	11.7944	0.0080325	4.70821e-11
3A:2859637-2861351	td-k35_contig_51499	sulfotransferase 17	Sulfotransferase 17 [Triticum urartu]	0	106.207	106.698	54.5229	113.631	17.1356	11.5073	23.5935	17.8582	95.2647	17.5236	5.43635	8.08299e-07	5.04868e-11	161.274	184.643	147.249	84.7517	47.0583	31.737	30.5842	36.1834	144.48	36.3907	3.97023	3.19302e-06	6.50263e-09
2A:10873958-10877028	td-k41_contig_79912	f-box fbd lrr-repeat protein at5g22660-like	hypothetical protein F775_52651 [Aegilops tauschii]	8.33453e-151	159.31	174.36	136.307	182.371	65.6864	47.9472	59.2348	66.5623	163.087	59.8577	2.72458	8.09256e-07	0.000193121	175.61	151.946	128.095	167.756	83.6592	68.1412	67.9648	66.8	155.852	71.6413	2.17544	8.82477e-05	0.0051881
3B:26725873-26729298	td-k31_contig_37134	predicted protein	predicted protein [Hordeum vulgare subsp. vulgare]	0	32.679	14.3132	36.9977	25.2513	65.6864	99.7301	96.382	116.89	27.3103	94.6721	0.288472	8.19513e-07	2.13404e-12	37.0334	22.1187	44.2945	29.7068	105.62	148.417	130.832	96.4889	33.2883	120.34	0.27662	2.85117e-10	6.80123e-13
4B:279718837-279722281	Traes_4BL_D0EC089BC.1	duf593 domain containing family protein	hypothetical protein F775_16334 [Aegilops tauschii]	0	163.395	242.023	224.907	314.239	59.9745	60.4134	68.7726	60.0684	236.141	62.3072	3.78994	8.19513e-07	1.61832e-08	164.858	124.057	116.123	159.892	37.6466	52.2727	78.1595	66.8	141.233	58.7197	2.4052	1.98569e-05	0.00111201
IWGSC_CSS_7AL_scaff_4480746:0-823	Traes_7AL_3B2536995.1	fructokinase-2	hypothetical protein TRIUR3_24487 [Triticum urartu]	2.42985e-92	1014.41	895.224	1018.41	1075.99	416.966	414.264	434.723	492.723	1001.01	439.669	2.27673	8.20369e-07	0.00235169	1208.96	999.187	1160.04	847.517	531.236	406.047	434.975	492.65	1053.93	466.227	2.26054	1.60353e-06	0.00143767
IWGSC_CSS_7AL_scaff_4537846:3730-8531	Traes_7AL_94488B0FD.2	tom1-like protein 2	gi|474445737|gb|EMS68590.1| TOM1-like protein 2 [Triticum urartu]	0	309.089	223.806	246.327	274.959	646.392	722.084	597.368	465.124	263.545	607.742	0.433646	8.23817e-07	6.5244e-09	473.072	422.178	435.762	415.895	1030.05	865.3	935.366	945.406	436.727	944.031	0.462619	4.63383e-06	3.4683e-07
5A:132576629-132577104	td-k55_contig_3624	heavy metal-associated domain containing expressed	hypothetical protein F775_52155 [Aegilops tauschii]	2.30101e-38	172.927	161.348	140.202	230.067	71.3982	69.0439	53.7129	34.9046	176.136	57.2649	3.07581	8.25385e-07	9.53429e-06	183.972	174.064	197.529	127.564	78.4305	89.6104	68.8144	77.9334	170.783	78.6971	2.17012	0.000145842	0.0072458
2A:238953116-238958757	Traes_2AL_311B57CA4.1	glucose-6-phosphate 1-epimerase	gi|474253768|gb|EMS60314.1| Putative glucose-6-phosphate 1-epimerase [Triticum urartu]	0	827.869	582.936	534.519	705.634	286.545	273.299	274.086	219.98	662.739	263.478	2.51535	8.55413e-07	0.000288138	798.01	632.786	797.301	569.671	347.186	286.566	304.992	370.184	699.442	327.232	2.13745	1.64676e-05	0.00498027
IWGSC_CSS_7AS_scaff_4215376:0-834	Traes_7AS_5642C761D.1	lectin-domain containing receptor kinase	Lectin-domain containing receptor kinase A4.2 [Aegilops tauschii]	9.3152e-47	1089.3	1165.87	728.27	751.928	282.737	293.437	261.035	325.506	933.843	290.679	3.21263	8.608e-07	2.13863e-07	456.347	751.073	565.054	1006.54	234.246	286.566	175.859	174.422	694.752	217.773	3.19025	0.000422525	5.66004e-08
IWGSC_CSS_3AL_scaff_3793572:81-452	td-k55_contig_58171	burp domain-containing protein 3-like	unnamed protein product [Triticum aestivum]	1.70517e-158	42.2104	37.7347	55.4965	122.048	192.299	211.927	229.409	159.912	64.3724	198.387	0.324479	8.86556e-07	5.51684e-13	249.677	97.1298	325.624	172.125	390.061	475.122	407.789	380.389	211.139	413.34	0.510811	0.000944584	3.23069e-06
IWGSC_CSS_5AS_scaff_1264414:1221-2450	Traes_5AS_25E2451D6.1	quinolinate chloroplastic isoform x3	hypothetical protein TRIUR3_33079 [Triticum urartu]	2.10149e-166	329.514	327.902	296.955	350.713	163.74	143.842	124.493	112.019	326.271	136.024	2.39863	9.30134e-07	0.00107602	364.361	356.784	335.202	307.553	147.449	107.346	109.593	101.128	340.975	116.379	2.92986	6.97309e-10	3.89606e-06
6B:25746116-25747241	td-k55_contig_62102	beta- -mannosyl-glycoprotein 4-beta-n-acetylglucosaminyltransferase-like	predicted protein [Hordeum vulgare subsp. vulgare]	0	19.0628	36.4335	36.024	15.4314	3.80791	0.958943	1.50597	0	26.7379	1.5682	17.05	9.62436e-07	2.15949e-12	15.5301	26.9271	20.3515	15.7271	1.04574	0.933441	2.54868	4.63889	19.634	2.29169	8.56747	1.95569e-06	2.16713e-07
IWGSC_CSS_7BL_scaff_6742645:4664-5200	isotig06766__gene=isogroup00400__length=1076__numContigs=5	lim and calponin domains-containing protein	hypothetical protein F775_31690 [Aegilops tauschii]	8.43673e-116	73.5278	87.1802	74.9689	67.3368	28.5593	22.0557	17.5696	29.2225	75.7534	24.3518	3.1108	9.64885e-07	6.26568e-05	52.5635	68.2794	26.3373	62.0347	26.1435	15.8685	14.4425	12.9889	52.3037	17.3609	3.01274	0.00160788	0.000108606
1A:59488029-59492357	Traes_1AL_55440EF31.1	predicted protein	gi|326517208|dbj|BAJ99970.1| predicted protein [Hordeum vulgare subsp. vulgare]	0	318.621	270.649	303.77	78.5596	772.053	585.914	641.041	840.146	242.9	709.789	0.342214	9.83523e-07	1.59105e-12	215.033	437.565	367.525	263.866	657.77	748.62	886.091	843.35	320.997	783.958	0.409457	8.72008e-08	9.92043e-09
7B:228066386-228068079	Traes_7BL_B7D288EE4.2	-	-	-	6.80813	3.90359	12.6571	18.2371	178.972	249.325	190.756	71.4327	10.4015	172.621	0.060256	1.00685e-06	2.10284e-41	40.6173	9.61681	58.6603	3.49492	212.285	229.627	270.16	218.028	28.0973	232.525	0.120836	3.30211e-30	6.3532e-31
3B:689441554-689442689	td-k45_contig_32360	unnamed protein product	unnamed protein product [Triticum aestivum]	1.80208e-88	14.9779	55.9515	39.9185	15.4314	118.997	99.7301	91.8641	93.3496	31.5698	100.985	0.312618	1.04118e-06	5.25863e-11	16.7248	31.7355	14.3658	17.4746	82.6134	56.9399	62.0179	70.5111	20.0751	68.0206	0.295133	1.14873e-06	1.33516e-09
IWGSC_CSS_5AL_scaff_2458302:2-336	Traes_5AL_AAFA34BAE.1	12-oxophytodienoate reductase 11	predicted protein [Hordeum vulgare subsp. vulgare]	6.01008e-39	16.3395	13.012	18.4988	23.8485	0	0.958943	2.00796	2.43521	17.9247	1.35053	13.2724	1.05852e-06	3.73566e-08	58.5366	17.3103	118.518	35.8229	2.09148	0	2.54868	2.78333	57.5469	1.85587	31.008	0.00534189	4.06692e-23
2B:120772327-120779641	Traes_2BL_26F24E716.1	mads box-like protein	MADS-box transcription factor TaAGL29 [Triticum aestivum]	3.29227e-126	31.3174	28.6263	18.4988	21.0428	1.90395	1.91789	3.51393	5.68215	24.8713	3.25448	7.64219	1.11496e-06	9.31513e-08	65.7044	75.9728	177.178	82.1305	6.27444	1.86688	3.39824	2.78333	100.246	3.58072	27.9961	3.94968e-06	3.10371e-30
2A:67802373-67802787	td-k61_contig_26346_B	-	-	-	28.5941	14.3132	32.1295	19.6399	0	0	0.50199	8.11735	23.6692	2.15484	10.9842	1.13576e-06	3.9906e-09	25.0871	11.5402	4.78859	7.86356	0	0	0	0.927778	12.3199	0.231945	53.1156	0.00545459	4.05204e-09
IWGSC_CSS_6AS_scaff_4394230:798-1404	Traes_6AS_447C71E5B.1	flowering-promoting factor 1-like protein 3	hypothetical protein F775_43168 [Aegilops tauschii]	8.44009e-29	29.9558	10.4096	7.78898	35.0713	74.2542	128.498	80.8203	90.9144	20.8064	93.6218	0.222239	1.13984e-06	2.25848e-16	7.16775	4.80841	7.18289	5.24237	50.1955	46.6721	38.2302	49.1722	6.10036	46.0675	0.132422	2.35617e-11	1.72453e-16
7A:156433424-156433842	td-k25_contig_4862	protein longifolia 2-like	PREDICTED: uncharacterized protein LOC100824942 isoform X1 [Brachypodium distachyon]	0	0	0	1.94725	0	23.7994	14.3842	17.0676	10.5526	0.486811	16.4509	0.0295917	1.18545e-06	7.30517e-14	0	0	0	0	43.9211	29.8701	24.6372	18.5556	0	29.246	0	1.0591e-11	2.89838e-23
IWGSC_CSS_2BS_scaff_5231193:2574-5074	Traes_2BS_584CC2068.1	predicted protein	predicted protein [Hordeum vulgare subsp. vulgare]	1.51205e-42	91.229	148.336	166.489	74.3511	383.647	256.997	313.743	345.799	120.101	325.047	0.36949	1.18545e-06	9.23692e-11	62.1205	90.398	71.8289	127.564	283.395	452.719	301.594	290.395	87.978	332.026	0.264973	1.26062e-07	7.04941e-15
3A:60162191-60163113	gi|39620270|gb|CK214166.1|CK214166_B	late embryogenesis abundant protein lea14-a	Late embryogenesis abundant protein Lea14-A [Triticum urartu]	1.45273e-100	29.9558	46.8431	33.1032	44.8912	89.4858	114.114	102.908	138.807	38.6983	111.329	0.347604	1.19885e-06	2.7197e-10	64.5098	44.2373	56.266	59.4136	121.306	120.414	106.195	110.406	56.1067	114.58	0.489672	0.00106496	1.84462e-05
IWGSC_CSS_7BL_scaff_6696382:0-465	td-k21_contig_15624;td-k61_contig_11510	hypothetical protein TRIUR3_03715	hypothetical protein TRIUR3_03715 [Triticum urartu]	6.32946e-161	89.8673	89.7826	106.125	30.8627	252.274	229.187	206.318	321.447	79.1594	252.307	0.313743	1.20749e-06	5.08563e-13	64.5098	139.444	50.2802	76.8881	254.115	169.886	313.488	308.022	82.7805	261.378	0.316708	5.3508e-05	1.88986e-11
5B:259906642-259914385	td-k51_contig_86196_B	tpr domain containing protein	hypothetical protein TRIUR3_03239 [Triticum urartu]	3.29663e-83	19.0628	6.50599	10.7098	12.6257	41.887	45.0703	53.2109	56.8215	12.2261	49.2474	0.248258	1.20924e-06	1.36714e-11	22.6979	20.1953	20.3515	12.2322	42.8753	52.2727	49.2745	62.1611	18.8692	51.6459	0.365358	0.000117559	3.38941e-07
IWGSC_CSS_2AS_scaff_5227641:878-6664	contig50201	cysteine-rich receptor-like protein kinase 19	Cysteine-rich receptor-like protein kinase 26 [Triticum urartu]	1.10966e-133	149.779	240.721	194.725	131.868	459.805	436.319	395.568	426.161	179.273	429.463	0.417436	1.22558e-06	4.69515e-09	134.993	275.041	147.249	208.821	446.531	367.776	560.71	548.317	191.526	480.833	0.398321	6.81807e-06	1.36759e-08
6B:5974688-5975317	td-k41_contig_22159	nadph quinone oxidoreductase 2	hypothetical protein SORBIDRAFT_03g046140 [Sorghum bicolor] >gi|241928924|gb|EES02069.1| hypothetical protein SORBIDRAFT_03g046140 [Sorghum bicolor]	4.04662e-47	389.425	236.818	224.907	360.533	60.9265	90.1407	66.7646	67.374	302.921	71.3015	4.24845	1.22594e-06	1.68559e-10	347.636	249.075	401.045	200.084	112.94	135.349	90.0534	84.4278	299.46	105.693	2.83331	0.000626132	2.27724e-05
7B:221732577-221734374	Traes_7BL_D78991051.1	carbonic anhydrase	Carbonic anhydrase, chloroplastic [Aegilops tauschii]	1.30181e-67	461.591	368.239	327.137	433.481	168.5	172.61	172.684	142.865	397.612	164.165	2.42203	1.23502e-06	0.00085073	413.34	326.972	363.933	355.608	146.404	140.016	154.62	160.506	364.963	150.386	2.42684	6.6741e-07	0.000424021
4B:81492382-81493294	td-k21_contig_70521	-	-	-	0	0	0.973623	1.40285	32.3672	39.3167	14.0557	21.1051	0.594118	26.7112	0.0222423	1.2475e-06	9.52668e-21	1.19463	0.961681	3.59145	1.74746	36.6009	76.5422	38.2302	44.5334	1.8738	48.9767	0.0382591	2.44057e-09	2.37892e-27
IWGSC_CSS_3AS_scaff_3303713:0-461	Traes_3AS_07CC82DDC.1	salt tolerance-like protein	unnamed protein product [Triticum aestivum]	2.84543e-09	10.893	11.7108	10.7098	29.4599	59.0225	71.9208	54.2149	46.2689	15.6934	57.8568	0.271245	1.27275e-06	1.83121e-11	13.1409	15.3869	25.1401	20.0958	142.221	116.68	118.938	102.983	18.4409	120.206	0.153411	8.60851e-18	2.31455e-21
5B:206281399-206283142	td-k35_contig_77683_B	-	-	-	98.0371	94.9874	83.7315	115.034	30.4633	39.3167	34.1353	25.9755	97.9474	32.4727	3.0163	1.28108e-06	5.50157e-05	99.1539	46.1607	95.7719	67.2771	46.0125	29.8701	22.9381	20.4111	77.0909	29.808	2.58625	0.0067966	0.00135307
2B:146772901-146775087	td-k41_contig_39704	n-alpha-acetyltransferase auxiliary subunit	hypothetical protein F775_12388 [Aegilops tauschii]	2.11184e-05	61.2732	75.4694	84.7052	30.8627	152.316	142.883	180.214	204.557	63.0776	169.993	0.371061	1.28782e-06	6.80651e-10	70.4829	104.823	64.646	112.711	143.266	183.888	219.187	226.378	88.1658	193.18	0.456393	0.000111069	2.41874e-06
1A:43561001-43566502	Traes_1AL_ED72E167A.2	alpha galactosidase	gi|357146802|ref|XP_003574116.1| PREDICTED: alpha-galactosidase [Brachypodium distachyon]	0	1328.95	1107.32	1096.3	991.815	444.573	663.589	540.643	363.657	1131.1	503.116	2.24818	1.30498e-06	0.00187289	2004.58	1583.89	2619.36	1226.72	677.639	509.659	636.321	629.034	1858.64	613.163	3.03123	0.00049166	1.12528e-06
4A:67264557-67267875	Traes_4AS_5D090B0C6.2	hypothetical protein F775_32801	gi|475602622|gb|EMT25185.1| hypothetical protein F775_32801 [Aegilops tauschii]	3.15281e-139	392.148	327.902	320.322	552.723	1725.93	2234.34	1705.26	1056.88	398.274	1680.6	0.236983	1.31341e-06	4.04918e-21	799.204	599.127	817.652	666.655	2114.49	2180.52	1881.78	1859.27	720.66	2009.01	0.358714	8.54124e-11	2.32291e-11
IWGSC_CSS_5BL_scaff_10889232:2629-12111	Traes_5BL_AAC9C7238.2	hlh dna-binding domain superfamily protein isoform x2	gi|326490559|dbj|BAJ84943.1| predicted protein, partial [Hordeum vulgare subsp. vulgare]	0	491.547	520.479	658.169	427.869	1212.82	1275.39	1074.76	1276.05	524.516	1209.76	0.433572	1.31341e-06	5.45287e-09	783.674	699.142	614.137	721.7	1684.69	1552.31	1793.42	1756.28	704.663	1696.68	0.41532	7.15079e-08	9.98982e-09
IWGSC_CSS_2BS_scaff_5234885:1661-5864	isotig10223__gene=isogroup00976__length=1859__numContigs=4	cysteine-rich receptor-like protein kinase 13	PREDICTED: uncharacterized protein LOC103645703 [Zea mays]	2.28425e-99	63.9964	42.9395	62.3118	23.8485	250.37	164.938	163.649	274.367	48.2741	213.331	0.226287	1.33276e-06	1.04743e-18	52.5635	124.057	63.4489	52.4237	269.801	268.831	367.01	369.256	73.1233	318.724	0.229425	1.22694e-13	1.80825e-17
5A:65271110-65272263	Traes_5AL_A041A47C4.1	mitochondrial phosphate carrier protein mitochondrial-like	hypothetical protein TRIUR3_16873 [Triticum urartu]	5.43573e-64	51.7418	110.602	73.9953	33.6684	183.731	163.02	166.661	207.804	67.5018	180.304	0.374378	1.35226e-06	8.90944e-10	28.671	49.0457	44.2945	64.6559	146.404	86.81	176.709	139.167	46.6668	137.272	0.339958	0.000121471	1.19052e-09
7A:54582565-54582686	Traes_7AS_DE627AE1C.1	protein nrt1 ptr family	predicted protein [Hordeum vulgare subsp. vulgare]	7.62619e-15	92.5906	78.0718	112.94	99.6024	34.2712	39.3167	33.6333	25.9755	95.8013	33.2992	2.87699	1.36354e-06	0.000143367	114.684	73.0878	123.306	58.5398	38.6924	33.6039	22.9381	22.2667	92.4045	29.3753	3.14566	0.00129582	2.12565e-05
5B:223852635-223854789	Traes_5BL_BD269CC23.1	udp-glycosyltransferase 83a1-like	predicted protein [Hordeum vulgare subsp. vulgare] >gi|326523527|dbj|BAJ92934.1| predicted protein [Hordeum vulgare subsp. vulgare]	0	35.4023	63.7587	54.5229	29.4599	201.819	188.912	168.668	306.836	45.7859	216.559	0.211425	1.37275e-06	6.91625e-20	16.7248	37.5056	10.7743	26.2119	122.352	87.7435	149.523	146.589	22.8041	126.552	0.180196	2.31176e-11	1.88428e-18
2B:201526980-201527611	Traes_2BS_94EA74C6E.1	hypothetical protein TRIUR3_01140	hypothetical protein TRIUR3_01140 [Triticum urartu]	2.74908e-43	21.786	2.60239	5.84174	11.2228	51.4067	53.7008	38.6532	35.7164	10.3632	44.8693	0.230965	1.39977e-06	7.24028e-12	21.5033	8.65513	20.3515	13.9797	69.0188	60.6737	62.8675	54.7389	16.1224	61.8247	0.260776	6.1949e-08	1.99381e-11
IWGSC_CSS_7AL_scaff_4554260:636-2819	Traes_7AL_B58112C48.1	protein lsd1	predicted protein [Hordeum vulgare subsp. vulgare]	2.54495e-81	294.111	221.204	179.147	200.608	55.2146	86.3049	81.8243	77.1149	223.767	75.1147	2.97901	1.42306e-06	1.10975e-05	280.737	261.577	323.23	241.149	80.522	50.4058	55.2214	80.7167	276.673	66.7165	4.147	2.16324e-15	1.9654e-10
5B:144705569-144709291	Traes_5BL_DE53199D3.3	bzip transcription factor abi5	basic region leucine zipper protein [Triticum aestivum]	3.8066e-174	283.218	369.54	311.559	237.082	666.384	718.249	645.559	723.256	300.35	688.362	0.436326	1.42363e-06	1.00933e-08	381.086	426.025	383.087	553.944	745.612	848.498	751.861	818.3	436.035	791.068	0.551199	0.00142034	7.67088e-05
7B:235625912-235634953	td-k63_contig_81468	histone-lysine n-methyltransferase setd1b-a	PREDICTED: uncharacterized protein LOC100843412 [Brachypodium distachyon]	4.99094e-08	407.126	525.684	403.08	833.293	33.3192	43.1525	64.2547	75.4914	542.296	54.0544	10.0324	1.43102e-06	2.14825e-27	733.5	409.676	453.719	251.634	53.3327	34.5373	37.3807	37.1111	462.132	40.5905	11.3852	4.28815e-06	9.71933e-30
IWGSC_CSS_4AL_scaff_7141887:5078-9048	Traes_4AL_7B4E479C9.1	pfkb-type carbohydrate kinase family protein	putative ribokinase [Triticum turgidum subsp. durum]	0	258.709	339.612	290.14	269.347	118.997	124.663	114.454	128.254	289.452	121.592	2.38052	1.47386e-06	0.00124798	291.489	406.791	336.399	589.767	165.227	161.485	148.673	166.072	406.111	160.364	2.53243	0.00104762	6.90494e-05
3A:11449283-11452641	gi|383666750|gb|HX096584.1|HX096584_B	lrr receptor-like serine threonine-protein kinase	Putative LRR receptor-like serine/threonine-protein kinase [Aegilops tauschii]	1.12494e-26	468.399	844.477	438.13	279.167	1544.11	1274.44	1212.3	1703.83	507.543	1433.67	0.354017	1.50102e-06	2.90905e-12	191.14	676.062	166.404	501.52	1021.69	839.164	1394.13	1422.28	383.782	1169.32	0.32821	0.000619172	1.61071e-11
5B:175062313-175070913	Traes_5BL_E635E3E6F.2	serine threonine kinase-like protein abc1036	gi|94410814|gb|ABF18540.1| serine/threonine kinase-like protein ABC1040 [Hordeum vulgare subsp. vulgare] gi|94410820|gb|ABF18543.1| serine/threonine kinase-like protein ABC1040 [Hordeum vulgare subsp. vulgare]	7.48386e-169	980.371	1005.83	1056.38	520.458	2267.61	1939.94	1856.86	1979.01	890.759	2010.86	0.442975	1.51338e-06	1.36917e-08	677.353	1557.92	823.638	678.014	2180.37	1556.05	2693.11	2731.38	934.232	2290.22	0.407922	0.00116262	9.84435e-09
IWGSC_CSS_6AL_scaff_5791715:0-1296	Traes_6AL_3C3FF0520.1	galactoside 2-alpha-l-fucosyltransferase-like	Galactoside 2-alpha-L-fucosyltransferase [Aegilops tauschii]	4.27178e-63	12.2546	16.9156	8.7626	22.4456	48.5508	65.2082	49.195	60.8802	15.0946	55.9585	0.269746	1.51502e-06	3.04124e-11	27.4764	12.5019	20.3515	24.4644	54.3785	52.2727	68.8144	73.2945	21.1985	62.19	0.340867	1.3949e-05	2.83154e-08
IWGSC_CSS_7AS_scaff_4186853:4303-7565	Traes_7AS_5D463EC96.1	disease resistance protein rpm1	Disease resistance protein RPM1 [Aegilops tauschii]	0	70.8046	176.963	169.41	58.9197	550.242	403.715	350.389	570.65	119.024	468.749	0.253919	1.55214e-06	8.90052e-18	38.228	90.398	26.3373	122.322	236.337	149.351	268.461	264.417	69.3213	229.641	0.301868	0.000173876	1.22116e-11
1B:7991944-7994143	td-k21_contig_54642;td-k25_contig_60540_B	protein far1-related sequence 10	hypothetical protein F775_24475 [Aegilops tauschii]	1.42074e-23	113.015	117.108	118.782	106.617	325.576	241.654	254.509	295.472	113.88	279.303	0.407731	1.55585e-06	2.34077e-09	146.939	228.88	189.149	162.514	376.466	296.834	404.391	471.311	181.871	387.251	0.469645	2.76196e-05	1.39132e-06
IWGSC_CSS_7AL_scaff_4558480:0-4505	Traes_7AL_36454256C.1	probable protein phosphatase 2c 57	PREDICTED: probable protein phosphatase 2C 57 [Brachypodium distachyon]	0	34.0407	32.5299	44.7866	16.8342	109.477	98.7712	98.39	92.5378	32.0479	99.7941	0.32114	1.58323e-06	1.02718e-10	28.671	53.8542	27.5344	31.4542	158.952	96.1444	117.239	140.095	35.3785	128.108	0.276162	9.40359e-09	2.60363e-12
IWGSC_CSS_4BL_scaff_7025019:6-2310	Traes_4BL_37745F287.1	fatty acid amide hydrolase-like	Agmatine coumaroyltransferase [Triticum urartu]	5.2133e-31	27.2325	19.518	9.73623	8.4171	58.0706	52.7419	65.2586	53.5745	16.226	57.4114	0.282626	1.59944e-06	1.7318e-10	34.6441	37.5056	27.5344	41.0653	80.522	88.6769	84.1065	100.2	35.1873	88.3763	0.398153	7.06169e-05	4.06799e-07
IWGSC_CSS_3AS_scaff_3415369:0-361	td-k55_contig_13230;td-k41_contig_11879;td-k45_contig_11718_B	zinc finger ccch domain-containing protein 2-like	unnamed protein product [Triticum aestivum]	0	4.08488	1.3012	3.89449	5.6114	34.2712	29.7272	48.191	20.2934	3.72299	33.1207	0.112407	1.64014e-06	8.14351e-16	14.3355	8.65513	13.1686	14.8534	60.6529	80.2759	50.9736	33.4	12.7532	56.3256	0.226419	6.16771e-05	2.38585e-12
4A:59802277-59803557	Traes_4AS_773C02521.1	oxidoreductase family protein	putative 2-oxoglutarate/Fe(II)-dependent dioxygenase [Triticum urartu]	5.60271e-49	12.2546	3.90359	39.9185	2.8057	82.822	80.5513	124.493	143.677	14.7206	107.886	0.136446	1.66893e-06	1.12759e-23	5.97313	11.5402	2.3943	20.9695	104.574	155.885	154.62	175.35	10.2193	147.607	0.0692329	1.92866e-24	5.17861e-34
2B:298835154-298836050	Traes_2BL_6382E3EFF.1	cold-responsive protein wcs19a	cold acclimation protein WCS19 [Triticum aestivum] >gi|770338821|gb|AJW68201.1| cold-responsive protein Wcs19-AB [Triticum dicoccoides] >gi|770338823|gb|AJW68202.1| cold-responsive protein Wcs19-AB [Triticum dicoccon] >gi|770338825|gb|AJW68203.1| cold-responsive protein Wcs19-AB [Triticum carthlicum] >gi|770338827|gb|AJW68204.1| cold-responsive protein Wcs19-AB [Triticum turgidum subsp. durum] >g…	4.59705e-59	0	0	0.973623	4.20855	25.7034	22.0557	13.0517	16.2347	1.29554	19.2614	0.0672612	1.67288e-06	8.24969e-14	0	0	1.19715	0	34.5094	15.8685	28.0355	28.7611	0.299287	26.7936	0.0111701	1.84975e-14	7.1071e-22
3B:470153662-470156079	TRAES3BF012800040CFD_t1	g-type lectin s-receptor-like serine threonine-protein kinase rlk1	unnamed protein product [Triticum aestivum]	0	130.716	135.325	112.94	47.6969	249.418	250.284	245.473	308.459	106.669	263.409	0.404958	1.7025e-06	4.21536e-09	75.2614	151.946	58.6603	107.469	199.736	188.555	268.461	269.983	98.334	231.684	0.424432	0.000245242	3.31866e-07
2A:223810144-223810837	contig04373	polyphenol oxidase	polyphenol oxidase, partial [Triticum aestivum]	2.48116e-97	55.8267	20.8192	59.391	22.4456	0.951977	0	0.50199	0.811735	39.6206	0.566425	69.9485	1.70556e-06	2.52767e-21	21.5033	10.5785	27.5344	13.9797	0	0	1.69912	0.927778	18.399	0.656725	28.0162	1.0954e-06	2.94416e-10
IWGSC_CSS_7BS_scaff_3099914:442-4603	Traes_7BS_819AA1BA6.1	isochorismatase family protein rutb	predicted protein [Hordeum vulgare subsp. vulgare]	6.81352e-123	238.285	222.505	233.669	301.613	94.2457	124.663	86.8442	108.773	249.018	103.631	2.40292	1.74902e-06	0.00142397	253.261	244.267	231.05	253.381	103.528	132.549	104.496	104.839	245.49	111.353	2.20461	2.17336e-05	0.00317999
IWGSC_CSS_1BS_scaff_1428765:3-1019	Traes_1BS_7C224B2B9.1	lrr receptor-like serine threonine-protein kinase	Putative LRR receptor-like serine/threonine-protein kinase [Aegilops tauschii]	2.3038e-98	886.419	805.441	517.967	375.964	2154.32	1553.49	1551.15	2267.18	646.448	1881.53	0.343575	1.76145e-06	4.56923e-13	357.193	1138.63	252.598	484.919	1550.83	1043.59	2042.34	2103.27	558.335	1685.01	0.331355	0.00425289	1.492e-11
7B:37526194-37527050	td-k45_contig_20077_B	-	-	-	8.16976	9.10838	8.7626	18.2371	44.7429	36.4399	44.6771	66.5623	11.0694	48.1055	0.230108	1.77255e-06	1.40123e-12	2.38925	18.2719	0	0	54.3785	60.6737	72.2126	67.7278	5.1653	63.7481	0.0810267	5.80581e-18	5.19682e-23
5A:102272453-102273352	Traes_5AL_5447B8965.2	hydrophobic protein osr8-like	gi|473724213|gb|EMS45020.1| Hydrophobic protein OSR8 [Triticum urartu]	7.25947e-16	202.882	261.541	256.063	123.451	449.333	457.416	508.013	556.85	210.984	492.903	0.428044	1.77255e-06	9.39779e-09	191.14	241.382	201.121	308.426	578.294	608.604	574.303	560.378	235.517	580.395	0.405788	2.95171e-07	1.49047e-08
2A:200975204-200975522	td-k31_contig_75626	hypothetical protein F775_31186	hypothetical protein F775_31186 [Aegilops tauschii]	0.000374512	19.0628	14.3132	14.6043	1.40285	118.045	54.6598	73.7925	103.902	12.3458	87.5999	0.140934	1.77582e-06	1.00836e-21	8.36238	7.69345	7.18289	4.36864	97.2538	61.6071	116.39	102.983	6.90184	94.5585	0.0729902	5.62197e-18	1.44191e-29
4A:166425095-166427497	td-k61_contig_41471_B	transcription factor	hypothetical protein F775_05996 [Aegilops tauschii]	4.98759e-31	36.7639	41.6383	57.4437	35.0713	120.901	109.32	126.501	133.125	42.7293	122.462	0.34892	1.77582e-06	2.45083e-10	66.899	50.9691	55.0688	70.772	131.763	163.352	139.328	151.228	60.9272	146.418	0.416119	1.55249e-05	1.83337e-07
v443_0708:413289-417163	td-k31_contig_1435	probable receptor-like protein kinase at2g42960	unnamed protein product [Triticum aestivum]	0	29.9558	40.3371	47.7075	51.9055	91.3898	127.539	145.577	103.902	42.4765	117.102	0.36273	1.80878e-06	8.73248e-10	35.8388	24.042	20.3515	13.9797	66.9273	80.2759	126.584	96.4889	23.553	92.5692	0.254437	1.13094e-06	4.73374e-13
1B:211573295-211579969	contig33955_B	ribonucleases p mrp protein subunit pop1	predicted protein [Hordeum vulgare subsp. vulgare]	2.37443e-19	76.2511	118.409	113.914	123.451	293.209	246.448	259.529	254.885	108.006	263.518	0.409863	1.82852e-06	2.75837e-09	226.979	212.532	215.487	274.351	426.662	477.922	420.532	420.284	232.337	436.35	0.532456	0.000769328	3.46245e-05
3B:435286804-435293010	td-k31_contig_1268	mitogen-activated protein kinase 8-like isoform x2	unnamed protein product [Triticum aestivum]	0	2634.75	2119.65	1681.45	2101.47	907.234	1009.77	980.386	894.532	2134.33	947.98	2.25145	1.84569e-06	0.00228728	2900.55	3282.22	2587.04	3266	1249.66	969.845	1292.18	1346.21	3008.95	1214.47	2.47758	9.6308e-09	8.68376e-05
7B:247382981-247383417	isotig28787__gene=isogroup13239__length=437__numContigs=1	-	-	-	81.6976	80.6742	56.4701	57.5169	16.1836	10.5484	33.1313	13.7995	69.0897	18.4157	3.75167	1.85004e-06	2.41717e-06	70.4829	76.9345	33.5202	89.9941	13.5946	18.6688	13.593	16.7	67.7329	15.6391	4.331	5.59528e-05	2.25295e-08
IWGSC_CSS_2BL_scaff_8070904:2052-2882	Traes_2BL_BD8DBA189.1	low-molecular-weight cysteine-rich protein lcr69 precursor	defensin precursor [Triticum turgidum subsp. durum]	3.27576e-44	1.36163	0	0.973623	0	95.1977	50.824	42.1671	30.0342	0.583812	54.5557	0.0107012	1.85048e-06	4.50258e-35	0	0.961681	1.19715	1.74746	102.482	106.412	44.1771	68.6556	0.976572	80.4319	0.0121416	2.13589e-13	1.8998e-40
IWGSC_CSS_6AL_scaff_5805814:0-5044	td-k25_contig_52858_B	retrotransposon ty3-gypsy subclass	Putative non-inhibitory serpin-10 [Aegilops tauschii]	8.5215e-43	28.5941	27.3251	33.1032	40.6827	110.429	77.6744	97.888	98.22	32.4263	96.0529	0.337588	1.89177e-06	1.61539e-10	83.6238	73.0878	80.2089	94.3627	134.9	198.823	158.868	156.795	82.8208	162.346	0.510149	0.00109847	2.83221e-05
IWGSC_CSS_2BL_scaff_8017099:7637-8613	Traes_2BL_7D134CBC1.1	gtk16 protein	hypothetical protein F775_31173 [Aegilops tauschii]	2.9104e-12	77.6127	65.0599	62.3118	81.3653	18.0876	30.6862	23.5935	14.6112	71.5874	21.7446	3.29219	1.90183e-06	2.54853e-05	75.2614	75.0111	90.9833	62.9085	27.1892	28.0032	22.0886	15.7722	76.0411	23.2633	3.26871	5.40813e-07	1.34737e-05
5A:107725946-107730477	Traes_5AL_8349DE248.1	ornithine mitochondrial	putative ornithine aminotransferase [Triticum urartu]	0	363.554	327.902	252.168	263.736	719.694	609.888	701.781	617.731	301.84	662.274	0.455763	1.97288e-06	3.39639e-08	427.676	491.419	462.099	575.787	738.292	910.105	821.525	871.184	489.245	835.277	0.585729	0.0045297	0.000293303
4A:183603378-183608769	td-k63_contig_57667	hypothetical protein F775_10766	hypothetical protein F775_10766 [Aegilops tauschii]	8.0786e-19	306.366	157.445	257.036	164.134	30.4633	52.7419	36.6452	36.5281	221.245	39.0946	5.65922	1.99133e-06	8.50507e-15	347.636	222.148	249.007	122.322	25.0978	29.8701	31.4337	29.6889	235.278	29.0226	8.10672	5.52315e-06	1.42237e-20
7A:157749174-157749496	td-k41_contig_2388	early nodulin-like protein 2-like	early salt-stress induced 2-2 [Triticum aestivum]	9.21176e-73	83.0592	109.301	184.988	64.5311	362.703	361.522	261.537	404.244	110.47	347.501	0.317897	2.0362e-06	2.95285e-13	87.2077	192.336	131.686	88.2466	546.922	275.365	570.905	580.789	124.869	493.495	0.25303	8.00643e-06	2.01176e-16
2B:273682141-273683926	Traes_2BL_33E3AA808.1	cis-zeatin o-glucosyltransferase	Cis-zeatin O-glucosyltransferase 1 [Aegilops tauschii]	0	17.7011	14.3132	8.7626	9.81995	73.3022	63.2903	36.1432	56.0097	12.6492	57.1864	0.221193	2.03803e-06	2.19167e-13	9.557	20.1953	13.1686	7.86356	73.2018	41.0714	81.5578	84.4278	12.6961	70.0647	0.181206	5.19528e-08	9.61104e-16
1A:154016232-154016868	gi|39570055|gb|CK207665.1|CK207665	peroxidase 15-like	Peroxidase 54 [Aegilops tauschii]	7.40812e-111	2.72325	0	0.973623	1.40285	14.2796	17.261	32.1273	32.4694	1.27493	24.0343	0.0530462	2.03883e-06	4.23552e-17	1.19463	16.3486	1.19715	48.0551	93.0708	136.282	73.0622	54.7389	16.6989	89.2886	0.187021	0.00433543	2.2577e-15
5A:143851389-143856829	Traes_5AL_28CB56861.3	hypothetical protein TRIUR3_02680	hypothetical protein TRIUR3_02680 [Triticum urartu]	0	14.9779	28.6263	25.3142	15.4314	71.3982	63.2903	71.2825	80.3618	21.0874	71.5832	0.294586	2.05282e-06	5.25672e-11	21.5033	22.1187	14.3658	35.8229	57.5157	86.81	51.8232	46.3889	23.4526	60.6345	0.386787	0.00434135	1.27711e-06
3B:23579749-23585367	TRAES3BF171700040CFD_t1	cellulose synthase-like protein h1	unnamed protein product [Triticum aestivum]	0	792.466	602.454	489.732	737.899	246.562	277.135	268.062	228.098	655.638	254.964	2.57149	2.05282e-06	0.000181841	600.897	432.757	539.914	388.809	230.063	237.094	214.939	165.145	490.594	211.81	2.3162	2.47065e-06	0.0011771
5B:242234563-242234904	Traes_5BL_91F474465.1	-	-	-	4.08488	9.10838	12.6571	7.01425	31.4152	37.3988	58.2308	37.3398	8.21615	41.0962	0.199925	2.11038e-06	1.19363e-12	10.7516	0.961681	14.3658	8.73729	41.8296	66.2743	50.9736	38.9667	8.70409	49.5111	0.175801	1.67342e-09	1.01622e-14
4A:183602654-183603351	td-k61_contig_67546	-	-	-	43.572	20.8192	33.1032	23.8485	0.951977	7.67155	3.51393	4.87041	30.3357	4.25197	7.13451	2.11995e-06	1.69225e-08	41.8119	20.1953	28.7316	13.9797	4.18296	2.80032	2.54868	0.927778	26.1796	2.61494	10.0116	0.000181254	1.00521e-09
IWGSC_CSS_4AL_scaff_7063120:1815-1936	td-k25_contig_26185	cinnamoyl- reductase 1-like	predicted protein [Hordeum vulgare subsp. vulgare]	1.61242e-10	1.36163	0	0	1.40285	14.2796	20.1378	14.5577	14.6112	0.691119	15.8966	0.0434759	2.12502e-06	2.73378e-12	2.38925	0.961681	1.19715	2.62119	14.6404	21.4691	12.7434	14.8445	1.79232	15.9243	0.112552	2.6821e-05	2.89243e-09
4A:176672338-176674140	Traes_4AL_8B074D0DF.1	cytokinin-o-glucosyltransferase 1	Cytokinin-O-glucosyltransferase 1 [Aegilops tauschii]	0	77.6127	81.9754	107.098	119.242	31.4152	44.1114	32.1273	29.2225	96.4822	34.2191	2.81954	2.13851e-06	0.000239113	83.6238	59.6242	118.518	73.3932	44.9668	22.4026	40.7789	27.8333	83.7897	33.9954	2.46474	0.00396524	0.00231496
2B:18217263-18219154	Traes_2BS_F53E07FB0.1	probable glucuronosyltransferase os03g0287800-like	predicted protein [Hordeum vulgare subsp. vulgare]	1.57024e-122	2.72325	10.4096	15.578	5.6114	33.3192	45.0703	45.1791	43.022	8.58055	41.6476	0.206027	2.21107e-06	3.39764e-12	22.6979	16.3486	27.5344	9.61102	104.574	79.3425	80.7082	86.2834	19.048	87.727	0.217128	1.10378e-11	3.35934e-15
6B:180463822-180469042	Traes_6BL_EF5161860.3	cysteine-rich receptor-like protein kinase 19	PREDICTED: uncharacterized protein LOC101766045 isoform X3 [Setaria italica]	5.9742e-34	136.163	163.951	169.41	77.1568	794.9	404.674	525.583	617.731	136.67	585.722	0.233336	2.2558e-06	5.32103e-20	139.771	356.784	129.292	382.693	894.107	991.315	952.357	976.023	252.135	953.45	0.264445	4.5352e-15	1.55779e-15
4A:137661801-137684582	Traes_4AL_52B53A5D2.1	inositol hexakisphosphate and diphosphoinositol-pentakisphosphate kinase 2-like isoform x1	inositol hexakisphosphate/diphosphoinositol-pentakisphosphate kinase 1 [Triticum monococcum]	0	2256.21	1949.19	1478.93	2410.1	753.965	951.272	795.653	725.691	2023.61	806.646	2.50867	2.2558e-06	0.000243836	3184.87	2703.29	2857.59	2981.16	924.434	1049.19	835.967	795.106	2931.73	901.174	3.25323	5.55629e-14	4.70388e-08
4A:106770163-106777768	Traes_4AL_D4FBD91AF.2	dentin sialophospho isoform x4	gi|326513862|dbj|BAJ87949.1| predicted protein [Hordeum vulgare subsp. vulgare]	0	18903.5	17204.4	15177.8	21747	8736.29	8654.46	8236.64	7753.7	18258.2	8345.27	2.18785	2.25798e-06	0.00435812	23789.8	20856.9	21839.6	21531.3	8549.97	8533.52	8679.11	8783.28	22004.4	8636.47	2.54785	3.98486e-09	5.72252e-05
6B:51535665-51539493	Traes_6BL_C9E94B924.1	nitrilase 2	Bifunctional nitrilase/nitrile hydratase NIT4 [Triticum urartu]	0	659.027	839.272	891.838	173.953	1883.96	1554.45	1663.09	2088.6	641.023	1797.52	0.356614	2.28207e-06	5.2033e-12	314.187	829.931	433.368	625.59	2010.96	1321.75	2224.15	2202.55	550.769	1939.85	0.283923	7.71132e-08	1.10566e-14
IWGSC_CSS_5BL_scaff_10898038:6871-10736	Traes_5BL_5D2D22E67.2	mads-box transcription factor 14	gi|58422996|gb|AAW73219.1| VRN-A1 [Triticum turgidum] gi|58423000|gb|AAW73221.1| VRN-A1 [Triticum aestivum] gi|58423002|gb|AAW73222.1| VRN-A1 [Triticum aestivum] gi|161158778|emb|CAM59047.1| MIKC-type MADS-box transcription factor WM6 [Triticum aestivum] gi|383215289|gb|AFG73157.1| VRN-A1 [Triticum aestivum] gi|440923922|gb|AGC26406.1| Vrd1 [Triticum aestivum]	1.24654e-90	460.23	231.613	196.672	145.896	4.75988	6.7126	5.52189	4.87041	258.603	5.4662	47.3095	2.3327e-06	7.3689e-51	983.177	928.984	1382.71	1147.21	11.5031	14.0016	9.34516	12.0611	1110.52	11.7278	94.6914	7.08404e-72	1.80147e-81
IWGSC_CSS_6BS_scaff_399701:1-465	Traes_6BS_15A4A5B10.1	lipoxygenase chloroplastic-like	RecName: Full=Lipoxygenase 2.3, chloroplastic; AltName: Full=LOX2:Hv:3; Flags: Precursor [Hordeum vulgare] >gi|25809278|emb|CAD45187.1| lipoxygenase 2 [Hordeum vulgare subsp. vulgare]	2.97952e-50	114.377	81.9754	147.017	106.617	21.8955	33.563	31.6253	51.9511	112.496	34.7587	3.23649	2.34834e-06	9.61875e-06	123.046	102.9	86.1947	69.8983	31.3722	42.0049	40.7789	37.1111	95.5098	37.8168	2.52559	4.9002e-05	0.00100243
6A:165457154-165463932	Traes_6AL_299517E0D.1	cellulose synthase-like protein e2	Cellulose synthase-like protein E2 [Aegilops tauschii]	0	32.679	45.5419	21.4197	18.2371	87.5818	82.4691	82.8283	99.8434	29.4694	88.1807	0.334194	2.3617e-06	5.54257e-10	32.2549	84.628	41.9002	61.161	94.1166	89.6104	127.434	115.972	54.986	106.783	0.514931	0.00841882	0.0001452
IWGSC_CSS_2BL_scaff_8081236:2-3282	td-k31_contig_58013_B	phd finger protein	PHD finger protein [Aegilops tauschii]	0	138.886	118.409	115.861	113.631	49.5028	37.3988	43.1711	48.7041	121.697	44.6942	2.72287	2.36414e-06	0.000291291	156.496	126.942	146.052	78.6356	54.3785	46.6721	44.1771	49.1722	127.031	48.6	2.61382	0.000153026	0.000382271
3A:998569-1001240	Traes_3AS_CF25C8829.2	subtilisin-like protease	gi|473951590|gb|EMS50759.1| Subtilisin-like protease [Triticum urartu]	2.08534e-145	309.089	385.154	376.792	288.987	770.149	808.389	663.63	853.946	340.006	774.029	0.439268	2.40419e-06	1.0406e-08	315.381	373.132	266.964	332.891	587.706	505.925	666.055	685.628	322.092	611.329	0.526872	0.00041095	2.54233e-05
IWGSC_CSS_3AS_scaff_3353249:455-2145	Traes_3AS_24A330620.1	wall-associated receptor kinase 2-like	gi|669026988|emb|CDM80134.1| unnamed protein product [Triticum aestivum]	0	88.5057	113.204	109.046	33.6684	337	315.492	198.788	305.212	86.106	289.123	0.297818	2.45594e-06	5.66389e-14	41.8119	129.827	51.4774	41.0653	204.965	99.8782	251.47	234.728	66.0454	197.76	0.333967	0.00875446	2.70491e-10
2B:302631133-302634536	Traes_2BL_B9B93D597.2	flavonol synthase flavanone 3-hydroxylase	gi|474443926|gb|EMS68534.1| Hyoscyamine 6-dioxygenase [Triticum urartu]	2.24511e-180	1.36163	1.3012	6.81536	7.01425	23.7994	23.0146	32.1273	32.4694	4.12311	27.8527	0.148033	2.46904e-06	1.06212e-12	7.16775	3.84673	5.98574	6.98983	27.1892	33.6039	33.9824	36.1834	5.99751	32.7397	0.183188	4.1167e-07	3.05552e-11
IWGSC_CSS_5AL_scaff_2785050:3830-4100	td-k45_contig_24004	predicted protein	predicted protein [Hordeum vulgare subsp. vulgare]	4.87467e-79	405.765	508.768	424.499	516.249	183.731	222.475	205.816	192.381	463.82	201.101	2.30641	2.48158e-06	0.00195306	428.871	368.324	433.368	359.103	179.867	211.891	160.567	141.95	397.416	173.569	2.28967	3.46457e-06	0.00144129
2B:24301074-24304526	Traes_2BS_6859C24E5.1	cyclic dof factor 1-like	Dof zinc finger protein DOF5.2 [Triticum urartu]	0	1947.13	1795.65	1527.61	2104.28	789.189	855.378	877.98	774.396	1843.67	824.235	2.23682	2.59518e-06	0.00296809	2016.53	1853.16	1804.1	1964.14	894.107	836.363	937.915	937.984	1909.48	901.592	2.1179	6.12325e-06	0.00377527
3B:265155163-265158710	TRAES3BF005400030CFD_t1	metal transporter nramp5-like	PREDICTED: metal transporter Nramp4-like isoform X2 [Brachypodium distachyon]	6.91303e-141	19.0628	37.7347	29.2087	26.6542	103.765	79.5923	80.3183	85.2322	28.1651	87.2271	0.322894	2.5982e-06	1.62464e-10	34.6441	29.8121	19.1544	28.8331	50.1955	49.4724	72.2126	60.3056	28.1109	58.0465	0.484283	0.00629478	0.000108425
3B:485415569-485417482	td-k25_contig_22332	30s ribosomal protein chloroplastic	unnamed protein product [Triticum aestivum]	3.39448e-91	1169.64	1125.54	1080.72	1617.49	472.18	632.903	488.938	396.127	1248.35	497.537	2.50905	2.6195e-06	0.000258952	1443.11	901.095	1416.23	933.142	576.203	529.261	539.471	581.717	1173.39	556.663	2.10791	0.000929619	0.00699192
2B:300746487-300751855	Traes_2BL_DA615F345.2	probable polyamine oxidase 2	gi|474216667|gb|EMS59123.1| putative polyamine oxidase 2 [Triticum urartu]	0	7836.16	5427.29	5963.44	3800.32	1063.36	1271.56	1257.48	1854.82	5756.8	1361.8	4.22734	2.6434e-06	4.82065e-12	9924.95	10002.4	6002.5	14872.6	1776.71	2932.87	1914.06	1953.9	10200.6	2144.39	4.7569	1.61069e-05	4.29206e-15
1A:206560692-206565973	Traes_1AL_CA17722B6.2	amino acid permease 3-like isoform x1	gi|326515168|dbj|BAK03497.1| predicted protein [Hordeum vulgare subsp. vulgare] gi|391349176|emb|CCI51007.2| amino acid permease [Hordeum vulgare subsp. vulgare]	0	2237.15	2352.56	1829.44	2519.52	832.028	985.794	1037.11	1148.61	2234.67	1000.88	2.23269	2.64674e-06	0.00320934	2309.21	2978.33	2778.58	3677.52	835.546	890.503	934.516	918.5	2935.91	894.766	3.2812	9.19224e-13	2.03555e-08
7B:66831019-66835791	td-k41_contig_45696	PREDICTED: uncharacterized protein LOC100832377	PREDICTED: uncharacterized protein LOC100832377 [Brachypodium distachyon]	5.23447e-41	14.9779	18.2168	21.4197	28.057	83.7739	58.4956	72.2865	59.2567	20.6678	68.4532	0.301927	2.73181e-06	9.53704e-11	5.97313	25.9654	14.3658	11.3585	130.717	131.615	80.7082	79.7889	14.4157	105.707	0.136373	9.38079e-10	7.24879e-22
4B:284530755-284531510	td-k25_contig_29083	-	-	-	174.288	258.938	213.223	136.077	53.3107	56.5777	49.195	68.9975	195.632	57.0202	3.43092	2.81536e-06	2.26442e-07	140.966	177.911	110.138	222.801	63.7901	108.279	58.6197	62.1611	162.954	73.2125	2.22576	0.00529215	0.00241785
IWGSC_CSS_6BS_scaff_1814740:1-243	Traes_6BS_207239927.1	soluble acid invertase	Beta-fructofuranosidase 1 [Aegilops tauschii]	8.804e-26	2.72325	9.10838	12.6571	1.40285	27.6073	34.522	41.1631	38.1516	6.47289	35.361	0.183052	2.83295e-06	4.00122e-12	5.97313	5.77009	10.7743	7.86356	20.9148	16.8019	32.2833	37.1111	7.59528	26.7778	0.283641	0.000809678	4.98942e-07
IWGSC_CSS_1AL_scaff_3920721:8-759	Traes_1AL_A3177B77F.1	acetylajmalan esterase-like	gi|475538688|gb|EMT09285.1| GDSL esterase/lipase [Aegilops tauschii]	5.40526e-87	23.1476	29.9275	12.6571	16.8342	2.85593	3.83577	1.00398	1.62347	20.6416	2.32979	8.85987	2.84795e-06	1.09193e-07	14.3355	15.3869	4.78859	9.61102	2.09148	2.80032	1.69912	1.85556	11.0305	2.11162	5.22372	0.00453592	0.00154813
1A:51637004-51640645	Traes_1AL_324C5C146.1	desumoylating isopeptidase 1-like	gi|475525454|gb|EMT07164.1| hypothetical protein F775_10902 [Aegilops tauschii]	0	6.80813	9.10838	9.73623	9.81995	37.1271	24.9325	52.2069	45.4572	8.86817	39.9309	0.222088	2.84877e-06	1.05976e-11	15.5301	13.4635	17.9572	27.9593	57.5157	113.88	48.4249	62.1611	18.7276	70.4954	0.265656	0.00477201	2.66009e-11
6A:108394727-108399160	Traes_6AL_58B6B7319.1	bidirectional sugar transporter sweet4-like	Bidirectional sugar transporter SWEET4 [Triticum urartu]	4.33692e-154	1060.71	862.694	970.702	1357.96	372.223	485.225	481.408	328.753	1063.02	416.902	2.5498	2.9368e-06	0.00019822	1831.36	1225.18	2352.4	1235.45	611.758	631.006	520.78	555.739	1661.1	579.821	2.86485	0.00096426	6.39431e-06
6A:206302480-206309667	Traes_6AL_22F03E292.2	disease resistance protein rpm1	gi|473736627|gb|EMS45298.1| Disease resistance protein RPM1 [Triticum urartu]	0	149.779	153.541	102.23	95.3938	337.952	239.736	279.608	308.459	125.236	291.439	0.429717	2.9486e-06	1.51325e-08	89.5969	239.459	95.7719	155.524	370.192	258.563	495.294	513.989	145.088	409.509	0.354297	0.00177474	4.4928e-10
1A:94781318-94787647	Traes_1AL_8264ECC42.1	exosome component 10	gi|326521328|dbj|BAJ96867.1| predicted protein [Hordeum vulgare subsp. vulgare]	0	59.9115	74.1682	113.914	46.2941	218.003	154.39	211.338	184.264	73.5719	191.999	0.38319	2.98337e-06	1.22192e-09	81.2345	79.8196	74.2232	80.383	220.651	266.964	251.47	211.533	78.9151	237.655	0.332058	1.84013e-09	3.78686e-11
5B:263821537-263823092	Traes_5BL_ECB893794.1	haloacid dehalogenase-like hydrolase family protein	PREDICTED: uncharacterized protein LOC100821281 isoform X1 [Brachypodium distachyon] >gi|721604580|ref|XP_010239011.1| PREDICTED: uncharacterized protein LOC100821281 isoform X1 [Brachypodium distachyon] >gi|721604583|ref|XP_010239047.1| PREDICTED: uncharacterized protein LOC100821281 isoform X1 [Brachypodium distachyon] >gi|721604587|ref|XP_010239081.1| PREDICTED: uncharacterized protein LOC1008…	5.01039e-165	310.451	119.71	146.043	199.205	12.3757	6.7126	12.0477	17.0464	193.852	12.0456	16.0932	3.02511e-06	6.85736e-31	161.274	79.8196	105.349	52.4237	10.4574	10.2679	4.2478	2.78333	99.7167	6.9391	14.3703	1.03693e-05	3.81577e-23
IWGSC_CSS_4AL_scaff_7119506:4466-6584	Traes_4AL_36FAF99DE1.3	amino acid permease 3-like	predicted protein [Hordeum vulgare subsp. vulgare] >gi|388596096|emb|CCI51006.1| amino acid permease [Hordeum vulgare subsp. vulgare]	0	318.621	490.551	394.317	395.604	118.045	225.352	167.163	175.335	399.773	171.474	2.3314	3.03836e-06	0.00137219	555.501	642.403	726.669	805.578	209.148	215.625	214.939	249.572	682.538	222.321	3.07006	6.15758e-12	4.23162e-07
IWGSC_CSS_7AL_scaff_155528:1557-3813	Traes_7AL_834BD59C4.2	protein s-acyltransferase 18	gi|357154810|ref|XP_003576909.1| PREDICTED: protein S-acyltransferase 18 [Brachypodium distachyon]	0	0	1.3012	1.94725	1.40285	18.0876	22.0557	22.0875	8.92909	1.16282	17.79	0.065364	3.08385e-06	1.06305e-12	10.7516	4.80841	10.7743	3.49492	31.3722	17.7354	38.2302	32.4722	7.45732	29.9525	0.248972	1.95406e-05	7.84644e-09
7A:171931906-171934513	Traes_7AL_D0933302E1.2	receptor-like serine threonine-protein kinase at2g45590-like	gi|326509339|dbj|BAJ91586.1| predicted protein, partial [Hordeum vulgare subsp. vulgare]	3.36045e-107	19.0628	27.3251	22.3933	18.2371	71.3982	51.7829	70.7805	89.2909	21.7546	70.8132	0.307211	3.12999e-06	1.34142e-10	43.0065	61.5476	43.0973	54.1712	92.0251	94.2776	119.788	115.972	50.4557	105.516	0.478181	0.00111995	1.946e-05
1B:267477597-267480218	Traes_1BL_F20F9ABF4.3	mycophenolic acid acyl-glucuronide mitochondrial-like isoform x3	predicted protein [Hordeum vulgare subsp. vulgare]	1.34061e-72	21.786	16.9156	17.5252	21.0428	72.3502	57.5366	69.2746	57.6332	19.3174	64.1986	0.3009	3.2769e-06	1.33786e-10	20.3086	25.0037	20.3515	49.8025	57.5157	98.9448	69.6639	69.5834	28.8666	73.9269	0.390475	0.00172532	7.09559e-07
3B:47244561-47245479	contig115544	lipid transfer protein	unnamed protein product [Triticum aestivum]	1.31565e-47	31.3174	39.0359	99.3095	154.314	295.113	376.865	360.429	224.851	80.9941	314.314	0.257685	3.37667e-06	6.70238e-18	291.489	62.5093	160.418	62.0347	630.581	726.217	685.595	636.456	144.113	669.712	0.215186	1.31715e-22	1.46947e-21
7B:244905064-244909023	isotig12709__gene=isogroup01624__length=924__numContigs=3	coatomer subunit beta -3	hypothetical protein F775_06814 [Aegilops tauschii]	9.88719e-61	159.31	144.433	184.015	89.7824	332.24	292.478	345.871	396.127	144.385	341.679	0.422575	3.39807e-06	8.04555e-09	113.489	186.566	95.7719	138.923	306.402	219.359	418.833	418.428	133.688	340.755	0.392327	0.00106176	1.12698e-08
5B:71682228-71684673	td-k35_contig_38584	lrr receptor-like serine threonine-protein kinase	Putative LRR receptor-like serine/threonine-protein kinase [Aegilops tauschii]	0	53.1034	63.7587	53.5492	15.4314	150.412	110.278	113.952	142.865	46.4607	129.377	0.359111	3.51719e-06	9.15544e-10	54.9528	116.363	40.703	58.5398	183.004	103.612	193.7	198.545	67.6398	169.715	0.398549	0.00363856	9.77374e-08
3B:653253133-653261257	TRAES3BF032000130CFD_t1	lrr receptor-like serine threonine-protein kinase	RLP1.813 [Triticum aestivum]	1.24502e-116	27.2325	53.3491	59.391	28.057	416.014	243.572	195.274	400.186	42.0074	313.761	0.133883	3.52672e-06	1.89523e-30	34.6441	29.8121	27.5344	48.9288	105.62	104.545	233.629	246.789	35.2299	172.646	0.204059	0.00184283	3.72307e-18
IWGSC_CSS_1BL_scaff_3876205:1-239	Traes_1BL_756A7C42B.2	homolog subfamily c member 2	gi|359950750|gb|AEV91165.1| MYB-related protein [Aegilops speltoides] gi|475418317|gb|EMT01033.1| DnaJ homolog subfamily C member 2 [Aegilops tauschii]	3.66023e-19	114.377	187.372	83.7315	103.811	4.75988	18.2199	16.0637	16.2347	122.323	13.8195	8.85144	3.62588e-06	4.56288e-19	39.4226	143.291	68.2375	213.19	12.5489	5.60065	0.84956	9.27778	116.035	7.06922	16.4141	0.00203157	3.25253e-28
IWGSC_CSS_7BL_scaff_6739739:173-19528	Traes_7BL_4AFB62A41.2	tetratricopeptide repeat protein 27 homolog	gi|475512659|gb|EMT05510.1| Tetratricopeptide repeat 27-like protein [Aegilops tauschii]	0	449.337	435.901	482.917	615.851	1115.72	952.231	1168.13	978.141	496.001	1053.55	0.470789	3.6421e-06	4.70581e-08	4.7785	612.591	5.98574	13.9797	1169.14	1247.08	1141.81	1187.56	159.334	1186.39	0.134301	8.50281e-13	5.68767e-29
6A:32234925-32240229	Traes_6AS_DF6C22BF3.1	phd finger protein	Protein VERNALIZATION INSENSITIVE 3 [Triticum urartu]	0	1258.14	1004.52	916.179	1303.25	547.387	564.818	470.364	460.254	1120.52	510.706	2.19407	3.6488e-06	0.00454512	1659.33	1424.25	1551.5	1406.7	577.248	546.997	573.453	572.439	1510.45	567.534	2.66142	1.86949e-09	2.41857e-05
5B:206280608-206281127	td-k25_contig_72770	-	-	-	36.7639	35.1323	25.3142	47.6969	7.61581	7.67155	7.52984	8.11735	36.2268	7.73364	4.68432	3.69119e-06	3.15199e-06	41.8119	17.3103	33.5202	26.2119	9.41166	12.1347	4.2478	6.49445	29.7135	8.07216	3.68099	0.000955963	0.000174725
IWGSC_CSS_4AL_scaff_7147576:6208-12876	contig33955	ribonucleases p mrp protein subunit pop1	predicted protein [Hordeum vulgare subsp. vulgare]	2.37443e-19	72.1662	124.915	166.489	133.271	318.912	279.053	274.588	334.435	124.21	301.747	0.411637	3.76573e-06	2.60563e-09	189.945	184.643	187.952	264.74	423.525	561.932	403.541	422.139	206.82	452.784	0.456774	1.48188e-05	5.65178e-07
5A:146473497-146478637	Traes_5AL_E32D685B5.1	bag family molecular chaperone regulator 6 isoform x2	hypothetical protein TRIUR3_05584 [Triticum urartu]	0	78.9743	91.0838	108.072	50.5026	200.867	191.789	222.381	207.804	82.1582	205.71	0.399388	3.77776e-06	4.03048e-09	38.228	147.137	27.5344	52.4237	332.545	220.292	344.072	340.495	66.3309	309.351	0.214419	7.08954e-09	5.65565e-18
IWGSC_CSS_4BL_scaff_7014988:1-1024	Traes_4BL_8F22C41BD.1	lac10_orysj ame: full=laccase-10 ame: full=benzenediol:oxygen oxidoreductase 10 ame: full=diphenol oxidase 10 ame: full=urishiol oxidase 10 flags: precursor	PREDICTED: laccase-10-like [Brachypodium distachyon]	4.20456e-106	0	2.60239	10.7098	7.01425	26.6553	39.3167	32.6293	26.7873	5.08162	31.3472	0.162108	3.7863e-06	1.51448e-12	11.9463	0.961681	19.1544	6.1161	44.9668	52.2727	33.9824	42.6778	9.5446	43.4749	0.219543	7.2796e-08	8.67084e-12
IWGSC_CSS_7BL_scaff_6678860:1648-2612	KukriC11086_1	lrr receptor-like serine threonine-protein kinase	Putative LRR receptor-like serine/threonine-protein kinase [Aegilops tauschii]	0	20.4244	28.6263	14.6043	15.4314	81.87	60.4134	53.2109	69.8092	19.7716	66.3259	0.298098	3.80442e-06	1.27916e-10	21.5033	28.8504	7.18289	21.8432	43.9211	61.6071	68.8144	65.8723	19.845	60.0537	0.330453	1.98539e-05	4.12955e-08
3B:66370354-66373440	td-k61_contig_79204	-	-	-	77.6127	78.0718	86.6524	93.991	34.2712	28.7683	22.5895	33.2811	84.082	29.7275	2.82842	3.83349e-06	0.000337335	102.738	62.5093	70.6318	84.7517	39.7381	33.6039	40.7789	20.4111	80.1576	33.633	2.3833	0.00022937	0.00336125
7A:175565194-175565401	KukriC10545_1_B	-	-	-	0	0	0	0	12.3757	12.4663	8.53382	15.423	0	12.1997	0	3.89117e-06	1.67439e-11	0	0	0	0	4.18296	11.2013	9.34516	4.63889	0	7.34208	0	0.000148902	1.97705e-07
5B:45438682-45443722	Traes_5BL_3EFFD8013.1	mitogen-activated protein kinase kinase kinase npk1-like	Mitogen-activated protein kinase kinase kinase ANP1 [Aegilops tauschii]	0	42.2104	20.8192	41.8658	26.6542	8.56779	6.7126	5.52189	3.24694	32.8874	6.01231	5.47001	3.93663e-06	3.9635e-07	60.9259	17.3103	41.9002	22.7169	7.32018	3.73376	3.39824	4.63889	35.7133	4.77277	7.48273	0.0058547	1.49792e-09
2A:201890060-201901928	Traes_2AL_7A03A1F4E.2	protein wax2	gi|475526219|gb|EMT07276.1| Protein WAX2 [Aegilops tauschii]	0	14.9779	36.4335	26.2878	9.81995	70.4463	80.5513	64.2547	77.1149	21.8798	73.0918	0.299347	3.97681e-06	1.25527e-10	16.7248	27.8888	21.5487	19.222	78.4305	59.7402	93.4516	104.839	21.3461	84.1153	0.253771	3.08652e-09	2.06728e-12
IWGSC_CSS_5AS_scaff_1478928:0-1719	Traes_5AS_168D6AF8A.1	protein da1-related 1-like	Protein DA1-related 1 [Triticum urartu]	1.30703e-40	341.768	262.842	274.562	312.836	155.172	140.965	118.972	101.467	298.002	129.144	2.30752	4.01235e-06	0.00238968	556.695	443.335	446.536	276.098	233.2	171.753	176.709	191.122	430.666	193.196	2.22917	0.00128396	0.00258934
6B:138633054-138633626	td-k25_contig_42201_B	hypothetical protein F775_43759	hypothetical protein F775_43759 [Aegilops tauschii]	1.8334e-17	13.6163	9.10838	33.1032	14.0285	69.4943	79.5923	58.7328	51.9511	17.4641	64.9426	0.268916	4.08399e-06	1.52957e-11	19.114	11.5402	19.1544	24.4644	93.0708	77.4756	62.8675	88.1389	18.5682	80.3882	0.230982	7.23153e-10	1.56669e-13
6A:203703315-203708774	isotig16230__gene=isogroup02912__length=987__numContigs=2	embryogenesis transmembrane	hypothetical protein F775_17353 [Aegilops tauschii]	7.72219e-41	5665.73	7881.35	4597.45	2230.53	13036.4	11095.9	11303.8	12812.4	5093.76	12062.1	0.422294	4.12788e-06	2.49488e-09	1561.38	7478.03	1188.77	3668.79	10059	7236.04	13405.2	13393.4	3474.24	11023.4	0.315169	0.00350199	2.65378e-12
2B:332827331-332829800	Traes_2BL_367A678DF.1	receptor-like serine threonine-protein kinase sd1-8	Receptor-like serine/threonine-protein kinase SD1-8 [Triticum urartu]	0	231.476	217.3	181.094	183.773	83.7739	54.6598	87.8482	99.0317	203.411	81.3284	2.50111	4.13771e-06	0.000797141	136.187	110.593	96.969	201.831	51.2412	51.3393	51.8232	52.8834	136.395	51.8218	2.63201	0.00181932	0.000128227
IWGSC_CSS_5AS_scaff_1502637:3-4495	Traes_5AS_3354E01BA.2	protoporphyrinogen chloroplastic	gi|326497043|dbj|BAK02106.1| predicted protein [Hordeum vulgare subsp. vulgare] gi|326510311|dbj|BAJ87372.1| predicted protein [Hordeum vulgare subsp. vulgare]	0	362.193	534.792	490.706	768.762	105.669	147.677	99.8959	86.8557	539.113	110.025	4.89993	4.19291e-06	1.387e-13	433.649	299.083	399.848	291.825	157.907	106.412	124.885	105.767	356.101	123.743	2.87775	1.49123e-08	9.13415e-06
IWGSC_CSS_7BL_scaff_5366702:1-344	Traes_7BL_D678DA091.1	cell number regulator 13-like	hypothetical protein TRIUR3_26988 [Triticum urartu]	6.96591e-17	59.9115	89.7826	105.151	53.3083	239.898	191.789	178.206	275.178	77.0384	221.268	0.348168	4.193e-06	2.41572e-11	50.1743	88.4747	37.1116	102.226	170.456	129.748	258.266	269.983	69.4967	207.113	0.335549	0.00307165	3.17897e-10
2A:124356076-124360027	Traes_2AS_DD56753DD.2	protein far1-related sequence 5	gi|473906889|gb|EMS49407.1| Protein FAR1-RELATED SEQUENCE 5 [Triticum urartu]	1.11559e-74	16.3395	16.9156	10.7098	11.2228	0	0.958943	1.00398	0.811735	13.7969	0.693664	19.8899	4.19867e-06	1.17042e-07	35.8388	14.4252	22.7458	22.7169	3.13722	0	0	0	23.9317	0.784305	30.5133	5.94085e-09	2.54503e-13
7A:55361898-55362689	td-k31_contig_27653	f-box protein at3g07870-like isoform x1	predicted protein [Hordeum vulgare subsp. vulgare] >gi|326504508|dbj|BAJ91086.1| predicted protein [Hordeum vulgare subsp. vulgare]	0	5.4465	1.3012	2.92087	0	19.0395	20.1378	18.0716	31.6577	2.41714	22.2267	0.10875	4.24067e-06	2.92606e-12	7.16775	8.65513	2.3943	5.24237	25.0978	34.5373	39.9293	38.0389	5.86489	34.4008	0.170487	1.0667e-07	6.65974e-12
6A:195824507-195825471	td-k41_contig_80365	transcription factor ibh1-like	hypothetical protein F775_01140 [Aegilops tauschii]	1.9019e-63	1.36163	1.3012	2.92087	4.20855	179.924	391.249	206.318	81.1735	2.44806	214.666	0.011404	4.27449e-06	1.49229e-64	10.7516	2.88504	13.1686	1.74746	757.116	729.018	768.003	824.795	7.13819	769.733	0.0092736	6.56107e-103	2.86317e-90
IWGSC_CSS_5BL_scaff_10824451:6337-7365	Traes_5BL_D3ACCE93B.1	hippocampus abundant transcript-like protein 1	PREDICTED: uncharacterized protein LOC100833620 [Brachypodium distachyon]	7.66673e-25	132.078	173.059	134.36	223.053	55.2146	46.9882	48.693	51.9511	165.638	50.7117	3.26626	4.28317e-06	2.89856e-06	172.026	179.834	244.218	152.029	72.156	70.0081	61.1683	67.7278	187.027	67.7651	2.75993	1.522e-07	5.58328e-05
1A:222472263-222477333	Traes_1AL_1A5D607B4.1	lrr receptor-like serine threonine-protein kinase	gi|383216811|gb|AFG73682.1| receptor kinase [Triticum urartu]	0	51.7418	65.0599	58.4174	33.6684	139.941	133.293	124.995	159.1	52.2219	139.332	0.374801	4.83252e-06	1.87664e-09	59.7313	91.3597	43.0973	100.479	129.672	142.817	126.584	146.589	73.6668	136.415	0.540018	0.00933273	0.000268989
5B:230588595-230599037	Traes_5BL_C57898165.2	cytosolic purine 5 -nucleotidase-like	gi|474144060|gb|EMS56668.1| hypothetical protein TRIUR3_31235 [Triticum urartu]	0	7139.01	7031.67	7521.23	7865.78	3059.65	4321	3538.52	3178.76	7389.42	3524.48	2.0966	4.92111e-06	0.00772162	7904.84	5797.98	8408.77	7813.76	3774.07	3224.11	3734.67	3698.12	7481.34	3607.74	2.07369	1.16398e-05	0.00651564
6A:14449520-14452504	Traes_6AS_4FB64483A.2	glutathione s-transferase omega-like 2 isoform x1	gi|474247717|gb|EMS60101.1| hypothetical protein TRIUR3_07798 [Triticum urartu]	2.72092e-167	1032.11	797.634	912.284	641.103	1998.2	1758.7	1665.6	1868.61	845.783	1822.78	0.464008	4.97639e-06	4.6943e-08	510.105	1130.94	590.194	842.275	1698.28	1171.47	2055.94	2110.7	768.378	1759.1	0.436803	0.0022468	1.39557e-07
7A:171025306-171028659	td-k25_contig_25114	lrr receptor-like serine threonine-protein kinase efr	LRR receptor-like serine/threonine-protein kinase EFR [Triticum urartu]	0	220.583	163.951	153.832	127.659	67.5903	46.9882	48.191	70.621	166.507	58.3476	2.8537	4.99242e-06	5.46235e-05	242.509	312.546	171.192	448.223	85.7507	88.6769	76.4604	71.4389	293.618	80.5817	3.64372	0.00108417	2.58258e-09
2B:158615926-158621665	Traes_2BS_5E8AC26AF.1	receptor-like serine threonine-protein kinase sd1-8	hypothetical protein OsI_26417 [Oryza sativa Indica Group]	0	35.4023	24.7227	36.024	18.2371	157.076	116.032	78.3104	142.054	28.5965	123.368	0.231798	5.10526e-06	2.23985e-16	50.1743	67.3177	69.4346	56.7924	307.447	175.487	333.028	359.978	60.9297	293.985	0.207255	1.90819e-08	1.4778e-19
IWGSC_CSS_3AL_scaff_4405760:0-1836	Traes_3AL_16705CE25.2	30s ribosomal protein chloroplastic	gi|326490437|dbj|BAJ84882.1| predicted protein [Hordeum vulgare subsp. vulgare] gi|326507770|dbj|BAJ86628.1| predicted protein [Hordeum vulgare subsp. vulgare] gi|326516634|dbj|BAJ92472.1| predicted protein [Hordeum vulgare subsp. vulgare]	3.74761e-95	305.004	305.781	284.298	446.106	115.189	157.267	111.944	66.5623	335.297	112.74	2.97406	5.22641e-06	6.96106e-06	323.744	219.263	345.976	187.852	144.312	115.747	118.089	115.045	269.209	123.298	2.1834	0.00404396	0.0058569
IWGSC_CSS_3AL_scaff_4297829:8737-9216	Traes_3AL_D4D44C1CB.1	peroxidase 12	unnamed protein product [Triticum aestivum]	1.3062e-25	1.36163	1.3012	1.94725	0	12.3757	15.3431	16.0637	25.9755	1.15252	17.4395	0.0660866	5.39777e-06	6.72213e-12	2.38925	0.961681	2.3943	0.873729	23.0063	46.6721	40.7789	34.3278	1.65474	36.1963	0.0457158	2.65013e-14	1.52435e-21
IWGSC_CSS_7AL_scaff_4553763:4469-8979	Traes_7AL_628A69311.1	nac domain-containing protein 21 22	NAC transcription factor 7 [Triticum aestivum]	0	14.9779	15.6144	5.84174	12.6257	43.7909	56.5777	45.681	38.9633	12.2649	46.2532	0.265169	5.4785e-06	1.52681e-10	32.2549	25.9654	22.7458	27.0856	61.6986	54.1396	65.4161	55.6667	27.0129	59.2303	0.456066	0.00264616	2.66813e-05
7B:250217532-250219613	td-k25_contig_26905	32 kda protein	hypothetical protein TRIUR3_29786 [Triticum urartu]	1.17467e-60	10.893	14.3132	63.2855	9.81995	394.118	1247.59	2447.2	2225.78	24.5779	1578.67	0.0155687	5.56639e-06	2.4328e-92	37.0334	8.65513	82.6032	12.2322	588.751	71.875	2731.34	2720.25	35.131	1528.05	0.0229907	0.00903483	3.10079e-80
IWGSC_CSS_7AL_scaff_4434152:2619-12220	contig14200_B	hypothetical protein TRIUR3_20374	hypothetical protein TRIUR3_20374 [Triticum urartu]	5.94416e-40	54.465	61.1563	67.18	98.1995	8.56779	24.9325	20.5816	7.30562	70.2502	15.3469	4.57749	5.59175e-06	2.23151e-08	56.1474	70.2027	50.2802	67.2771	19.8691	14.9351	16.1416	17.6278	60.9769	17.1434	3.55687	2.65183e-07	3.28474e-06
IWGSC_CSS_1BL_scaff_3840787:0-1013	Traes_1BL_B8B4C1FB6.1	ap2 erf and b3 domain-containing protein os05g0549800-like	predicted protein [Hordeum vulgare subsp. vulgare]	5.97592e-129	38.1255	23.4216	36.024	21.0428	96.1496	93.0175	70.2785	101.467	29.6535	90.2282	0.32865	5.78764e-06	2.49072e-10	28.671	28.8504	25.1401	32.328	143.266	138.149	164.815	184.628	28.7474	157.715	0.182275	3.24943e-17	8.47159e-20
3B:121619277-121620868	td-k31_contig_75152	e3 ubiquitin	unnamed protein product [Triticum aestivum]	5.83703e-70	2.72325	6.50599	0	5.6114	22.8474	32.6041	25.0995	17.0464	3.71016	24.3994	0.15206	5.91524e-06	2.72011e-11	10.7516	5.77009	8.38004	2.62119	23.0063	41.0714	39.0798	33.4	6.88074	34.1394	0.201548	3.53877e-07	4.12412e-11
6A:194691594-194696659	Traes_6AL_43E1105C6.8	cysteine-rich receptor-like protein kinase 19	gi|473869754|gb|EMS47717.1| G-type lectin S-receptor-like serine/threonine-protein kinase SD1-29 [Triticum urartu]	1.05142e-81	25.8709	32.5299	19.4725	18.2371	97.1016	52.7419	85.3382	103.09	24.0276	84.568	0.284121	6.02922e-06	2.96133e-12	26.2818	47.1224	19.1544	98.7314	149.541	224.959	146.124	137.311	47.8225	164.484	0.290743	0.000407563	1.09559e-11
IWGSC_CSS_5AL_scaff_2703158:0-2565	Traes_5AL_678EA44B2.1	abc transporter g family member 17-like	ABC transporter G family member 19 [Triticum urartu]	0	10.893	6.50599	10.7098	7.01425	34.2712	39.3167	44.1751	37.3398	8.78077	38.7757	0.226451	6.09503e-06	3.37551e-11	10.7516	23.0804	23.943	13.9797	38.6924	51.3393	64.5666	59.3778	17.9387	53.494	0.335339	2.85876e-05	6.58116e-08
5B:148634812-148636043	Traes_5BS_D585604F3.1	quinolinate chloroplastic isoform x3	predicted protein [Hordeum vulgare subsp. vulgare]	1.07407e-75	501.078	435.901	383.607	551.32	227.522	241.654	214.35	143.677	467.977	206.801	2.26294	6.11085e-06	0.00285577	544.749	472.186	583.011	387.936	301.173	213.758	212.39	218.956	496.97	236.569	2.10074	3.42714e-05	0.00705967
4A:66183551-66191848	Traes_4AS_B9CD186CE.2	peptide transporter ptr2	gi|475528356|gb|EMT07615.1| Peptide transporter PTR2 [Aegilops tauschii]	0	467.038	593.346	470.26	356.324	1107.15	898.53	966.33	1083.67	471.742	1013.92	0.465266	6.1442e-06	6.73216e-08	465.904	775.115	429.776	891.203	1011.23	1018.38	1238.66	1247.86	640.5	1129.03	0.567299	0.00657289	0.000231986
4B:238920319-238926523	Traes_4BL_AB7AABC21.2	-	-	-	529.673	450.214	475.128	475.566	934.841	1070.18	1094.84	970.835	482.645	1017.67	0.474263	6.196e-06	9.49762e-08	758.587	626.055	561.463	728.69	1135.67	1266.68	1134.16	1185.7	668.699	1180.55	0.566428	0.00153857	0.000105513
1B:280461701-280462803	td-k31_contig_35267	serine threonine-protein phosphatase 7-like	unnamed protein product [Triticum aestivum]	7.13337e-16	12.2546	9.10838	3.89449	5.6114	46.6469	36.4399	28.1114	33.2811	7.71723	36.1198	0.213656	6.34578e-06	4.50707e-11	8.36238	5.77009	0	6.1161	39.7381	31.737	44.1771	38.9667	5.06214	38.6547	0.130958	7.21099e-10	8.36994e-15
2A:143459558-143464048	td-k55_contig_5923;td-k61_contig_6017_B	cytochrome c oxidase subunit mitochondrial	hypothetical protein TRIUR3_10835 [Triticum urartu]	1.01922e-159	296.834	260.239	248.274	297.404	515.971	664.548	634.515	538.992	275.688	588.507	0.468454	6.36152e-06	8.10399e-08	419.314	318.317	353.159	410.653	713.194	785.957	722.126	701.4	375.36	730.67	0.513721	0.000143441	8.27078e-06
2A:184986260-184991114	Traes_2AS_63648FF96.1	dna repair protein rad16	gi|475626918|gb|EMT33517.1| hypothetical protein F775_52308 [Aegilops tauschii]	0	32.679	32.5299	27.2614	12.6257	84.7259	66.1671	92.8681	68.9975	26.274	78.1896	0.336029	6.38206e-06	1.66858e-09	38.228	49.0457	37.1116	41.939	98.2995	114.813	90.903	109.478	41.5811	103.373	0.402242	3.89684e-05	2.55347e-07
7B:190503188-190508173	Traes_7BL_91E996D71.10	cysteine synthase-like	gi|473789296|gb|EMS46292.1| Cysteine synthase, chloroplastic/chromoplastic [Triticum urartu]	0	103.484	179.565	149.938	150.105	356.991	307.821	320.269	347.423	145.773	333.126	0.437591	6.39213e-06	1.94573e-08	131.409	166.371	171.192	232.412	307.447	333.239	301.594	320.084	175.346	315.591	0.555612	0.00368263	0.000148837
1A:169064183-169071206	Traes_1AS_8912BD052.1	tubulin-folding cofactor b	gi|326492738|dbj|BAJ90225.1| predicted protein [Hordeum vulgare subsp. vulgare] gi|326493820|dbj|BAJ85372.1| predicted protein [Hordeum vulgare subsp. vulgare]	2.11522e-62	92.5906	114.505	118.782	115.034	273.217	232.064	293.664	219.169	110.228	254.529	0.433067	6.44488e-06	2.20037e-08	7.16775	19.2336	106.546	119.701	260.389	320.17	243.824	256.995	63.1621	270.344	0.233636	3.69046e-09	3.32359e-17
IWGSC_CSS_5AL_scaff_2808627:928-6830	Traes_5AL_6CC4BFBD8.2	two-component response regulator arr8	gi|473956248|gb|EMS50922.1| Two-component response regulator ARR8 [Triticum urartu]	1.08659e-127	2606.15	1518.5	2036.82	2965.63	762.533	612.765	583.312	516.264	2281.77	618.718	3.6879	6.46148e-06	2.73836e-09	2918.47	1768.53	2889.92	1197.01	668.228	565.665	616.781	598.417	2193.48	612.273	3.58252	0.00198759	6.18935e-09
IWGSC_CSS_5AL_scaff_2809791:0-4017	Traes_5AL_A9C9D731A.2	thiol protease aleurain	gi|111073719|dbj|BAF02548.1| triticain gamma [Triticum aestivum]	1.24884e-159	206.967	296.673	303.77	180.968	900.57	573.448	745.956	1060.94	247.095	820.228	0.301251	6.51724e-06	2.55617e-15	258.039	363.516	301.681	791.598	1062.47	1642.86	1419.62	1496.51	428.709	1405.36	0.305052	5.17393e-07	2.79425e-13
7B:118081267-118081520	gi|222370537|gb|GH731503.1|GH731503	superoxide dismutase	chloroplast Cu/Zn superoxide dismutase, partial [Triticum aestivum] >gi|380875802|gb|AFF27604.1| chloroplast Cu/Zn superoxide dismutase, partial [Triticum aestivum] >gi|380875804|gb|AFF27605.1| chloroplast Cu/Zn superoxide dismutase, partial [Triticum aestivum] >gi|380875806|gb|AFF27606.1| chloroplast Cu/Zn superoxide dismutase, partial [Triticum aestivum]	1.32277e-18	321.344	317.492	279.43	389.992	124.709	177.405	150.597	110.396	327.065	140.777	2.32329	6.52623e-06	0.00203714	414.535	280.811	430.973	249.886	181.959	147.484	163.116	162.361	344.051	163.73	2.10134	0.00250762	0.00994512
6A:5974255-5975509	Traes_6AS_F23158B25.1	germin-like protein subfamily 3 member 2	predicted protein [Hordeum vulgare subsp. vulgare] >gi|326521666|dbj|BAK00409.1| predicted protein [Hordeum vulgare subsp. vulgare]	7.84912e-130	84.4208	78.0718	83.7315	60.3226	200.867	196.583	143.569	230.533	76.6367	192.888	0.397312	6.53708e-06	2.95516e-09	34.6441	97.1298	51.4774	28.8331	198.691	125.081	192.001	220.811	53.0211	184.146	0.28793	3.16129e-06	1.47622e-12
IWGSC_CSS_5BL_scaff_10790252:24-4631	Traes_5BL_CB26F3E25.1	abc transporter g family member 3 isoform x1	PREDICTED: ABC transporter G family member 3 [Brachypodium distachyon]	0	14.9779	23.4216	26.2878	14.0285	84.7259	60.4134	58.2308	64.9388	19.6789	67.0772	0.293377	6.55351e-06	9.02864e-11	26.2818	16.3486	31.1259	20.9695	79.4762	95.211	101.947	123.395	23.6814	100.007	0.236797	2.46339e-11	2.09139e-14
IWGSC_CSS_1AL_scaff_3909362:9127-10738	td-k41_contig_84290_B	hypothetical protein SORBIDRAFT_06g010506	hypothetical protein SORBIDRAFT_06g010506 [Sorghum bicolor] >gi|241938816|gb|EES11961.1| hypothetical protein SORBIDRAFT_06g010506, partial [Sorghum bicolor]	2.02357e-09	2.72325	10.4096	2.92087	14.0285	43.7909	53.7008	41.6651	24.3521	7.52055	40.8772	0.183979	6.64851e-06	2.09512e-13	4.7785	8.65513	14.3658	11.3585	58.5614	64.4074	37.3807	38.9667	9.78947	49.8291	0.196461	1.24487e-07	5.88741e-13
5B:17100581-17101248	isotig29472__gene=isogroup13924__length=543__numContigs=1_B	ame: full=protein wir1a	RecName: Full=Protein WIR1A [Triticum aestivum] >gi|170797|gb|AAA34311.1| WIR1A [Triticum aestivum] >gi|335335189|gb|AEH40970.1| WIR1a [Triticum aestivum]	8.00628e-38	307.728	161.348	258.984	54.7112	691.135	538.926	615.439	882.356	195.693	681.964	0.286954	6.67489e-06	6.68958e-16	70.4829	262.539	62.2517	109.216	760.253	449.919	955.755	863.762	126.122	757.422	0.166515	1.19229e-07	9.51653e-25
2B:297042175-297046494	Traes_2BL_E5A2D113D.1	organic cation carnitine transporter 7-like	predicted protein [Hordeum vulgare subsp. vulgare]	0	84.4208	88.4814	136.307	33.6684	240.85	210.009	203.306	262.191	85.7195	229.089	0.374176	6.67489e-06	4.35685e-10	50.1743	119.248	49.0831	73.3932	190.325	122.281	269.311	295.033	72.9748	219.237	0.332857	0.00569309	1.84208e-10
5A:97505683-97509889	Traes_5AL_A94EEDB30.1	auxin-independent growth promoter	hypothetical protein TRIUR3_20709 [Triticum urartu]	0	49.0185	31.2287	30.1823	47.6969	5.71186	11.5073	8.03183	12.9878	39.5316	9.55969	4.13524	6.70695e-06	1.09879e-05	57.342	60.5859	56.266	64.6559	11.5031	17.7354	15.2921	7.42223	59.7125	12.9882	4.59744	2.83305e-09	2.48753e-08
1B:93628612-93629367	KukriC13012_2	-	-	-	19.0628	19.518	13.6307	22.4456	1.90395	1.91789	3.01194	0.811735	18.6643	1.91138	9.76482	6.78348e-06	1.8033e-07	16.7248	17.3103	16.7601	16.6008	4.18296	6.53409	2.54868	3.71111	16.849	4.24421	3.96988	0.00211003	0.00102021
2A:76847160-76848833	Traes_2AL_25BFDDF75.2	hva22-like protein g	gi|357163375|ref|XP_003579712.1| PREDICTED: putative HVA22-like protein g isoform X1 [Brachypodium distachyon]	1.2391e-70	39.4872	68.9635	49.6548	39.2798	147.556	129.457	112.446	135.56	49.3463	131.255	0.375958	6.82958e-06	2.49929e-09	32.2549	52.8925	28.7316	80.383	110.848	112.013	137.629	121.539	48.5655	120.507	0.403009	5.07602e-05	3.96835e-07
1B:30319795-30324122	Traes_1BL_AF0E1821A.2	-	-	-	106.207	128.819	76.9162	113.631	230.378	227.27	254.007	248.391	106.393	240.011	0.443284	6.86585e-06	4.35649e-08	72.8722	146.176	161.615	127.564	247.84	288.433	276.107	281.117	127.057	273.374	0.464772	4.39227e-05	1.33843e-06
IWGSC_CSS_5AS_scaff_1548381:43-259	Traes_5AS_469889268.1	glucan -beta-glucosidase a	putative glucan 1,3-beta-glucosidase A [Triticum urartu]	1.19048e-34	65.3581	72.867	65.2327	28.057	155.172	168.774	134.031	146.112	57.8787	151.022	0.383246	6.88001e-06	4.10611e-09	58.5366	173.103	117.321	85.6254	239.474	188.555	283.753	270.911	108.646	245.673	0.442239	0.000457633	6.07071e-07
IWGSC_CSS_7AL_scaff_533161:1-955	Traes_7AL_9677F7019.2	-	-	-	147.056	141.83	176.226	166.939	52.3587	69.0439	69.2746	64.9388	158.013	63.904	2.47266	6.91257e-06	0.00122391	218.616	140.405	209.501	164.261	88.8879	70.0081	81.5578	89.0667	183.196	82.3801	2.22379	7.09978e-05	0.00466577
3B:306030440-306035522	KukriC218_75	-	-	-	38.1255	52.0479	68.1536	82.7682	210.387	136.17	148.589	204.557	60.2738	174.926	0.344568	7.0488e-06	1.26965e-11	205.476	164.448	185.558	206.2	321.042	355.641	418.833	374.822	190.42	367.585	0.518031	0.000310373	1.58642e-05
3A:14555951-14557195	Traes_3AS_8A02C5D7D.2	ectonucleotide pyrophosphatase phosphodiesterase family member 3	gi|475431385|gb|EMT01210.1| Ectonucleotide pyrophosphatase/phosphodiesterase family member 1 [Aegilops tauschii]	1.18393e-138	93.9522	111.903	112.94	105.214	40.935	36.4399	34.6373	50.3276	106.002	40.5849	2.61186	7.05916e-06	0.000774592	69.2883	76.9345	74.2232	98.7314	42.8753	32.6704	25.4868	25.9778	79.7943	31.7526	2.513	3.58484e-05	0.00104406
7B:156609776-156611391	td-k45_contig_19348	dna mismatch repair protein mitochondrial isoform x2	PREDICTED: DNA mismatch repair protein MSH1, mitochondrial isoform X1 [Brachypodium distachyon]	0	23.1476	24.7227	22.3933	39.2798	75.2061	78.6334	79.3143	85.2322	27.3859	79.5965	0.344059	7.15636e-06	9.30784e-10	0	61.5476	1.19715	0.873729	108.757	148.417	92.6021	102.983	15.9046	113.19	0.140513	9.75802e-07	1.24106e-20
4A:213289221-213293619	Traes_4AL_94E28C1B7.1	eyes absent-like partial	Developmental protein eyes absent [Aegilops tauschii]	0	117.1	119.71	137.281	110.825	349.375	281.929	251.497	263.002	121.229	286.451	0.42321	7.16911e-06	9.58518e-09	216.227	201.953	274.147	237.654	484.177	506.859	426.479	438.839	232.495	464.089	0.500972	0.000109909	4.80338e-06
1B:55449774-55450641	td-k31_contig_70316_B	-	-	-	0	5.20479	0.973623	0	16.1836	20.1378	18.0716	18.6699	1.5446	18.2657	0.0845629	7.2124e-06	1.26229e-11	0	0	2.3943	1.74746	33.4637	41.0714	36.5311	22.2667	1.03544	33.3332	0.0310633	4.20113e-15	6.90994e-22
IWGSC_CSS_1AL_scaff_3913309:1462-3461	contig26949	predicted protein	predicted protein [Hordeum vulgare subsp. vulgare]	9.9268e-22	732.555	835.369	1221.9	676.174	1802.09	1739.52	1931.66	2057.75	866.498	1882.76	0.460229	7.2124e-06	3.6833e-08	949.727	1286.73	963.704	1498.44	2075.79	2079.71	2377.07	2320.37	1174.65	2213.24	0.530739	0.000412889	2.869e-05
2B:274245406-274247021	Traes_2BL_CBAE87E41.1	cis-zeatin o-glucosyltransferase	Putative cis-zeatin O-glucosyltransferase [Aegilops tauschii]	0	324.067	351.323	396.264	427.869	158.028	178.363	157.123	187.511	374.881	170.256	2.20186	7.36613e-06	0.00562265	391.837	255.807	452.522	257.75	171.501	162.419	147.823	146.589	339.479	157.083	2.16114	0.0045979	0.00644669
IWGSC_CSS_5AL_scaff_2741360:0-7564	Traes_5AL_04D3E97F0.1	light-inducible protein cprf2-like	Regulatory protein opaque-2 [Triticum urartu]	0	5058.44	3065.62	2510	3833.99	660.672	862.09	860.912	735.432	3617.01	779.777	4.63852	7.36613e-06	1.54307e-13	3711.7	3366.85	2906.68	2982.04	775.939	711.282	797.737	787.684	3241.82	768.16	4.22023	2.74582e-20	2.78762e-12
3A:129895632-129900457	Traes_3AL_5006FA990.1	rna polymerase-associated protein rtf1-like protein	RNA polymerase-associated protein RTF1-like protein [Triticum urartu]	5.86111e-155	1858.62	1665.53	1210.21	2004.67	721.598	779.621	699.271	656.694	1684.76	714.296	2.35863	7.50544e-06	0.00104657	2048.78	1752.18	1903.47	1687.17	676.594	743.953	621.029	652.228	1847.9	673.451	2.74393	4.09798e-10	1.05021e-05
1A:182796700-182799582	Traes_1AL_282B8F3D9.1	tpa: pit1	gi|473735148|gb|EMS45244.1| hypothetical protein TRIUR3_32903 [Triticum urartu]	1.78694e-112	93.9522	94.9874	48.6811	75.7539	19.9915	21.0968	22.0875	21.1051	78.3437	21.0702	3.71822	7.67618e-06	1.40774e-06	103.932	120.21	129.292	138.923	24.052	22.4026	19.5399	25.9778	123.089	22.9931	5.35332	8.19047e-16	1.7129e-12
IWGSC_CSS_5AS_scaff_1515447:3084-3473	CL2736Contig1	pollen-specific leucine-rich repeat extensin-like protein 2	hypothetical protein F775_29404 [Aegilops tauschii]	3.73401e-57	641.326	670.117	554.965	794.013	328.432	287.683	311.234	275.178	665.105	300.632	2.21236	7.89396e-06	0.00451819	643.903	538.542	572.237	703.352	287.578	374.31	248.921	280.189	614.508	297.75	2.06384	2.39044e-05	0.00712785
4B:119125440-119126828	Traes_4BS_FFF12BA9E.2	ferritin 2a	gi|210061149|gb|ACJ05655.1| ferritin 2B [Triticum aestivum]	3.93914e-111	14.9779	20.8192	19.4725	14.0285	62.8305	49.8651	62.7487	59.2567	17.3245	58.6752	0.295261	7.92035e-06	2.43553e-10	14.3355	27.8888	7.18289	21.8432	44.9668	61.6071	60.3188	61.2334	17.8126	57.0315	0.312329	1.50267e-05	1.87594e-08
5B:227138063-227139522	Traes_5BL_F8A34CF5A.1	probable n-acetyltransferase hls1	predicted protein [Hordeum vulgare subsp. vulgare]	1.94213e-147	543.289	503.563	392.37	527.472	232.282	266.586	198.788	196.44	491.673	223.524	2.19964	7.98372e-06	0.00451844	554.306	433.718	590.194	597.63	183.004	292.167	151.222	171.639	543.962	199.508	2.72652	2.61298e-09	2.04627e-05
7A:8235924-8242067	Traes_7AS_D05A2ECB9.2	spx domain-containing membrane protein os06g0129400-like isoform x1	gi|326529277|dbj|BAK01032.1| predicted protein [Hordeum vulgare subsp. vulgare]	0	1221.38	700.044	1101.17	868.364	337.952	391.249	369.464	342.552	972.739	360.304	2.69977	8.00309e-06	3.69933e-05	1360.68	859.743	1452.14	609.863	429.799	385.511	369.559	390.595	1070.61	393.866	2.7182	0.00980784	3.30644e-05
IWGSC_CSS_5AL_scaff_1173692:137-3716	Traes_5AL_6159CD518.2	5 -3 exoribonuclease 2	gi|474118233|gb|EMS55931.1| 5'-3' exoribonuclease 2 [Triticum urartu]	0	28.5941	23.4216	53.5492	21.0428	79.966	90.1407	108.932	93.3496	31.6519	93.097	0.339989	8.13505e-06	6.75394e-10	21.5033	25.9654	15.5629	43.6864	64.8359	46.6721	65.4161	88.1389	26.6795	66.2658	0.402614	0.00360631	2.46658e-06
IWGSC_CSS_5AS_scaff_1459561:343-2847	Traes_5AS_FA425CC52.1	auxin-binding protein	predicted protein [Hordeum vulgare subsp. vulgare]	4.73664e-109	6.80813	14.3132	24.3406	12.6257	59.0225	43.1525	62.2467	49.5159	14.5219	53.4844	0.271516	8.27377e-06	7.87083e-11	17.9194	25.0037	25.1401	26.2119	63.7901	88.6769	70.5135	54.7389	23.5688	69.4299	0.339462	1.04368e-05	1.90928e-08
7B:67826086-67831610	Traes_7BS_7ACA0B10A.2	squamosa promoter-binding-like protein 1	gi|475551920|gb|EMT11716.1| Squamosa promoter-binding-like protein 1 [Aegilops tauschii]	0	23.1476	53.3491	32.1295	40.6827	172.308	140.006	89.8561	129.066	37.3272	132.809	0.28106	8.31476e-06	1.03796e-13	28.671	45.199	32.323	34.0754	129.672	83.0763	152.921	123.395	35.0671	122.266	0.28681	5.77757e-08	7.17662e-12
1A:18666133-18667769	td-k21_contig_5132	disease resistance rpp13-like protein 3 isoform x1	PREDICTED: putative disease resistance RPP13-like protein 3 [Brachypodium distachyon]	1.8486e-05	136.163	119.71	184.015	58.9197	365.559	280.97	283.122	305.212	124.702	308.716	0.403937	8.3169e-06	3.01095e-09	89.5969	194.26	110.138	99.6051	417.25	312.703	384.851	454.611	123.4	392.354	0.314512	4.17841e-11	3.25612e-12
IWGSC_CSS_1AL_scaff_3945216:12722-16380	Traes_1AL_F32957C4C.1	duf1421 domain family protein	gi|474380912|gb|EMS64546.1| hypothetical protein TRIUR3_27252 [Triticum urartu]	0	5116.99	3043.5	3376.52	4908.57	1193.78	1468.14	1303.16	1256.57	4111.4	1305.41	3.1495	8.32041e-06	4.5182e-07	6151.13	5213.27	4825.71	5157.62	1939.85	1949.03	2131.55	2042.97	5336.93	2015.85	2.64749	1.00862e-09	2.09903e-05
IWGSC_CSS_6AS_scaff_599887:8933-15571	Traes_6AS_3740E9FE8.1	protein bonzai 3-like isoform x1	predicted protein [Hordeum vulgare subsp. vulgare]	0	187.904	210.794	182.067	105.214	59.9745	58.4956	52.7089	44.6454	171.495	53.9561	3.17841	8.35129e-06	2.20219e-06	186.362	256.769	203.515	103.1	97.2538	62.5406	75.6109	74.2223	187.436	77.4069	2.42144	0.00786235	0.000697126
2A:41556897-41560344	Traes_2AL_3C8EB4701.1	70 kda peptidyl-prolyl isomerase-like	gi|474154024|gb|EMS57053.1| 70 kDa peptidyl-prolyl isomerase [Triticum urartu]	0	65.3581	179.565	266.773	40.6827	523.587	376.865	505.001	512.205	138.095	479.415	0.288048	8.40303e-06	3.8279e-15	39.4226	71.1644	53.8717	54.1712	327.317	265.097	300.744	277.406	54.6575	292.641	0.186773	3.17347e-20	3.23206e-21
IWGSC_CSS_1BL_scaff_2299897:1-206	Traes_1BL_53C31B54B.1	ap2 erf and b3 domain-containing protein os01g0693400-like	predicted protein [Hordeum vulgare subsp. vulgare]	1.01614e-37	2.72325	2.60239	1.94725	1.40285	24.7514	16.302	16.5657	24.3521	2.16894	20.4928	0.105839	8.41204e-06	9.00813e-12	1.19463	5.77009	3.59145	3.49492	35.5552	39.2045	47.5754	48.2445	3.51277	42.6449	0.0823726	1.53026e-13	1.47558e-19
IWGSC_CSS_7AS_scaff_4256019:5682-9544	Traes_7AS_146DDE769.2	lrr receptor-like serine threonine-protein kinase	gi|475569333|gb|EMT15737.1| Putative LRR receptor-like serine/threonine-protein kinase [Aegilops tauschii]	0	10.893	31.2287	29.2087	30.8627	5.71186	1.91789	1.00398	4.05868	25.5483	3.1731	8.05152	8.59009e-06	2.38785e-08	16.7248	20.1953	13.1686	16.6008	1.04574	1.86688	3.39824	0	16.6724	1.57772	10.5674	3.40203e-06	3.40399e-07
IWGSC_CSS_1AS_scaff_3290036:71-927	contig66365	lrr receptor-like serine threonine-protein kinase	Putative LRR receptor-like serine/threonine-protein kinase [Aegilops tauschii]	1.90784e-103	136.163	84.5778	82.7579	51.9055	219.907	180.281	195.776	242.709	88.851	209.668	0.423769	8.69533e-06	1.99585e-08	78.8453	108.67	47.8859	97.8576	150.587	128.815	208.992	206.895	83.3147	173.822	0.479311	0.0035325	1.08096e-05
5B:87756592-87761577	Traes_5BL_F43BDBCB9.1	potassium transporter 23	Potassium transporter 23 [Aegilops tauschii]	0	202.882	248.529	234.643	129.062	808.228	427.689	712.825	826.347	203.779	693.772	0.293726	8.73738e-06	1.17196e-15	249.677	390.443	269.358	579.282	910.839	1117.33	884.392	762.634	372.19	918.799	0.405083	1.3909e-05	1.55979e-08
IWGSC_CSS_7BL_scaff_6641215:5433-8082	td-k51_contig_40282	cathepsin b-like cysteine protease	PREDICTED: cathepsin B-like isoform X1 [Oryza brachyantha] >gi|573965781|ref|XP_006664996.1| PREDICTED: cathepsin B-like isoform X2 [Oryza brachyantha]	1.41051e-07	127.993	106.698	118.782	157.119	298.921	280.011	288.142	279.237	127.648	286.578	0.445422	8.90953e-06	2.94457e-08	15.5301	92.3214	5.98574	5.24237	245.749	252.963	225.983	241.222	29.7699	241.479	0.123281	1.05318e-26	1.60484e-27
IWGSC_CSS_1AL_scaff_3917927:10929-15652	Traes_1AL_48D8916DD.1	#NAME?	gi|474076775|gb|EMS54569.1| Alpha,alpha-trehalose-phosphate synthase [UDP-forming] 1 [Triticum urartu]	0	2450.93	2715.6	2200.39	3065.23	1342.29	1309.92	1189.72	1111.27	2608.04	1238.3	2.10615	8.93207e-06	0.00854347	2778.7	2562.88	3159.27	3429.39	1400.25	1201.34	1190.23	1243.22	2982.56	1258.76	2.36944	6.28525e-08	0.000331259
4A:44242440-44243141	Traes_4AS_DEDBA8CC0.1	-	-	-	6.80813	3.90359	30.1823	4.20855	131.373	86.3049	156.119	240.274	11.2756	153.518	0.0734486	9.07144e-06	9.60816e-37	2.38925	1.92336	4.78859	10.4847	77.3847	52.2727	278.656	301.528	4.89649	177.46	0.027592	0.00154556	1.31723e-49
IWGSC_CSS_2AS_scaff_5310052:183-1409	td-k51_contig_71223	hypothetical protein F775_14865	hypothetical protein F775_14865 [Aegilops tauschii]	2.68742e-132	0	0	0	0	9.51977	14.3842	12.5497	8.11735	0	11.1428	0	9.09953e-06	1.61539e-10	0	1.92336	1.19715	0	13.5946	20.5357	18.6903	16.7	0.780128	17.3802	0.0448861	5.84679e-08	3.23184e-13
IWGSC_CSS_7BL_scaff_6748888:0-2798	td-k25_contig_25114_B	lrr receptor-like serine threonine-protein kinase efr	LRR receptor-like serine/threonine-protein kinase EFR [Triticum urartu]	0	81.6976	61.1563	88.5997	88.3796	23.7994	22.0557	26.6054	39.775	79.9583	28.0589	2.84966	9.20864e-06	0.000366513	60.9259	67.3177	46.6888	60.2873	20.9148	29.8701	22.0886	22.2667	58.8049	23.785	2.47235	0.000356508	0.0025619
3A:12481934-12482515	Traes_3AS_CB730C9AB.1	hypothetical protein F775_29781	hypothetical protein F775_29781 [Aegilops tauschii]	2.637e-63	126.631	117.108	103.204	58.9197	247.514	233.982	206.318	271.12	101.466	239.733	0.423244	9.48699e-06	1.77768e-08	76.456	153.869	53.8717	99.6051	177.776	158.685	229.381	223.595	95.9505	197.359	0.486172	0.00483945	1.59851e-05
IWGSC_CSS_7BL_scaff_6630566:101-4524	Traes_7BL_995B43CFA.1	sodium-coupled neutral amino acid transporter 2-like	predicted protein [Hordeum vulgare subsp. vulgare]	0	15314.2	11520.8	10378.8	14109.9	5935.57	6693.43	6271.86	5354.21	12830.9	6063.77	2.116	9.82644e-06	0.00741735	17507.2	14112.7	17640	12527.5	7109.98	7823.17	6878.89	6938.85	15446.9	7187.72	2.14906	4.91616e-06	0.00364716
IWGSC_CSS_6BL_scaff_4256071:173-5615	Traes_6BL_22FB1D3F4.1	vacuolar processing enzyme 1	vacuolar processing enzyme 2 [Aegilops speltoides] >gi|571255702|emb|CCC14970.1| VPE2B protein [Aegilops speltoides]	0	343.13	344.817	444.946	200.608	850.115	682.768	732.403	681.046	333.375	736.583	0.452597	1.01631e-05	4.18856e-08	320.16	456.799	379.496	280.467	720.515	606.737	797.737	844.278	359.23	742.317	0.483931	2.15594e-05	1.73758e-06
IWGSC_CSS_2AL_scaff_6379914:1271-2482	Traes_2AL_2A06BDCAF.1	OSJNBa0072K14.15	gi|32488440|emb|CAE03282.1| OSJNBa0072K14.15 [Oryza sativa Japonica Group]	1.55907e-05	9.53138	7.80718	31.1559	28.057	66.6384	74.7976	79.8163	48.7041	19.1379	67.4891	0.28357	1.01959e-05	1.85843e-11	59.7313	25.0037	35.9145	20.9695	89.9336	109.213	97.6994	80.7167	35.4047	94.3906	0.375088	3.12286e-06	2.08897e-08
IWGSC_CSS_1BL_scaff_3891044:370-1360	td-k25_contig_38865	PREDICTED: uncharacterized protein LOC100842765	PREDICTED: uncharacterized protein LOC100842765 [Brachypodium distachyon]	6.07933e-11	24.5093	13.012	9.73623	26.6542	67.5903	61.3724	62.7487	39.775	18.4779	57.8716	0.319291	1.06655e-05	1.18145e-09	16.7248	23.0804	33.5202	20.9695	80.522	56.9399	76.4604	65.8723	23.5737	69.9486	0.337014	5.99022e-06	1.2987e-08
IWGSC_CSS_4AL_scaff_7068095:0-2311	Traes_4AL_FF199F127.1	scarecrow-like protein 34	hypothetical protein F775_17625 [Aegilops tauschii]	0	9.53138	6.50599	1.94725	4.20855	28.5593	21.0968	30.6214	33.2811	5.54829	28.3896	0.195434	1.068e-05	1.62498e-10	9.557	6.73177	9.57719	9.61102	34.5094	21.4691	37.3807	24.1222	8.86924	29.3704	0.301979	0.000424407	4.90562e-07
7A:52655801-52658966	Traes_7AS_FFB7CAFC3.1	annexin d1-like	Annexin D1 [Triticum urartu]	0	206.967	226.408	443.972	124.854	663.528	615.642	773.566	861.251	250.55	728.497	0.343928	1.08684e-05	1.34235e-12	231.757	294.274	296.893	221.927	713.194	556.331	996.534	928.706	261.213	798.691	0.327051	1.08477e-06	1.52402e-12
IWGSC_CSS_7AS_scaff_4064480:1067-3185	Traes_7AS_249B59BA1.1	glycerophosphodiester phosphodiesterase gde1-like	Glycerophosphodiester phosphodiesterase GDE1 [Aegilops tauschii]	3.20977e-115	224.668	145.734	157.727	265.139	38.0791	56.5777	55.7208	52.7628	198.317	50.7851	3.90502	1.08827e-05	1.34054e-08	218.616	102.9	269.358	153.776	61.6986	39.2045	76.4604	62.1611	186.163	59.8812	3.10887	0.00764034	5.64017e-06
7B:56399588-56400804	td-k31_contig_18043	PREDICTED: uncharacterized protein At4g08330, chloroplastic-like	PREDICTED: uncharacterized protein At4g08330, chloroplastic-like [Oryza brachyantha]	5.10492e-08	121.185	97.5898	97.3623	112.228	232.282	256.038	252.501	228.098	107.091	242.23	0.442106	1.1021e-05	4.26268e-08	2.38925	164.448	1.19715	0	247.84	280.966	285.452	282.045	42.0085	274.076	0.153273	2.63454e-08	4.2265e-23
3B:371584088-371589065	TRAES3BF016000010CFD_t1	submergence induced protein si397	unnamed protein product [Triticum aestivum]	0	1194.15	1005.83	1137.19	1067.57	484.556	561.941	520.563	540.616	1101.18	526.919	2.08985	1.10836e-05	0.00958457	1445.5	1316.54	1425.8	1021.39	690.188	504.992	522.48	578.006	1302.31	573.916	2.26916	1.0347e-06	0.00119989
7B:123710633-123713292	td-k63_contig_6444;td-k45_contig_7522	tropomyosin alpha-1 chain-like	hypothetical protein TRIUR3_10347 [Triticum urartu]	2.78407e-33	194.713	232.914	234.643	273.556	518.827	461.252	566.746	440.772	233.956	496.899	0.470833	1.11781e-05	1.00687e-07	1.19463	291.389	1.19715	0.873729	556.334	535.795	606.586	573.367	73.6637	568.02	0.129685	1.13419e-12	1.61416e-28
[truncated: 1,151 more rows]

## Sheet: 261_PhyC_only_HC
Genomic Locus	Longest Contig	Top BLAST hit	Hit description	E-Value	PHYC_WT_rep1_1	PHYC_WT_rep1_2	PHYC_WT_rep1_3	PHYC_WT_rep1_4	phyC_null_rep1_1	phyC_null_rep1_2	phyC_null_rep1_3	phyC_null_rep1_4	PHYC_WT_rep1_Mean	phyCnull_rep1_mean	Fold Change	DESeq adj P	EdgeR adjP	PHYC_WT_rep2_1	PHYC_WT_rep2_2	PHYC_WT_rep2_3	PHYC_WT_rep2_4	phyC_null_rep2_1	phyC_null_rep2_2	phyC_null_rep2_3	phyC_null_rep2_4	PHYC_WT_rep2_Mean	phyC_null_rep2_Mean	Fold Change	DESeq padj	EdgeR padj
[truncated: 261 more rows]

[truncated: 2 more sheets: 82_PhyB+PhyC_HC_Same, 22_PhyB+PhyC_HC_Opposite]
