# Supplementary material for: RNA-seq studies using wheat PHYTOCHROME B and PHYTOCHROME C mutants reveal shared and specific functions in the regulation of flowering and shade-avoidance pathways
Source: BMC Plant Biol. 2016 Jun 21;16:141. doi: 10.1186/s12870-016-0831-3 (PMC4915087; doi:10.1186/s12870-016-0831-3)
Supplement: Additional file 4: — FDR-adj P <0.01 PHYB/PHYC-regulated genes significant in just one experiment. In different tabs, 5320, PHYB-regulated genes, 1037 PHYC-regulated genes and 336 genes showing concerted regulation by PHYB and PHYC. Columns describe the genomic locus, the associated longest transcript which mapped to this locus, top BLAST hit and description and e-value, normalized counts from each library, fold-change (wild-type/phy-null mutant, genes highlighted green are upregulated in the phy-null mutant, genes highlighted red are downregulated in the phy-null mutant) and FDR-adjusted P values from DESeq and EdgeR (Padj <0.01 highlighted in yellow). (XLSX 3100 kb) [file 12870_2016_831_MOESM4_ESM.xlsx]

## Sheet: 5320_PhyB_only_LC
Contig	Longest contig	Top BLAST hit	Hit description	E-Value	PHYB_WT_rep1_1	PHYB_WT_rep1_2	PHYB_WT_rep1_3	PHYB_WT_rep1_4	phyB_null_rep1_1	phyB_null_rep1_2	phyB_null_rep1_3	phyB_null_rep1_4	PHYB_WT_rep1_mean	phyB_null_rep1_mean	Fold Change	DESeq padj	EdgeR adj P	PHYB_WT_rep2_1	PHYB_WT_rep2_2	PHYB_WT_rep2_3	PHYB_WT_rep2_4	phyB_null_rep2_1	phyB_null_rep2_2	phyB_null_rep2_3	phyB_null_rep2_4	PHYB_WT_rep2_Mean	phyB_null_rep2_mean	Fold Change	DESeq adj P	EdgeR adj P
5A:79546607-79547416_td-k41_contig_52809	KukriC646_84_B	-	-	-	78.9743	104.096	102.23	119.242	8.56779	9.58943	9.03581	9.74082	101.136	9.23347	10.9532	1.25033e-23	2.26913e-20	47.785	30.7738	39.5059	23.5907	21.9605	8.40097	11.8938	21.3389	35.4138	15.8986	2.22749	0.0226826	0.0366711
IWGSC_CSS_1BS_scaff_3418770:6865-7903_Traes_1BS_7CE4FC114	Traes_1BS_7CE4FC114.1	endosperm transfer cell specific pr60 precursor	hypothetical protein F775_27738 [Aegilops tauschii]	4.43317e-67	81.6976	92.385	128.518	71.5454	0.951977	0	2.00796	3.24694	93.5365	1.55172	60.2793	1.539e-23	3.70121e-35	35.8388	42.314	9.57719	10.4847	0	3.73376	5.09736	1.85556	24.5537	2.67167	9.19038	0.0295497	6.14648e-09
5B:261972346-261974896_Traes_5BL_16DA2DF8A	Traes_5BL_16DA2DF8A.2	-	-	-	366.277	322.697	352.451	350.713	52.3587	102.607	68.7726	52.7628	348.035	69.1253	5.03484	9.73675e-21	9.19502e-14	504.132	245.229	442.945	124.069	104.574	50.4058	48.4249	56.5945	329.094	64.9998	5.063	0.013112	3.63206e-13
7A:112785376-112788219_Traes_7AL_BFBB2AD1E	Traes_7AL_BFBB2AD1E.2	nac domain-containing protein 21 22	gi|296044566|gb|ADG85703.1| NAC transcription factor [Triticum aestivum]	4.23327e-79	2027.46	1275.17	415.737	1024.08	5399.61	6736.58	6463.12	4866.35	1185.61	5866.41	0.202102	1.35163e-19	5.73406e-25	2953.11	5001.7	1666.43	7193.41	8854.28	11160.2	8341.83	8119.92	4203.66	9119.06	0.460976	0.0119342	1.18601e-06
1A:22236384-22237947_Traes_1AL_1F3FBE952	Traes_1AL_1F3FBE952.1	glutamic acid-rich	gi|475597597|gb|EMT23664.1| hypothetical protein F775_25280 [Aegilops tauschii]	7.00084e-67	5008.06	6084.4	6424.94	5117.6	1764.96	1542.94	1320.23	1345.05	5658.75	1493.3	3.78944	2.73579e-19	3.13867e-10	2159.88	3913.08	2773.79	2683.22	1728.61	1517.78	1508.82	1492.8	2882.49	1562	1.84539	0.00359913	0.029896
6A:188708873-188710623_Traes_6AL_33DE178C5	Traes_6AL_33DE178C5.1	50s ribosomal protein partial	PREDICTED: 50S ribosomal protein L29, chloroplastic [Brachypodium distachyon]	1.24555e-72	1124.7	1293.39	1266.68	1597.85	368.415	440.155	295.17	224.851	1320.66	332.148	3.97611	5.61154e-19	9.67258e-11	933.003	894.364	1330.03	580.156	531.236	380.844	397.594	408.222	934.388	429.474	2.17566	0.0166509	0.00397224
1B:168218994-168220065_Traes_1BL_8F00448BE	Traes_1BL_8F00448BE.1	probable receptor-like protein kinase at4g10390	predicted protein [Hordeum vulgare subsp. vulgare] >gi|326513658|dbj|BAJ87848.1| predicted protein [Hordeum vulgare subsp. vulgare]	2.05822e-55	68.0813	87.1802	125.597	101.005	4.75988	6.7126	7.02785	7.30562	95.466	6.45149	14.7975	1.50767e-17	2.12718e-23	59.7313	27.8888	29.9287	14.8534	6.27444	10.2679	11.8938	10.2056	33.1005	9.66042	3.42641	0.0977255	0.000280426
6A:36510691-36514649_Traes_6AS_8FFD6CC72	Traes_6AS_8FFD6CC72.1	protein chloroplast import apparatus 2-like	predicted protein [Hordeum vulgare subsp. vulgare]	3.29455e-174	874.164	1163.27	990.174	937.104	306.536	347.138	224.891	288.978	991.178	291.886	3.39577	2.73493e-15	3.02397e-08	612.843	427.948	835.61	442.107	301.173	465.787	240.426	214.317	579.627	305.426	1.89777	0.104528	0.0455603
IWGSC_CSS_5BS_scaff_74324:5-1239_Traes_5BS_0BA23FE30	Traes_5BS_0BA23FE30.1	ureide permease 1-like	predicted protein [Hordeum vulgare subsp. vulgare]	2.54261e-96	95.3138	163.951	93.4678	84.171	440.765	380.701	404.102	404.244	109.226	407.453	0.26807	8.5538e-15	9.38435e-17	215.033	379.864	216.684	656.17	558.425	740.219	587.896	621.611	366.938	627.038	0.585192	0.188256	0.000693436
6A:69216312-69219078_Traes_6AL_FEF586A96	Traes_6AL_FEF586A96.1	probable lrr receptor-like serine threonine-protein kinase at3g47570	Os02g0615800 [Oryza sativa Japonica Group] >gi|47496826|dbj|BAD19470.1| putative protein kinase Xa21, receptor type precursor [Oryza sativa Japonica Group] >gi|113536963|dbj|BAF09346.1| Os02g0615800 [Oryza sativa Japonica Group] >gi|125582884|gb|EAZ23815.1| hypothetical protein OsJ_07528 [Oryza sativa Japonica Group]	4.45527e-155	1286.74	1267.37	1026.2	505.026	3476.62	3770.57	2975.29	3412.54	1021.33	3408.75	0.29962	8.73683e-15	1.51408e-15	561.474	2093.58	544.703	604.62	2234.75	1329.22	3021.04	3046.82	951.094	2407.96	0.39498	0.0632836	7.85817e-09
5B:141395602-141399037_Traes_5BS_52A97D09A	Traes_5BS_52A97D09A.3	ureide permease expressed	hypothetical protein TRIUR3_30937 [Triticum urartu]	1.47167e-178	53.1034	110.602	74.9689	57.5169	321.768	281.929	296.676	267.873	74.0477	292.061	0.253535	2.15375e-14	3.72575e-17	162.469	326.972	172.389	471.814	383.786	447.118	483.4	424.922	283.411	434.807	0.651809	0.316181	0.00645586
2B:187879462-187880963_Traes_2BL_740D59BE4	Traes_2BL_740D59BE4.1	ac007296_14 ests gb	predicted protein [Hordeum vulgare subsp. vulgare]	1.62582e-80	157.949	523.081	137.281	352.115	1007.19	1111.42	1355.87	1246.83	292.607	1180.33	0.247903	3.23069e-14	6.86637e-20	146.939	382.749	120.912	1207.49	933.846	1448.7	1024.57	1087.36	464.523	1123.62	0.413417	0.169745	1.12679e-07
6A:3326276-3327975_Traes_6AS_4D2E3A85C	Traes_6AS_4D2E3A85C.1	chalcone synthase	predicted protein [Hordeum vulgare subsp. vulgare]	0	483.377	409.877	475.128	625.671	1343.24	1764.46	1525.04	1729	498.513	1590.43	0.313445	7.00384e-14	3.15021e-15	1961.58	1157.86	2518.8	1647.85	2002.59	1738.07	2629.39	2415.01	1821.52	2196.26	0.829374	0.535433	0.0732412
5B:268381250-268383806_Traes_5BL_082C825BB	Traes_5BL_082C825BB.1	ribosome-binding factor chloroplastic	predicted protein [Hordeum vulgare subsp. vulgare]	1.99609e-122	1499.15	909.537	867.498	805.236	3211.02	3125.2	3375.88	2844.32	1020.36	3139.1	0.325047	7.9589e-14	2.65099e-14	4050.98	3811.14	5542.8	4150.21	4597.07	5842.41	4237.61	4266.85	4388.78	4735.98	0.926688	0.845579	0.280749
2B:319630435-319631049_td-k55_contig_77237	KukriC8014_3	-	-	-	275.048	145.734	125.597	318.447	687.327	846.747	737.423	624.224	216.207	723.93	0.298657	1.02232e-13	6.60994e-16	1192.24	498.151	924.199	378.325	876.33	1207.87	1114.62	1025.19	748.228	1056.01	0.708545	0.281608	0.00467832
4B:220488592-220489685_Traes_4BS_D62C37689	Traes_4BS_D62C37689.1	duf309 domain protein	predicted protein [Hordeum vulgare subsp. vulgare]	2.52341e-128	516.056	407.275	442.998	559.737	127.565	137.129	120.979	168.029	481.517	138.426	3.47852	1.17402e-13	6.44248e-08	508.91	324.087	482.451	358.229	240.52	213.758	187.753	183.7	418.419	206.433	2.0269	0.000226856	0.0151521
6A:73329957-73331337_Traes_6AL_F79924E7E	Traes_6AL_F79924E7E.1	high-affinity nitrate transporter-activating	hypothetical protein TRIUR3_20504 [Triticum urartu]	9.70211e-109	123.908	68.9635	97.3623	116.437	19.0395	15.3431	7.52984	15.423	101.668	14.3339	7.09283	1.4976e-13	9.87192e-15	32.2549	102.9	73.026	199.21	19.8691	25.2029	28.0355	18.5556	101.848	22.9158	4.44444	0.0781743	3.76681e-10
3B:155274536-155275210_TRAES3BF073700190CFD_g_assembly_name=IWGSC2_biotype=protein_coding_logic_name=iwgsc_version=1	-	-	-	-	226.03	188.674	176.226	246.902	51.4067	42.1935	50.199	64.1271	209.458	51.9816	4.02946	2.63627e-13	4.36902e-09	111.1	97.1298	84.9975	126.691	62.7444	44.8052	93.4516	77.0056	104.98	69.5017	1.51046	0.107701	0.401882
5A:61596298-61598509_td-k31_contig_74565	contig96218	-	-	-	24.5093	33.8311	40.8922	18.2371	121.853	148.636	133.027	151.795	29.3674	138.828	0.211538	5.76401e-13	3.31911e-18	4.7785	26.9271	7.18289	12.2322	32.4179	28.9367	59.4692	38.0389	12.7802	39.7157	0.321791	0.0153131	6.54314e-07
4A:63482330-63486490_Traes_4AS_7FB4CF5D7	Traes_4AS_7FB4CF5D7.1	mitochondrial succinate-fumarate transporter 1	predicted protein [Hordeum vulgare subsp. vulgare]	0	469.761	359.13	357.32	461.538	136.133	109.32	122.485	106.337	411.937	118.569	3.47425	7.76654e-13	7.23199e-08	231.757	222.148	264.57	212.316	128.626	126.015	125.735	112.261	232.698	123.159	1.88941	0.00138931	0.0436997
1B:52564524-52568370_Traes_1BS_AF95964AE	Traes_1BS_AF95964AE.1	soluble starch synthase iii-2	starch synthase III [Aegilops tauschii]	0	123.908	126.216	144.096	106.617	28.5593	50.824	22.5895	21.1051	125.209	30.7695	4.06927	1.24434e-12	7.29232e-09	91.9862	50.0074	101.758	69.0246	51.2412	35.4708	38.2302	24.1222	78.1939	37.2661	2.09826	0.0189684	0.0259947
5A:115220531-115223136_Traes_5AL_64517027B	Traes_5AL_64517027B.1	gtp-dependent nucleic acid-binding protein engd	predicted protein [Hordeum vulgare subsp. vulgare]	0	923.183	1052.67	1060.28	1400.04	349.375	391.249	296.676	224.039	1109.04	315.335	3.51703	5.49773e-12	1.20085e-08	807.567	685.679	700.332	428.127	402.61	323.904	314.337	321.011	655.426	340.466	1.92509	0.00311082	0.0283775
2A:226582129-226585971_Traes_2AL_6FF679EF3	Traes_2AL_6FF679EF3.1	probable cation transporter hkt6	gi|117583138|gb|ABK41857.1| putative sodium transporter HKT7-A2 [Triticum monococcum]	0	49.0185	39.0359	66.2063	54.7112	6.66384	6.7126	6.52586	10.5526	52.243	7.61372	6.86169	5.83521e-12	7.86378e-11	43.0065	17.3103	17.9572	7.86356	9.41166	4.66721	4.2478	8.35	21.5344	6.66917	3.22895	0.238574	0.0040472
2A:19216904-19219242_Traes_2AL_6A8D574C4	Traes_2AL_6A8D574C4.1	low quality protein: peroxygenase-like	gi|326490093|dbj|BAJ94120.1| predicted protein [Hordeum vulgare subsp. vulgare] gi|326516896|dbj|BAJ96440.1| predicted protein [Hordeum vulgare subsp. vulgare]	3.38097e-155	51.7418	35.1323	29.2087	35.0713	143.748	148.636	140.055	171.276	37.7885	150.929	0.250373	5.9361e-12	4.23319e-16	131.409	92.3214	215.487	180.862	149.541	244.562	162.266	157.722	155.02	178.523	0.868347	0.808752	0.170406
IWGSC_CSS_2BS_scaff_5157821:10550-15135_Traes_2BS_FEF4BCA61	Traes_2BS_FEF4BCA61.2	disease resistance protein rpm1	gi|475611487|gb|EMT28101.1| Disease resistance protein RPM1 [Aegilops tauschii]	0	416.658	631.081	544.255	234.276	1631.69	1372.25	1580.26	2027.71	456.567	1652.98	0.276209	6.40864e-12	3.24509e-17	243.704	857.82	238.233	686.751	1040.51	823.295	1626.06	1602.27	506.627	1273.03	0.397968	0.0318201	1.66868e-08
7A:170191565-170193007_td-k51_contig_5905	td-k21_contig_70228_B	-	-	-	462.953	520.479	486.811	573.766	144.7	228.229	159.131	122.572	511.002	163.658	3.12238	9.28053e-12	8.42104e-07	486.213	364.477	717.092	347.744	231.108	171.753	197.948	186.483	478.881	196.823	2.43305	0.0128723	0.000564622
7B:43970084-43970700_Traes_7BS_67C70F8DF	Traes_7BS_67C8969EC.1	-	-	-	28.5941	26.0239	51.602	37.877	157.076	169.733	151.099	120.949	36.0243	149.714	0.24062	1.29809e-11	1.47401e-16	88.4023	50.9691	76.6175	65.5297	126.535	121.347	118.089	111.333	70.3796	119.326	0.58981	0.0173012	0.000706646
IWGSC_CSS_7BL_scaff_6639684:0-1609_Traes_7BL_7A7BC0D15	Traes_7BL_7A918C4D5.1	probable adenylate kinase mitochondrial	Adenylate kinase, chloroplastic [Triticum urartu]	1.80959e-110	1029.39	948.573	966.807	1283.61	316.056	458.375	352.397	284.919	1057.09	352.937	2.99514	1.36646e-11	2.20329e-06	1035.74	710.683	1514.39	727.816	499.864	400.446	407.789	359.978	997.158	417.019	2.39116	0.0243259	0.00068443
7A:27131962-27132726_KukriC2497_8	td-k21_contig_69400	-	-	-	36.7639	37.7347	40.8922	19.6399	0	0.958943	3.01194	5.68215	33.7577	2.41326	13.9884	1.36995e-11	2.57785e-13	0	10.5785	2.3943	0.873729	0	0	0	0	3.46163	0	-	0.337516	0.00346351
IWGSC_CSS_1AS_scaff_438424:0-248_Traes_1AS_D91A7B6EC	Traes_1AS_D91A7B6EC.1	phosphoinositide phospholipase c 2-like	gi|474019773|gb|EMS52842.1| Phosphoinositide phospholipase C 7 [Triticum urartu]	1.27049e-40	31.3174	28.6263	48.6811	46.2941	2.85593	3.83577	5.0199	4.05868	38.7297	3.94257	9.82348	1.39634e-11	7.4656e-12	48.9796	18.2719	13.1686	16.6008	6.27444	5.60065	9.34516	4.63889	24.2553	6.46479	3.75191	0.164916	0.000363637
IWGSC_CSS_6BS_scaff_2957310:0-2967_Traes_6BS_055B0C523	Traes_6BS_055B0C523.1	heat shock factor protein hsf8-like	predicted protein [Hordeum vulgare subsp. vulgare]	0	1356.18	1865.92	1646.4	1639.93	686.375	629.067	528.093	440.772	1627.11	571.077	2.84919	1.65095e-11	6.23539e-06	1180.29	1189.6	1041.52	973.334	570.974	577.8	596.391	540.895	1096.19	571.515	1.91803	0.000190798	0.0229384
IWGSC_CSS_3AS_scaff_3393583:0-551_td-k25_contig_7263	-	-	-	-	31.3174	26.0239	11.6835	11.2228	95.1977	99.7301	84.8362	100.655	20.0619	95.1048	0.210945	1.73357e-11	1.39031e-16	41.8119	51.9308	74.2232	110.964	67.9731	92.4107	96.0003	106.695	69.7324	90.7696	0.768234	0.634353	0.082418
6B:183331169-183333047_contig09843	td-k35_contig_51677	-	-	-	1922.62	2581.58	2423.35	2335.75	904.378	717.29	733.909	931.06	2315.82	821.659	2.81847	2.07263e-11	1.08864e-05	839.822	898.21	689.557	1165.55	923.388	845.698	716.179	698.617	898.286	795.971	1.12854	0.636215	0.96428
4A:13346375-13349792_Traes_4AS_AC5F94816	Traes_4AS_AC5F94816.1	ribonucleoprotein chloroplastic-like	predicted protein [Hordeum vulgare subsp. vulgare]	1.39653e-139	107.568	158.746	128.518	186.579	32.3672	26.8504	26.6054	11.3643	145.353	24.2968	5.98238	2.21955e-11	4.90123e-14	96.7647	73.0878	82.6032	37.5703	37.6466	62.5406	42.478	42.6778	72.5065	46.3358	1.56481	0.326926	0.42338
IWGSC_CSS_2BL_scaff_8049127:465-2234_CL4558Contig1	td-k21_contig_46051	-	-	-	88.5057	91.0838	64.2591	96.7967	9.51977	12.4663	22.0875	20.2934	85.1613	16.0917	5.29224	2.7385e-11	2.79441e-10	33.4495	61.5476	31.1259	57.6661	13.5946	31.737	17.8408	9.27778	45.9473	18.1125	2.53677	0.0162488	0.00236119
5B:259552383-259555741_Traes_5BL_F7FF5F98C	Traes_5BL_F7FF5F98C.2	transcription antitermination protein nusg	gi|474406075|gb|EMS66512.1| Transcription antitermination protein nusG [Triticum urartu]	1.31493e-89	182.458	258.938	268.72	283.376	73.3022	103.566	64.2547	67.374	248.373	77.1242	3.22043	2.79586e-11	1.01354e-06	139.771	114.44	143.658	124.943	96.2081	92.4107	79.0091	97.4167	130.703	91.2611	1.43219	0.177367	0.582254
1A:235893207-235898009_Traes_1AL_17F456C3A	Traes_1AL_17F456C3A.1	chloroplastic group iia intron splicing facilitator chloroplastic	gi|475573329|gb|EMT16726.1| Chloroplastic group IIA intron splicing facilitator CRS1, chloroplastic [Aegilops tauschii]	0	375.809	584.238	519.914	621.463	145.652	151.513	140.055	116.078	525.356	138.325	3.79799	2.88739e-11	1.967e-09	433.649	363.516	365.13	290.952	191.37	258.563	155.47	161.433	363.312	191.709	1.89512	0.000765329	0.0379146
IWGSC_CSS_6AL_scaff_1565663:2-371_Traes_6AL_2BD3C4987	Traes_6AL_2BD3C4987.1	probable lrr receptor-like serine threonine-protein kinase at3g47570-like	PREDICTED: probable LRR receptor-like serine/threonine-protein kinase At3g47570 [Brachypodium distachyon]	2.48233e-39	238.285	208.192	208.355	85.5739	613.073	632.903	544.157	498.406	185.101	572.134	0.323528	3.16691e-11	2.71558e-13	76.456	344.282	94.5747	99.6051	362.872	217.492	524.179	509.35	153.729	403.473	0.381015	0.0649787	7.60834e-09
6B:7523098-7524116_Traes_6BS_B01F326C9	Traes_6BS_B01F326C9.1	30s ribosomal protein s1	30S ribosomal S1-like protein [Aegilops tauschii]	2.91938e-60	631.795	879.609	647.459	722.468	265.601	268.504	228.405	218.357	720.333	245.217	2.93753	4.52613e-11	3.79592e-06	483.823	487.572	502.802	366.966	262.481	295.901	259.965	236.583	460.291	263.733	1.74529	0.00396524	0.100858
7B:240839414-240843150_Traes_7BL_6BF235DE5	Traes_7BL_6BF6F7D3C.1	pentatricopeptide repeat-containing protein at2g02150	PREDICTED: putative pentatricopeptide repeat-containing protein At2g02150 [Brachypodium distachyon] >gi|721615296|ref|XP_010227592.1| PREDICTED: putative pentatricopeptide repeat-containing protein At2g02150 [Brachypodium distachyon] >gi|721615299|ref|XP_010227593.1| PREDICTED: putative pentatricopeptide repeat-containing protein At2g02150 [Brachypodium distachyon]	0	499.717	594.647	520.888	697.217	196.107	237.818	189.752	145.301	578.117	192.244	3.0072	4.68134e-11	2.77924e-06	590.145	403.906	556.674	352.986	258.298	262.297	185.204	212.461	475.928	229.565	2.07317	0.00112864	0.0105231
7B:237813513-237819650_contig45103	contig12144	-	-	-	19.0628	15.6144	3.89449	18.2371	74.2542	71.9208	95.88	55.198	14.2022	74.3132	0.191112	5.09601e-11	4.43786e-17	50.1743	37.5056	67.0403	85.6254	81.5677	63.474	63.717	63.0889	60.0864	67.9619	0.884119	0.877767	0.300024
IWGSC_CSS_2BL_scaff_7961339:4300-5827_td-k35_contig_26814	contig09348	-	-	-	4.08488	10.4096	5.84174	14.0285	62.8305	67.126	53.2109	46.2689	8.59117	57.3591	0.149779	5.11457e-11	6.38849e-18	41.8119	18.2719	93.3776	1.74746	105.62	133.482	79.0091	103.911	38.8022	105.506	0.367774	0.010932	1.41191e-09
IWGSC_CSS_5AL_scaff_1097903:50-1970_Traes_5AL_85638E125	Traes_5AL_85638E125.1	lrr receptor-like serine threonine-protein kinase	Putative LRR receptor-like serine/threonine-protein kinase [Aegilops tauschii]	0	73.5278	76.7706	70.1008	12.6257	297.969	237.818	299.688	400.997	58.2562	309.118	0.18846	5.53313e-11	5.09691e-23	25.0871	107.708	22.7458	55.0449	189.279	118.547	430.727	471.311	52.6465	302.466	0.174058	0.019275	5.83573e-22
6A:32146958-32148841_Traes_6AS_478618F75	Traes_6AS_478618F75.1	50s ribosomal protein chloroplastic	putative 50S ribosomal protein L3, chloroplastic [Aegilops tauschii]	3.04585e-176	1949.85	2228.95	1998.85	2742.57	756.821	1026.07	726.379	608.802	2230.05	779.518	2.86081	7.51912e-11	6.3918e-06	1667.7	1255.96	1807.69	1286.13	878.421	810.227	841.065	809.023	1504.37	834.684	1.80232	0.00126468	0.0694344
IWGSC_CSS_5AS_scaff_1479090:358-1969_Traes_5AS_B85789CFB	Traes_5AS_B85789CFB.1	p450	P450 [Triticum aestivum] >gi|164455195|dbj|BAF97098.1| P450 [Triticum aestivum]	0	789.743	731.273	818.817	683.188	215.147	247.407	219.369	385.574	755.755	266.874	2.83188	7.86529e-11	1.42658e-05	549.528	557.775	381.89	481.425	414.113	550.73	355.966	316.372	492.654	409.295	1.20366	0.50463	1
2B:39853467-39856877_Traes_2BS_300A220C8	Traes_2BS_300A220C8.1	catalytic hydrolase	predicted protein [Hordeum vulgare subsp. vulgare]	3.1766e-162	551.459	651.9	423.526	353.518	69.4943	102.607	60.2387	54.3863	495.101	71.6816	6.90695	9.00945e-11	1.23215e-20	218.616	400.059	147.249	462.203	139.083	92.4107	107.894	114.117	307.032	113.376	2.70808	0.0366485	9.37616e-06
3B:30098824-30099319_isotig00150__gene=isogroup00012__length=767__numContigs=5	-	-	-	-	115.738	117.108	47.7075	49.0998	305.584	240.695	231.919	280.049	82.4133	264.562	0.311509	9.80771e-11	2.16601e-13	74.0668	273.117	74.2232	225.422	207.056	239.894	234.479	224.522	161.707	226.488	0.713978	0.671204	0.0416612
5B:198120822-198126959_Traes_5BL_903FF6CF5	Traes_5BL_903FF6CF5.2	trigger factor	gi|326496130|dbj|BAJ90686.1| predicted protein [Hordeum vulgare subsp. vulgare]	2.86985e-84	546.012	791.128	598.778	551.32	254.178	198.501	171.68	182.64	621.81	201.75	3.08208	1.01374e-10	9.23476e-07	212.643	411.6	331.61	510.258	178.821	211.891	157.169	170.711	366.528	179.648	2.04025	0.0179736	0.00655023
IWGSC_CSS_2BS_scaff_5242225:4257-8805_Traes_2BS_F66779538	Traes_2BS_F66779538.1	probable polyribonucleotide nucleotidyltransferase chloroplastic	predicted protein [Hordeum vulgare subsp. vulgare]	0	2178.6	2681.77	2379.53	2679.44	960.544	926.339	903.581	789.819	2479.84	895.071	2.77055	1.22882e-10	1.57085e-05	1652.17	1800.27	1349.19	1690.67	871.101	1051.99	791.79	818.3	1623.07	883.295	1.83752	0.000324855	0.0364149
3B:649308763-649320198_td-k35_contig_55587	td-k31_contig_24214	trigger factor	unnamed protein product [Triticum aestivum]	6.98205e-148	774.765	919.946	895.733	984.801	310.344	333.712	313.241	300.342	893.811	314.41	2.84282	1.2806e-10	1.07121e-05	747.836	739.533	829.624	498.899	405.747	298.701	350.019	401.728	703.973	364.049	1.93373	0.00028624	0.0259766
2B:10393476-10394725_Traes_2BS_45CD5B99E	Traes_2BS_45CD5B99E.2	heavy metal-associated isoprenylated plant protein 26-like	gi|23304411|emb|CAD48128.1| farnesylated protein 1 [Hordeum vulgare subsp. vulgare]	2.25555e-66	95.3138	81.9754	118.782	115.034	290.353	440.155	377.496	303.589	102.776	352.898	0.291235	1.59006e-10	3.3921e-15	260.428	234.65	383.087	395.799	506.138	468.587	523.329	494.506	318.491	498.14	0.639361	0.0265091	0.00173819
5A:116834087-116836495_Traes_5AL_092924762	Traes_5AL_092924762.1	leucine carboxyl methyltransferase	predicted protein [Hordeum vulgare subsp. vulgare]	7.05107e-141	603.2	511.371	548.15	711.245	252.274	219.598	196.278	150.983	593.491	204.783	2.89815	1.66078e-10	8.62318e-06	476.656	378.902	515.971	407.158	260.389	214.691	244.673	231.945	444.672	237.925	1.86896	0.000889083	0.0453233
5B:270285543-270287598_Traes_5BL_D412D28CC	Traes_5BL_D412D28CC.2	gibberellin 20 oxidase	gi|473758618|gb|EMS45754.1| Gibberellin 20 oxidase 1-A [Triticum urartu]	0	51.7418	33.8311	55.4965	164.134	315.104	330.835	394.062	271.931	76.3007	327.983	0.232636	1.78934e-10	2.02884e-20	311.797	153.869	319.639	150.281	281.304	438.717	373.807	374.822	233.897	367.163	0.637038	0.067002	0.000806311
5B:231630015-231633450_Traes_5BL_907D7067C	Traes_5BL_907D7067C.1	obg-like atpase 1	predicted protein [Hordeum vulgare subsp. vulgare]	0	840.123	1098.21	1015.49	1262.57	398.878	479.472	322.779	263.814	1054.1	366.236	2.87819	2.1957e-10	5.92785e-06	800.399	754.92	818.849	538.217	515.55	395.779	385.7	377.606	728.096	418.659	1.73912	0.0031581	0.10283
5B:201416525-201417754_td-k45_contig_82852	td-k25_contig_59819	haloacid dehalogenase-like hydrolase domain-containing protein 1a	Os08g0243600 [Oryza sativa Japonica Group] >gi|32352164|dbj|BAC78575.1| hypothetical protein [Oryza sativa Japonica Group] >gi|40253495|dbj|BAD05444.1| putative HAD-superfamily hydrolase [Oryza sativa Japonica Group] >gi|40253698|dbj|BAD05640.1| putative HAD-superfamily hydrolase [Oryza sativa Japonica Group] >gi|113623316|dbj|BAF23261.1| Os08g0243600 [Oryza sativa Japonica Group] >gi|215715317|d…	1.39045e-12	265.517	366.938	340.768	475.566	88.5338	79.5923	62.7487	73.8679	362.197	76.1857	4.75414	2.29236e-10	1.73862e-12	458.736	179.834	253.795	154.65	60.6529	91.4772	66.2657	58.45	261.754	69.2115	3.78195	0.0352011	1.19412e-08
IWGSC_CSS_7BL_scaff_6751356:0-1823_Traes_7BL_3D08B8E5C	Traes_7BL_3D1107B64.1	e3 ubiquitin-protein ligase rglg2	E3 ubiquitin-protein ligase RGLG2 [Triticum urartu]	2.06312e-25	81.6976	55.9515	79.8371	98.1995	11.4237	12.4663	21.5856	19.4816	78.9214	16.2393	4.8599	2.35455e-10	4.33072e-09	107.516	40.3906	90.9833	43.6864	25.0978	25.2029	24.6372	24.1222	70.6442	24.765	2.85258	0.0572619	0.000393562
IWGSC_CSS_1AL_scaff_3905288:6112-9947_Traes_1AL_68A9B5A25	Traes_1AL_68A9B5A25.1	catalytic hydrolase isoform x1	gi|326488687|dbj|BAJ97955.1| predicted protein, partial [Hordeum vulgare subsp. vulgare]	0	4029.05	3763.06	3583.9	3855.03	1239.47	1665.68	1458.78	1218.41	3807.76	1395.59	2.72843	2.65868e-10	2.01707e-05	2604.28	2602.31	2379.93	2921.75	1787.17	1782.87	1630.31	1482.59	2627.07	1670.73	1.5724	0.0118011	0.231566
IWGSC_CSS_6BL_scaff_4255152:1053-5261_Traes_6BL_7D5B2DA20	Traes_6BL_7D5B2DA20.1	lectin receptor kinase	Putative receptor protein kinase ZmPK1 [Aegilops tauschii]	0	27.2325	23.4216	24.3406	15.4314	115.189	91.0996	80.3183	109.584	22.6065	99.0478	0.228238	3.27263e-10	1.00972e-15	26.2818	81.7429	50.2802	49.8025	83.6592	59.7402	93.4516	92.7778	52.0269	82.4072	0.631339	0.189491	0.00814995
1A:150422168-150424411_Traes_1AS_19293C0A9	Traes_1AS_19293C0A9.1	sucrose transporter	gi|475604083|gb|EMT25621.1| hypothetical protein F775_18980 [Aegilops tauschii]	0	1183.25	973.296	865.551	888.004	389.358	285.765	272.58	482.171	977.526	357.469	2.73458	3.61501e-10	3.53626e-05	710.802	742.418	694.346	871.108	497.772	552.597	422.231	398.017	754.668	467.654	1.61373	0.00827969	0.186099
3B:146418894-146426849_td-k31_contig_14807	td-k45_contig_83430	rho termination n-terminal domain containing protein	unnamed protein product [Triticum aestivum]	2.34164e-108	511.971	663.611	542.308	625.671	237.042	190.83	201.8	190.758	585.89	205.107	2.85651	3.77152e-10	1.18397e-05	404.978	476.994	337.596	432.496	202.874	263.23	194.549	216.172	413.016	219.206	1.88414	0.000400511	0.0289507
3B:643571886-643579353_CL1193Contig1	td-k45_contig_54160	hypothetical protein TRIUR3_29527	hypothetical protein TRIUR3_29527 [Triticum urartu]	8.98582e-16	694.429	545.202	679.589	631.283	237.042	229.187	248.485	183.452	637.626	224.542	2.83968	3.90339e-10	1.21293e-05	530.414	517.385	457.311	308.426	271.892	325.771	248.072	234.728	453.384	270.116	1.67848	0.0130731	0.154747
IWGSC_CSS_5BS_scaff_2295097:252-1652_Traes_5BS_B07DC23E2	Traes_5BS_B07DC23E2.1	thaumatin-like protein tlp5	predicted protein [Hordeum vulgare subsp. vulgare] >gi|326526365|dbj|BAJ97199.1| predicted protein [Hordeum vulgare subsp. vulgare]	9.95722e-138	9.53138	22.1204	6.81536	7.01425	55.2146	63.2903	52.2069	82.797	11.3703	63.3772	0.179407	3.95639e-10	2.31007e-16	90.7915	19.2336	119.715	12.2322	79.4762	60.6737	89.2038	97.4167	60.4931	81.6926	0.740496	0.658175	0.0167324
IWGSC_CSS_6AL_scaff_1670720:1-231_Traes_6AL_08B70176D	Traes_6AL_08B70176D.1	protein kinase receptor type precursor	predicted protein [Hordeum vulgare subsp. vulgare]	8.52948e-19	121.185	106.698	116.835	63.1283	338.904	326.041	286.636	318.2	101.961	317.445	0.321194	4.22217e-10	4.67867e-13	44.2011	204.838	62.2517	61.161	241.566	132.549	288.85	264.417	93.113	231.845	0.401617	0.0525305	9.4776e-08
1B:269519385-269522964_Traes_1BL_1B2B3806B	Traes_1BL_1B2B3806B.2	catalytic hydrolase isoform x1	gi|475627209|gb|EMT33594.1| hypothetical protein F775_27955 [Aegilops tauschii]	0	1627.14	1353.25	1300.76	1571.19	503.596	617.56	492.452	536.557	1463.09	537.541	2.72181	4.56994e-10	3.01763e-05	1073.97	1034.77	924.199	934.016	616.986	594.602	595.542	578.006	991.738	596.284	1.6632	0.00579288	0.14643
IWGSC_CSS_6AS_scaff_4337834:500-2302_Traes_6AS_230E627FE	Traes_6AS_230E627FE.1	o-methyltransferase zrp4	predicted protein [Hordeum vulgare subsp. vulgare]	0	280.495	225.107	311.559	408.23	688.279	856.337	823.263	983.012	306.348	837.722	0.365691	4.62177e-10	3.16154e-12	981.982	520.27	1205.53	612.484	1147.18	923.173	1502.02	1341.57	830.066	1228.48	0.675683	0.149379	0.00216778
6A:6654036-6656418_Traes_6AS_12868938A	Traes_6AS_12868938A.1	heat shock factor protein hsf8-like	predicted protein [Hordeum vulgare subsp. vulgare]	0	196.074	261.541	224.907	210.428	77.1101	91.0996	64.7567	56.8215	223.237	72.447	3.08139	4.68719e-10	3.42324e-06	138.577	155.792	107.743	110.09	75.2933	84.0097	92.6021	72.3667	128.051	81.0679	1.57955	0.0578005	0.287274
5A:147907547-147910435_Traes_5AL_B72E1DD70	Traes_5AL_B72E1DD70.1	dead-box atp-dependent rna helicase 50	DEAD-box ATP-dependent RNA helicase 50 [Triticum urartu]	0	825.145	977.199	774.03	969.37	336.048	345.22	304.206	291.413	886.436	319.222	2.77687	4.81856e-10	1.9552e-05	709.608	746.265	587.8	731.311	359.734	473.255	341.523	333.072	693.746	376.896	1.84068	0.000492296	0.0391274
IWGSC_CSS_2AL_scaff_6365884:2433-6484_Traes_2AL_BFED5ED5A	Traes_2AL_BFED5ED5A.1	probable beta-d-xylosidase 6	gi|326491679|dbj|BAJ94317.1| predicted protein [Hordeum vulgare subsp. vulgare]	0	422.104	353.926	167.463	199.205	717.79	723.043	925.167	838.523	285.674	801.131	0.356589	5.05957e-10	3.27471e-12	557.89	789.54	575.828	1043.23	854.369	1275.08	1146.06	1184.77	741.623	1115.07	0.665091	0.107628	0.00549575
IWGSC_CSS_6AL_scaff_5834727:10079-13551_contig15647	-	-	-	-	241.008	225.107	226.854	102.408	598.793	639.615	535.121	530.875	198.844	576.101	0.345155	5.30262e-10	3.39806e-12	100.349	400.059	95.7719	105.721	410.976	219.359	566.657	565.945	175.475	440.734	0.398143	0.105834	3.0434e-08
1A:75019247-75019786_contig73319	td-k21_contig_29882	gag-pol polyprotein	gag-pol polyprotein [Triticum aestivum]	5.11423e-41	266.879	379.95	333.953	352.115	116.141	112.196	118.972	99.0317	333.224	111.585	2.98628	5.57359e-10	5.65729e-06	188.751	188.49	204.712	131.059	109.803	129.748	127.434	124.322	178.253	122.827	1.45125	0.156619	0.540715
4B:301002999-301004924_Traes_4BL_186398B8F	Traes_4BL_186398B8F.1	heavy metal-associated domain containing expressed	Alanyl-tRNA synthetase [Triticum urartu]	1.1226e-37	1136.96	1217.92	1107.01	1384.61	484.556	593.586	405.106	323.882	1211.63	451.783	2.68188	5.73252e-10	3.807e-05	1519.56	1313.66	1546.72	1064.2	815.677	741.152	621.878	687.484	1361.03	716.548	1.89943	0.000282723	0.0316849
6B:2085193-2086285_Traes_6BS_9C7ED2A9D	Traes_6BS_9C7ED2A9D.1	o-methyltransferase zrp4	O-methyltransferase ZRP4 [Triticum urartu]	6.38088e-77	724.385	702.647	937.599	1161.56	2123.86	2335.03	2387.46	2440.08	881.548	2321.61	0.379714	5.89974e-10	1.00146e-11	2414.34	1448.29	2603.8	1942.3	3023.23	2565.1	3751.66	3681.42	2102.18	3255.35	0.645762	0.0149082	0.00108281
2A:57949737-57950950_Traes_2AL_F6BA2874C	Traes_2AL_F6BA2874C.2	predicted protein	gi|326487306|dbj|BAJ89637.1| predicted protein [Hordeum vulgare subsp. vulgare]	3.00742e-90	434.359	532.19	461.497	454.524	202.771	140.965	160.637	157.477	470.642	165.462	2.84441	6.09964e-10	1.56652e-05	271.18	439.488	289.71	444.728	255.16	168.953	186.054	195.761	361.277	201.482	1.7931	0.00835091	0.0482733
6A:6679213-6682017_Traes_6AS_F8EAC555A	Traes_6AS_F8EAC555A.2	30s ribosomal protein s1	gi|473777773|gb|EMS46012.1| 30S ribosomal protein S1 [Triticum urartu]	0	611.37	896.525	726.322	781.388	318.912	295.355	256.517	233.78	753.901	276.141	2.73013	6.20724e-10	2.83212e-05	471.877	556.813	493.225	423.758	294.899	276.299	276.957	258.85	486.419	276.751	1.7576	0.00249236	0.0813615
7A:141732135-141732838_td-k41_contig_26451	-	-	-	-	121.185	110.602	117.808	165.536	30.4633	35.4809	41.6651	29.2225	128.783	34.2079	3.7647	6.28193e-10	1.67193e-07	66.899	72.1261	67.0403	51.55	36.6009	30.8036	28.0355	28.7611	64.4039	31.0503	2.07418	0.00463479	0.0287215
7B:55331157-55334073_Traes_7BS_512DAD90D	Traes_7BS_514F94003.1	probable e3 ubiquitin-protein ligase xbos32	predicted protein [Hordeum vulgare subsp. vulgare]	0	230.115	503.563	405.027	460.135	90.4378	26.8504	36.1432	23.5403	399.71	44.2429	9.03444	6.61832e-10	5.76023e-25	77.6507	145.214	162.812	110.964	201.828	107.346	96.0003	116.9	124.16	130.518	0.951284	1	0.443672
IWGSC_CSS_6BL_scaff_4390938:539-2936_contig15647	td-k35_contig_74401	disease resistance protein rpm1	Disease resistance protein RPM1 [Aegilops tauschii]	0	138.886	182.168	124.624	58.9197	382.695	376.865	357.919	375.022	126.149	373.125	0.338088	6.61832e-10	3.46709e-12	54.9528	231.765	61.0546	82.1305	269.801	147.484	361.063	322.867	107.476	275.304	0.39039	0.0575675	3.2474e-08
3B:527813292-527815677_td-k61_contig_56556	KukriC1858_2_B	-	-	-	654.942	523.081	862.63	848.725	189.443	232.064	169.17	125.007	722.344	178.921	4.03722	6.96033e-10	1.17417e-10	654.655	434.68	763.781	348.618	288.624	213.758	277.806	300.6	550.433	270.197	2.03715	0.0494275	0.0165688
7B:69879877-69886573_Traes_7BS_B18D7717E	Traes_7BS_B1A43BB17.1	protein nrt1 ptr family -like	hypothetical protein F775_12929 [Aegilops tauschii]	1.67279e-40	985.817	1293.39	1317.31	1421.09	595.937	579.202	405.608	353.917	1254.4	483.666	2.59353	7.42882e-10	9.03171e-05	832.654	898.21	860.75	556.565	631.627	479.789	551.365	501.928	787.045	541.177	1.45432	0.0822191	0.482877
IWGSC_CSS_7BL_scaff_6661739:14-518_Traes_7BL_44F199ED8	Traes_7BL_453898D03.1	phosphoglycerate cytosolic	Phosphoglycerate kinase, cytosolic [Aegilops tauschii]	2.9807e-130	394.872	508.768	476.101	635.491	170.404	186.994	128.509	88.4792	503.808	143.597	3.5085	8.09011e-10	2.59242e-08	434.844	248.114	511.182	221.927	202.874	154.018	165.664	178.133	354.017	175.172	2.02096	0.105703	0.0228029
IWGSC_CSS_6AL_scaff_5705924:1-517_Traes_6AL_3A0550225	Traes_6AL_3A0550225.1	leucine-rich repeat receptor-like protein kinase family protein	PREDICTED: probable LRR receptor-like serine/threonine-protein kinase At3g47570 [Brachypodium distachyon]	1.25336e-50	319.982	353.926	326.164	131.868	877.722	887.982	732.905	689.163	282.985	796.943	0.355088	8.55664e-10	7.19658e-12	177.999	713.568	165.206	238.528	652.542	378.044	864.852	785.828	323.825	670.316	0.483093	0.217798	7.53825e-06
6B:73654799-73658011_Traes_6BL_E143F767D	Traes_6BL_E143F767D.1	33 kda chloroplastic	33 kDa ribonucleoprotein, chloroplastic [Aegilops tauschii]	4.60749e-94	352.661	405.974	321.295	436.287	149.46	132.334	117.968	122.572	379.054	130.584	2.90277	8.77944e-10	1.23555e-05	268.791	247.152	281.33	252.508	145.358	165.219	117.239	128.033	262.445	138.962	1.8886	0.000989561	0.0404539
1B:31182110-31184849_td-k61_contig_28768	td-k21_contig_68815	-	-	-	4.08488	5.20479	7.78898	16.8342	48.5508	70.0029	49.697	42.2102	8.47821	52.6152	0.161136	8.91321e-10	1.27331e-16	4.7785	5.77009	20.3515	5.24237	52.287	14.9351	71.3631	42.6778	9.03562	45.3157	0.199393	0.0103446	6.30342e-13
1B:158133709-158138708_Traes_1BS_7EC2BDE95	Traes_1BS_7EC2BDE95.1	soluble starch synthase iii-2	starch synthase III [Triticum aestivum]	0	35.4023	32.5299	29.2087	28.057	3.80791	3.83577	1.50597	4.87041	31.2995	3.50502	8.92991	9.27509e-10	5.57119e-10	25.0871	11.5402	11.9715	12.2322	4.18296	8.40097	8.4956	4.63889	15.2077	6.42961	2.36527	0.111983	0.10665
1B:63848718-63853408_Traes_1BS_C385DE03B	Traes_1BS_C385DE03B.1	cbl-interacting protein kinase 17	CBL-interacting protein kinase 17 [Hordeum vulgare subsp. spontaneum]	0	4222.4	4681.71	4298.54	3260.22	1459.38	1306.08	1457.78	2133.24	4115.72	1589.12	2.58994	9.41289e-10	8.99691e-05	2934	3453.4	2214.72	4760.95	1705.6	2111.44	1871.58	1819.37	3340.77	1877	1.77984	0.0357057	0.0440575
2B:186951607-186958895_Traes_2BL_7E47601DE	Traes_2BL_7E47601DE.1	heparan-alpha-glucosaminide n-acetyltransferase-like isoform x3	predicted protein [Hordeum vulgare subsp. vulgare]	3.04028e-87	1790.54	1998.64	2161.44	2043.95	849.163	784.416	771.056	654.259	1998.64	764.723	2.61355	9.48687e-10	7.25809e-05	1520.76	1280.96	1417.42	1101.77	912.931	858.766	818.127	758.923	1330.23	837.186	1.58893	0.0173199	0.25087
IWGSC_CSS_2BL_scaff_8055712:1098-14342_Traes_2BL_D91AE6882	Traes_2BL_D91AE6882.2	valine--trna mitochondrial isoform x2	gi|721620271|ref|XP_010228359.1| PREDICTED: valine--tRNA ligase, mitochondrial isoform X2 [Brachypodium distachyon]	0	277.772	271.95	253.142	281.973	100.91	83.4281	90.3581	82.797	271.209	89.3732	3.03457	9.79829e-10	5.78958e-06	187.556	189.451	164.009	119.701	76.339	98.0113	90.903	77.0056	165.179	85.5647	1.93046	0.00199925	0.0376508
1B:51458884-51467780_Traes_1BS_CE144DF81	Traes_1BS_CE144DF81.1	protease do-like chloroplastic	predicted protein [Hordeum vulgare subsp. vulgare] >gi|326525086|dbj|BAK07813.1| predicted protein [Hordeum vulgare subsp. vulgare]	0	615.455	939.464	697.114	930.09	224.666	259.874	245.975	216.733	795.531	236.812	3.35933	1.19057e-09	7.23776e-08	532.803	584.702	411.819	480.551	296.99	287.5	259.965	269.983	502.469	278.61	1.80349	0.00107316	0.0533037
7A:54854638-54858092_Traes_7AS_0385BB755	Traes_7AS_0385BB755.2	rna recognition motif -containing	gi|326508236|dbj|BAJ99385.1| predicted protein [Hordeum vulgare subsp. vulgare]	3.27682e-103	659.027	811.947	834.395	854.336	320.816	344.261	262.039	272.743	789.926	299.965	2.6334	1.28304e-09	7.58266e-05	512.494	524.116	565.054	456.086	303.265	411.648	288.001	313.589	514.438	329.126	1.56304	0.0274244	0.292588
IWGSC_CSS_3AL_scaff_4352006:402-4603_Traes_3AL_A8B1CC357	Traes_3AL_A8B1CC357.1	wall-associated receptor kinase 5	Wall-associated receptor kinase 5 [Aegilops tauschii]	0	219.222	251.131	156.753	150.105	570.234	556.187	425.185	612.048	194.303	540.914	0.359212	1.35452e-09	9.78505e-12	134.993	263.501	119.715	352.113	358.689	264.164	458.763	446.261	217.58	381.969	0.569628	0.180789	0.000484554
2B:117408881-117409949_Traes_2BL_980024675	Traes_2BL_980024675.2	predicted protein	gi|326487306|dbj|BAJ89637.1| predicted protein [Hordeum vulgare subsp. vulgare]	4.14655e-77	242.369	262.842	222.96	253.916	109.477	80.5513	62.2467	82.797	245.522	83.7681	2.93097	1.45116e-09	1.50933e-05	192.335	288.504	168.798	205.326	120.26	101.745	96.8499	108.55	213.741	106.851	2.00036	0.000543989	0.0130054
1A:71794666-71797055_Traes_1AL_D2D434A29	Traes_1AL_D2D434A29.1	hypothetical protein TRIUR3_18665	gi|474100614|gb|EMS55240.1| hypothetical protein TRIUR3_18665 [Triticum urartu]	1.23055e-117	841.485	1029.25	407.948	509.235	1713.56	1642.67	1920.11	1649.45	696.979	1731.45	0.402541	1.45396e-09	3.2438e-10	1222.1	1850.27	1138.49	3627.72	2716.83	3182.1	2769.57	2583.86	1959.65	2813.09	0.696617	0.579568	0.0167716
3A:25299522-25301968_Traes_3AS_F7ED1199F	Traes_3AS_F7ED1199F.2	probable serine incorporator	gi|669028142|emb|CDM81834.1| unnamed protein product [Triticum aestivum]	1.75165e-138	4467.5	3953.04	4106.74	5946.68	1699.28	1603.35	1158.59	1552.85	4618.49	1503.52	3.07179	1.46868e-09	1.05186e-06	3763.07	3267.79	3536.38	3960.61	2033.96	2200.12	1680.43	1699.69	3631.96	1903.55	1.90799	0.000105949	0.0229429
IWGSC_CSS_2AS_scaff_5278915:851-1435_Traes_2AS_C9B034A45	Traes_2AS_C9B034A45.1	ru large subunit-binding protein subunit chloroplastic-like	gi|474113969|gb|EMS55766.1| RuBisCO large subunit-binding protein subunit alpha, chloroplastic [Triticum urartu]	7.98139e-38	27.2325	59.8551	51.602	51.9055	3.80791	2.87683	4.51791	9.74082	47.6488	5.23587	9.10045	1.53407e-09	1.56501e-12	26.2818	20.1953	15.5629	16.6008	12.5489	7.46753	4.2478	9.27778	19.6602	8.3855	2.34455	0.042551	0.0565586
IWGSC_CSS_4BL_scaff_7040932:0-633_td-k63_contig_33571	td-k55_contig_37327_B	-	-	-	727.108	521.78	780.845	786.999	234.186	269.463	290.652	234.592	704.183	257.223	2.73763	1.55652e-09	3.65443e-05	1068	919.367	1083.42	632.58	450.714	436.85	494.444	470.384	925.84	463.098	1.99923	0.000422399	0.0161305
6B:26630395-26632300_Traes_6BS_8CC1EE8DF	Traes_6BS_8CC1EE8DF.2	lil3 protein	gi|475593160|gb|EMT22293.1| hypothetical protein F775_32529 [Aegilops tauschii]	1.94746e-38	2115.97	1946.59	1843.07	2574.23	789.189	1055.8	772.06	627.471	2119.96	811.129	2.6136	2.0205e-09	7.79486e-05	2055.95	1370.4	1887.9	1120.12	1047.83	865.3	871.649	901.8	1608.59	921.645	1.74535	0.0301736	0.110128
IWGSC_CSS_2AS_scaff_5275069:2078-5955_Traes_2AS_E46D6803B	Traes_2AS_E46D6803B.1	cytochrome p450 85a1	gi|334089833|gb|AEG64639.1| brassinosteroid C6-oxidase [Hordeum vulgare subsp. vulgare]	0	65.3581	65.0599	44.7866	88.3796	9.51977	17.261	7.02785	6.49388	65.896	10.0756	6.54015	2.16962e-09	9.98281e-12	25.0871	26.9271	23.943	12.2322	12.5489	14.9351	5.94692	10.2056	22.0473	10.9091	2.021	0.100489	0.147419
4B:298662527-298665098_Traes_4BL_640B28938	Traes_4BL_640B28938.1	calmodulin-binding receptor-like cytoplasmic kinase 2	predicted protein [Hordeum vulgare subsp. vulgare]	0	123.908	145.734	130.465	71.5454	367.463	325.082	281.616	418.855	117.913	348.254	0.338584	2.29916e-09	2.79821e-12	56.1474	159.639	86.1947	147.66	246.795	191.355	421.382	424.922	112.41	321.114	0.350064	0.0128929	4.40781e-10
5A:85128906-85129745_td-k41_contig_10395	td-k31_contig_30752	polyprotein from transposon tnt	hypothetical protein F775_24312 [Aegilops tauschii]	0	132.078	121.011	155.78	119.242	51.4067	34.522	35.1393	41.3985	132.028	40.6166	3.25058	2.4498e-09	4.17974e-06	46.5904	49.0457	52.6745	55.9186	55.4242	36.4042	54.3719	50.1	51.0573	49.0751	1.04039	0.996916	0.755493
3B:736591924-736592956_td-k41_contig_83391	td-k31_contig_36021	r3h domain-containing protein 1-like	unnamed protein product [Triticum aestivum]	0	27.2325	11.7108	21.4197	25.2513	0	1.91789	0.50199	2.43521	21.4036	1.21377	17.634	2.63895e-09	1.61539e-10	15.5301	6.73177	21.5487	3.49492	1.04574	0	0.84956	2.78333	11.8264	1.16966	10.111	0.0409974	3.97821e-05
IWGSC_CSS_6AL_scaff_5799767:291-5695_Traes_6AL_1C290263C	Traes_6AL_1C290263C.1	bifunctional nitrilase nitrile hydratase nit4	Bifunctional nitrilase/nitrile hydratase NIT4 [Triticum urartu]	6.20896e-116	264.155	446.311	344.662	361.935	127.565	120.827	94.876	93.3496	354.266	109.154	3.24555	3.58135e-09	4.25593e-07	136.187	195.221	105.349	149.408	133.855	134.416	124.885	102.983	146.541	124.035	1.18145	0.588803	1
IWGSC_CSS_1AL_scaff_751399:1731-4144_td-k31_contig_59726	td-k21_contig_34969_B	-	-	-	104.845	139.228	126.571	162.731	48.5508	32.6041	38.1512	39.775	133.344	39.7703	3.35285	3.84124e-09	2.77079e-06	74.0668	69.2411	74.2232	96.1102	51.2412	38.2711	36.5311	35.2556	78.4103	40.3248	1.94447	0.00457114	0.0469319
3B:689446499-689448899_td-k45_contig_56451	td-k21_contig_65781	hypothetical protein F775_00331	hypothetical protein F775_00331 [Aegilops tauschii]	1.44706e-38	1830.03	1665.53	1957.96	2467.61	672.095	975.246	623.471	599.872	1980.28	717.671	2.75932	3.86771e-09	1.8982e-05	2170.63	1526.19	3506.45	1673.19	1222.47	782.224	1004.18	939.839	2219.12	987.178	2.24794	0.0622176	0.00226654
6A:184400046-184401737_Traes_6AL_A26513B30	Traes_6AL_A26513B30.1	eukaryotic translation initiation factor 5b	hypothetical protein F775_01006 [Aegilops tauschii]	4.12141e-90	10.893	13.012	8.7626	1.40285	47.5988	70.9618	48.693	42.2102	8.51761	52.366	0.162655	3.98085e-09	7.67649e-16	96.7647	82.7046	101.758	96.9839	153.724	218.425	129.133	129.889	94.5527	157.793	0.599221	0.0292669	0.000905588
4B:267482407-267486787_Traes_4BL_647B5514C	Traes_4BL_647B5514C.1	ribosomal large subunit pseudouridine synthase b	predicted protein [Hordeum vulgare subsp. vulgare] >gi|326510163|dbj|BAJ87298.1| predicted protein [Hordeum vulgare subsp. vulgare]	0	1094.75	1207.51	1080.72	1270.98	470.276	444.95	452.795	405.868	1163.49	443.472	2.62359	3.99617e-09	8.42217e-05	1036.93	1044.39	926.593	1134.1	538.556	613.271	506.338	499.145	1035.5	539.327	1.91999	0.000122835	0.0202909
7B:3555358-3556386_Traes_7BS_2DB66632D	Traes_7BS_2E1DAD92D.1	transposon mutator sub-class	PREDICTED: uncharacterized protein LOC103635596 isoform X1 [Zea mays] >gi|670363682|ref|XP_008656240.1| PREDICTED: uncharacterized protein LOC103635596 isoform X1 [Zea mays]	2.94327e-17	29.9558	18.2168	24.3406	25.2513	107.573	78.6334	90.3581	103.902	24.4411	95.1167	0.256959	3.99928e-09	3.43443e-14	43.0065	41.3523	82.6032	51.55	82.6134	81.2094	93.4516	116.9	54.628	93.5436	0.583984	0.0213425	0.000787676
3A:93906341-93911867_Traes_3AL_C25CC8AB1	Traes_3AL_C25CC8AB1.1	retrotransposon ty1-copia subclass	hypothetical protein F775_07455 [Aegilops tauschii]	2.89006e-85	437.082	571.226	463.444	655.131	185.635	216.721	186.238	171.276	531.721	189.968	2.79901	4.17059e-09	2.43554e-05	451.568	312.546	456.114	338.133	236.337	202.557	186.054	176.278	389.59	200.306	1.94497	0.000413449	0.0281074
IWGSC_CSS_6BS_scaff_1289194:0-372_Traes_6BS_099E831C7	Traes_6BS_099E831C7.1	o-methyltransferase zrp4	O-methyltransferase ZRP4 [Aegilops tauschii]	1.86457e-14	99.3987	84.5778	120.729	182.371	308.44	370.152	337.839	342.552	121.769	339.746	0.358412	4.2016e-09	6.84549e-12	370.334	268.309	365.13	283.088	463.263	356.575	599.79	516.773	321.715	484.1	0.664564	0.0305923	0.00291076
IWGSC_CSS_4BL_scaff_6913816:126-1578_Traes_4BL_5C52625BF1	Traes_4BL_5C52625BF1.1	beta-amylase	beta-amylase [Hordeum vulgare subsp. vulgare]	0	2263.02	2163.89	2059.21	1805.47	627.353	1028.95	872.458	694.034	2072.9	805.698	2.5728	4.3158e-09	8.26031e-05	915.083	976.107	960.113	918.289	795.808	1079.99	758.657	695.834	942.398	832.573	1.13191	0.728834	0.925086
6A:204028973-204031857_Traes_6AL_A88A8576C	Traes_6AL_A88A8576C.1	receptor protein kinase 1	Putative receptor protein kinase ZmPK1 [Triticum urartu]	0	24.5093	28.6263	35.0504	36.4741	161.836	112.196	108.932	172.9	31.165	138.966	0.224264	4.66197e-09	9.09708e-18	20.3086	51.9308	20.3515	20.0958	120.26	33.6039	194.549	190.195	28.1717	134.652	0.209218	0.0236405	1.22454e-16
3A:167898419-167905257_Traes_3AL_923CB3213	Traes_3AL_923CB3213.1	predicted protein	predicted protein [Hordeum vulgare subsp. vulgare]	0	156.587	305.781	266.773	238.485	51.4067	59.4545	48.191	41.3985	241.906	50.1127	4.82725	5.52058e-09	1.83271e-12	158.885	120.21	143.658	111.837	53.3327	98.0113	56.071	41.75	133.648	62.2913	2.14553	0.000399749	0.0107027
IWGSC_CSS_7AL_scaff_4497465:737-2723_Traes_7AL_8F9207D51	Traes_7AL_8F9207D51.1	4-hydroxyphenylacetaldehyde oxime monooxygenase-like	4-hydroxyphenylacetaldehyde oxime monooxygenase [Aegilops tauschii]	2.58837e-172	412.573	374.745	390.423	346.504	136.133	140.965	132.525	149.359	381.061	139.745	2.72682	5.63915e-09	5.22502e-05	241.314	362.554	254.993	380.072	154.769	186.688	164.815	156.795	309.733	165.767	1.86849	0.000697905	0.0304523
IWGSC_CSS_4AL_scaff_7074563:4696-8824_Traes_4AL_CD13F08C8	Traes_4AL_CD13F08C8.1	cysteine-rich receptor-like protein kinase 10-like	Cysteine-rich receptor-like protein kinase 25 [Triticum urartu]	0	4080.79	4032.41	2606.39	3333.17	8064.19	8131.84	8070.49	9724.59	3513.19	8497.78	0.413425	5.6688e-09	3.9945e-10	4815.54	8488.76	5269.85	8920.77	8108.67	7138.02	9673.94	9621.99	6873.73	8635.66	0.795971	0.559446	0.0899196
4B:281537516-281538818_Traes_4BL_33EABF793	Traes_4BL_33EABF793.2	ac084762_22 mucin	gi|474114020|gb|EMS55771.1| hypothetical protein TRIUR3_05741 [Triticum urartu]	5.69726e-80	204.244	143.132	225.88	232.873	59.0225	81.5102	63.2507	67.374	201.532	67.7894	2.97292	5.6688e-09	1.59091e-05	246.093	155.792	231.05	78.6356	127.58	145.617	83.2569	111.333	177.893	116.947	1.52114	0.50463	0.474016
6B:132349538-132354858_Traes_6BS_6E4ED00B5	Traes_6BS_6E4ED00B5.6	abc transporter a family member 7-like	gi|326533156|dbj|BAJ93550.1| predicted protein [Hordeum vulgare subsp. vulgare]	0	1304.44	1595.27	1123.56	639.7	2975.88	2623.67	2880.92	3184.44	1165.74	2916.23	0.399743	6.14058e-09	2.71433e-10	667.796	2554.23	896.664	2128.4	2616.44	1634.46	3577.5	3656.37	1561.77	2871.19	0.543946	0.278704	0.000126884
5A:68652311-68658481_Traes_5AL_9C9E55228	Traes_5AL_9C9E55228.2	cellulose synthase-like protein e6	gi|326494912|dbj|BAJ85551.1| predicted protein [Hordeum vulgare subsp. vulgare] gi|326508520|dbj|BAJ95782.1| predicted protein [Hordeum vulgare subsp. vulgare] gi|326514232|dbj|BAJ92266.1| predicted protein [Hordeum vulgare subsp. vulgare]	0	962.67	1161.97	1239.42	1471.59	616.881	417.14	377.496	408.303	1208.91	454.955	2.65721	7.66728e-09	6.99075e-05	919.862	562.584	799.695	432.496	462.217	352.841	429.028	415.645	678.659	414.933	1.63559	0.161814	0.232624
3B:89268949-89281298_isotig17557__gene=isogroup03564__length=637__numContigs=2	td-k31_contig_11318	pentatricopeptide repeat-containing protein mitochondrial	hypothetical protein F775_01703 [Aegilops tauschii]	0	720.3	824.959	613.382	580.78	233.234	305.903	234.429	283.296	684.855	264.215	2.59203	8.36321e-09	0.000100403	422.897	484.687	460.902	702.478	303.265	357.508	291.399	267.2	517.741	304.843	1.69839	0.0080265	0.10283
1B:275180177-275184366_Traes_1BL_26BC686B8	Traes_1BL_26BC686B8.1	predicted protein	predicted protein [Hordeum vulgare subsp. vulgare] >gi|326531656|dbj|BAJ97832.1| predicted protein [Hordeum vulgare subsp. vulgare]	0	96.6755	85.879	46.7339	61.7254	192.299	167.815	233.927	225.662	72.7534	204.926	0.355023	9.40811e-09	4.03594e-11	136.187	149.061	140.066	213.19	244.703	280.032	272.709	256.067	159.626	263.378	0.606072	0.0206931	0.00113168
2A:242285243-242292198_Traes_2AL_E4311E0BD	Traes_2AL_E4311E0BD.1	s-norcoclaurine synthase-like	gi|475620126|gb|EMT31000.1| S-norcoclaurine synthase [Aegilops tauschii]	8.68336e-76	539.204	411.178	358.293	512.04	95.1977	193.707	153.609	137.995	455.179	145.127	3.13642	9.64266e-09	1.1182e-06	323.744	210.608	171.192	213.19	133.855	117.614	150.372	138.239	229.683	135.02	1.70111	0.0464715	0.143998
5A:22021821-22029550_Traes_5AS_91BEB6A34	Traes_5AS_91BEB6A34.1	elongation factor ts	Elongation factor Ts [Triticum urartu]	0	3710.43	4053.23	4062.93	5184.94	1723.08	2120.22	1677.15	1349.92	4252.88	1717.59	2.47607	1.00472e-08	0.00027594	3546.84	2773.49	3299.34	2046.27	2183.5	1938.76	1782.38	1826.8	2916.49	1932.86	1.5089	0.0538158	0.400118
IWGSC_CSS_4BL_scaff_7036227:343-1166_Traes_4BL_5F08C2BBF	Traes_4BL_5F08C2BBF.1	tpa: metacaspase family protein	predicted protein [Hordeum vulgare subsp. vulgare]	1.0349e-58	390.787	523.081	413.79	673.368	75.2061	134.252	110.438	52.7628	500.256	93.1647	5.36959	1.00759e-08	2.71996e-15	335.69	651.058	75.4203	516.374	158.952	98.9448	158.868	150.3	394.636	141.766	2.78371	0.144895	2.4967e-06
4B:101688391-101693361_Traes_4BS_674C570B5	Traes_4BS_674C570B5.7	protein disulfide isomerase-like 5-4	gi|474219860|gb|EMS59236.1| Protein disulfide isomerase-like 5-4 [Triticum urartu]	1.28289e-12	382.617	550.406	506.284	673.368	148.508	167.815	148.589	107.961	528.169	143.218	3.68786	1.04149e-08	5.45366e-09	266.401	246.19	259.781	210.569	172.547	225.893	154.62	150.3	245.735	175.84	1.39749	0.177918	0.631741
IWGSC_CSS_2AL_scaff_958174:2143-8550_Traes_2AL_02AD45F9D	Traes_2AL_02AD45F9D.1	villin-4-like	gi|474326915|gb|EMS62507.1| Villin-4 [Triticum urartu]	0	1185.98	1061.78	1398.12	1499.65	538.819	565.777	511.527	448.078	1286.38	516.05	2.49274	1.14528e-08	0.000294647	1005.87	824.161	954.127	719.953	558.425	465.787	507.187	477.806	876.029	502.301	1.74403	0.00296232	0.100106
4B:235884388-235886697_Traes_4BL_9E3F7A2E4	Traes_4BL_9E3F7A2E4.2	phosphatidylinositol transfer protein 1-like	gi|475623852|gb|EMT32394.1| Phosphatidylinositol transfer protein 2 [Aegilops tauschii]	4.79249e-118	648.134	737.779	686.404	732.288	291.305	287.683	258.023	257.32	701.151	273.583	2.56285	1.1621e-08	0.000162527	604.481	560.66	644.066	711.215	373.329	314.57	314.337	326.578	630.105	332.204	1.89675	0.000247361	0.0280922
3B:184235510-184238692_td-k55_contig_22104	-	-	-	-	571.883	500.961	511.152	387.187	196.107	230.146	163.147	182.64	492.796	193.01	2.55321	1.21955e-08	0.000158001	737.084	880.9	839.201	655.297	406.793	406.98	355.116	370.184	778.12	384.768	2.02231	4.8895e-05	0.0101661
4A:101097921-101099037_Traes_4AS_D0EB4E289	Traes_4AS_D0EB4E289.1	calmodulin-like protein 6	predicted protein [Hordeum vulgare subsp. vulgare]	6.22184e-86	1226.83	1725.39	1807.04	1508.06	744.446	493.856	534.619	778.454	1566.83	637.844	2.45645	1.25301e-08	0.000396713	586.561	1029.96	609.349	636.075	707.966	433.117	845.312	829.434	715.486	703.957	1.01638	1	0.653734
IWGSC_CSS_7BL_scaff_6513272:601-4124_Traes_7BL_EDD1A215E	Traes_7BL_EDE0B195F.2	splicing factor 3a subunit 3	gi|669029639|emb|CDM83913.1| unnamed protein product [Triticum aestivum]	9.41814e-74	1141.04	983.705	1244.29	1254.15	543.579	540.844	413.137	392.068	1155.8	472.407	2.44661	1.29242e-08	0.000410817	989.15	782.809	902.65	478.803	672.411	682.346	517.382	526.05	788.353	599.547	1.31491	0.465378	0.84426
7A:13883533-13888355_Traes_7AS_6D85C3DAE	Traes_7AS_6D85C3DAE.1	methylcrotonoyl- carboxylase beta mitochondrial	Methylcrotonoyl-CoA carboxylase beta chain, mitochondrial [Triticum urartu]	0	177.011	166.553	153.832	63.1283	392.214	302.067	419.663	396.939	140.131	377.721	0.370992	1.33054e-08	8.83585e-11	238.925	305.815	233.444	394.052	360.78	569.399	488.497	437.911	293.059	464.147	0.631392	0.0413189	0.00218768
4A:162536514-162538889_Traes_4AL_D0A843665	Traes_4AL_D0A843665.1	glycerol-3-phosphate 2-o-acyltransferase 6-like	predicted protein [Hordeum vulgare subsp. vulgare]	0	66.7197	71.5658	42.8394	53.3083	12.3757	13.4252	14.0557	9.74082	58.6083	12.3994	4.72672	1.4371e-08	4.03916e-08	19.114	53.8542	21.5487	77.7619	8.36592	18.6688	18.6903	9.27778	43.0697	13.7507	3.13218	0.137263	7.36316e-05
2B:265519209-265526353_Traes_2BL_F6A39F5FE	Traes_2BL_F6A39F5FE.2	myosin-9-like isoform x2	gi|473882607|gb|EMS48035.1| hypothetical protein TRIUR3_30538 [Triticum urartu]	0	3267.9	4326.48	4577.97	3292.49	1672.62	1698.29	1698.23	1358.84	3866.21	1607	2.40586	1.47704e-08	0.000395486	2979.4	3897.69	2664.85	4003.43	2373.83	1919.16	2034.7	2130.18	3386.34	2114.47	1.60151	0.00552936	0.169303
4A:28978185-28981470_Traes_4AS_1CDA71553	Traes_4AS_1CDA71553.1	glutamine synthetase	glutamine synthetase isoform GSr2 [Triticum aestivum]	0	3944.63	3419.55	3483.62	3387.88	1479.37	1693.49	1485.89	1135.62	3558.92	1448.59	2.45681	1.61887e-08	0.000275849	4626.78	3549.57	4503.67	2791.56	2437.62	1839.81	1595.47	1734.02	3867.9	1901.73	2.03388	0.000664605	0.0106962
IWGSC_CSS_2BS_scaff_2189620:125-567_contig71171	td-k41_contig_70139;td-k63_contig_61317	disease resistance protein rpm1-like	PREDICTED: probable disease resistance RPP8-like protein 4-like [Setaria italica]	6.90402e-80	111.653	72.867	92.4941	101.005	31.4152	34.522	18.0716	28.4107	94.5049	28.1049	3.36258	1.65865e-08	6.30814e-06	95.57	121.172	59.8574	48.0551	74.2475	61.6071	42.478	37.1111	81.1636	53.8609	1.50691	0.435257	0.41035
1B:51450007-51454625_td-k35_contig_61085_td-k61_contig_49516_td-k25_contig_21621	-	-	-	-	226.03	161.348	192.777	119.242	528.347	490.979	412.635	452.137	174.849	471.025	0.371211	1.67738e-08	5.01113e-11	231.757	430.833	186.755	202.705	471.629	334.172	591.294	527.906	263.013	481.25	0.54652	0.0489217	9.90378e-05
4B:273880243-273882505_Traes_4BL_4F2FC2100	Traes_4BL_4F2FC2100.1	neurogenic locus notch homolog protein 3-like	predicted protein [Hordeum vulgare subsp. vulgare] >gi|326530864|dbj|BAK01230.1| predicted protein [Hordeum vulgare subsp. vulgare]	2.39321e-102	43.572	32.5299	36.024	44.8912	129.469	120.827	111.944	153.418	39.2543	128.914	0.304499	1.73127e-08	1.20327e-12	102.738	98.0915	108.941	86.4992	136.992	96.1444	184.355	160.506	99.0672	144.499	0.68559	0.104167	0.0104174
3B:394659178-394660744_TRAES3BF038800040CFD_g_assembly_name=IWGSC2_biotype=pseudogene_logic_name=iwgsc_version=1	-	-	-	-	213.775	176.963	138.254	150.105	46.6469	51.7829	55.7208	64.9388	169.774	54.7724	3.09964	1.74125e-08	7.63631e-06	76.456	128.865	69.4346	170.377	35.5552	55.073	56.9205	35.2556	111.283	45.7011	2.43503	0.0353483	0.000573398
IWGSC_CSS_5AS_scaff_1471733:186-2323_Traes_5AS_D317F8F22	Traes_5AS_D317F8F22.2	30s ribosomal protein s6	gi|474088141|gb|EMS54740.1| 30S ribosomal protein S6 [Triticum urartu]	1.38131e-106	59.9115	84.5778	93.4678	67.3368	28.5593	19.1789	19.5776	16.2347	76.3235	20.8876	3.65401	1.81808e-08	1.80337e-06	29.8656	54.8158	28.7316	40.1915	15.6861	18.6688	22.9381	15.7722	38.4011	18.2663	2.10229	0.0136372	0.0378186
2A:162536261-162539610_Traes_2AS_148119BAC	Traes_2AS_148119BAC.2	protein tic 20- chloroplastic-like	gi|721611072|ref|XP_010236768.1| PREDICTED: protein TIC 20-I, chloroplastic-like [Brachypodium distachyon]	8.49717e-160	227.392	239.42	255.089	331.073	103.765	121.786	80.3183	82.797	263.243	97.1667	2.7092	1.96897e-08	0.000101538	169.637	101.938	175.981	99.6051	113.986	98.0113	89.2038	74.2223	136.79	93.8558	1.45745	0.307911	0.575799
IWGSC_CSS_7AS_scaff_4171653:1320-6524_Traes_7AS_FB1ED87EF	Traes_7AS_FB2A769B5.1	squamosa promoter-binding-like protein 1	Squamosa promoter-binding-like protein 1 [Aegilops tauschii]	0	178.373	247.227	153.832	185.176	53.3107	63.2903	69.7765	55.198	191.152	60.3939	3.16509	1.97996e-08	2.88378e-06	80.0399	95.2065	71.8289	146.786	56.4699	65.3409	61.1683	50.1	98.4654	58.2698	1.68982	0.081412	0.149156
3B:28538579-28540715_td-k41_contig_56955	td-k45_contig_81674_B	obtusifoliol 14-alpha demethylase	Obtusifoliol 14-alpha demethylase [Triticum urartu]	5.32575e-12	5228.64	4230.19	5010.26	6380.16	1937.27	2636.14	2069.7	1905.95	5212.32	2137.27	2.43878	2.01078e-08	0.000431839	6194.13	3674.58	7077.54	3427.64	2648.86	2258.93	2231.79	2282.33	5093.47	2355.48	2.16239	0.0330683	0.00478396
7A:12583113-12589130_Traes_7AS_C9F2830A9	Traes_7AS_C9F2830A9.1	carboxypeptidase d	Carboxypeptidase D [Aegilops tauschii]	0	667.197	452.817	537.44	520.458	189.443	229.187	222.381	192.381	544.478	208.348	2.6133	2.08974e-08	0.000113395	482.629	459.684	454.916	347.744	181.959	206.291	246.372	229.161	436.243	215.946	2.02015	0.000157519	0.0134722
6A:5761090-5767237_Traes_6AS_3ECEA185C	Traes_6AS_3ECEA185C.2	wall-associated receptor kinase 3-like	gi|475514651|gb|EMT05749.1| Wall-associated receptor kinase 3 [Aegilops tauschii]	2.8088e-99	119.823	101.493	105.151	92.5881	354.135	290.56	224.891	312.518	104.764	295.526	0.3545	2.11625e-08	1.52276e-11	91.9862	181.758	96.969	77.7619	202.874	149.351	335.576	321.939	112.119	252.435	0.444149	0.0416892	6.16182e-07
IWGSC_CSS_4BL_scaff_6158795:1-233_Traes_4BL_46BD0CCBB	Traes_4BL_46BD0CCBB.1	chaperone protein 1-like	heat shock protein 101 KDa, partial [Triticum aestivum] >gi|374093286|gb|AEY83986.1| heat shock protein 101 KDa, partial [Triticum aestivum]	1.7599e-32	88.5057	106.698	44.7866	30.8627	536.915	326.041	343.863	586.073	67.7133	448.223	0.151071	2.40756e-08	4.73428e-29	56.1474	212.532	47.8859	140.67	264.572	154.018	463.86	416.572	114.309	324.756	0.351984	0.0689695	1.14164e-09
3A:154192985-154197891_Traes_3AL_BAAD1325D	Traes_3AL_BAAD1325D.2	glutamate synthase 1	gi|530452547|gb|AGT29557.1| NADH-dependent glutamate synthase [Triticum turgidum]	0	895.95	616.767	967.781	1075.99	279.881	254.12	298.182	261.379	889.121	273.39	3.2522	2.45941e-08	2.81493e-07	960.479	838.586	638.08	637.822	437.119	396.713	416.285	392.45	768.742	410.642	1.87205	0.000475745	0.034522
3B:9814825-9815359_KukriC7524_1	KukriC29613_2	-	-	-	1.36163	7.80718	1.94725	1.40285	25.7034	42.1935	29.6174	23.5403	3.12973	30.2636	0.103415	2.60067e-08	2.37313e-15	7.16775	18.2719	3.59145	6.1161	21.9605	19.6023	23.7877	25.05	8.78681	22.6001	0.388795	0.0211079	0.000275272
2A:139705024-139713955_Traes_2AS_BDB406ADE	Traes_2AS_BDB406ADE.1	4-alpha-glucanotransferase dpe2	gi|326498023|dbj|BAJ94874.1| predicted protein [Hordeum vulgare subsp. vulgare]	0	5322.6	6016.74	6302.26	6695.81	2782.63	3014.92	2435.65	2009.05	6084.35	2560.56	2.37618	2.60067e-08	0.000627721	5257.55	3797.68	4885.56	3149.79	3385.06	2834.86	2767.87	2724.88	4272.65	2928.17	1.45915	0.0884815	0.502136
IWGSC_CSS_2AL_scaff_6347039:151-4594_Traes_2AL_837BCD21C	Traes_2AL_837BCD21C.1	elongation factor g- chloroplastic	gi|475559072|gb|EMT13261.1| Elongation factor G, chloroplastic [Aegilops tauschii]	0	15066.4	17645.5	15241.1	21133.9	7627.24	8721.59	6831.07	5485.71	17271.7	7166.4	2.4101	2.77982e-08	0.000492584	14088.2	12066.2	13499	11039.6	8099.25	7143.63	7306.22	7021.43	12673.3	7392.63	1.71431	0.00262092	0.109895
7A:55323366-55329431_Traes_7AS_D1A84E231	Traes_7AS_D1A84E231.1	trigger factor-like protein chloroplastic	predicted protein [Hordeum vulgare subsp. vulgare]	0	906.843	1285.58	1247.21	1383.21	556.906	584.956	430.707	349.858	1205.71	480.607	2.50873	2.91706e-08	0.000204119	887.607	940.524	912.227	695.488	701.691	599.269	592.993	561.306	858.962	613.815	1.39938	0.125378	0.593888
IWGSC_CSS_2AL_scaff_6431863:3647-7691_Traes_2AL_B54327BE8	Traes_2AL_B54327BE8.2	psbq-like protein chloroplastic	gi|326508204|dbj|BAJ99369.1| predicted protein [Hordeum vulgare subsp. vulgare]	3.694e-55	46.2953	35.1323	41.8658	33.6684	120.901	122.745	138.549	121.76	39.2405	125.989	0.31146	3.04591e-08	4.27371e-12	69.2883	115.402	50.2802	91.7415	106.665	120.414	115.54	114.117	81.6779	114.184	0.715318	0.29317	0.0377205
1A:166600119-166602765_Traes_1AS_EADB6A2A0	Traes_1AS_EADB6A2A0.1	auxin-responsive protein iaa15	gi|475617010|gb|EMT29956.1| Auxin-responsive protein IAA15 [Aegilops tauschii]	6.56161e-104	100.76	48.1443	60.3646	60.3226	144.7	199.46	216.859	198.063	67.398	189.771	0.355154	3.09006e-08	5.33668e-11	151.717	123.095	146.052	103.1	167.318	196.023	246.372	239.367	130.991	212.27	0.617097	0.0141029	0.00102018
7A:141004671-141005150_contig14161	td-k25_contig_3964_B	phosphatidate cytidylyltransferase family expressed	Os11g0105800 [Oryza sativa Japonica Group] >gi|77548272|gb|ABA91069.1| phosphatidate cytidylyltransferase family protein, expressed [Oryza sativa Japonica Group] >gi|215766804|dbj|BAG99032.1| unnamed protein product [Oryza sativa Japonica Group] >gi|218186264|gb|EEC68691.1| hypothetical protein OsI_37159 [Oryza sativa Indica Group] >gi|222616468|gb|EEE52600.1| hypothetical protein OsJ_34917 [Oryz…	4.22044e-07	148.417	229.011	145.07	194.996	53.3107	55.6187	56.2228	46.2689	179.373	52.8553	3.39367	3.11219e-08	5.76998e-07	106.322	63.471	95.7719	93.489	57.5157	38.2711	34.832	52.8834	89.7634	45.8755	1.95667	0.00433282	0.0482293
6A:34499249-34508216_Traes_6AS_BA83A2E54	Traes_6AS_BA83A2E54.1	l-arabinokinase-like	Galactokinase [Aegilops tauschii]	0	247.816	208.192	161.621	112.228	469.324	493.856	500.986	385.574	182.464	462.435	0.394573	3.571e-08	6.11268e-10	256.844	379.864	260.978	408.905	467.446	572.199	506.338	512.134	326.648	514.529	0.634848	0.0339703	0.00249815
2B:4720555-4722804_td-k45_contig_35699	td-k35_contig_81137;td-k41_contig_85241	zinc finger ccch domain-containing protein 43-like	PREDICTED: uncharacterized protein LOC100834753 [Brachypodium distachyon]	2.17507e-76	344.491	368.239	392.37	457.329	164.692	138.088	133.529	170.464	390.607	151.693	2.57498	3.74674e-08	0.00026679	271.18	225.995	244.218	217.558	208.102	156.818	161.416	148.445	239.738	168.695	1.42113	0.139157	0.568819
1A:225592863-225594999_td-k31_contig_32845_td-k41_contig_64340	-	-	-	-	16.3395	13.012	30.1823	14.0285	67.5903	72.8797	92.8681	65.7506	18.3906	74.7722	0.245955	3.80321e-08	2.32571e-13	35.8388	56.7392	35.9145	54.1712	89.9336	84.9431	74.7613	91.85	45.6659	85.372	0.534905	0.0160352	0.000399033
1B:241758601-241769656_Traes_1BL_2B1696617	Traes_1BL_2B1696617.1	serine threonine-protein kinase receptor	predicted protein [Hordeum vulgare subsp. vulgare]	0	126.631	141.83	111.967	77.1568	318.912	280.011	290.15	341.741	114.396	307.704	0.371774	4.0875e-08	1.17064e-10	156.496	340.435	209.501	214.064	328.362	354.708	432.426	454.611	230.124	392.527	0.586263	0.0144987	0.000521328
7A:170910628-170911316_td-k55_contig_39583	-	-	-	-	8.16976	3.90359	1.94725	2.8057	39.983	27.8094	26.6054	38.1516	4.20657	33.1373	0.126944	4.17335e-08	7.01266e-15	1.19463	14.4252	3.59145	8.73729	30.3265	12.1347	45.8763	40.8222	6.98714	32.2899	0.216388	0.0122117	3.71221e-09
6A:165610324-165611885_Traes_6AL_4FBC0AEAB	Traes_6AL_4FBC0AEAB.1	tripeptidyl-peptidase 2	hypothetical protein TRIUR3_15999 [Triticum urartu]	2.76737e-68	891.865	858.79	1006.73	966.564	375.079	374.947	380.006	392.068	930.986	380.525	2.44658	4.26174e-08	0.000475765	578.199	523.155	533.928	501.52	266.664	229.627	281.204	327.506	534.2	276.25	1.93376	0.000273973	0.0238186
IWGSC_CSS_5AS_scaff_1147902:0-555_Traes_5AS_97D77CE1A	Traes_5AS_97D77CE1A.1	plasma membrane integral protein	Aquaporin PIP2-4 [Triticum urartu]	1.54439e-24	119.823	166.553	170.384	96.7967	35.2231	41.2346	30.6214	28.4107	138.389	33.8725	4.0856	4.26885e-08	4.34218e-09	112.295	203.876	96.969	265.614	130.717	72.8084	68.8144	102.056	169.688	93.599	1.81293	0.201173	0.0410185
6B:166464165-166468950_Traes_6BL_460F4D4A6	Traes_6BL_460F4D4A6.1	ribulose- bisphosphate carboxylase oxygenase large subunit n- chloroplastic	predicted protein [Hordeum vulgare subsp. vulgare]	0	729.832	1111.22	826.606	1108.25	373.175	334.671	307.72	292.225	943.978	326.948	2.88725	4.34042e-08	7.00413e-06	553.112	644.326	525.548	655.297	343.003	355.641	328.78	337.711	594.571	341.284	1.74216	0.00185617	0.07889
4A:195183803-195190253_Traes_4AL_66D3F8329	Traes_4AL_66D3F8329.1	galactokinase	Galactokinase [Aegilops tauschii]	0	693.068	447.612	403.08	378.77	1227.1	1150.73	1176.66	1036.59	480.632	1147.77	0.418753	4.37011e-08	1.35921e-09	924.64	1015.54	1206.73	874.603	1447.3	1494.44	1489.28	1423.21	1005.38	1463.56	0.686939	0.0516899	0.0053495
3B:29933118-29936161_TRAES3BF091400190CFD_g_assembly_name=IWGSC2_biotype=protein_coding_logic_name=iwgsc_version=1	-	-	-	-	341.768	385.154	321.295	150.105	1113.81	844.829	730.395	920.508	299.581	902.386	0.331987	4.4454e-08	2.81079e-13	180.388	440.45	130.489	311.047	646.267	364.042	862.304	829.434	265.594	675.512	0.393174	0.0236819	1.11161e-08
5B:206365311-206367499_isotig19013__gene=isogroup04296__length=1772__numContigs=3	td-k21_contig_53622_B	-	-	-	370.362	309.685	295.008	131.868	1288.98	833.322	961.31	1392.94	276.731	1119.14	0.247272	4.69688e-08	1.30934e-19	173.221	577.009	172.389	290.078	730.972	363.109	1524.11	1489.08	303.174	1026.82	0.295256	0.0851788	1.4058e-13
IWGSC_CSS_6BL_scaff_4363722:2277-5006_Traes_6BL_22DCB4C2A	Traes_6BL_22DCB4C2A.1	50s ribosomal protein chloroplastic	RecName: Full=50S ribosomal protein L9, chloroplastic; AltName: Full=CL9; Flags: Precursor [Triticum aestivum] >gi|22204126|gb|AAM92711.1| putative plastid ribosomal protein CL9 [Triticum aestivum]	5.57222e-132	1444.69	1328.52	1472.12	2292.26	331.288	476.595	291.154	207.804	1634.4	326.71	5.00259	4.73795e-08	6.88106e-15	1538.68	796.272	1616.15	507.636	537.51	323.904	389.099	361.834	1114.68	403.087	2.76537	0.0774602	2.6701e-05
5B:80679410-80680471_Traes_5BL_C559EFC8A	Traes_5BL_C559EFC8A.1	bzip transcription partial	PREDICTED: DNA-binding protein EMBP-1-like [Brachypodium distachyon]	5.82912e-36	88.5057	98.891	90.5469	134.674	39.031	41.2346	20.5816	30.0342	103.154	32.7203	3.1526	4.91407e-08	1.99967e-05	112.295	75.9728	71.8289	80.383	50.1955	47.6055	39.0798	42.6778	85.1199	44.8896	1.8962	0.00846772	0.0679088
2B:195733634-195746603_Traes_2BS_23B5153F9	Traes_2BS_23B5153F9.1	probable polyribonucleotide nucleotidyltransferase chloroplastic	predicted protein [Hordeum vulgare subsp. vulgare]	0	912.29	1201.01	1079.75	1228.9	462.661	487.143	454.301	406.679	1105.48	452.696	2.442	4.99488e-08	0.000442193	772.923	889.555	640.474	824.8	449.668	520.86	401.842	403.584	781.938	443.988	1.76117	0.00120839	0.0664309
IWGSC_CSS_5AS_scaff_1463718:1550-2246_Traes_5AS_7C28D2F48	Traes_5AS_7C28D2F48.1	predicted protein	predicted protein [Hordeum vulgare subsp. vulgare]	2.95513e-73	29.9558	23.4216	40.8922	22.4456	0.951977	2.87683	5.0199	6.49388	29.1788	3.83565	7.60726	5.1036e-08	1.64926e-08	34.6441	13.4635	22.7458	22.7169	14.6404	13.0682	7.64604	3.71111	23.3926	9.76642	2.39521	0.053677	0.0365001
3A:103464588-103466797_Traes_3AL_883A4805C	Traes_3AL_883A4805C.1	lysine decarboxylase-like protein	unnamed protein product [Triticum aestivum]	5.32969e-92	76.2511	148.336	80.8107	95.3938	277.977	297.272	227.401	284.107	100.198	271.69	0.368796	5.19526e-08	1.02506e-10	133.798	217.34	210.698	466.571	424.57	388.312	354.267	321.939	257.102	372.272	0.690629	0.538748	0.0156849
IWGSC_CSS_2AL_scaff_6330390:2129-11476_Traes_2AL_FDD593ED4	Traes_2AL_FDD593ED4.1	myosin-9-like isoform x3	gi|473882607|gb|EMS48035.1| hypothetical protein TRIUR3_30538 [Triticum urartu]	0	5322.6	7522.22	7160.99	4775.3	2255.23	1989.81	2213.77	1793.12	6195.28	2062.98	3.00307	5.457e-08	8.68488e-07	3745.15	6310.55	3639.33	5883.69	3512.64	2379.34	3055.02	3312.17	4894.68	3064.79	1.59707	0.0589583	0.157787
IWGSC_CSS_7BS_scaff_2287226:371-5629_Traes_7BS_76FF7AB3F	Traes_7BS_777909F81.1	60s ribosomal protein l7-2-like	60S ribosomal protein L7-1 [Triticum urartu]	1.64351e-85	546.012	901.73	705.876	774.374	300.825	281.929	254.509	244.332	731.998	270.399	2.70711	5.50398e-08	3.73368e-05	321.354	532.771	305.273	457.834	286.533	350.04	257.417	279.261	404.308	293.313	1.37842	0.186819	0.556161
3B:700032509-700038400_TRAES3BF072400140CFD_g_assembly_name=IWGSC2_biotype=protein_coding_logic_name=iwgsc_version=1	-	-	-	-	1296.27	1656.42	1663.92	1133.5	681.615	641.533	573.774	496.782	1437.53	598.426	2.40218	5.50398e-08	0.000423497	1105.03	1265.57	1083.42	1026.63	747.704	492.857	653.312	727.378	1120.16	655.313	1.70936	0.00272095	0.102815
6B:177939957-177945427_Traes_6BL_92B298585	Traes_6BL_92B298585.1	soluble inorganic pyrophosphatase chloroplastic-like	predicted protein [Hordeum vulgare subsp. vulgare]	7.49041e-144	1150.57	1201.01	1107.01	1501.05	494.076	656.876	463.336	435.902	1239.91	512.548	2.41911	5.50398e-08	0.00054599	1181.48	936.678	1647.28	976.829	706.92	559.131	521.63	572.439	1185.57	590.03	2.00933	0.00609499	0.015423
IWGSC_CSS_6AS_scaff_4371919:3632-10642_Traes_6AS_999DF6AE7	Traes_6AS_999DF6AE7.2	g-type lectin s-receptor-like serine threonine-protein kinase at2g19130	gi|326506078|dbj|BAJ91278.1| predicted protein [Hordeum vulgare subsp. vulgare]	0	291.388	281.059	207.382	218.845	661.624	626.19	545.663	643.706	249.668	619.296	0.403149	5.52704e-08	5.39788e-10	359.582	666.445	383.087	691.119	736.201	612.337	840.215	857.267	525.059	761.505	0.689501	0.206416	0.012684
7A:13973592-13976439_Traes_7AS_EFEF727AC	Traes_7AS_F082F3950.1	low molecular weight phosphotyrosine protein phosphatase-like	predicted protein [Hordeum vulgare subsp. vulgare]	5.95733e-70	1190.06	1406.59	764.294	311.433	3389.04	2564.21	2484.35	2985.56	918.096	2855.79	0.321486	5.77165e-08	4.62191e-14	421.703	2141.66	304.076	1232.83	2482.59	1863.15	3259.76	3224.03	1025.07	2707.38	0.37862	0.0246462	4.17417e-09
6A:182066398-182068403_td-k45_contig_3031	td-k45_contig_36682	PREDICTED: uncharacterized protein LOC100845407	PREDICTED: uncharacterized protein LOC100845407 [Brachypodium distachyon]	1.89442e-38	5239.54	5915.24	6999.37	5734.85	2532.26	2550.79	2599.3	2614.6	5972.25	2574.24	2.32001	6.14835e-08	0.00109625	4801.2	4586.26	4852.04	4704.16	2932.25	2409.21	2888.5	2903.95	4735.91	2783.48	1.70144	0.00266904	0.111301
IWGSC_CSS_4BL_scaff_6978006:1366-3813_Traes_4BL_9A65F7C8B	Traes_4BL_9A65F7C8B.1	50s ribosomal protein chloroplastic	predicted protein [Hordeum vulgare subsp. vulgare] >gi|326524430|dbj|BAK00598.1| predicted protein [Hordeum vulgare subsp. vulgare]	6.03102e-113	1172.36	1413.1	1165.43	1666.59	542.627	686.604	490.444	418.855	1354.37	534.632	2.53327	6.18949e-08	0.000178379	999.902	800.119	1212.71	695.488	679.731	555.398	527.577	524.195	927.055	571.725	1.62151	0.0395091	0.233225
4A:209013450-209018940_Traes_4AL_B6C20BAB9	Traes_4AL_B6C20BAB9.2	ru large subunit-binding protein subunit chloroplastic-like	gi|475511616|gb|EMT05406.1| RuBisCO large subunit-binding protein subunit beta, chloroplastic [Aegilops tauschii]	0	5669.81	9774.59	7625.41	7667.98	3154.85	2474.07	2144	2343.48	7684.45	2529.1	3.03841	6.54307e-08	7.85805e-07	2996.12	4302.56	2619.36	3030.97	2493.04	2484.82	2321	2295.32	3237.25	2398.55	1.34967	0.13822	0.639344
IWGSC_CSS_2BL_scaff_7978330:1362-7862_KukriC1425_1	KukriC13172_7_B	transcription factor bhlh79	predicted protein [Hordeum vulgare subsp. vulgare]	1.54043e-12	2278	2169.1	2136.13	2077.62	841.547	927.298	969.342	849.887	2165.21	897.019	2.41379	6.70869e-08	0.000493972	2193.33	1883.93	1811.29	1999.97	954.76	1012.78	1003.33	1048.39	1972.13	1004.82	1.96268	7.06938e-05	0.0152842
1A:161452061-161460760_Traes_1AS_4C784AA40	Traes_1AS_4C784AA40.1	protease do-like chloroplastic	gi|326500070|dbj|BAJ90870.1| predicted protein [Hordeum vulgare subsp. vulgare] gi|326525086|dbj|BAK07813.1| predicted protein [Hordeum vulgare subsp. vulgare]	0	558.267	918.645	663.037	779.985	264.649	269.463	247.983	206.181	729.983	247.069	2.95457	6.7654e-08	3.25497e-06	437.233	534.695	338.793	438.612	237.383	326.704	250.62	220.811	437.333	258.88	1.68933	0.00476992	0.114132
IWGSC_CSS_6AL_scaff_5832668:771-6692_Traes_6AL_9048CDB12	Traes_6AL_9048CDB12.1	peroxisomal membrane	predicted protein [Hordeum vulgare subsp. vulgare]	0	405.765	391.66	282.351	311.433	129.469	150.554	131.521	116.89	347.802	132.109	2.6327	7.27916e-08	0.000112239	327.327	352.937	244.218	344.249	166.273	154.018	139.328	170.711	317.183	157.582	2.01281	9.56227e-05	0.0110468
IWGSC_CSS_6AL_scaff_5747570:67-4100_Traes_6AL_D67619FC4	Traes_6AL_D67619FC4.1	33 kda chloroplastic	33 kDa ribonucleoprotein, chloroplastic [Triticum urartu]	6.26849e-94	334.96	340.914	283.324	354.921	149.46	121.786	107.928	129.066	328.53	127.06	2.58563	7.65309e-08	0.000244091	235.341	238.497	244.218	260.371	123.397	159.618	160.567	126.178	244.607	142.44	1.71726	0.00762739	0.120186
3A:183057108-183059394_Traes_3AL_59894C6B8	Traes_3AL_59894C6B8.1	ribosomal rna large subunit methyltransferase n	Ribosomal RNA large subunit methyltransferase N [Aegilops tauschii]	0	934.076	1303.8	1248.18	1207.85	513.115	530.296	481.408	457.007	1173.48	495.457	2.36848	8.09811e-08	0.000786112	802.788	780.885	876.313	713.836	593.98	745.82	544.568	552.956	793.456	609.331	1.30218	0.290324	0.834842
IWGSC_CSS_2AS_scaff_5275307:0-1693_Traes_2AS_DA95251B3	Traes_2AS_DA95251B3.1	beta- partial	gi|4138596|emb|CAA76131.1| beta-amylase, partial [Triticum aestivum]	2.87677e-170	1206.4	1130.74	935.651	1186.81	379.839	500.568	468.858	453.76	1114.9	450.756	2.4734	8.44672e-08	0.000348181	1091.89	910.712	934.973	1012.65	471.629	470.454	615.082	587.284	987.556	536.112	1.84207	0.0006397	0.0437142
7B:249048664-249052629_td-k55_contig_84000	td-k31_contig_29318	-	-	-	206.967	96.2886	358.293	238.485	2590.33	6684.79	10343	8146.58	225.008	6941.17	0.0324165	8.51573e-08	1.38206e-78	1022.6	301.968	1698.75	159.892	3208.33	893.303	6220.48	6188.28	795.803	4127.6	0.192801	0.0272833	4.69358e-26
IWGSC_CSS_6BS_scaff_2905563:0-2504_Traes_6BS_03D367B75	Traes_6BS_03D367B75.2	nuclear ribonuclease z	gi|357140188|ref|XP_003571652.1| PREDICTED: nuclear ribonuclease Z [Brachypodium distachyon]	3.36451e-52	57.1883	42.9395	40.8922	29.4599	114.237	110.278	160.135	124.196	42.62	127.211	0.335032	8.59164e-08	6.20703e-11	126.63	98.0915	118.518	136.302	171.501	191.355	192.85	219.883	119.885	193.898	0.618292	0.0256715	0.00145029
2B:117237233-117240071_Traes_2BL_0EF162538	Traes_2BL_0EF162538.2	agmatine deiminase	gi|326493960|dbj|BAJ85442.1| predicted protein [Hordeum vulgare subsp. vulgare]	0	766.596	964.187	912.284	956.744	378.887	447.827	351.895	331.188	899.953	377.449	2.3843	8.731e-08	0.000709298	1028.57	1024.19	1130.11	813.442	629.535	424.716	481.701	467.6	999.078	500.888	1.99461	6.86622e-05	0.0136403
3B:203356767-203361583_td-k45_contig_67466	-	-	-	-	80.3359	127.517	61.3382	37.877	205.627	206.173	194.27	236.215	76.7671	210.571	0.364566	1.00447e-07	2.40465e-10	54.9528	141.367	46.6888	81.2568	190.325	118.547	272.709	269.056	81.0664	212.659	0.381203	0.0194535	1.95678e-08
3A:16306672-16311428_Traes_3AS_9442E0834	Traes_3AS_9442E0834.2	probable 2-oxoglutarate-dependent dioxygenase at3g49630 isoform x1	gi|669028072|emb|CDM81743.1| unnamed protein product [Triticum aestivum]	0	3608.31	4537.27	4765.88	4498.94	2005.81	1894.87	1912.08	1716.01	4352.6	1882.19	2.31252	1.02745e-07	0.00120325	2319.96	3203.36	2140.5	2589.73	2022.46	1410.43	1645.6	1787.83	2563.39	1716.58	1.49331	0.0267183	0.330642
4B:316302878-316306216_Traes_4BL_2A6E13B92	Traes_4BL_2A6E13B92.1	dead-box atp-dependent rna helicase 50	predicted protein [Hordeum vulgare subsp. vulgare]	0	163.395	253.733	193.751	207.622	90.4378	70.0029	79.8163	56.0097	204.625	74.0667	2.76272	1.02975e-07	7.30454e-05	148.134	150.984	123.306	151.155	84.7049	127.881	77.31	85.3556	143.395	93.813	1.52852	0.0658514	0.356215
IWGSC_CSS_1AS_scaff_2562506:798-1450_Traes_1AS_60E39D0AE	Traes_1AS_60E39D0AE.1	alcohol dehydrogenase-like 3	gi|473971355|gb|EMS51491.1| Alcohol dehydrogenase-like 3 [Triticum urartu]	4.16315e-50	84.4208	67.6623	69.1272	82.7682	193.251	215.762	216.859	197.252	75.9946	205.781	0.369298	1.04615e-07	1.47889e-10	158.885	124.057	220.275	166.882	244.703	234.294	250.62	273.695	167.525	250.828	0.667888	0.0542949	0.00407301
5B:184551486-184553564_Traes_5BL_09C5A4790	Traes_5BL_09C5A4790.2	probable inactive purple acid phosphatase 27-like	gi|475609577|gb|EMT27424.1| Putative inactive purple acid phosphatase 27 [Aegilops tauschii]	1.85081e-180	340.407	295.372	345.636	127.659	662.576	726.879	677.686	712.704	277.268	694.961	0.39897	1.05929e-07	5.9724e-10	194.724	476.032	269.358	212.316	706.92	368.709	967.649	939.839	288.108	745.779	0.386318	0.0209095	2.27698e-09
2B:202875669-202878893_Traes_2BS_B372D48B6	Traes_2BS_B372D48B6.1	beta-amylase	Beta-amylase [Aegilops tauschii]	0	2923.41	3156.7	2961.76	2759.41	1045.27	1424.99	1274.05	1284.17	2950.32	1257.12	2.34689	1.09806e-07	0.000827113	2321.16	1993.57	2007.62	2461.29	1391.88	1206.94	1444.25	1454.76	2195.91	1374.46	1.59766	0.0101018	0.21042
6A:59681642-59683114_Traes_6AS_501A294BA	Traes_6AS_501A294BA.1	ribosome-like protein	30S ribosomal protein S21 [Aegilops tauschii]	2.43942e-73	3688.65	3877.57	3465.12	4664.48	1718.32	2161.46	1487.9	1396.18	3923.95	1690.96	2.32054	1.15042e-07	0.0011531	3606.57	2357.08	4319.31	1893.37	1955.53	1869.68	1671.93	1691.34	3044.08	1797.12	1.69387	0.192809	0.171215
IWGSC_CSS_4BL_scaff_4970926:0-215_Traes_4BL_F2CBFEC51	Traes_4BL_F2CBFEC51.1	aquaporin tip1-1	aquaporin, partial [Triticum aestivum]	9.1626e-28	385.34	281.059	399.185	433.481	113.285	164.938	158.127	149.359	374.766	146.427	2.5594	1.16567e-07	0.000294321	648.682	402.944	621.32	318.911	239.474	284.7	265.063	295.961	497.964	271.3	1.83548	0.0696481	0.0732412
IWGSC_CSS_2BL_scaff_7933599:6026-9845_Traes_2BL_323AE051E	Traes_2BL_323AE051E.1	elongation factor g- chloroplastic	Elongation factor G, chloroplastic [Aegilops tauschii]	0	17366.2	20466.5	16695.7	23657.7	8740.1	10033.4	8144.28	6482.52	19546.5	8350.08	2.34088	1.16567e-07	0.000939232	15339	13668.4	13997.1	13170.6	9114.67	8489.65	7864.38	7629.12	14043.8	8274.45	1.69724	0.00273282	0.116291
1B:272663316-272666714_Traes_1BL_EE2D0204A	Traes_1BL_EE2D0204A.1	chloroplastic group iia intron splicing facilitator chloroplastic	Chloroplastic group IIA intron splicing facilitator CRS1, chloroplastic [Aegilops tauschii]	0	174.288	242.023	226.854	279.167	97.1016	87.2639	77.8084	86.8557	230.583	87.2574	2.64256	1.17414e-07	0.00022114	198.308	173.103	169.995	111.837	88.8879	121.347	86.6551	87.2112	163.311	96.0254	1.7007	0.0205451	0.168276
7A:19928625-19932011_Traes_7AS_E0B491148	Traes_7AS_E0B491148.2	dehydrodolichyl diphosphate synthase 6-like isoform x1	gi|357159657|ref|XP_003578517.1| PREDICTED: dehydrodolichyl diphosphate synthase 6-like isoform X2 [Brachypodium distachyon]	7.09674e-87	3187.57	3597.81	3227.56	3545	1443.2	1443.21	1425.65	1463.56	3389.48	1443.9	2.34744	1.18329e-07	0.000959977	2484.82	2559.03	2889.92	3323.66	2042.33	2029.3	1586.13	1558.67	2814.36	1804.11	1.55997	0.0123778	0.253175
2A:14090557-14094071_Traes_2AS_621B8FE92	Traes_2AS_621B8FE92.1	isoflavone reductase homolog	gi|475544634|gb|EMT10363.1| Isoflavone reductase-like protein [Aegilops tauschii]	0	227.392	121.011	170.384	220.248	32.3672	46.0293	43.1711	40.5868	184.759	40.5386	4.5576	1.20512e-07	1.09134e-10	520.857	190.413	453.719	104.847	53.3327	52.2727	49.2745	49.1722	317.459	51.013	6.2231	0.0303287	2.78523e-16
IWGSC_CSS_4BL_scaff_6086462:1-286_Traes_4BL_9332D98FE	Traes_4BL_9332D98FE.1	heat shock protein 101	101 kDa heat shock protein [Aegilops umbellulata]	1.63401e-26	80.3359	114.505	43.813	21.0428	515.019	299.19	310.23	517.887	64.9243	410.582	0.158128	1.2178e-07	1.23781e-27	45.3958	205.8	45.4916	116.206	280.258	112.946	385.7	350.7	103.223	282.401	0.36552	0.0892467	5.70902e-09
4A:175299627-175307683_td-k21_contig_21799	-	-	-	-	100.76	91.0838	77.8898	99.6024	265.601	245.49	217.361	252.45	92.3341	245.226	0.376527	1.22864e-07	1.73149e-10	160.08	393.328	190.347	167.756	332.545	395.779	429.878	440.695	227.878	399.724	0.570087	0.0438219	0.000297155
2B:69364921-69366227_td-k41_contig_82774	td-k31_contig_36886	e3 ubiquitin-protein ligase	Putative E3 ubiquitin-protein ligase [Aegilops tauschii]	8.60675e-124	142.971	78.0718	128.518	129.062	28.5593	40.2756	35.6413	34.0929	119.656	34.6423	3.45404	1.2411e-07	1.44013e-06	131.409	76.9345	89.7861	63.7822	61.6986	76.5422	39.0798	41.75	90.4779	54.7677	1.65203	0.216161	0.269304
6A:66029198-66031634_Traes_6AS_411496DB1	Traes_6AS_411496DB1.1	cytochrome p450 711a1-like	predicted protein [Hordeum vulgare subsp. vulgare]	0	875.526	823.658	813.949	875.379	322.72	431.525	310.732	363.657	847.128	357.158	2.37185	1.27588e-07	0.000858794	956.895	956.873	1083.42	947.122	543.785	487.256	469.807	457.395	986.077	489.561	2.01421	4.38299e-05	0.010906
IWGSC_CSS_4BL_scaff_6990622:6985-7581_Traes_4BL_99A055A57	Traes_4BL_99A055A57.2	xyloglucan endotransglucosylase hydrolase protein 27	gi|721626424|ref|XP_003562184.2| PREDICTED: riboflavin biosynthesis protein PYRD, chloroplastic [Brachypodium distachyon]	6.72226e-17	42.2104	42.9395	61.3382	68.7397	11.4237	17.261	11.5458	12.9878	53.807	13.3046	4.04425	1.33869e-07	2.43107e-06	52.5635	31.7355	67.0403	33.2017	19.8691	31.737	22.9381	29.6889	46.1353	26.0583	1.77046	0.188655	0.233117
IWGSC_CSS_1AL_scaff_3918869:4803-10705_Traes_1AL_5C8689E82	Traes_1AL_5C8689E82.1	cell division cycle atpase-like	gi|473983900|gb|EMS51643.1| Spastin [Triticum urartu]	0	202.882	122.313	229.775	193.593	68.5423	46.0293	50.199	46.2689	187.141	52.7599	3.54703	1.35195e-07	1.93574e-07	322.549	162.524	272.95	84.7517	146.404	203.49	96.8499	142.878	210.694	147.405	1.42935	0.713695	0.679518
2B:53358674-53365202_Traes_2BS_B0C8595DF	Traes_2BS_B0C8595DF.2	protein strubbelig-receptor family 6-like	gi|475528303|gb|EMT07607.1| Protein STRUBBELIG-RECEPTOR FAMILY 7 [Aegilops tauschii]	0	78.9743	100.192	88.5997	77.1568	213.243	268.504	262.039	175.335	86.2307	229.78	0.375275	1.36417e-07	3.33064e-10	124.241	117.325	94.5747	149.408	176.73	211.891	174.16	192.05	121.387	188.708	0.643255	0.0614341	0.00407033
IWGSC_CSS_2BL_scaff_8054749:3640-9307_Traes_2BL_33CAF22C0	Traes_2BL_33CAF22C0.1	narrow leaf 1	hypothetical protein F775_09378 [Aegilops tauschii]	0	1827.3	1423.51	1704.81	2224.92	835.835	638.656	733.407	739.491	1795.14	736.847	2.43624	1.36417e-07	0.000623043	1831.36	1338.66	1837.62	657.044	904.565	757.954	871.649	894.378	1416.17	857.137	1.65221	0.28261	0.217461
IWGSC_CSS_1AS_scaff_3275528:123-1870_Traes_1AS_C1BD73C48	Traes_1AS_C1BD73C48.1	alcohol dehydrogenase-like 3	gi|473971355|gb|EMS51491.1| Alcohol dehydrogenase-like 3 [Triticum urartu]	3.49493e-136	430.274	405.974	291.113	380.172	876.77	966.615	875.47	795.501	376.883	878.589	0.428964	1.43674e-07	3.29922e-09	636.735	528.925	812.864	742.669	1034.24	1028.65	1065.35	1041.9	680.298	1042.53	0.652544	0.0252354	0.00200779
3B:553965372-553968771_td-k61_contig_14893_td-k25_contig_17459	-	-	-	-	46.2953	33.8311	32.1295	33.6684	105.669	116.032	103.912	129.878	36.4811	113.873	0.320367	1.55199e-07	1.8698e-11	33.4495	83.6663	29.9287	31.4542	104.574	53.2061	160.567	151.228	44.6247	117.394	0.380128	0.0589207	6.69212e-08
6B:142878403-142882658_Traes_6BL_B1673B99B	Traes_6BL_B1673B99B.2	potassium transporter 25-like	gi|474304367|gb|EMS61709.1| Potassium transporter 25 [Triticum urartu]	0	140.247	173.059	209.329	123.451	430.293	351.932	438.237	426.973	161.522	411.859	0.392177	1.59095e-07	4.06065e-10	273.569	368.324	202.318	335.512	409.93	488.19	486.798	510.278	294.931	473.799	0.622481	0.0224847	0.00171529
1A:141457326-141463293_Traes_1AS_83A34BFC8	Traes_1AS_83A34BFC8.1	soluble starch synthase iii-2	gi|9502145|gb|AAF88000.1| starch synthase III [Aegilops tauschii]	0	38.1255	26.0239	40.8922	39.2798	10.4717	10.5484	4.01592	4.05868	36.0804	7.27368	4.9604	1.60229e-07	6.31942e-07	25.0871	19.2336	15.5629	13.1059	10.4574	11.2013	8.4956	5.56667	18.2474	8.93024	2.04333	0.136453	0.149215
2A:27768605-27769494_isotig17713__gene=isogroup03642__length=613__numContigs=2	CL33767Contig1	reticuline oxidase-like protein	Reticuline oxidase-like protein [Aegilops tauschii]	0	156.587	229.011	190.83	101.005	629.257	535.09	396.07	487.041	169.358	511.864	0.330865	1.63087e-07	7.46034e-13	54.9528	280.811	136.475	131.059	280.258	191.355	424.78	433.272	150.824	332.417	0.453721	0.105902	1.39578e-06
6A:46363460-46370380_Traes_6AS_25CB8EBCD	Traes_6AS_25CB8EBCD.1	abc transporter a family member 7-like	predicted protein [Hordeum vulgare subsp. vulgare]	0	2429.14	2595.89	1899.54	956.744	4670.4	4205.93	4440.6	4802.23	1970.33	4529.79	0.434971	1.76223e-07	6.57242e-09	1414.44	4203.51	1680.8	3381.33	4583.48	2860.06	6073.51	6044.48	2670.02	4890.38	0.545973	0.19611	0.000110232
3B:573449508-573451138_CL3870Contig1	td-k25_contig_57806	opie1 pol protein	polyprotein [Zea mays]	2.56284e-138	50.3802	49.4455	53.5492	33.6684	145.652	140.006	130.015	148.548	46.7608	141.055	0.331507	1.76458e-07	2.82319e-11	78.8453	151.946	99.3633	222.801	212.285	266.964	161.416	179.061	138.239	204.932	0.67456	0.460101	0.0134668
3B:71251940-71254395_contig64618	td-k51_contig_14995	f-box lrr-repeat protein 13-like	unnamed protein product [Triticum aestivum]	0	1909	2331.75	2086.47	2529.34	1050.03	1137.31	848.362	833.652	2214.14	967.338	2.2889	1.86378e-07	0.00157525	1674.86	1334.81	1799.31	1468.74	1329.14	1052.92	959.154	1065.09	1569.43	1101.57	1.42472	0.0904647	0.553628
IWGSC_CSS_5AS_scaff_1543467:10500-12755_Traes_5AS_7158B51F3	Traes_5AS_7158B51F3.2	phytoene synthase 2- partial	gi|109390045|gb|ABG29741.1| phytoene synthase 2-2, partial [Triticum turgidum subsp. durum] gi|109390047|gb|ABG29742.1| phytoene synthase 2-2, partial [Triticum turgidum subsp. durum]	1.49678e-154	8079.89	6580.15	7563.1	10364.3	3307.17	3687.14	2794.07	2245.26	8146.85	3008.41	2.70803	1.87597e-07	3.04592e-05	7165.36	4472.78	7968.22	3136.69	2989.77	2277.6	2535.09	2424.28	5685.76	2556.68	2.22388	0.060545	0.00290427
4A:212001181-212005022_Traes_4AL_21D75AE88	Traes_4AL_21D75AE88.2	homeobox protein bel1 homolog	gi|475589740|gb|EMT21256.1| Homeobox BEL1-like protein [Aegilops tauschii]	0	927.267	655.803	754.558	955.341	405.542	300.149	314.245	358.787	823.242	344.681	2.38842	1.93491e-07	0.00105436	1290.2	623.17	1179.19	682.382	368.1	360.308	423.931	399.872	943.735	388.053	2.43197	0.0154857	0.000504582
2B:135953581-135955723_Traes_2BS_31BB97552	Traes_2BS_31BB97552.1	protein bzr1 homolog 1-like	predicted protein [Hordeum vulgare subsp. vulgare] >gi|326496082|dbj|BAJ90662.1| predicted protein [Hordeum vulgare subsp. vulgare]	1.74505e-145	264.155	187.372	249.247	310.03	97.1016	93.0175	98.39	94.973	252.701	95.8705	2.63586	1.9484e-07	0.000250276	353.609	247.152	310.061	186.104	168.364	101.745	156.319	174.422	274.232	150.213	1.82562	0.0295867	0.0769437
2B:320846452-320848268_Traes_2BL_1E57B73B21	Traes_2BL_1E57B73B21.5	dehydration responsive element binding protein	hypothetical protein MLOC_81350.1 [Hordeum vulgare] >gi|550826420|gb|AGX92991.1| hypothetical protein MLOC_81350.1 [Hordeum vulgare] >gi|550826436|gb|AGX92999.1| hypothetical protein MLOC_81350.1 [Hordeum vulgare] >gi|550826438|gb|AGX93000.1| hypothetical protein MLOC_81350.1 [Hordeum vulgare] >gi|550826440|gb|AGX93001.1| hypothetical protein MLOC_81350.1 [Hordeum vulgare]	6.10611e-77	163.395	145.734	122.676	143.091	290.353	377.824	365.448	377.457	143.724	352.77	0.407415	2.0367e-07	1.45393e-09	305.824	302.93	373.51	525.985	507.184	561.932	494.444	508.422	377.062	517.995	0.727926	0.20673	0.0222516
2A:206636594-206643187_Traes_2AL_510FE3192	Traes_2AL_510FE3192.1	predicted protein	gi|326504440|dbj|BAJ91052.1| predicted protein [Hordeum vulgare subsp. vulgare]	0	894.588	1132.04	1107.01	1098.43	485.508	426.73	469.862	417.232	1058.02	449.833	2.35202	2.0367e-07	0.00102123	624.789	689.526	677.586	622.969	514.504	415.381	398.444	424.922	653.717	438.313	1.49144	0.0439433	0.384991
IWGSC_CSS_4AL_scaff_7100980:753-4372_td-k25_contig_39201	isotig29647__gene=isogroup14099__length=630__numContigs=1_B	-	-	-	1256.78	1377.97	1173.22	1722.7	567.378	706.741	572.77	451.325	1382.67	574.554	2.40651	2.07576e-07	0.000622582	1044.1	746.265	796.104	651.802	744.567	564.732	621.878	595.634	809.568	631.703	1.28157	0.363024	0.895139
6A:61191745-61195285_td-k31_contig_54105	KukriC16260_1	transposon tf2-1 polyprotein isoform x1	PREDICTED: uncharacterized protein LOC104585300 [Brachypodium distachyon]	1.82606e-40	123.908	118.409	73.0217	78.5596	285.593	244.531	230.413	253.261	98.4746	253.45	0.388537	2.21211e-07	7.11322e-10	139.771	351.014	100.56	230.664	331.499	285.633	445.17	448.117	205.502	377.605	0.544226	0.114075	0.000177821
6A:15986416-15991638_Traes_6AS_91B2D33F1	Traes_6AS_91B2D33F1.1	fad binding domain containing protein	predicted protein [Hordeum vulgare subsp. vulgare]	0	156.587	97.5898	183.041	197.802	24.7514	35.4809	40.1592	33.2811	158.755	33.4182	4.75056	2.37246e-07	7.48842e-11	169.637	93.2831	169.995	99.6051	67.9731	67.2078	54.3719	51.9556	133.13	60.3771	2.20498	0.0119063	0.00867177
v443_1207:69290-70229_gi|39618147|gb|CK212043.1|CK212043	td-k31_contig_40262_B	-	-	-	14.9779	23.4216	17.5252	21.0428	0.951977	0.958943	0.50199	4.05868	19.2419	1.6179	11.8931	2.47399e-07	2.26939e-08	7.16775	3.84673	7.18289	13.1059	2.09148	1.86688	0.84956	2.78333	7.82583	1.89781	4.1236	0.0437463	0.0275111
4A:101376280-101378697_Traes_4AS_2A6E14AAE	Traes_4AS_2A6E14AAE.2	cdk5rap1-like protein	gi|326495462|dbj|BAJ85827.1| predicted protein [Hordeum vulgare subsp. vulgare]	0	394.872	437.202	416.71	528.875	199.915	204.255	181.72	138.807	444.415	181.174	2.45297	2.56982e-07	0.000596412	412.146	342.359	451.325	345.123	253.069	204.424	193.7	199.472	387.738	212.666	1.82322	0.00159373	0.0634617
3B:87699214-87702068_td-k35_contig_52948	KukriC40_519_B	-	-	-	823.784	916.043	674.72	938.507	344.616	399.879	326.293	332	838.264	350.697	2.39028	2.5743e-07	0.000784748	737.084	679.909	641.672	535.596	374.375	472.321	375.506	398.017	648.565	405.055	1.60118	0.0177549	0.232717
7B:204245719-204246287_KukriC9955_5	td-k31_contig_70771	serine threonine-protein kinase receptor	Putative serine/threonine-protein kinase receptor [Aegilops tauschii]	3.52631e-38	49.0185	45.5419	46.7339	51.9055	8.56779	11.5073	14.0557	8.11735	48.3	10.562	4.57297	2.64201e-07	4.39449e-07	26.2818	27.8888	40.703	39.3178	27.1892	10.2679	14.4425	10.2056	33.5478	15.5263	2.16071	0.0145477	0.043434
5B:166277076-166280719_td-k45_contig_34610_td-k63_contig_36305	-	-	-	-	54.465	76.7706	72.0481	64.5311	208.483	164.938	166.159	205.369	66.9537	186.237	0.359508	2.65357e-07	9.22667e-11	195.919	201.953	244.218	280.467	379.604	373.376	360.214	386.884	230.639	375.019	0.615006	0.0177365	0.00104146
3A:13857365-13859545_Traes_3AS_D9F0060C9	Traes_3AS_D9F0060C9.1	Histone H2B.2	Histone H2B.2 [Aegilops tauschii]	1.30182e-56	422.104	299.275	274.562	304.419	937.697	1022.23	1020.54	620.978	325.09	900.363	0.361065	2.84938e-07	5.01559e-12	1088.3	933.793	1483.27	1701.15	1775.67	2794.72	1283.69	1278.48	1301.63	1783.14	0.729965	0.600725	0.0174424
IWGSC_CSS_3AS_scaff_3410506:0-2301_Traes_3AS_82DEC629B	Traes_3AS_82DEC629B.1	ap2 erf and b3 domain-containing protein	predicted protein [Hordeum vulgare subsp. vulgare]	1.90439e-89	62.6348	26.0239	31.1559	56.114	143.748	118.909	129.513	109.584	43.9822	125.439	0.350627	3.013e-07	1.19479e-10	119.463	142.329	112.532	213.19	174.639	145.617	259.116	251.428	146.878	207.7	0.707166	0.399836	0.0218507
2B:300299394-300303414_Traes_2BL_93191B70D	Traes_2BL_93191B70D.1	soluble starch synthase iii-1	starch synthase IIIb [Hordeum vulgare subsp. vulgare]	0	4745.27	4355.11	4239.15	4301.14	1705.94	1913.09	2040.09	1965.21	4410.17	1906.08	2.31373	3.01776e-07	0.00126018	4508.52	3688.05	3987.7	4402.72	1952.4	2203.85	2215.65	2196.98	4146.75	2142.22	1.93572	9.39933e-05	0.0191509
3B:749471354-749473133_td-k63_contig_80077	-	-	-	-	134.801	130.12	106.125	172.551	39.031	60.4134	42.1671	45.4572	135.899	46.7672	2.90586	3.02194e-07	6.28197e-05	80.0399	72.1261	57.4631	71.6458	50.1955	54.1396	44.1771	44.5334	70.3187	48.2614	1.45704	0.204739	0.536613
IWGSC_CSS_2AL_scaff_6383665:3431-4719_Traes_2AL_BDF0BE193	Traes_2AL_BDF0BE193.1	predicted protein	gi|326488305|dbj|BAJ93821.1| predicted protein [Hordeum vulgare subsp. vulgare]	9.645e-70	127.993	78.0718	113.914	133.271	37.1271	36.4399	33.6333	45.4572	113.312	38.1644	2.96906	3.05626e-07	7.098e-05	95.57	69.2411	59.8574	38.4441	58.5614	67.2078	61.1683	68.6556	65.7781	63.8983	1.02942	1	0.643907
IWGSC_CSS_5AS_scaff_1551613:714-4028_Traes_5AS_420ACABB6	Traes_5AS_420ACABB6.1	protein da1-related 1-like isoform x2	predicted protein [Hordeum vulgare subsp. vulgare]	0	1448.77	1061.78	1083.64	1207.85	570.234	581.12	485.926	431.843	1200.51	517.281	2.32081	3.11766e-07	0.00126725	1901.84	1557.92	1843.61	996.051	929.663	727.151	709.383	757.995	1574.86	781.048	2.01634	0.00383645	0.0134668
2B:117634285-117635816_Traes_2BL_3459ED7DC	Traes_2BL_3459ED7DC.1	preprotein translocase subunit sece1	hypothetical protein TRIUR3_25703 [Triticum urartu]	4.70829e-64	634.518	735.176	787.661	917.464	353.183	370.152	294.166	314.142	768.705	332.911	2.30904	3.15475e-07	0.00173405	563.863	471.224	651.249	412.4	424.57	393.912	404.391	389.667	524.684	403.135	1.30151	0.349521	0.871942
IWGSC_CSS_1BL_scaff_3921667:0-3471_Traes_1BL_27DA1DC89	Traes_1BL_27DA1DC89.1	30s ribosomal protein chloroplastic	30S ribosomal protein S1, chloroplastic [Aegilops tauschii]	1.81836e-120	96.6755	137.927	107.098	151.508	33.3192	58.4956	38.6532	33.2811	123.302	40.9373	3.01198	3.15934e-07	2.85249e-05	123.046	76.9345	149.644	69.0246	41.8296	48.5389	42.478	34.3278	104.662	41.7936	2.50427	0.0159942	0.00154037
IWGSC_CSS_5AS_scaff_719244:1-287_Traes_5AS_EF67B512F	Traes_5AS_EF67B512F.1	fructose-bisphosphate chloroplast expressed	fructose 1,6-bisphosphate aldolase precursor [Avena sativa]	1.62822e-56	1083.85	935.561	998.937	1241.52	461.709	579.202	470.866	306.024	1064.97	454.45	2.34342	3.18427e-07	0.00104874	1149.23	926.099	1486.86	742.669	622.215	465.787	490.196	514.917	1076.21	523.279	2.05667	0.0112757	0.0110822
2B:145016561-145018003_Traes_2BL_7416019A4	Traes_2BL_7416019A4.1	hypothetical protein F775_28195	hypothetical protein F775_28195 [Aegilops tauschii]	3.76221e-82	14.9779	16.9156	9.73623	5.6114	45.6949	45.0703	65.7606	77.9266	11.8103	58.6131	0.201495	3.19772e-07	1.70069e-14	22.6979	23.0804	26.3373	23.5907	31.3722	36.4042	46.7258	45.4611	23.9265	39.9908	0.598301	0.117457	0.00685146
7B:105012961-105013349_Traes_7BS_503AEF8A6	Traes_7BS_510C9B222.1	serrate rna effector molecule	predicted protein [Hordeum vulgare subsp. vulgare]	0	475.208	528.286	543.281	763.151	192.299	252.202	167.665	148.548	577.481	190.178	3.03653	3.35075e-07	2.35249e-06	621.205	356.784	764.978	307.553	281.304	201.623	234.479	247.717	512.63	241.281	2.12462	0.110817	0.00938426
6A:171092955-171094458_td-k25_contig_71101	-	-	-	-	34.0407	44.2407	22.3933	28.057	84.7259	127.539	99.8959	86.8557	32.1829	99.7543	0.322622	3.36209e-07	1.01327e-10	100.349	89.4364	105.349	124.943	147.449	266.964	161.416	135.456	105.019	177.821	0.590589	0.120582	0.000668541
4A:28651678-28657067_Traes_4AS_BBF51CA2E	Traes_4AS_BBF51CA2E.2	metal transporter nramp2-like	gi|326506432|dbj|BAJ86534.1| predicted protein [Hordeum vulgare subsp. vulgare]	0	1202.32	1277.78	1181	1435.12	621.641	583.997	530.603	468.371	1274.05	551.153	2.31161	3.45025e-07	0.00146964	1167.15	1052.08	1131.31	762.765	648.359	565.665	526.727	545.534	1028.32	571.571	1.79912	0.00132653	0.0673101
6B:193236733-193237957_Traes_6BL_89CD6BD3C	Traes_6BL_89CD6BD3C.1	bifunctional nuclease 1-like	predicted protein [Hordeum vulgare subsp. vulgare]	1.94173e-56	738.001	740.381	441.051	566.752	1340.38	1684.86	1354.87	1189.19	621.546	1392.33	0.446408	3.52968e-07	1.47679e-08	1263.91	1204.99	1808.89	1757.94	1998.41	2395.21	2055.94	1999.36	1508.93	2112.23	0.71438	0.108663	0.0112338
IWGSC_CSS_4AS_scaff_5944514:7522-10243_Traes_4AS_1820493B9	Traes_4AS_1820493B9.2	hypothetical protein F775_32600	gi|475624602|gb|EMT32682.1| hypothetical protein F775_32600 [Aegilops tauschii]	0	6322.03	6360.25	5556.46	5981.75	2592.23	2674.49	2548.1	2855.68	6055.13	2667.63	2.26985	3.77963e-07	0.00186115	4093.98	4401.62	3827.28	4590.57	2118.67	2564.16	2047.44	2054.1	4228.36	2196.09	1.9254	7.12015e-05	0.0176527
1B:5848416-5860350_Traes_1BS_E0A52650C	Traes_1BS_E0A52650C.2	predicted protein	gi|326499510|dbj|BAJ86066.1| predicted protein [Hordeum vulgare subsp. vulgare]	1.4099e-177	694.429	853.585	929.81	1019.87	369.367	411.387	381.512	349.046	874.424	377.828	2.31434	3.88742e-07	0.00156605	673.769	631.825	766.175	606.368	491.498	467.654	405.24	408.222	669.534	443.154	1.51084	0.0431448	0.377258
IWGSC_CSS_3AL_scaff_4389040:0-1549_Traes_3AL_128CED685	Traes_3AL_128CED685.1	pentatricopeptide repeat-containing protein chloroplastic	unnamed protein product [Triticum aestivum]	0	202.882	247.227	227.828	274.959	94.2457	117.95	90.3581	71.4327	238.224	93.4966	2.54794	4.13791e-07	0.000372898	186.362	152.907	181.967	131.933	112.94	82.1428	95.1508	87.2112	163.292	94.3612	1.7305	0.0136019	0.139844
7A:20115397-20117057_Traes_7AS_85178E0D7	Traes_7AS_85178E0D7.1	protein transparent testa 12-like	predicted protein [Hordeum vulgare subsp. vulgare] >gi|326521392|dbj|BAJ96899.1| predicted protein [Hordeum vulgare subsp. vulgare]	2.91126e-128	4775.22	5928.25	4894.4	4167.87	2337.1	2078.03	1991.89	2496.9	4941.44	2225.98	2.21989	4.32006e-07	0.00257904	2865.91	3561.11	2655.28	3829.55	1972.27	2174.92	2021.95	1978.95	3227.96	2037.02	1.58465	0.00814042	0.197708
7B:217776825-217777266_Traes_7BL_B6BFDD0EC	Traes_7BL_B6DE07E4C.1	aldehyde oxidase 4	putative aldehyde oxidase 4 [Triticum urartu]	4.80013e-24	5.4465	10.4096	18.4988	16.8342	0	0	0	0	12.7973	0	-	4.51945e-07	3.96906e-09	3.58388	7.69345	3.59145	7.86356	2.09148	0	0	0	5.68308	0.52287	10.869	0.0106862	0.00113212
6A:150546356-150549947_Traes_6AS_CCA146AEA	Traes_6AS_CCA146AEA.1	porphobilinogen deaminase	porphobilinogen deaminase [Triticum aestivum]	0	525.588	638.888	818.817	784.193	293.209	283.847	302.7	310.895	691.871	297.663	2.32435	4.60735e-07	0.00162788	463.515	441.412	480.056	316.29	404.701	406.98	367.86	366.472	425.318	386.503	1.10043	0.878323	0.811112
3B:706031958-706032991_td-k51_contig_72478	-	-	-	-	74.8894	79.373	36.024	28.057	126.613	165.897	142.565	161.535	54.5859	149.153	0.365973	4.62556e-07	8.02559e-10	213.838	293.313	213.092	205.326	138.038	348.174	146.124	154.939	231.392	196.819	1.17566	0.836769	1
IWGSC_CSS_3AL_scaff_4355545:2937-6035_Traes_3AL_197871859	Traes_3AL_197871859.2	dihydroflavonol-4-reductase	gi|28932727|gb|AAO60214.1| dihydroflavonol 4-reductase [Thinopyrum ponticum x Triticum aestivum]	8.38681e-155	652.219	776.815	1314.39	1143.32	195.155	189.871	161.641	151.795	971.687	174.615	5.56473	4.70296e-07	1.24983e-16	640.319	414.485	653.643	299.689	258.298	210.024	210.691	178.133	502.034	214.287	2.34282	0.0153474	0.00124052
1B:161446739-161455329_Traes_1BL_83B495A4A	Traes_1BL_83B495A4A.2	protein chloroplastic-like	gi|473755342|gb|EMS45727.1| hypothetical protein TRIUR3_05354 [Triticum urartu]	0	2331.1	2065	2142.94	2866.02	1154.75	1116.21	1031.59	817.418	2351.27	1029.99	2.2828	4.95973e-07	0.00192661	2827.68	1848.35	2533.17	1204	1478.68	1431.9	1214.02	1383.32	2103.3	1376.98	1.52747	0.287229	0.401559
3A:12561091-12563667_Traes_3AS_630A1A38A	Traes_3AS_630A1A38A.1	shikimate kinase-like protein partial	shikimate kinase family protein [Triticum monococcum]	2.01581e-164	1973	2365.58	2075.76	2648.58	1180.45	1169.91	855.892	870.992	2265.73	1019.31	2.2228	5.12481e-07	0.00293771	1721.46	1378.09	1931	1298.36	1363.64	1156.53	1089.14	1057.67	1582.23	1166.75	1.3561	0.198303	0.731917
4A:148314840-148322489_Traes_4AL_F46203719	Traes_4AL_F46203719.1	phytochrome a	phytochrome A [Triticum aestivum]	0	47.6569	50.7467	37.9713	36.4741	127.565	125.622	137.043	103.902	43.2123	123.533	0.349803	5.13119e-07	2.80387e-10	86.013	89.4364	114.926	135.428	186.142	238.961	148.673	163.289	106.451	184.266	0.577702	0.0126431	0.000437751
2B:296921224-296927342_Traes_2BL_7E0724A29	Traes_2BL_7E0724A29.2	wall-associated receptor kinase 3	gi|474169162|gb|EMS57496.1| Wall-associated receptor kinase 5 [Triticum urartu]	0	325.429	360.432	268.72	148.702	674.951	648.246	568.252	723.256	275.821	653.676	0.421953	5.40512e-07	4.14632e-09	254.455	561.622	274.147	296.194	500.909	410.714	699.188	705.111	346.605	578.981	0.598646	0.149102	0.000779928
3B:459426628-459432361_td-k31_contig_38509	td-k35_contig_73973	retrotransposon ty3-gypsy subclass	putative gag-pol precursor -orf2 [Zea mays]	8.82133e-57	439.805	593.346	558.859	716.857	236.09	268.504	232.421	214.298	577.217	237.828	2.42703	5.62375e-07	0.000680944	486.213	418.331	482.451	376.577	262.481	262.297	245.523	219.883	440.893	247.546	1.78105	0.00265083	0.0813699
7A:174637052-174640046_Traes_7AL_9226F1EE7	Traes_7AL_9226F1EE7.1	upf0047 protein	hypothetical protein TRIUR3_13503 [Triticum urartu]	1.4737e-81	3651.88	3834.63	2893.61	3630.58	1664.06	1484.44	1460.29	1552.04	3502.67	1540.21	2.27416	5.67038e-07	0.00190241	2890.99	2986.98	2512.81	3821.69	1875.01	2071.31	1758.59	1726.6	3053.12	1857.88	1.64334	0.00360948	0.139519
6B:100491801-100494795_Traes_6BS_9C2C7E4BE	Traes_6BS_9C2C7E4BE.1	porphobilinogen deaminase	Porphobilinogen deaminase, chloroplastic [Aegilops tauschii]	0	699.876	1017.54	902.548	914.659	439.813	352.891	369.464	388.821	883.655	387.747	2.27894	5.71574e-07	0.00203987	528.024	720.299	506.394	532.101	474.766	504.058	421.382	444.406	571.705	461.153	1.23973	0.392028	0.924627
1A:195906611-195910633_Traes_1AL_C4F9F792D	Traes_1AL_C4F9F792D.1	metal ion binding	gi|326498343|dbj|BAJ98599.1| predicted protein [Hordeum vulgare subsp. vulgare]	4.78233e-41	1215.93	1263.46	1308.55	1733.92	535.963	741.263	617.447	469.183	1380.47	590.964	2.33596	5.7869e-07	0.00118838	1260.33	883.785	1668.82	887.708	774.893	701.014	702.586	660.578	1175.16	709.768	1.6557	0.119019	0.206848
3B:426315896-426318027_td-k31_contig_45518	td-k41_contig_55068	-	-	-	54.465	36.4335	44.7866	35.0713	8.56779	11.5073	9.03581	9.74082	42.6891	9.71294	4.39508	5.80652e-07	1.72076e-06	23.8925	23.0804	10.7743	8.73729	14.6404	14.9351	10.1947	8.35	16.6211	12.03	1.38164	0.679784	0.836275
IWGSC_CSS_5AL_scaff_2745584:168-4574_Traes_5AL_4ACF1AEBB	Traes_5AL_4ACF1AEBB.4	acyl-(acyl-carrier-protein) chloroplastic	gi|473876870|gb|EMS47865.1| Acyl-[acyl-carrier-protein] desaturase 5, chloroplastic [Triticum urartu]	3.26698e-168	844.208	995.416	687.378	855.739	335.096	358.645	339.345	409.115	845.685	360.55	2.34554	5.83074e-07	0.00119141	551.917	628.94	573.434	1089.54	404.701	396.713	359.364	339.567	710.958	375.086	1.89545	0.0409575	0.0197817
3B:181965503-181966544_td-k45_contig_1229	td-k25_contig_2388	auxin-responsive protein iaa17-like	hypothetical protein TRIUR3_31599 [Triticum urartu]	6.50622e-140	66.7197	79.373	62.3118	54.7112	17.1356	20.1378	14.5577	25.1638	65.7789	19.2487	3.41731	5.96697e-07	1.53865e-05	25.0871	45.199	14.3658	19.222	7.32018	10.2679	8.4956	9.27778	25.9685	8.84035	2.93749	0.0636315	0.00211975
6A:185324287-185326121_Traes_6AL_7811FFF66	Traes_6AL_7811FFF66.2	predicted protein	gi|326525599|dbj|BAJ88846.1| predicted protein [Hordeum vulgare subsp. vulgare]	1.61191e-65	17.7011	15.6144	13.6307	12.6257	59.0225	79.5923	49.697	49.5159	14.893	59.4569	0.250483	6.13448e-07	4.21076e-12	35.8388	36.5439	38.3087	34.0754	63.7901	67.2078	75.6109	64.0167	36.1917	67.6564	0.534934	0.0148099	0.000416828
2A:2838542-2840321_Traes_2AS_BBE5262D9	Traes_2AS_BBE5262D9.2	subtilisin-like protease	gi|326494510|dbj|BAJ90524.1| predicted protein [Hordeum vulgare subsp. vulgare] gi|326499800|dbj|BAJ90735.1| predicted protein [Hordeum vulgare subsp. vulgare] gi|326509507|dbj|BAJ91670.1| predicted protein [Hordeum vulgare subsp. vulgare] gi|326526529|dbj|BAJ97281.1| predicted protein [Hordeum vulgare subsp. vulgare]	1.30076e-108	671.282	791.128	689.325	685.994	337.952	401.797	265.05	253.261	709.432	314.515	2.25564	6.13664e-07	0.00203888	462.32	395.251	573.434	442.107	385.878	320.17	315.187	310.806	468.278	333.01	1.4062	0.134788	0.612831
3A:107291335-107296612_Traes_3AL_D26C8906B	Traes_3AL_D26C8906B.1	alpha-amylase chloroplastic	Alpha-amylase [Triticum urartu]	0	1847.73	1881.53	1895.64	2327.33	900.57	1081.69	868.944	679.422	1988.06	882.656	2.25236	6.14956e-07	0.00222148	2089.4	1925.29	1933.39	1667.95	1382.47	1019.32	1145.21	1113.33	1904.01	1165.08	1.63423	0.00774485	0.179725
6A:198523295-198524113_td-k51_contig_80664	td-k61_contig_33937	cytokinin-o-glucosyltransferase 2	UDP-glycosyltransferase 85A2 [Triticum urartu]	0	27.2325	27.3251	27.2614	26.6542	90.4378	103.566	84.8362	74.6797	27.1183	88.3799	0.306838	6.39988e-07	3.78915e-11	66.899	71.1644	49.0831	75.1407	74.2475	93.3441	67.1153	69.5834	65.5718	76.0726	0.861964	0.810671	0.257565
3B:336950176-336952436_td-k61_contig_29225	td-k61_contig_23859_B	-	-	-	249.178	247.227	250.221	325.461	110.429	133.293	109.936	73.8679	268.022	106.882	2.50765	6.50905e-07	0.000506826	222.2	155.792	211.895	129.312	133.855	122.281	110.443	94.6334	179.8	115.303	1.55937	0.075839	0.362782
3B:419927688-419929352_td-k31_contig_17479	KukriC24289_1	-	-	-	217.86	157.445	230.749	298.807	57.1186	71.9208	64.2547	59.2567	226.215	63.1377	3.58289	6.87842e-07	1.06894e-07	265.207	134.635	277.738	106.595	107.711	93.3441	78.1595	87.2112	196.044	91.6065	2.14007	0.139777	0.0126556
5B:5000633-5001777_Traes_5BS_4A820ABB2	Traes_5BS_4A820ABB2.1	thaumatin-like protein tlp5	predicted protein [Hordeum vulgare subsp. vulgare] >gi|326526365|dbj|BAJ97199.1| predicted protein [Hordeum vulgare subsp. vulgare]	1.43406e-139	296.834	255.035	262.878	342.296	581.658	840.993	605.399	640.459	289.261	667.127	0.433591	7.19614e-07	4.85274e-09	1311.7	389.481	1357.57	372.208	990.316	1088.39	1057.7	950.973	857.739	1021.85	0.839401	0.740323	0.0542139
IWGSC_CSS_1AS_scaff_2325403:28-1207_Traes_1AS_1168F5209	Traes_1AS_1168F5209.1	alcohol dehydrogenase-like 3	gi|473971355|gb|EMS51491.1| Alcohol dehydrogenase-like 3 [Triticum urartu]	2.07874e-71	108.93	71.5658	66.2063	117.839	200.867	267.545	235.935	190.758	91.1354	223.776	0.407261	7.4658e-07	2.53462e-09	188.751	119.248	232.247	209.695	277.121	266.964	286.302	304.311	187.485	283.675	0.660917	0.0461349	0.00323516
IWGSC_CSS_5AS_scaff_1551326:546-13180_Traes_5AS_940154479	Traes_5AS_940154479.1	dynamin-like protein arc5	PREDICTED: dynamin-like protein ARC5 [Brachypodium distachyon]	0	536.481	689.635	618.25	726.677	296.065	299.19	286.636	222.415	642.761	276.077	2.3282	7.71928e-07	0.00140213	517.273	486.611	480.056	430.748	357.643	336.972	288.001	300.6	478.672	320.804	1.4921	0.0543282	0.40436
1A:45195583-45200927_Traes_1AL_429AA3929	Traes_1AL_429AA3929.1	protein eceriferum 1-like	gi|475523273|gb|EMT06855.1| Protein WAX2 [Aegilops tauschii]	0	134.801	176.963	158.7	206.219	74.2542	58.4956	61.2427	61.6919	169.171	63.9211	2.64656	8.19513e-07	0.000325002	138.577	112.517	213.092	104.847	93.0708	88.6769	90.903	67.7278	142.258	85.0946	1.67177	0.176854	0.230556
2B:61934387-61940742_Traes_2BS_96ECE84C2	Traes_2BS_96ECE84C2.1	sucrose synthase 2	sucrose synthase type 2-2 [Triticum polonicum]	0	1175.08	1626.5	2028.06	1148.93	416.966	427.689	387.536	290.601	1494.64	380.698	3.92606	8.39557e-07	7.77987e-11	819.513	1152.09	864.341	600.252	778.03	790.625	431.577	507.495	859.05	626.932	1.37025	0.363841	0.6339
IWGSC_CSS_5BL_scaff_10882925:5371-6319_Traes_5BL_79572CE25	Traes_5BL_79572CE25.1	ripening-related protein 6	hypothetical protein F775_15054 [Aegilops tauschii]	6.38285e-80	255.986	106.698	254.116	329.67	673.047	664.548	534.619	518.699	236.617	597.728	0.395861	8.51339e-07	1.2608e-10	821.902	376.979	699.135	264.74	815.677	724.35	937.065	866.545	540.689	835.909	0.646827	0.096541	0.000798411
IWGSC_CSS_6BL_scaff_4390971:214-1924_Traes_6BL_0706A2F98	Traes_6BL_0706A2F98.1	translation factor guf1 chloroplastic	GTP-binding TypA/BipA-like protein [Aegilops tauschii]	3.87981e-152	1613.53	1921.87	1741.81	2330.13	967.208	936.888	819.247	675.364	1901.84	849.677	2.2383	8.59934e-07	0.0027606	1671.28	1478.1	1541.93	982.071	1096.98	799.959	995.685	976.023	1418.35	967.162	1.4665	0.0753856	0.47235
6A:187974663-187978621_Traes_6AL_DB580C326	Traes_6AL_DB580C326.1	macpf domain-containing protein at1g14780-like isoform x1	hypothetical protein TRIUR3_20923 [Triticum urartu]	0	70.8046	65.0599	53.5492	42.0855	130.421	167.815	142.063	187.511	57.8748	156.952	0.368741	8.60243e-07	5.85006e-10	127.825	169.256	129.292	149.408	188.233	213.758	197.948	179.061	143.945	194.75	0.739128	0.271097	0.0367252
IWGSC_CSS_7BL_scaff_6552906:1-1793_Traes_7BL_6D24F98F7	Traes_7BL_6D313249C.1	zinc finger protein 622-like	predicted protein [Hordeum vulgare subsp. vulgare]	0	69.4429	53.3491	47.7075	32.2656	146.604	121.786	132.023	161.535	50.6913	140.487	0.360825	8.75128e-07	3.79161e-10	51.3689	98.0915	56.266	73.3932	104.574	63.474	197.948	176.278	69.7799	135.568	0.514721	0.217835	8.05857e-05
IWGSC_CSS_4BL_scaff_6960697:1432-1968_contig67089	KukriC22879_3_B	signal peptide peptidase-like 1	Signal peptide peptidase-like protein 3 [Aegilops tauschii]	4.9416e-10	253.262	288.866	304.744	423.661	95.1977	128.498	104.414	77.9266	317.633	101.509	3.12911	9.65128e-07	2.11356e-06	269.985	195.221	332.807	201.831	143.266	103.612	124.036	118.756	249.961	122.417	2.04188	0.00286035	0.0171977
v443_1547:659349-663920_td-k63_contig_65109	contig23676	serine carboxypeptidase 1-like	Os04g0321700 [Oryza sativa Japonica Group] >gi|38346978|emb|CAD40292.2| OSJNBb0062H02.3 [Oryza sativa Japonica Group] >gi|113564035|dbj|BAF14378.1| Os04g0321700 [Oryza sativa Japonica Group] >gi|116309245|emb|CAH66333.1| OSIGBa0097I24.1 [Oryza sativa Indica Group] >gi|215708839|dbj|BAG94108.1| unnamed protein product [Oryza sativa Japonica Group] >gi|218194587|gb|EEC77014.1| hypothetical protein …	0	882.334	873.103	902.548	1292.03	364.607	494.815	290.15	271.12	987.503	355.173	2.78034	9.81418e-07	1.87729e-05	1041.71	681.832	1241.44	621.221	520.778	395.779	446.019	411.006	896.552	443.396	2.02201	0.0325676	0.0165215
1B:135653836-135655041_Traes_1BL_C80BB3B0D	Traes_1BL_C80BB3B0D.1	heavy metal-associated domain containing expressed	hypothetical protein F775_25280 [Aegilops tauschii]	2.25965e-78	113.015	119.71	108.072	130.465	49.5028	46.0293	36.1432	37.3398	117.816	42.2538	2.78828	9.81418e-07	0.000174274	97.9593	105.785	116.123	75.1407	69.0188	62.5406	51.8232	52.8834	98.7521	59.0665	1.67188	0.0401052	0.217573
2A:32057418-32064076_Traes_2AL_79AD48080	Traes_2AL_79AD48080.1	heparan-alpha-glucosaminide n-acetyltransferase isoform x2	gi|326505544|dbj|BAJ95443.1| predicted protein [Hordeum vulgare subsp. vulgare]	0	3777.15	4909.42	5039.47	3793.31	2298.07	2188.31	1932.16	1793.12	4379.84	2052.92	2.13347	9.83523e-07	0.00488204	2292.49	2347.46	2120.15	2240.24	2135.4	2058.24	1870.73	1818.45	2250.09	1970.7	1.14177	0.675683	0.953092
3A:169436886-169440907_Traes_3AL_7C470C438	Traes_3AL_7C470C438.1	hydroxyisourate hydrolase	PREDICTED: beta-glucosidase 5-like isoform X2 [Brachypodium distachyon]	0	2825.37	2615.41	2257.83	2755.2	1270.89	1298.41	1108.89	1014.67	2613.45	1173.22	2.2276	1.02033e-06	0.0027205	2305.63	2155.13	2530.77	2269.95	1265.35	1472.97	1250.55	1286.83	2315.37	1318.92	1.7555	0.00149493	0.0818709
1B:243797885-243798968_Traes_1BL_653AF1D1F	Traes_1BL_653AF1D1F.1	probable rhamnose biosynthetic enzyme 1	Putative rhamnose biosynthetic enzyme 1 [Aegilops tauschii]	1.04043e-94	66.7197	44.2407	75.9426	86.9767	19.0395	16.302	14.5577	24.3521	68.4699	18.5628	3.68855	1.03484e-06	4.54315e-06	32.2549	35.5822	32.323	33.2017	17.7776	14.0016	17.8408	19.4833	33.3404	17.2758	1.92989	0.0527534	0.116183
2A:227505112-227508973_Traes_2AL_EB4F874A1	Traes_2AL_EB4F874A1.1	wall-associated receptor kinase 3	gi|474169162|gb|EMS57496.1| Wall-associated receptor kinase 5 [Triticum urartu]	0	394.872	494.455	331.032	106.617	1012.9	813.184	796.155	926.19	331.744	887.108	0.373961	1.09455e-06	5.26385e-11	155.301	773.192	140.066	297.068	742.475	438.717	1013.53	1071.58	341.407	816.575	0.418096	0.142912	1.25291e-07
IWGSC_CSS_4BS_scaff_4883301:3937-6531_td-k55_contig_83336	contig02685	-	-	-	264.155	183.469	258.984	267.944	98.0536	133.293	88.3502	85.2322	243.638	101.232	2.40672	1.11898e-06	0.00118718	172.026	125.98	193.938	81.2568	106.665	72.8084	83.2569	84.4278	143.3	86.7896	1.65112	0.209134	0.261341
2B:95488993-95492145_Traes_2BL_4351328BC	Traes_2BL_4351328BC.2	ribosome biogenesis protein erb1-like isoform x2	gi|474390975|gb|EMS65322.1| hypothetical protein TRIUR3_05260 [Triticum urartu]	1.56023e-120	163.395	225.107	197.645	197.802	81.87	85.346	77.3064	65.7506	195.987	77.5682	2.52665	1.15945e-06	0.000530723	129.02	141.367	125.701	139.797	123.397	124.148	100.248	101.128	133.971	112.23	1.19372	0.596911	1
7B:48287761-48288522_Traes_7BS_3248E4560	Traes_7BS_3285CDC24.4	f-box lrr-repeat max2 homolog	gi|474012738|gb|EMS52615.1| hypothetical protein TRIUR3_12537 [Triticum urartu]	2.28052e-81	426.189	347.42	285.271	364.741	149.46	156.308	136.039	148.548	355.905	147.589	2.41147	1.19026e-06	0.000968783	419.314	379.864	360.342	435.991	210.194	222.159	198.797	170.711	398.878	200.465	1.98976	0.000121716	0.0141558
2B:267295329-267302806_Traes_2BL_8C7287250	Traes_2BL_8C7287250.2	family inner membrane protein ynai	gi|475529961|gb|EMT07838.1| MscS family inner membrane protein ynaI [Aegilops tauschii]	0	1674.8	1255.66	1204.37	1242.93	639.728	645.369	561.726	560.909	1344.44	601.933	2.23353	1.20843e-06	0.00265256	1656.95	1364.63	1637.7	943.627	738.292	796.225	664.356	681.917	1400.72	720.198	1.94492	0.00156138	0.0245812
IWGSC_CSS_2AL_scaff_6409729:31-1950_Traes_2AL_73EA196D5	Traes_2AL_73EA196D5.1	2-phytyl- -beta-naphthoquinone chloroplastic isoform x1	gi|326531664|dbj|BAJ97836.1| predicted protein [Hordeum vulgare subsp. vulgare]	5.0323e-146	367.639	300.577	292.087	436.287	155.172	145.759	143.067	129.878	349.147	143.469	2.43361	1.20924e-06	0.000993234	353.609	227.918	353.159	122.322	201.828	124.148	200.496	191.122	264.252	179.398	1.47299	0.550587	0.553628
1A:215560205-215561826_Traes_1AL_9142E30E21	Traes_1AL_9142E30E21.2	protein lurp-one-related 8-like	gi|326489408|dbj|BAJ98118.1| predicted protein [Hordeum vulgare subsp. vulgare] gi|326512196|dbj|BAJ96079.1| predicted protein [Hordeum vulgare subsp. vulgare]	4.32311e-126	413.934	434.6	601.699	458.732	193.251	234.941	194.772	234.592	477.241	214.389	2.22605	1.23168e-06	0.00352748	320.16	375.056	305.273	319.785	245.749	205.357	193.7	218.956	330.068	215.94	1.52852	0.0358713	0.320041
4A:198709465-198710345_isotig22144__gene=isogroup06596__length=766__numContigs=1	td-k31_contig_25264_B	disease resistance protein	hypothetical protein TRIUR3_29042 [Triticum urartu]	6.83969e-13	159.31	174.36	126.571	113.631	52.3587	59.4545	52.7089	47.8924	143.468	53.1036	2.70166	1.23689e-06	0.000182131	126.63	118.287	146.052	110.09	69.0188	111.08	62.8675	51.0278	125.265	73.4984	1.70432	0.0230641	0.176941
3B:75516761-75519455_td-k61_contig_68338	KukriC646_67_B	replication factor c subunit 5	Replication factor C subunit 5 [Aegilops tauschii]	2.46809e-12	762.511	476.238	569.569	645.311	1444.15	1897.75	1829.75	1186.76	613.407	1589.6	0.385887	1.25789e-06	4.33473e-11	2720.16	1775.26	3924.25	2536.43	3033.69	4412.38	2422.1	2530.05	2739.03	3099.55	0.883685	0.831441	0.154349
2A:13588894-13590648_Traes_2AS_B1248A84D	Traes_2AS_B1248A84D.2	hypothetical protein F775_21759	gi|475619353|gb|EMT30745.1| hypothetical protein F775_21759 [Aegilops tauschii]	5.4929e-140	295.473	161.348	243.406	287.584	72.3502	64.2492	76.8044	82.797	246.953	74.0502	3.33494	1.27807e-06	7.21091e-07	275.958	175.026	203.515	137.175	90.9794	77.4756	126.584	129.889	197.919	106.232	1.86308	0.0550885	0.0673736
4A:27469094-27476355_Traes_4AS_372712125	Traes_4AS_372712125.1	methionine--trna mitochondrial	gi|357113475|ref|XP_003558528.1| PREDICTED: methionine--tRNA ligase, mitochondrial [Brachypodium distachyon]	0	614.093	831.465	620.198	705.634	371.271	322.205	267.058	274.367	692.847	308.725	2.24422	1.29677e-06	0.00264786	404.978	532.771	360.342	429.001	335.682	357.508	300.744	279.261	431.773	318.299	1.3565	0.159885	0.641402
5B:152716353-152725060_Traes_5BS_2A3494CEF	Traes_5BS_2A3494CEF.1	elongation factor ts	Elongation factor Ts [Triticum urartu]	0	4583.23	5064.26	4681.18	6970.76	2000.1	2455.85	1890.49	1425.41	5324.86	1942.96	2.74059	1.30919e-06	2.15699e-05	4870.49	3580.34	4658.1	2886.8	2437.62	2186.12	1938.7	2022.56	3998.93	2146.25	1.86322	0.0026688	0.0445146
IWGSC_CSS_3AL_scaff_4452430:0-3397_Traes_3AL_4EC74A033	Traes_3AL_4EC74A033.1	50s ribosomal protein chloroplastic-like	Cytochrome P450 94A1 [Aegilops tauschii]	7.50969e-33	958.585	957.681	958.045	1470.19	362.703	420.976	341.353	241.897	1086.12	341.732	3.17829	1.31341e-06	4.21443e-07	1171.93	727.993	1336.02	685.877	586.66	413.514	427.329	441.622	980.454	467.281	2.09821	0.0254188	0.00866013
3A:183930904-183931456_td-k63_contig_1161	contig57693_B	serine threonine-protein kinase-like protein ccr3	Putative serine/threonine-protein kinase-like protein CCR3 [Aegilops tauschii]	4.21125e-129	10711.9	12025.7	12870.3	14195.4	5680.44	6892.89	5963.64	4390.68	12450.8	5731.91	2.1722	1.31846e-06	0.00404911	13842.1	10720.8	15503.1	11577.8	8011.41	7726.09	7081.93	7130.9	12911	7487.59	1.72431	0.00252999	0.111831
4A:363372-365610_Traes_4AS_40035802A	Traes_4AS_40035802A.1	neurogenic locus notch protein precursor-like precursor	predicted protein [Hordeum vulgare subsp. vulgare] >gi|326530864|dbj|BAK01230.1| predicted protein [Hordeum vulgare subsp. vulgare]	4.55172e-119	72.1662	41.6383	49.6548	47.6969	131.373	142.883	138.549	156.665	52.789	142.367	0.370795	1.32142e-06	6.41738e-10	210.254	141.367	156.826	124.943	167.318	149.351	204.744	192.978	158.348	178.598	0.886617	0.698916	0.213566
6B:187137539-187145456_Traes_6BL_B0DF8AAC2	Traes_6BL_B0DF8AAC2.2	clustered mitochondria protein	gi|475588385|gb|EMT20839.1| hypothetical protein F775_04890 [Aegilops tauschii]	0	17002.6	19947.4	18080.2	22268.8	8386.91	11442.1	8673.88	7063.72	19324.8	8891.66	2.17336	1.3699e-06	0.00390368	16520.5	11433.4	17102.5	11187.2	7830.5	7464.73	6488.94	6199.41	14060.9	6995.9	2.00988	0.000484799	0.0137665
6A:145844-152047_Traes_6AS_006C344A3	Traes_6AS_006C344A3.2	cysteine-rich receptor-like protein kinase 26	gi|475549560|gb|EMT11274.1| Putative disease resistance protein RGA4 [Aegilops tauschii]	0	656.304	674.02	662.063	301.613	1328.96	1144.02	1272.04	1430.28	573.5	1293.82	0.44326	1.40655e-06	1.50987e-08	391.837	1147.29	458.508	560.934	1585.34	915.706	1984.57	2013.28	639.641	1624.72	0.393692	0.0145779	5.52833e-09
4B:109092768-109094895_Traes_4BS_8B93BC3E5	Traes_4BS_8B93BC3E5.2	rubredoxin-like superfamily protein	gi|326493620|dbj|BAJ85271.1| predicted protein [Hordeum vulgare subsp. vulgare] gi|326534284|dbj|BAJ89492.1| predicted protein [Hordeum vulgare subsp. vulgare]	3.25847e-64	3017.36	3301.14	3026.99	4214.16	1557.43	1825.83	1482.38	1293.09	3389.91	1539.68	2.2017	1.42794e-06	0.00368434	2956.7	2154.17	2187.19	1903.86	2361.28	1728.73	1963.33	1940.91	2300.48	1998.56	1.15106	0.712856	0.941039
IWGSC_CSS_1AL_scaff_3967016:3532-6419_Traes_1AL_94C6222E8	Traes_1AL_94C6222E8.1	pyridoxal chloroplastic	gi|326510875|dbj|BAJ91785.1| predicted protein [Hordeum vulgare subsp. vulgare] gi|326520175|dbj|BAK04012.1| predicted protein [Hordeum vulgare subsp. vulgare]	0	574.606	528.286	579.305	697.217	270.361	283.847	254.007	233.78	594.854	260.499	2.28352	1.42862e-06	0.00236764	439.622	356.784	441.748	477.056	298.036	276.299	231.08	231.017	428.802	259.108	1.65492	0.00809758	0.167456
IWGSC_CSS_3AS_scaff_3386991:1290-3014_Traes_3AS_C385D8205	Traes_3AS_C385D8205.1	hypothetical protein F775_32603	hypothetical protein F775_32603 [Aegilops tauschii]	3.06267e-75	1394.31	1561.44	1669.76	2006.08	794.9	886.064	731.901	614.484	1657.9	756.837	2.19056	1.44114e-06	0.00411206	1107.42	738.571	1199.54	789.851	954.76	820.495	777.348	706.967	958.846	814.892	1.17665	0.677859	0.9644
IWGSC_CSS_7AS_scaff_4246414:0-2217_Traes_7AS_7C554CE91	Traes_7AS_7C554CE91.2	glutamyl-trna reductase-binding chloroplastic	gi|326493026|dbj|BAJ84974.1| predicted protein [Hordeum vulgare subsp. vulgare] gi|326498749|dbj|BAK02360.1| predicted protein [Hordeum vulgare subsp. vulgare] gi|326499602|dbj|BAJ86112.1| predicted protein [Hordeum vulgare subsp. vulgare]	1.12289e-80	900.035	841.875	739.953	959.55	402.686	433.442	371.974	306.836	860.353	378.735	2.27165	1.44761e-06	0.00217162	925.835	753.958	911.03	671.024	494.635	473.255	439.223	513.061	815.462	480.043	1.69872	0.0055042	0.138295
IWGSC_CSS_6BL_scaff_4296679:0-7411_Traes_6BL_DE8B30E67	Traes_6BL_DE8B30E67.1	isoleucyl-trna synthetase	Isoleucyl-tRNA synthetase [Aegilops tauschii]	0	860.548	1026.64	1077.8	1356.56	542.627	495.774	443.759	369.34	1080.39	462.875	2.33408	1.45101e-06	0.00132972	965.257	803.004	956.522	631.706	575.157	466.721	487.648	457.395	839.122	496.73	1.68929	0.00643531	0.147523
4A:206334802-206335579_contig36999	contig112484	disease resistance protein rpm1	Disease resistance protein RPM1 [Triticum urartu]	2.27828e-06	679.451	896.525	552.044	319.85	1615.5	1341.56	1336.8	1754.97	611.968	1512.21	0.404685	1.48961e-06	5.40154e-10	440.817	863.59	310.061	748.786	1102.21	869.034	1415.37	1438.06	590.813	1206.17	0.489827	0.0174357	6.50625e-06
1B:20458627-20459286_td-k31_contig_75271	contig90175	-	-	-	46.2953	31.2287	24.3406	37.877	8.56779	1.91789	7.52984	8.11735	34.9354	6.53322	5.34735	1.48961e-06	4.91556e-07	25.0871	27.8888	22.7458	24.4644	9.41166	21.4691	2.54868	9.27778	25.0465	10.6768	2.34588	0.0189684	0.0302559
IWGSC_CSS_5BL_scaff_10784527:5330-10129_td-k41_contig_48716	td-k51_contig_79287	-	-	-	4.08488	2.60239	7.78898	7.01425	25.7034	49.8651	38.1512	28.4107	5.37263	35.5326	0.151203	1.53517e-06	5.72828e-14	174.415	131.75	192.741	228.043	103.528	94.2776	89.2038	77.9334	181.737	91.2357	1.99195	0.000446219	0.021228
5A:138653784-138654429_Traes_5AL_232414653	Traes_5AL_232414653.1	50s ribosomal protein chloroplastic	50S ribosomal protein L11, chloroplastic [Triticum urartu]	4.33424e-33	110.292	127.517	125.597	164.134	49.5028	64.2492	47.187	34.9046	131.885	48.9609	2.69368	1.55619e-06	0.000260474	107.516	82.7046	181.967	79.5093	85.7507	60.6737	70.5135	64.9445	112.924	70.4706	1.60243	0.372424	0.3464
3B:269618006-269619261_td-k31_contig_9722_td-k21_contig_11599	-	-	-	-	503.802	524.382	716.586	643.908	302.729	329.877	242.461	163.971	597.17	259.759	2.29894	1.56229e-06	0.00155186	686.91	527.001	673.995	242.897	442.348	363.109	313.488	368.328	532.701	371.818	1.43269	0.496064	0.607938
3B:749473253-749477891_td-k45_contig_74827	td-k41_contig_82369	-	-	-	445.252	343.516	386.528	464.344	160.884	190.83	183.226	156.665	409.91	172.901	2.37077	1.56342e-06	0.00132481	311.797	293.313	266.964	301.436	192.416	223.092	181.806	173.495	293.378	192.702	1.52244	0.0454802	0.341733
6A:196524981-196528406_Ogihara_Ta_ORF_1583-B	td-k35_contig_35144	-	-	-	2.72325	6.50599	3.89449	2.8057	24.7514	37.3988	24.0955	27.599	3.98236	28.4612	0.139922	1.5932e-06	6.28382e-13	5.97313	38.4673	8.38004	8.73729	31.3722	14.9351	71.3631	65.8723	15.3894	45.8856	0.335387	0.221043	5.69456e-07
IWGSC_CSS_2AL_scaff_6434983:227-1802_contig01127	KukriC16997_2	kinesin-like protein kif19	hypothetical protein F775_32966 [Aegilops tauschii]	3.64817e-07	149.779	153.541	121.703	159.925	48.5508	55.6187	53.2109	58.4449	146.237	53.9563	2.71028	1.60698e-06	0.000246022	58.5366	63.471	94.5747	92.6153	82.6134	65.3409	70.5135	64.9445	77.2994	70.8531	1.09098	0.878079	0.840453
IWGSC_CSS_5AL_scaff_2754715:2-1953_Traes_5AL_99EE32501	Traes_5AL_99EE32501.1	wrky dna binding domain containing expressed	predicted protein [Hordeum vulgare subsp. vulgare] >gi|326520836|dbj|BAJ92781.1| predicted protein [Hordeum vulgare subsp. vulgare]	0	611.37	694.839	749.689	878.184	369.367	373.988	311.234	266.249	733.521	330.209	2.22138	1.61108e-06	0.00357505	499.353	459.684	481.254	367.84	389.015	357.508	333.028	336.784	452.033	354.084	1.27663	0.378603	0.898246
2B:282041437-282043382_td-k45_contig_67388	contig03899	hypothetical protein TRIUR3_09431	hypothetical protein TRIUR3_09431 [Triticum urartu]	5.46147e-59	201.521	277.155	220.039	221.65	720.646	494.815	515.543	755.726	230.091	621.682	0.37011	1.6276e-06	1.60504e-11	149.328	442.373	128.095	187.852	673.456	344.44	963.401	966.745	226.912	737.011	0.307882	0.0146026	1.25473e-12
IWGSC_CSS_1AS_scaff_3263388:9980-10999_td-k45_contig_81850	-	-	-	-	17.7011	9.10838	12.6571	15.4314	49.5028	61.3724	63.7527	34.0929	13.7245	52.1802	0.263021	1.63395e-06	3.59924e-11	58.5366	34.6205	51.4774	25.3381	83.6592	94.2776	59.4692	65.8723	42.4932	75.8196	0.560451	0.0158621	0.000462564
5B:165797169-165797934_Traes_5BL_88FA5246A	Traes_5BL_88FA5246A.2	low molecular mass early light-inducible protein chloroplastic	gi|326498533|dbj|BAJ98694.1| predicted protein [Hordeum vulgare subsp. vulgare]	2.02215e-91	51.7418	93.6862	73.9953	99.6024	31.4152	18.2199	14.5577	15.423	79.7564	19.904	4.00706	1.6388e-06	2.78745e-07	43.0065	30.7738	43.0973	75.1407	24.052	14.9351	23.7877	19.4833	48.0046	20.5645	2.33434	0.0287762	0.00958245
IWGSC_CSS_4BL_scaff_6992591:1046-3529_Traes_4BL_41F1D5034	Traes_4BL_41F1D5034.1	heat shock protein 101	101 kDa heat shock protein [Aegilops umbellulata]	1.13298e-53	735.278	631.081	464.418	589.197	2312.35	1675.27	1629.96	2777.76	604.993	2098.84	0.288252	1.66567e-06	5.32983e-17	876.855	1171.33	851.172	766.26	1316.59	811.16	1915.76	1848.13	916.404	1472.91	0.622172	0.186152	0.00098911
IWGSC_CSS_2BS_scaff_5246903:8593-9600_td-k55_contig_82253	td-k35_contig_55031	retrotransposon ty3-gypsy subclass	OSJNBa0011J08.9 [Oryza sativa Japonica Group]	0.000102934	1.36163	0	0	1.40285	11.4237	24.9325	14.5577	13.7995	0.691119	16.1784	0.0427187	1.66567e-06	1.86194e-12	2.38925	2.88504	4.78859	0	3.13722	2.80032	20.3894	12.0611	2.51572	9.59703	0.262136	0.289909	0.000353395
3B:600181419-600185432_td-k45_contig_4166_td-k63_contig_3196_td-k55_contig_37508	-	-	-	-	751.618	650.599	940.519	795.416	333.192	390.29	364.946	338.494	784.538	356.73	2.19925	1.70091e-06	0.00402241	870.882	614.514	901.453	723.447	435.028	488.19	476.603	429.561	777.574	457.346	1.70019	0.005894	0.141482
IWGSC_CSS_5AL_scaff_2655663:1-292_Traes_5AL_6478F758E	Traes_5AL_6478F758E.1	aldehyde oxidase 2	Putative aldehyde oxidase 2 [Aegilops tauschii]	2.07508e-34	40.8488	48.1443	49.6548	72.9482	14.2796	12.4663	17.0676	10.5526	52.899	13.5915	3.89206	1.7025e-06	5.63575e-06	37.0334	44.2373	52.6745	33.2017	17.7776	14.9351	19.5399	20.4111	41.7867	18.1659	2.30028	0.00602235	0.0167248
3B:634122108-634124985_contig80987	KukriC10528_1	retrotransposon ty1-copia subclass	PREDICTED: uncharacterized protein LOC102707106 [Oryza brachyantha]	5.73687e-24	107.568	189.975	127.545	147.299	49.5028	58.4956	35.1393	32.4694	143.097	43.9018	3.25948	1.77432e-06	2.1565e-06	63.3152	84.628	64.646	82.1305	47.0583	47.6055	28.885	45.4611	73.6799	42.2525	1.7438	0.0224089	0.134239
1A:94023782-94024860_Traes_1AL_5E8074568	Traes_1AL_5E8074568.1	predicted protein	gi|326506030|dbj|BAJ91254.1| predicted protein [Hordeum vulgare subsp. vulgare] gi|326520906|dbj|BAJ92816.1| predicted protein [Hordeum vulgare subsp. vulgare]	2.98261e-78	321.344	438.503	390.423	319.85	155.172	175.487	154.613	155.041	367.53	160.078	2.29594	1.83988e-06	0.00189801	194.724	207.723	187.952	283.088	195.553	204.424	144.425	155.867	218.372	175.067	1.24736	0.367448	0.906907
IWGSC_CSS_4BL_scaff_7036480:1872-3197_KukriC4752_4	-	-	-	-	5.4465	9.10838	16.5516	18.2371	0	0	0	0	12.3359	0	-	1.85048e-06	6.17618e-09	0	0	0	0	0	0	0	0	0	0	0	0	0
IWGSC_CSS_7AS_scaff_4238133:17-313_Traes_7AS_284C9E1A0	Traes_7AS_284C9E1A0.1	protein transparent testa 12-like	unknown protein [Oryza sativa Japonica Group] >gi|125561921|gb|EAZ07369.1| hypothetical protein OsI_29620 [Oryza sativa Indica Group] >gi|125603771|gb|EAZ43096.1| hypothetical protein OsJ_27687 [Oryza sativa Japonica Group]	7.59326e-22	392.148	421.588	356.346	315.641	155.172	172.61	151.601	160.724	371.431	160.027	2.32106	1.85048e-06	0.0016321	242.509	282.734	237.035	318.037	173.593	188.555	160.567	166.072	270.079	172.197	1.56843	0.0233812	0.254687
IWGSC_CSS_2BL_scaff_6163131:0-1302_Traes_2BL_5163B63EA	Traes_2BL_5163B63EA.1	lysosomal alpha-mannosidase-like	predicted protein [Hordeum vulgare subsp. vulgare]	1.30635e-44	83.0592	104.096	74.9689	49.0998	204.675	172.61	190.254	219.98	77.8059	196.88	0.395195	1.86206e-06	2.97119e-09	93.1808	144.252	82.6032	184.357	140.129	171.753	225.133	220.811	126.098	189.457	0.665578	0.264186	0.010253
1B:11622101-11623772_td-k51_contig_84237	KukriC16133_1	-	-	-	883.695	798.935	939.546	1244.33	347.471	436.319	434.723	338.494	966.626	389.252	2.48329	1.90633e-06	0.000389588	1108.61	623.17	967.296	498.025	479.995	370.576	401.842	374.822	799.276	406.809	1.96475	0.0704587	0.0265812
2A:129783030-129784023_Traes_2AS_6EAA248EE	Traes_2AS_6EAA248EE.1	hypothetical protein F775_23092	gi|475597219|gb|EMT23574.1| hypothetical protein F775_23092 [Aegilops tauschii]	3.87078e-75	132.078	88.4814	90.5469	89.7824	40.935	35.4809	24.5975	43.022	100.222	36.0088	2.78326	1.91358e-06	0.000270157	131.409	139.444	62.2517	45.4339	85.7507	92.4107	37.3807	52.8834	94.6346	67.1063	1.41022	0.670766	0.598244
5B:43778530-43781712_Traes_5BS_6BC7A44AD	Traes_5BS_6BC7A44AD.2	transcription factor	gi|721642511|ref|XP_010232024.1| PREDICTED: protein INVOLVED IN DE NOVO 2-like isoform X2 [Brachypodium distachyon]	0	242.369	282.36	322.269	194.996	122.805	117.95	103.912	108.773	260.499	113.36	2.29798	1.97288e-06	0.00217817	129.02	229.842	110.138	186.978	111.894	97.0779	103.646	119.683	163.994	108.075	1.51741	0.157667	0.307011
6B:162113682-162117062_Traes_6BL_61D83E262	Traes_6BL_61D83E262.1	soluble starch synthase ii-2	starch synthase IIb precursor [Triticum aestivum]	0	1710.2	1707.17	1898.56	1557.16	726.358	802.636	773.064	888.038	1718.28	797.524	2.15451	2.00595e-06	0.00516987	2008.17	1387.71	1506.01	1574.46	780.122	837.297	966.8	950.973	1619.09	883.798	1.83196	0.000728694	0.0496826
6B:18336769-18337708_isotig28089__gene=isogroup12541__length=936__numContigs=1	KukriC4720_1	-	-	-	191.989	269.348	227.828	244.096	71.3982	34.522	60.2387	144.489	233.315	77.662	3.00424	2.03321e-06	1.66958e-05	86.013	131.75	69.4346	228.917	24.052	24.2695	26.3364	30.6167	129.029	26.3186	4.90256	0.0110432	4.99156e-12
IWGSC_CSS_3AS_scaff_2154089:0-3037_Traes_3AS_FF27A7C52	Traes_3AS_FF27A7C52.2	hypothetical protein F775_11981	gi|475539877|gb|EMT09501.1| hypothetical protein F775_11981 [Aegilops tauschii]	1.70737e-162	859.186	808.043	873.339	1036.71	393.166	488.102	376.994	365.281	894.319	405.886	2.20338	2.0625e-06	0.00401368	588.95	569.315	642.869	452.592	484.177	434.984	395.895	394.306	563.431	427.34	1.31846	0.275916	0.80419
1A:199463284-199471354_Traes_1AL_BF84D919F	Traes_1AL_BF84D919F.1	beta-galactosidase 7	gi|474275902|gb|EMS61058.1| Beta-galactosidase 7 [Triticum urartu]	0	83.0592	107.999	88.5997	154.314	219.907	271.381	318.763	224.851	108.493	258.725	0.419336	2.10204e-06	4.5352e-09	224.59	179.834	177.178	264.74	308.493	453.652	314.337	314.517	211.585	347.75	0.608441	0.0153471	0.000886803
IWGSC_CSS_1BL_scaff_3882951:540-1874_Traes_1BL_6C39CF535	Traes_1BL_6C39CF535.1	non-symbiotic hemoglobin	Non-symbiotic hemoglobin [Aegilops tauschii]	9.44918e-110	201.521	107.999	135.334	200.608	43.7909	42.1935	33.1313	23.5403	161.365	35.664	4.5246	2.11038e-06	2.2606e-10	212.643	132.712	184.361	55.0449	72.156	66.2743	51.8232	62.1611	146.19	63.1037	2.31667	0.126597	0.00412768
5A:107900925-107901554_td-k31_contig_73472	-	-	-	-	91.229	94.9874	78.8634	72.9482	24.7514	32.6041	24.5975	31.6577	84.507	28.4027	2.97532	2.11038e-06	9.89368e-05	50.1743	66.356	59.8574	107.469	38.6924	41.0714	21.239	23.1945	70.9641	31.0493	2.28553	0.0161628	0.00444272
5A:102911707-102914415_Traes_5AL_477A14FEE	Traes_5AL_477A14FEE.1	serine threonine-protein kinase receptor	Putative serine/threonine-protein kinase receptor [Aegilops tauschii]	0	1.36163	5.20479	9.73623	1.40285	66.6384	60.4134	111.442	155.853	4.42637	98.5867	0.0448983	2.1323e-06	2.10969e-37	3.58388	3.84673	5.98574	4.36864	20.9148	21.4691	101.947	102.983	4.44625	61.8286	0.0719124	0.0173974	4.25262e-25
1B:105473607-105479815_Traes_1BS_B2B5394E5	Traes_1BS_B2B5394E5.1	crocetin chloroplastic-like	PREDICTED: crocetin glucosyltransferase, chloroplastic-like [Brachypodium distachyon]	0	51.7418	20.8192	36.9977	33.6684	84.7259	103.566	113.952	105.526	35.8068	101.942	0.351245	2.21167e-06	5.4932e-10	89.5969	75.9728	98.1662	96.9839	100.391	111.08	125.735	126.178	90.1799	115.846	0.778448	0.40944	0.0683971
3B:266536474-266537032_TRAES3BF043100010CFD_g_assembly_name=IWGSC2_biotype=protein_coding_logic_name=iwgsc_version=1	-	-	-	-	114.377	127.517	119.756	151.508	34.2712	56.5777	46.183	51.9511	128.289	47.2457	2.71536	2.21392e-06	0.000288323	124.241	87.513	122.109	131.059	66.9273	53.2061	60.3188	56.5945	116.231	59.2617	1.96131	0.00215542	0.0364819
IWGSC_CSS_1BS_scaff_3451265:1-3031_Traes_1BS_72C2A41C4	Traes_1BS_72C2A41C4.1	resistance-related receptor-like kinase	resistance-related receptor-like kinase [Triticum aestivum]	0	351.3	335.709	300.849	209.025	978.632	675.096	643.551	753.29	299.221	762.642	0.392347	2.22715e-06	1.79673e-10	138.577	389.481	135.278	350.365	467.446	394.846	684.746	614.189	253.425	540.307	0.46904	0.0346483	3.34492e-06
IWGSC_CSS_4BL_scaff_6921936:0-411_Traes_4BL_FBA9B0C69	Traes_4BL_FBA9B0C69.2	aquaporin tip1-1	gi|4099406|gb|AAD10494.1| gamma-type tonoplast intrinsic protein [Triticum aestivum]	1.00619e-44	2773.63	1955.7	2900.42	3125.55	1021.47	1392.39	1208.79	1168.9	2688.83	1197.89	2.24464	2.2558e-06	0.00267495	4329.32	2754.26	5071.12	2348.58	1976.45	1946.22	1948.04	1966.89	3625.82	1959.4	1.85047	0.0961957	0.0603944
2B:276768777-276776056_Traes_2BL_9367B147B	Traes_2BL_9367B147B.2	methyl- -binding domain-containing protein 13-like isoform x1	gi|326529497|dbj|BAK04695.1| predicted protein [Hordeum vulgare subsp. vulgare]	0	337.683	284.962	331.032	249.707	755.869	565.777	847.86	975.706	300.846	786.303	0.382608	2.29007e-06	3.72935e-11	354.804	652.02	332.807	684.13	587.706	565.665	999.932	1019.63	505.94	793.233	0.63782	0.324119	0.00313534
IWGSC_CSS_4AL_scaff_7123387:2798-4217_Traes_4AL_BB9EC2373	Traes_4AL_BB9EC2373.1	protein faf- chloroplastic	predicted protein [Hordeum vulgare subsp. vulgare]	4.34439e-96	486.101	415.082	392.37	566.752	193.251	196.583	189.25	220.792	465.076	199.969	2.32574	2.29082e-06	0.00217195	432.454	368.324	381.89	390.557	233.2	204.424	222.585	224.522	393.306	221.183	1.7782	0.00239299	0.077201
2B:298053581-298056739_Traes_2BL_3198833F4	Traes_2BL_3198833F4.1	sodium transporter hkt1-like	putative sodium transporter HKT7-A2 [Triticum monococcum]	1.20591e-148	13.6163	15.6144	18.4988	14.0285	0.951977	0	1.50597	1.62347	15.4395	1.02035	15.1315	2.31813e-06	2.60373e-07	5.97313	2.88504	7.18289	1.74746	0	0.933441	0	0.927778	4.44713	0.465305	9.55745	0.0747818	0.0151292
IWGSC_CSS_6AL_scaff_5831229:0-2529_Traes_6AL_24E18C652	Traes_6AL_24E18C652.1	dna-3-methyladenine glycosylase	predicted protein [Hordeum vulgare subsp. vulgare]	2.70699e-96	29.9558	19.518	22.3933	21.0428	79.966	74.7976	67.7686	79.5501	23.2275	75.5206	0.307565	2.33082e-06	9.74786e-11	28.671	28.8504	28.7316	43.6864	66.9273	47.6055	113.841	91.85	32.4849	80.056	0.405777	0.0138496	9.93571e-07
1B:245148665-245151233_Traes_1BL_2DE1B0930	Traes_1BL_2DE1B0930.1	sulfite reductase	predicted protein [Hordeum vulgare subsp. vulgare]	0	6403.73	6126.04	5895.29	8279.62	2854.03	3485.76	3008.42	2906.82	6676.17	3063.76	2.17908	2.3318e-06	0.00473375	8592.94	6920.26	8796.65	5354.21	5055.11	4515.99	4340.4	4387.46	7416.01	4574.74	1.62108	0.0120722	0.22186
IWGSC_CSS_2AS_scaff_5189463:7925-8910_Traes_2AS_320F991FA	Traes_2AS_320F991FA.1	hypothetical protein TRIUR3_34649	gi|474438841|gb|EMS68321.1| hypothetical protein TRIUR3_34649 [Triticum urartu]	4.63524e-78	53.1034	48.1443	41.8658	58.9197	18.0876	14.3842	10.0398	12.9878	50.5083	13.8748	3.64029	2.3617e-06	1.85358e-05	5.97313	13.4635	8.38004	12.2322	6.27444	8.40097	6.79648	5.56667	10.0122	6.75964	1.48118	0.618216	0.725161
2A:240355097-240356144_Traes_2AL_C7E806D1A	Traes_2AL_C7E806D1A.2	probable isoaspartyl peptidase l-asparaginase 2	gi|475610996|gb|EMT27934.1| Putative isoaspartyl peptidase/L-asparaginase 2 [Aegilops tauschii]	9.37314e-125	808.806	900.428	526.73	997.427	100.91	250.284	187.242	297.907	808.348	209.086	3.86611	2.36414e-06	8.13044e-10	385.864	387.558	436.959	1043.23	99.3453	77.4756	146.124	123.395	563.403	111.585	5.0491	0.0138447	3.57428e-15
3A:124717060-124718424_Traes_3AS_9A8B4C51B	Traes_3AS_9A8B4C51B.1	metallothionein-like protein	hypothetical protein TRIUR3_17912 [Triticum urartu]	6.90389e-24	3122.21	4716.84	2346.43	2111.29	6057.43	7038.65	6964.6	8210.7	3074.19	7067.84	0.434955	2.41211e-06	5.11167e-09	2127.63	5506.59	1798.12	8986.3	5825.82	6491.15	5113.5	5442.35	4604.66	5718.2	0.805263	0.945946	0.153652
6B:194616685-194617676_Traes_6BL_94F029B3E	Traes_6BL_94F029B3E.1	cinnamyl alcohol dehydrogenase 5	Putative cinnamyl alcohol dehydrogenase 5 [Aegilops tauschii]	1.3078e-63	201.521	290.167	214.197	322.656	93.2937	93.0175	89.8561	97.4082	257.135	93.3939	2.75323	2.45382e-06	8.47583e-05	168.442	136.559	252.598	134.554	134.9	104.545	123.186	102.056	173.038	116.172	1.4895	0.272623	0.497138
IWGSC_CSS_4AL_scaff_7133563:562-3349_Traes_4AL_071EA1916	Traes_4AL_071EA1916.1	aspartokinase chloroplastic-like	PREDICTED: aspartokinase 1, chloroplastic isoform X2 [Brachypodium distachyon]	1.83034e-171	3451.72	2951.12	3415.47	4553.65	1759.25	1751.99	1529.56	1249.26	3592.99	1572.52	2.28487	2.52746e-06	0.00189692	4903.94	2909.09	4940.63	2165.1	2046.51	1915.42	1654.09	1780.41	3729.69	1849.11	2.01702	0.078552	0.0169536
6A:199626817-199632656_Traes_6AL_BFB21AE09	Traes_6AL_BFB21AE09.1	cinnamyl alcohol dehydrogenase 5	Putative cinnamyl alcohol dehydrogenase 5 [Aegilops tauschii]	0	159.31	278.456	283.324	252.513	1128.09	880.31	1193.73	1819.91	243.401	1255.51	0.193866	2.57947e-06	1.34378e-25	158.885	146.176	204.712	179.114	779.076	315.503	1683.83	1593	172.222	1092.85	0.15759	0.0123647	6.31511e-28
5B:113317749-113318911_td-k45_contig_5	td-k63_contig_36499_B	-	-	-	397.595	316.191	444.946	342.296	162.788	185.076	151.099	175.335	375.257	168.574	2.22606	2.57947e-06	0.00387392	459.931	386.596	484.845	368.714	382.741	423.782	350.019	315.445	425.021	367.997	1.15496	0.725829	0.944381
1A:1521330-1531324_Traes_1AS_AC54CBF83	Traes_1AS_AC54CBF83.1	resistance-related receptor-like kinase	gi|82582807|gb|ABB84341.1| resistance-related receptor-like kinase [Triticum aestivum]	0	1168.28	970.693	1197.56	385.784	3568.96	2464.48	2342.79	3272.92	930.577	2912.29	0.319535	2.5982e-06	2.44029e-14	1483.72	2877.35	1081.02	2341.59	3644.4	2587.5	5341.19	5421.94	1945.92	4248.76	0.457998	0.040612	6.83968e-07
IWGSC_CSS_2AL_scaff_6327952:2779-5207_Traes_2AL_66220D19D	Traes_2AL_66220D19D.1	aquaporin pip2-5	gi|115334277|dbj|BAF33069.1| aquaporin [Hordeum vulgare] gi|326493238|dbj|BAJ85080.1| predicted protein [Hordeum vulgare subsp. vulgare] gi|326518046|dbj|BAK07275.1| predicted protein [Hordeum vulgare subsp. vulgare]	0	5176.9	6636.11	7937.95	6416.64	3153.9	3713.03	3242.35	2453.88	6541.9	3140.79	2.08288	2.61814e-06	0.00759951	6324.35	5396.96	7150.57	4926.08	4259.3	3490.14	3693.89	3505.15	5949.49	3737.12	1.592	0.0149625	0.250744
6A:94357092-94357675_Traes_6AL_38832ED35	Traes_6AL_38832ED35.1	33 kda chloroplastic	33 kDa ribonucleoprotein, chloroplastic [Aegilops tauschii]	6.54104e-46	153.864	150.939	121.703	165.536	65.6864	50.824	62.7487	40.5868	148.01	54.9615	2.69299	2.73762e-06	0.000245751	137.382	128.865	162.812	118.827	90.9794	77.4756	60.3188	101.128	136.972	82.4754	1.66076	0.0276998	0.217573
4B:216697726-216700769_Traes_4BS_D12DBE6D3	Traes_4BS_D12DBE6D3.1	fructose-bisphosphate chloroplastic	predicted protein [Hordeum vulgare subsp. vulgare]	0	86539.5	75106.4	72919.5	106458	36678.7	47143.6	36525.3	31703.9	85255.9	38012.9	2.24282	2.74825e-06	0.00248278	93012.3	57510.5	108259	48166	45771	38894.6	39469.7	37532.3	76737	40416.9	1.89864	0.104813	0.0417736
3A:66341888-66346615_Traes_3AS_91866922C	Traes_3AS_91866922C.2	micronuclear linker histone poly	gi|473792922|gb|EMS46368.1| hypothetical protein TRIUR3_28161 [Triticum urartu]	0	152.502	143.132	162.595	101.005	303.681	268.504	345.871	394.503	139.809	328.14	0.426064	2.79622e-06	9.27152e-09	132.603	194.26	116.123	175.619	273.984	175.487	384.851	384.1	154.651	304.605	0.507711	0.0459067	2.08446e-05
2A:12373757-12382018_Traes_2AS_2FCD59730	Traes_2AS_2FCD59730.2	pseudo-response regulator	gi|379025488|dbj|BAL63521.1| pseudo-response regulator [Triticum polonicum] gi|379025734|dbj|BAL63644.1| pseudo-response regulator [Triticum turgidum subsp. durum]	0	2181.33	1854.21	1875.2	2321.72	798.708	1120.05	969.844	864.498	2058.11	938.274	2.19351	2.88854e-06	0.00397468	2115.68	2029.15	1865.16	1301.86	1037.37	920.373	793.489	955.612	1827.96	926.712	1.97252	8.23636e-05	0.015833
IWGSC_CSS_6BL_scaff_4356023:26-5266_Traes_6BL_905A374B2	Traes_6BL_905A374B2.1	alpha-galactosidase hydrolase	predicted protein [Hordeum vulgare subsp. vulgare]	0	50.3802	61.1563	54.5229	63.1283	151.364	135.211	178.206	117.702	57.2969	145.621	0.393466	2.90554e-06	4.13057e-09	148.134	154.831	131.686	215.811	186.142	276.299	214.089	215.245	162.615	222.944	0.729402	0.251103	0.0301871
IWGSC_CSS_7AL_scaff_4503061:0-2583_Traes_7AL_EA6B88D3F	Traes_7AL_EA6B88D3F.1	50s ribosomal protein chloroplastic	50S ribosomal protein L24, chloroplastic [Triticum urartu] >gi|475369966|gb|EMT00548.1| 50S ribosomal protein L24, chloroplastic [Aegilops tauschii]	5.87636e-131	1258.14	1325.92	1285.18	2192.66	341.76	479.472	283.624	194.005	1515.47	324.715	4.66709	2.92119e-06	1.59497e-13	1379.79	807.812	1290.53	574.914	468.491	338.839	325.382	374.822	1013.26	376.884	2.68852	0.012612	4.22931e-05
IWGSC_CSS_1BL_scaff_3793375:0-2235_Traes_1BL_0635E27C2	Traes_1BL_0635E27C2.1	metal ion binding	predicted protein [Hordeum vulgare subsp. vulgare]	1.14917e-18	333.598	407.275	378.739	377.367	163.74	206.173	138.549	163.159	374.245	167.905	2.22891	3.00731e-06	0.00358392	222.2	234.65	271.753	194.842	157.907	168.953	141.877	153.083	230.861	155.455	1.48507	0.0890206	0.45071
2B:38582215-38584907_Traes_2BS_CCFE8F6F8	Traes_2BS_CCFE8F6F8.1	tpa: wd40-like beta propeller repeat family protein	predicted protein [Hordeum vulgare subsp. vulgare]	0	119.823	148.336	93.4678	77.1568	197.059	264.668	269.066	296.283	109.696	256.769	0.427216	3.04382e-06	1.90208e-08	293.878	260.616	312.456	341.628	429.799	496.591	413.736	409.15	302.144	437.319	0.690901	0.0901704	0.00813192
1A:44526709-44527326_td-k45_contig_48299	td-k25_contig_38772	hypothetical protein TRIUR3_12778	hypothetical protein TRIUR3_12778 [Triticum urartu]	0.00071956	172.927	150.939	150.912	140.285	49.5028	80.5513	60.2387	51.1393	153.765	60.358	2.54756	3.21332e-06	0.000510735	70.4829	90.398	58.6603	74.2669	60.6529	57.8734	55.2214	50.1	73.452	55.9619	1.31254	0.394725	0.790705
2B:53319357-53322053_Traes_2BS_3C6D11BBA	Traes_2BS_3C6D11BBA.1	l-type lectin-domain containing receptor kinase -like	Lectin-domain containing receptor kinase A4.3 [Aegilops tauschii]	0	27.2325	39.0359	37.9713	23.8485	120.901	95.8943	70.2785	107.149	32.022	98.5557	0.324913	3.25248e-06	1.19479e-10	41.8119	50.0074	22.7458	51.55	61.6986	40.138	75.6109	57.5223	41.5288	58.7424	0.706964	0.374656	0.0510921
IWGSC_CSS_4BL_scaff_7033495:301-1902_Traes_4BL_435962C5D	Traes_4BL_435962C5D.2	dnaj homolog subfamily b member 7-like	gi|514724753|ref|XP_004955571.1| PREDICTED: dnaJ homolog subfamily B member 6-like [Setaria italica]	2.43159e-75	38.1255	68.9635	58.4174	93.991	204.675	170.692	132.023	172.9	64.8743	170.072	0.381451	3.31026e-06	5.62854e-10	253.261	126.942	272.95	219.306	309.539	354.708	294.797	316.372	218.115	318.854	0.684058	0.061506	0.00495087
5A:138491388-138493182_Traes_5AL_6C347CE42	Traes_5AL_6C347CE42.1	50s ribosomal protein chloroplastic	predicted protein [Hordeum vulgare subsp. vulgare] >gi|326524430|dbj|BAK00598.1| predicted protein [Hordeum vulgare subsp. vulgare]	3.32454e-71	427.551	374.745	421.579	597.614	177.068	210.968	168.668	123.384	455.372	170.022	2.67831	3.31994e-06	8.63333e-05	413.34	261.577	498.014	221.927	202.874	168.953	159.717	192.978	348.715	181.13	1.92521	0.0954415	0.0436997
2A:250530299-250531496_Traes_2AL_CB3FF487A	Traes_2AL_CB3FF487A.3	30s ribosomal protein chloroplastic	30S ribosomal protein S17, chloroplastic [Aegilops tauschii]	8.46312e-78	415.296	476.238	442.998	693.008	117.093	214.803	144.071	101.467	506.885	144.359	3.51129	3.42692e-06	2.87755e-08	511.3	300.045	623.714	230.664	180.913	137.216	161.416	150.3	416.431	157.461	2.64465	0.0445087	0.000124147
5A:109662223-109665071_Traes_5AL_F4F81C76E	Traes_5AL_F4F81C76E.2	predicted protein	gi|326491193|dbj|BAK05696.1| predicted protein [Hordeum vulgare subsp. vulgare]	0	4934.53	5142.33	3904.23	4800.55	2287.6	2072.28	2080.75	2250.13	4695.41	2172.69	2.16111	3.48866e-06	0.0051075	3710.51	4158.31	3156.88	5014.33	2312.13	2686.44	2069.53	2102.35	4010.01	2292.61	1.7491	0.000687781	0.063024
7B:188031553-188036351_Traes_7BL_8C101A09C	Traes_7BL_8C24C1025.1	heavy metal transporting p1b-atpase 2	heavy metal transporting P1B-ATPase 2 [Triticum aestivum]	1.16635e-170	217.86	202.987	265.799	329.67	98.0536	96.8533	101.904	93.3496	254.079	97.5401	2.60487	3.50102e-06	0.00032133	268.791	173.103	259.781	152.029	129.672	128.815	107.894	113.189	213.426	119.892	1.78014	0.0299771	0.112172
4A:114199686-114202928_Traes_4AL_C3729F680	Traes_4AL_C3729F680.2	fructose-bisphosphate chloroplastic	gi|473848356|gb|EMS47455.1| Fructose-bisphosphate aldolase, chloroplastic [Triticum urartu]	0	122447	111532	110802	158058	53541.1	71508.4	54482.9	44880.8	125710	56103.3	2.24068	3.50102e-06	0.00245295	141288	94934.3	167378	96405.5	71639.4	60536.5	60601.7	57709.7	125002	62621.8	1.99613	0.0091494	0.0167706
IWGSC_CSS_6BL_scaff_4398528:1-3466_Traes_6BL_3D9112880	Traes_6BL_3D9112880.2	trehalose-phosphate phosphatase	gi|475549213|gb|EMT11215.1| Trehalose-phosphate phosphatase [Aegilops tauschii]	0	528.311	248.529	454.682	441.898	121.853	79.5923	97.386	123.384	418.355	105.554	3.96343	3.51118e-06	1.12233e-09	605.675	401.983	342.384	247.265	174.639	199.756	178.408	183.7	399.327	184.126	2.16877	0.0456975	0.00472892
4A:196906879-196909000_Traes_4AL_31E568671	Traes_4AL_31E568671.1	cytochrome p450	cytochrome P450 [Triticum aestivum]	0	141.609	113.204	97.3623	61.7254	420.774	401.797	236.437	331.188	103.475	347.549	0.297728	3.51726e-06	2.08708e-14	94.3754	217.34	134.081	107.469	190.325	133.482	260.815	235.656	138.316	205.069	0.674485	0.34041	0.00966532
IWGSC_CSS_5AL_scaff_1956105:0-649_Traes_5AL_11817A8C4	Traes_5AL_11817A8C4.1	tyrosine dopa decarboxylase 5	Tyrosine/DOPA decarboxylase 5 [Triticum urartu]	3.62308e-83	19.0628	18.2168	28.2351	11.2228	0	1.91789	3.51393	2.43521	19.1843	1.96675	9.75431	3.54873e-06	1.40781e-07	8.36238	4.80841	1.19715	8.73729	3.13722	0.933441	7.64604	5.56667	5.77631	4.32084	1.33685	0.875457	0.935757
IWGSC_CSS_6BL_scaff_4347524:511-3688_Traes_6BL_D1A08015F	Traes_6BL_D1A08015F.1	isoleucyl-trna synthetase	Isoleucyl-tRNA synthetase [Aegilops tauschii]	0	788.382	890.019	836.342	1132.1	438.861	429.607	416.651	366.093	911.711	412.803	2.20859	3.5657e-06	0.00427049	813.54	697.219	872.721	582.777	463.263	463.92	435.824	431.417	741.564	448.606	1.65304	0.0107581	0.187134
6B:34812132-34816298_Traes_6BS_0C04E7178	Traes_6BS_0C04E7178.1	wee1-like protein kinase	Wee1-like protein kinase [Aegilops tauschii]	0	44.9337	62.4575	51.602	32.2656	183.731	134.252	115.458	125.819	47.8147	139.815	0.341985	3.62588e-06	1.12301e-10	35.8388	97.1298	51.4774	143.292	74.2475	112.013	99.3986	91.85	81.9344	94.3773	0.868158	0.981163	0.330642
3B:414166852-414171522_contig50391	KukriC21578_1	-	-	-	302.281	299.275	348.557	432.078	169.452	149.595	150.597	131.501	345.548	150.286	2.29926	3.63369e-06	0.00283345	297.462	281.773	280.133	211.442	181.959	188.555	189.452	182.772	267.702	185.685	1.44171	0.129906	0.533924
2B:147948609-147952056_Traes_2BL_0ED5DCF4B	Traes_2BL_0ED5DCF4B.1	atp-dependent 6-phosphofructokinase 2-like	predicted protein [Hordeum vulgare subsp. vulgare]	0	12.2546	13.012	14.6043	8.4171	41.887	56.5777	47.689	48.7041	12.072	48.7144	0.247812	3.66583e-06	2.22004e-11	28.671	38.4673	29.9287	27.0856	59.6072	56.9399	60.3188	57.5223	31.0381	58.597	0.529688	0.0209458	0.000537698
1B:223546946-223549787_Traes_1BL_E861D2D21	Traes_1BL_E861D2D21.2	ctd small phosphatase-like protein 2	gi|475554825|gb|EMT12311.1| CTD small phosphatase-like protein 2 [Aegilops tauschii]	3.78252e-98	185.181	150.939	155.78	129.062	376.031	336.589	342.859	374.21	155.24	357.422	0.434334	3.69246e-06	1.45985e-08	167.248	269.271	155.629	263.866	309.539	307.102	480.851	477.806	214.003	393.825	0.543398	0.0252113	0.000100056
IWGSC_CSS_6BS_scaff_2296888:0-1211_Traes_6BS_217A87C61	Traes_6BS_217A87C61.1	-	-	-	1511.41	1453.44	1252.08	1928.92	673.999	842.911	595.36	505.711	1536.46	654.495	2.34755	3.69681e-06	0.00104766	1648.58	1066.5	1863.96	780.24	789.533	799.959	650.763	713.461	1339.82	738.429	1.81442	0.144514	0.0809615
IWGSC_CSS_2AS_scaff_5275640:5274-6499_Traes_2AS_A46FD19A7	Traes_2AS_A46FD19A7.1	wound-induced protein 1-like	gi|474123630|gb|EMS56136.1| hypothetical protein TRIUR3_05350 [Triticum urartu]	9.95881e-94	319.982	433.299	482.917	260.93	120.901	113.155	113.952	102.279	374.282	112.572	3.32483	3.74068e-06	1.38297e-07	237.73	264.462	185.558	198.336	212.285	140.016	118.089	122.467	221.522	148.214	1.49461	0.0567603	0.380057
IWGSC_CSS_6BS_scaff_2982525:1008-2154_Traes_6BS_AEB9C88B3	Traes_6BS_AEB9C88B3.2	50s ribosomal protein chloroplastic	gi|475542876|gb|EMT10045.1| putative 50S ribosomal protein L3, chloroplastic [Aegilops tauschii]	3.26358e-48	495.632	671.418	599.752	952.536	190.395	221.516	136.541	117.702	679.834	166.539	4.08214	3.7834e-06	1.10049e-10	370.334	313.508	403.439	262.992	191.37	157.752	151.222	166.072	337.568	166.604	2.02617	0.000183736	0.0153855
2A:9636899-9641213_Traes_2AS_BCEF3FFED	Traes_2AS_BCEF3FFED.1	lrr receptor-like serine threonine-protein kinase	gi|475591664|gb|EMT21837.1| Putative LRR receptor-like serine/threonine-protein kinase [Aegilops tauschii]	0	213.775	193.878	199.593	72.9482	461.709	365.357	364.444	405.056	170.049	399.142	0.426036	3.7863e-06	1.2387e-08	119.463	449.105	125.701	207.947	398.427	267.898	511.435	589.139	225.554	441.725	0.510621	0.219981	3.7266e-05
5B:5669995-5672481_Traes_5BS_87F876396	Traes_5BS_87F876396.1	phytoene synthase 2	putative Phytoene synthase 2, chloroplastic [Aegilops tauschii]	0	2734.15	2238.06	2363.96	3257.42	1397.5	1422.11	1162.61	970.835	2648.39	1238.26	2.1388	3.83615e-06	0.00658116	2108.51	1277.11	2524.79	956.733	1070.84	823.295	985.49	949.117	1716.79	957.185	1.79358	0.242493	0.0981313
3B:613433551-613438029_td-k41_contig_31424	td-k25_contig_45030	retrotransposon ty3-gypsy subclass	predicted protein [Hordeum vulgare subsp. vulgare]	5.5889e-20	1109.73	1691.56	1717.47	1282.21	667.336	579.202	644.053	647.765	1450.24	634.589	2.28532	3.97781e-06	0.00153406	923.446	919.367	840.398	746.164	794.762	599.269	769.702	811.806	857.344	743.885	1.15252	0.692162	0.964096
IWGSC_CSS_3AL_scaff_2389087:1570-4525_Traes_3AL_50A1008AB	Traes_3AL_50A1008AB.1	cysteine synthase 26 isoform 1	unnamed protein product [Triticum aestivum] >gi|669030243|emb|CDM84710.1| unnamed protein product [Triticum aestivum]	0	239.646	425.491	330.058	333.878	146.604	118.909	111.944	129.878	332.269	126.834	2.61972	4.08417e-06	0.000149231	106.322	183.681	124.503	174.746	140.129	160.552	112.992	115.972	147.313	132.411	1.11254	0.735289	0.944381
IWGSC_CSS_7BS_scaff_331195:2-1259_Traes_7BS_AE16813B4	Traes_7BS_AE28AAEF5.1	-	-	-	13.6163	23.4216	29.2087	39.2798	88.5338	81.5102	123.991	147.736	26.3816	110.443	0.238871	4.08554e-06	4.48402e-16	11.9463	20.1953	8.38004	10.4847	66.9273	24.2695	186.054	167	12.7516	111.063	0.114814	0.0240861	1.08282e-24
7A:81847603-81849453_Traes_7AL_9138C61DB	Traes_7AL_9138C61DB.1	probable adenylate kinase mitochondrial	Adenylate kinase, chloroplastic [Triticum urartu]	2.23941e-126	2950.64	1964.81	2497.34	3303.71	1045.27	1183.34	1058.7	961.095	2679.13	1062.1	2.52248	4.09576e-06	0.000231536	2592.34	1504.07	2021.98	1370.88	1241.29	1128.53	1095.93	1172.71	1872.32	1159.62	1.6146	0.104584	0.244589
2B:271749046-271751696_Traes_2BL_304F012E3	Traes_2BL_304F012E3.1	probable plastid-lipid-associated protein 11	predicted protein [Hordeum vulgare subsp. vulgare]	2.61266e-133	318.621	405.974	358.293	475.566	146.604	191.789	193.768	134.748	389.613	166.727	2.33683	4.20287e-06	0.00173174	321.354	266.386	366.327	303.184	196.599	188.555	148.673	188.339	314.313	180.542	1.74094	0.00481804	0.113349
3B:652793879-652798240_td-k61_contig_41500	td-k25_contig_62387	-	-	-	996.71	1040.96	1262.79	1682.02	363.655	515.912	372.476	272.743	1245.62	381.196	3.26765	4.20516e-06	1.45666e-07	1225.69	563.545	1233.06	398.42	540.647	435.917	361.913	400.8	855.179	434.819	1.96674	0.300899	0.0335131
IWGSC_CSS_2AL_scaff_6374692:1544-5802_Traes_2AL_DF262E611	Traes_2AL_DF262E611.1	coproporphyrinogen-iii chloroplastic-like	gi|326500794|dbj|BAJ95063.1| predicted protein [Hordeum vulgare subsp. vulgare]	0	1026.67	1284.28	1155.69	1433.71	594.033	669.343	518.053	515.452	1225.09	574.22	2.13348	4.27407e-06	0.0067048	1078.75	958.796	1152.85	698.983	674.502	655.276	655.861	642.95	972.345	657.147	1.47965	0.0725236	0.461424
IWGSC_CSS_1AL_scaff_3957122:4083-4606_td-k51_contig_5030_td-k21_contig_6175	-	-	-	-	496.994	503.563	464.418	691.605	248.466	280.97	218.867	219.98	539.145	242.071	2.22722	4.36454e-06	0.00416391	383.475	303.891	422.593	394.052	279.213	284.7	255.718	228.233	376.003	261.966	1.43531	0.105019	0.538605
IWGSC_CSS_5AL_scaff_2795184:396-2400_td-k41_contig_30759	td-k25_contig_72897_B	-	-	-	39.4872	52.0479	60.3646	46.2941	130.421	127.539	135.537	137.995	49.5484	132.873	0.3729	4.43375e-06	1.38352e-09	88.4023	78.8579	79.0118	92.6153	124.443	95.211	129.133	118.756	84.7218	116.886	0.724826	0.258034	0.0303583
3A:160276593-160283053_KukriC25_4	-	-	-	-	87.1441	84.5778	146.043	110.825	20.9435	43.1525	33.1313	24.3521	107.148	30.3948	3.52519	4.50135e-06	9.0591e-07	204.281	95.2065	134.081	76.8881	35.5552	35.4708	45.0267	32.4722	127.614	37.1312	3.43684	0.0128929	1.15062e-06
IWGSC_CSS_7BL_scaff_6673687:410-1603_Traes_7BL_28A96CDDD	Traes_7BL_28C34BF1C.1	lysine histidine transporter 1-like	hypothetical protein F775_08592 [Aegilops tauschii]	0	0	1.3012	0.973623	2.8057	22.8474	14.3842	16.5657	17.0464	1.27013	17.7109	0.0717145	4.52239e-06	7.36784e-13	1.19463	20.1953	0	6.98983	17.7776	6.53409	44.1771	36.1834	7.09494	26.168	0.27113	0.230238	1.58729e-06
3B:114316421-114320835_td-k63_contig_19847	KukriC40_373	hypothetical protein F775_43204	hypothetical protein F775_43204 [Aegilops tauschii]	1.48637e-11	5663	5730.47	6065.67	5487.95	3015.86	2767.51	2744.88	2457.93	5736.77	2746.55	2.08872	4.54566e-06	0.00825153	3462.02	4733.4	3170.05	2989.9	3042.06	2102.11	2611.55	2866.83	3588.84	2655.64	1.35141	0.164849	0.650605
IWGSC_CSS_4AL_scaff_7133563:3533-5477_Traes_4AL_367F16B71	Traes_4AL_367F16B71.1	aspartokinase chloroplastic-like	PREDICTED: aspartokinase 1, chloroplastic isoform X2 [Brachypodium distachyon]	2.62957e-110	2234.43	1781.34	2259.78	2852	1097.63	1170.87	907.095	700.528	2281.89	969.03	2.35481	4.63053e-06	0.000967943	3064.21	2087.81	3138.92	1488.83	1186.91	1096.79	1065.35	1118.9	2444.95	1116.99	2.18887	0.0137047	0.00360246
7B:226413702-226414260_td-k35_contig_52285_td-k45_contig_40733	-	-	-	-	311.812	310.986	201.54	239.887	97.1016	98.7712	111.944	124.196	266.056	108.003	2.46342	4.67496e-06	0.000756826	207.865	293.313	168.798	267.361	103.528	120.414	112.992	128.033	234.334	116.242	2.01592	0.000368349	0.0108068
6A:142209797-142212057_Traes_6AS_E2498176A	Traes_6AS_E2498176A.2	translation factor guf1 chloroplastic	gi|474288287|gb|EMS61234.1| hypothetical protein TRIUR3_17817 [Triticum urartu]	1.12854e-78	1830.03	1919.27	1931.67	2480.24	1148.08	1028.95	892.537	791.442	2040.3	965.252	2.11375	4.69607e-06	0.00817659	1784.77	1625.24	1656.85	1196.13	1146.13	985.714	1083.19	1006.64	1565.75	1055.42	1.48353	0.0580487	0.427039
4B:22808931-22812008_Traes_4BS_EC17C2249	Traes_4BS_EC17C2249.1	hypothetical protein F775_33167	hypothetical protein F775_33167 [Aegilops tauschii]	4.00272e-68	14.9779	27.3251	40.8922	35.0713	95.1977	80.5513	79.3143	107.149	29.5666	90.5531	0.326511	4.70015e-06	1.20709e-10	77.6507	63.471	84.9975	107.469	125.489	124.148	152.071	154.011	83.397	138.93	0.600282	0.0263547	0.0011708
2B:301669604-301671717_contig24487	contig71233	thymidylate synthase-like	predicted protein [Hordeum vulgare subsp. vulgare]	1.57306e-124	1940.32	1983.02	1562.66	1885.43	931.985	855.378	836.817	789.819	1842.86	853.499	2.15918	4.74734e-06	0.00519035	1575.71	1837.77	1303.69	2207.91	998.681	1108.93	777.348	835	1731.27	929.989	1.8616	0.000785401	0.0253981
IWGSC_CSS_5BL_scaff_5985480:0-2375_Traes_5BL_A87DEB201	Traes_5BL_A87DEB201.1	wrky dna binding domain containing expressed	predicted protein [Hordeum vulgare subsp. vulgare] >gi|326520836|dbj|BAJ92781.1| predicted protein [Hordeum vulgare subsp. vulgare]	0	374.447	426.793	395.291	426.467	192.299	225.352	165.657	150.171	405.749	183.37	2.21274	4.77977e-06	0.00400694	296.267	309.661	312.456	268.235	223.788	255.763	222.585	226.378	296.655	232.128	1.27798	0.380109	0.884488
2B:11562815-11566261_Traes_2BS_69FCDE397	Traes_2BS_69FCDE397.1	aspartic proteinase nepenthesin-1-like	predicted protein [Hordeum vulgare subsp. vulgare]	0	345.853	287.565	478.049	360.533	731.118	1012.64	1247.44	920.508	368	977.929	0.376305	4.77991e-06	2.06037e-11	1126.53	659.713	1144.47	437.738	1117.9	906.371	961.702	1056.74	842.114	1010.68	0.833218	0.58493	0.070193
5B:15658930-15662606_Traes_5BS_DD8CB5574	Traes_5BS_DD8CB5574.1	predicted protein	predicted protein [Hordeum vulgare subsp. vulgare]	0	686.26	629.779	701.008	678.98	344.616	317.41	307.218	274.367	674.007	310.902	2.1679	4.89388e-06	0.00541942	605.675	657.79	676.389	397.547	254.115	294.034	315.187	303.383	584.35	291.68	2.0034	0.000278801	0.01522
IWGSC_CSS_7AL_scaff_597832:5-1713_Traes_7AL_210DE01E9	Traes_7AL_210DE01E9.2	e3 ubiquitin-protein ligase rglg2-like isoform x1	gi|473936967|gb|EMS50180.1| E3 ubiquitin-protein ligase RGLG2 [Triticum urartu]	9.49188e-16	69.4429	67.6623	43.813	49.0998	118.045	169.733	148.087	141.242	57.5045	144.277	0.398571	4.91245e-06	9.90125e-09	93.1808	124.057	76.6175	91.7415	133.855	92.4107	182.655	171.639	96.3992	145.14	0.664181	0.175246	0.00881066
IWGSC_CSS_6BS_scaff_3034187:3457-4355_Traes_6BS_01BD6029C	Traes_6BS_01BD6029C.1	hypothetical protein TRIUR3_18859	hypothetical protein TRIUR3_18859 [Triticum urartu]	4.49605e-17	78.9743	94.9874	65.2327	64.5311	162.788	179.322	182.724	211.863	75.9314	184.174	0.41228	4.92111e-06	1.11572e-08	132.603	214.455	137.672	232.412	159.998	164.286	234.479	201.328	179.286	190.023	0.943496	1	0.46583
4B:152789034-152794582_Traes_4BS_8A9AB17E3	Traes_4BS_8A9AB17E3.1	gtpase der	GTPase Der [Triticum urartu]	0	1416.09	1472.96	1468.22	2212.3	609.265	669.343	591.344	500.029	1642.39	592.495	2.77199	4.9942e-06	2.24246e-05	1532.7	1137.67	1504.82	934.89	756.07	712.216	637.17	578.006	1277.52	670.865	1.90429	0.00154904	0.0340061
IWGSC_CSS_4BL_scaff_7042265:387-3913_Traes_4BL_A0A7F2AEC	Traes_4BL_A0A7F2AEC.2	predicted protein	gi|326504318|dbj|BAJ90991.1| predicted protein [Hordeum vulgare subsp. vulgare]	1.82185e-11	145.694	158.746	188.883	283.376	39.031	59.4545	32.1273	17.8582	194.175	37.1178	5.23131	5.01481e-06	5.92215e-13	179.194	74.0495	181.967	58.5398	57.5157	32.6704	43.3276	38.9667	123.437	43.1201	2.86264	0.112182	0.000109968
IWGSC_CSS_7AS_scaff_4224252:257-6970_isotig01707__gene=isogroup00063__length=1441__numContigs=7	KukriC6_33	-	-	-	2327.02	1785.24	2176.05	2372.22	1004.34	1075.93	1052.67	924.567	2165.13	1014.38	2.13444	5.04939e-06	0.00672573	2365.36	2412.86	2451.76	1854.93	1324.95	995.048	1252.25	1400.95	2271.23	1243.3	1.82677	0.000631185	0.0488571
2B:237130286-237134501_Traes_2BS_7AD60A20A	Traes_2BS_7AD60A20A.1	cysteine-rich receptor-like protein kinase 10	Cysteine-rich receptor-like protein kinase 10 [Aegilops tauschii]	0	85.7824	101.493	65.2327	82.7682	190.395	172.61	184.732	250.826	83.8192	199.641	0.41985	5.10526e-06	1.08193e-08	93.1808	198.106	119.715	189.599	213.331	172.687	233.629	242.15	150.15	215.449	0.696917	0.232082	0.0199023
3A:144902294-144903780_Traes_3AL_182FFAF75	Traes_3AL_182FFAF75.1	death domain-associated protein 6-like isoform x2	hypothetical protein TRIUR3_01714 [Triticum urartu]	3.81999e-62	657.665	702.647	738.98	1032.5	322.72	361.522	288.644	210.239	782.947	295.781	2.64705	5.10526e-06	8.05373e-05	676.158	513.538	627.306	460.455	413.067	321.104	306.691	329.361	569.364	342.556	1.66211	0.00954729	0.177071
7B:31461179-31466026_Traes_7BS_280163F24	Traes_7BS_280B8461D.1	nudix hydrolase mitochondrial-like	predicted protein [Hordeum vulgare subsp. vulgare]	4.81553e-40	21.786	23.4216	20.4461	25.2513	54.2627	88.2228	76.3024	64.1271	22.7262	70.7287	0.321315	5.10668e-06	6.45207e-10	31.0603	22.1187	27.5344	45.4339	59.6072	61.6071	45.0267	54.7389	31.5368	55.245	0.570854	0.0690486	0.00223725
IWGSC_CSS_5BS_scaff_2241705:1612-6346_Traes_5BS_52AFEA9C1	Traes_5BS_52AFEA9C1.1	nucleoside diphosphate kinase chloroplastic	Nucleoside diphosphate kinase 2, chloroplastic [Triticum urartu]	1.21284e-86	718.939	709.152	888.917	931.493	397.926	465.088	355.911	318.2	812.125	384.281	2.11336	5.32198e-06	0.0081723	781.285	563.545	753.006	321.532	530.19	452.719	420.532	490.795	604.842	473.559	1.27723	0.665175	0.949985
7A:120544185-120554684_Traes_7AL_449A3E0C2	Traes_7AL_449A3E0C2.1	e3 ubiquitin-protein ligase rglg2-like isoform x1	predicted protein [Hordeum vulgare subsp. vulgare] >gi|326516700|dbj|BAJ96342.1| predicted protein [Hordeum vulgare subsp. vulgare]	0	721.662	585.539	369.977	339.49	922.465	1027.99	1111.4	1108.83	504.167	1042.67	0.483533	5.3539e-06	2.33686e-07	465.904	1024.19	538.717	743.543	849.141	664.61	1265.84	1302.6	693.089	1020.55	0.679133	0.402502	0.00893619
2A:225583144-225585092_Traes_2AL_628B34055	Traes_2AL_628B34055.1	probable plastid-lipid-associated protein chloroplastic	gi|474268286|gb|EMS60765.1| putative plastid-lipid-associated protein 8, chloroplastic [Triticum urartu]	2.67843e-128	3771.7	3353.19	3343.42	4165.06	1716.41	1875.69	1668.11	1637.27	3658.34	1724.37	2.12155	5.35441e-06	0.00741912	3917.18	3073.53	4125.37	3362.11	2196.05	2378.41	1980.33	1898.23	3619.55	2113.26	1.71278	0.00295908	0.117959
1A:44126229-44134129_Traes_1AL_E5D710B6D	Traes_1AL_E5D710B6D.2	protein chloroplastic-like	gi|473755342|gb|EMS45727.1| hypothetical protein TRIUR3_05354 [Triticum urartu]	0	3193.01	2974.54	3338.55	4145.42	1742.12	1800.9	1588.29	1360.47	3412.88	1622.94	2.1029	5.59175e-06	0.00876607	3748.73	2716.75	3232.3	1875.9	2031.87	2029.3	1871.58	1837	2893.42	1942.44	1.48958	0.156929	0.450962
5B:176866100-176868395_Traes_5BL_E36F4CB4C	Traes_5BL_E36F4CB4C.2	predicted protein	gi|326516188|dbj|BAJ88117.1| predicted protein [Hordeum vulgare subsp. vulgare]	4.57225e-45	830.592	759.899	760.399	1157.35	307.488	426.73	313.743	218.357	877.061	316.58	2.77043	5.61815e-06	2.24485e-05	805.178	517.385	901.453	484.919	471.629	468.587	409.488	392.45	677.234	435.539	1.55493	0.175592	0.359101
3B:665236467-665237942_td-k25_contig_5349	KukriC7833_17	-	-	-	127.993	153.541	131.439	137.479	263.698	323.164	314.245	348.234	137.613	312.335	0.440594	5.78942e-06	2.51239e-08	186.362	181.758	231.05	395.799	393.198	557.264	384.851	394.306	248.742	432.405	0.575253	0.0598743	0.000280445
7B:17596293-17604143_Traes_7BS_955956707	Traes_7BS_957E7074A.2	peroxidase 1	gi|475624342|gb|EMT32568.1| Peroxidase 1 [Aegilops tauschii]	1.18451e-52	89.8673	104.096	110.019	122.048	48.5508	33.563	46.183	26.7873	106.508	38.771	2.74709	5.97763e-06	0.000317564	119.463	84.628	120.912	65.5297	53.3327	50.4058	46.7258	48.2445	97.633	49.6772	1.96535	0.00940237	0.0499686
4B:303400918-303401729_Traes_4BL_D10DEA6E9	Traes_4BL_D10DEA6E9.1	zinc finger protein 3	Zinc finger protein 3 [Triticum urartu]	2.54012e-53	32.679	40.3371	51.602	40.6827	10.4717	6.7126	12.5497	12.176	41.3252	10.4775	3.94417	6.0174e-06	1.63598e-05	22.6979	19.2336	15.5629	50.6763	31.3722	39.2045	18.6903	20.4111	27.0427	27.4195	0.986256	1	0.714073
1A:16910831-16912835_Traes_1AS_E96066022	Traes_1AS_E96066022.1	pentatricopeptide repeat-containing protein at1g09900-like	gi|326505340|dbj|BAK03057.1| predicted protein [Hordeum vulgare subsp. vulgare] gi|326511084|dbj|BAJ91889.1| predicted protein [Hordeum vulgare subsp. vulgare] gi|326518326|dbj|BAJ88192.1| predicted protein [Hordeum vulgare subsp. vulgare] gi|326518558|dbj|BAJ88308.1| predicted protein [Hordeum vulgare subsp. vulgare]	0	38.1255	59.8551	67.18	47.6969	12.3757	12.4663	16.5657	21.9169	53.2144	15.8311	3.36138	6.08419e-06	6.20732e-05	19.114	15.3869	16.7601	13.9797	30.3265	20.5357	19.5399	13.9167	16.3102	21.0797	0.773739	0.706089	0.199149
6A:1812008-1813637_Traes_6AS_1F82C2C8A	Traes_6AS_1F82C2C8A.1	chalcone synthase	predicted protein [Hordeum vulgare subsp. vulgare]	0	21.786	20.8192	30.1823	21.0428	54.2627	72.8797	74.7964	93.3496	23.4576	73.8221	0.317758	6.34578e-06	2.80628e-10	91.9862	59.6242	134.081	62.9085	104.574	66.2743	135.93	142.878	87.1499	112.414	0.775259	0.567065	0.0468326
IWGSC_CSS_2BL_scaff_8066597:1998-2727_td-k61_contig_46039	td-k45_contig_64211	protein far1-related sequence 5-like	hypothetical protein F775_07094 [Aegilops tauschii]	1.70072e-40	63.9964	37.7347	81.7843	56.114	10.4717	8.63049	16.0637	17.0464	59.9074	13.0531	4.58952	6.34578e-06	1.03218e-07	28.671	34.6205	10.7743	17.4746	8.36592	7.46753	10.1947	11.1333	22.8851	9.29038	2.46331	0.0781894	0.0208775
3B:749461214-749471056_td-k61_contig_81820	td-k45_contig_74827	probable beta- -galactosyltransferase 19	PREDICTED: probable beta-1,3-galactosyltransferase 19 [Brachypodium distachyon]	1.46992e-18	469.761	382.552	366.082	558.335	129.469	218.639	185.234	179.394	444.182	178.184	2.49283	6.44807e-06	0.000497362	318.965	226.957	290.907	278.719	172.547	213.758	163.116	181.845	278.887	182.816	1.5255	0.0552029	0.375535
3A:183429766-183430140_td-k51_contig_323_td-k21_contig_238	-	-	-	-	2369.23	2411.12	3409.63	2696.28	1248.04	1639.79	1229.37	902.65	2721.56	1254.96	2.16864	6.5043e-06	0.0036183	3295.97	3054.3	3974.53	2328.49	1803.9	1544.85	1529.21	1739.58	3163.32	1654.38	1.91208	0.00042751	0.0293384
5B:42779009-42784740_KukriC192_38	td-k45_contig_71954	-	-	-	795.19	1065.68	975.57	1024.08	515.019	486.184	460.324	353.105	965.13	453.658	2.12744	6.51724e-06	0.0066209	788.453	790.502	773.358	662.286	540.647	504.058	510.586	505.639	753.65	515.233	1.46274	0.0688208	0.456713
7B:137568116-137571940_Traes_7BS_408B54652	Traes_7BS_409FCD303.1	citrate-binding	hypothetical protein F775_03051 [Aegilops tauschii]	2.48798e-86	2510.84	2928.99	2979.29	3734.39	1455.57	1808.57	1346.84	991.129	3038.38	1400.53	2.16945	6.53708e-06	0.0043779	3278.05	2548.46	3226.31	2325.87	1912.66	1657.79	1736.5	1567.02	2844.67	1718.49	1.65533	0.00753882	0.175486
2A:21803380-21804431_td-k31_contig_65006	td-k63_contig_71296	-	-	-	370.362	542.599	439.104	533.083	204.675	207.132	211.84	222.415	471.287	211.515	2.22815	6.56491e-06	0.00403539	244.898	240.42	290.907	265.614	232.154	235.227	180.956	196.689	260.46	211.257	1.23291	0.472235	0.976295
IWGSC_CSS_6AL_scaff_5831298:0-1598_Traes_6AL_A2BEC866B	Traes_6AL_A2BEC866B.2	gdsl esterase lipase at5g55050-like	gi|475558454|gb|EMT13101.1| GDSL esterase/lipase [Aegilops tauschii]	0	235.561	143.132	140.202	224.456	46.6469	64.2492	43.6731	49.5159	185.838	51.0213	3.64236	6.59486e-06	9.63183e-08	243.704	137.52	337.596	89.9941	86.7964	58.8068	47.5754	61.2334	202.203	63.603	3.17915	0.0832347	3.86306e-06
1B:196429381-196435152_Traes_1BL_714F4E4AC	Traes_1BL_714F4E4AC.2	carotene epsilon- chloroplastic isoform x1	gi|326510159|dbj|BAJ87296.1| predicted protein [Hordeum vulgare subsp. vulgare] gi|326518840|dbj|BAJ92581.1| predicted protein [Hordeum vulgare subsp. vulgare]	0	1387.5	1493.77	1707.73	2077.62	858.683	924.421	738.427	665.623	1666.66	796.789	2.09172	6.60295e-06	0.00982402	1452.66	991.493	1394.68	1027.51	1079.2	946.509	873.348	896.234	1216.59	948.824	1.2822	0.360193	0.909305
3A:138252466-138255826_Traes_3AL_920EE2E2F	Traes_3AL_920EE2E2F.1	wall-associated kinase 4-like	predicted protein [Hordeum vulgare subsp. vulgare]	6.88489e-24	119.823	139.228	119.756	61.7254	240.85	263.709	248.485	287.354	110.133	260.1	0.423426	6.75324e-06	1.74258e-08	96.7647	167.333	79.0118	99.6051	215.422	136.282	321.983	308.022	110.679	245.428	0.450962	0.0370221	1.20314e-06
5B:227623934-227626495_Traes_5BL_7C8F65A5E	Traes_5BL_7C8F65A5E.2	lectin-domain containing receptor kinase	gi|326498453|dbj|BAJ98654.1| predicted protein [Hordeum vulgare subsp. vulgare]	0	219.222	182.168	264.825	85.5739	470.276	496.733	451.791	652.635	187.947	517.859	0.362931	6.87064e-06	2.25148e-11	112.295	383.711	213.092	132.807	407.838	238.028	725.524	648.517	210.476	504.977	0.416804	0.109009	4.6703e-08
2A:250302068-250303305_td-k21_contig_23318_td-k55_contig_74866	-	-	-	-	72.1662	62.4575	58.4174	29.4599	137.085	128.498	132.023	176.147	55.6252	143.438	0.387799	6.92761e-06	4.88028e-09	65.7044	100.015	57.4631	135.428	80.522	77.4756	79.0091	96.4889	89.6526	83.3739	1.07531	0.875021	0.899342
IWGSC_CSS_3AL_scaff_366924:0-349_Traes_3AL_F174CD01C	Traes_3AL_F174CD01C.1	burp domain-containing protein 3-like	unnamed protein product [Triticum aestivum]	3.8952e-13	28.5941	28.6263	36.9977	64.5311	109.477	159.185	125.999	96.5965	39.6873	122.814	0.323149	7.07553e-06	1.09021e-11	230.563	100.015	254.993	83.0042	220.651	185.755	226.833	221.739	167.144	213.744	0.781979	0.521036	0.032239
6A:6353430-6357115_Traes_6AS_5F9380E0C	Traes_6AS_5F9380E0C.1	probable dead-box atp-dependent rna helicase 48	unnamed protein product [Triticum aestivum]	0	981.732	857.489	855.814	1059.15	391.262	554.269	407.616	403.432	938.547	439.145	2.13721	7.13568e-06	0.00669596	813.54	587.587	761.386	527.732	487.315	490.057	423.931	437.911	672.561	459.803	1.46272	0.0890206	0.501976
4B:313732186-313739498_Traes_4BL_ECD037ADD	Traes_4BL_ECD037ADD.1	disease resistance protein rga4	Putative disease resistance protein RGA4 [Aegilops tauschii]	0	13.6163	23.4216	15.578	16.8342	39.983	54.6598	65.2586	69.8092	17.3625	57.4277	0.302337	7.14272e-06	5.33204e-10	199.502	126.942	228.655	117.08	82.6134	97.0779	118.089	106.695	168.045	101.119	1.66186	0.167267	0.245824
2A:210330090-210333922_Traes_2AL_5269581B2	Traes_2AL_5269581B2.1	hypothetical protein F775_30727	gi|475621040|gb|EMT31318.1| hypothetical protein F775_30727 [Aegilops tauschii]	1.71638e-144	428.912	495.756	492.653	527.472	231.33	247.407	214.35	201.31	486.198	223.599	2.17442	7.14272e-06	0.00559137	477.85	432.757	585.406	386.188	244.703	277.232	241.275	248.645	470.55	252.964	1.86015	0.00108605	0.0503165
4A:173767679-173771707_Traes_4AL_FD6A2241D	Traes_4AL_FD6A2241D.1	cysteine-rich receptor-like protein kinase 20	Putative cysteine-rich receptor-like protein kinase 20 [Aegilops tauschii]	0	168.842	152.24	122.676	39.2798	466.469	281.929	386.532	492.723	120.759	406.913	0.29677	7.19725e-06	9.61584e-15	115.879	472.186	90.9833	242.897	362.872	221.226	664.356	717.173	230.486	491.407	0.469033	0.332599	4.63161e-06
6B:188406756-188411622_Traes_6BL_CFC9B6ACB	Traes_6BL_CFC9B6ACB.1	translation initiation factor if- chloroplastic-like	PREDICTED: translation initiation factor IF-3, chloroplastic-like [Brachypodium distachyon]	1.88033e-123	2508.12	2434.54	2425.29	3456.62	1368.94	1397.18	1254.97	1095.84	2706.14	1279.23	2.11544	7.2153e-06	0.00848617	2911.3	1932.02	2751.05	1760.56	1537.24	1593.38	1428.11	1519.7	2338.73	1519.61	1.53904	0.0628854	0.361541
IWGSC_CSS_5AL_scaff_2809361:143-7532_Traes_5AL_CDD517489	Traes_5AL_CDD517489.2	disease resistance protein	gi|475623019|gb|EMT32062.1| Disease resistance protein RPS2 [Aegilops tauschii]	0	599.115	547.804	397.238	620.06	267.505	220.557	220.875	258.944	541.054	241.97	2.23604	7.26064e-06	0.00412647	426.481	483.726	385.482	595.883	244.703	217.492	252.319	253.283	472.893	241.949	1.95451	0.000102853	0.0147585
2B:242052673-242056344_Traes_2BS_8060CD111	Traes_2BS_8060CD111.2	cysteine-rich receptor-like protein kinase 10	gi|357116708|ref|XP_003560120.1| PREDICTED: cysteine-rich receptor-like protein kinase 15 [Brachypodium distachyon]	0	167.48	202.987	158.7	113.631	434.101	383.577	293.162	369.34	160.7	370.045	0.43427	7.31328e-06	2.10599e-08	180.388	345.244	193.938	250.76	409.93	324.838	454.515	452.756	242.583	410.51	0.59093	0.0101383	0.00066013
3B:125770155-125775526_td-k61_contig_62806_td-k51_contig_63500	-	-	-	-	8443.44	8021.88	8524.07	11901.8	4490.47	4839.79	3574.17	3878.47	9222.79	4195.72	2.19814	7.59599e-06	0.0040718	8695.68	5807.59	7909.56	6988.08	5023.73	4991.11	4301.32	4236.24	7350.23	4638.1	1.58475	0.0150046	0.259347
5B:5540454-5541429_Traes_5BS_DCB2B616C	Traes_5BS_DCB2B616C.1	thaumatin-like protein tlp5	predicted protein [Hordeum vulgare subsp. vulgare] >gi|326526365|dbj|BAJ97199.1| predicted protein [Hordeum vulgare subsp. vulgare]	7.93931e-141	106.207	134.023	164.542	182.371	357.943	435.36	305.712	292.225	146.786	347.81	0.422029	7.78085e-06	5.084e-09	563.863	162.524	529.14	108.342	478.949	449.919	519.931	463.889	340.967	478.172	0.713064	0.453296	0.00401344
5B:122491982-122494962_td-k55_contig_58424	td-k31_contig_78782_B	hypothetical protein TRIUR3_26742	hypothetical protein TRIUR3_26742 [Triticum urartu]	5.84127e-34	96.6755	81.9754	60.3646	40.6827	181.828	159.185	162.645	177.77	69.9245	170.357	0.41046	7.90719e-06	1.55397e-08	101.543	141.367	74.2232	144.165	153.724	184.821	219.187	194.833	115.325	188.141	0.612969	0.0341625	0.00220416
3A:83777012-83780738_Traes_3AL_2EB43ADE9	Traes_3AL_2EB43ADE9.2	dual specificity protein phosphatase dsp8-like	gi|669029721|emb|CDM84013.1| unnamed protein product [Triticum aestivum]	2.3358e-161	981.732	1035.75	1361.12	1599.25	521.683	446.868	448.277	510.582	1244.46	481.852	2.58267	8.13505e-06	0.000165937	1002.29	894.364	897.861	767.134	542.739	523.661	617.63	557.595	890.412	560.406	1.58887	0.0193884	0.246179
5A:59002474-59002915_Traes_5AS_C42CB06CE	Traes_5AS_C42CB06CE.1	p450	P450 [Triticum aestivum] >gi|164455195|dbj|BAF97098.1| P450 [Triticum aestivum]	9.97816e-29	59.9115	75.4694	78.8634	56.114	17.1356	22.0557	21.0836	30.8459	67.5896	22.7802	2.96703	8.2602e-06	0.000213297	47.785	59.6242	28.7316	41.0653	40.7838	44.8052	26.3364	21.3389	44.3015	33.3161	1.32973	0.486808	0.790993
5B:258861729-258866112_Traes_5BL_FA3E0DB03	Traes_5BL_FA3E0DB03.1	50s ribosomal protein l18	predicted protein [Hordeum vulgare subsp. vulgare]	3.46521e-83	1331.67	1256.96	1195.61	2039.74	396.022	560.023	374.484	318.2	1456	412.182	3.5324	8.26985e-06	1.12352e-08	1408.46	959.758	2027.97	727.816	611.758	424.716	528.427	472.239	1281	509.285	2.5153	0.0637982	0.000241455
2A:241316810-241320835_Traes_2AL_4D97AE321	Traes_2AL_4D97AE321.1	glutamyl-trna amidotransferase subunit chloroplastic mitochondrial	gi|357166288|ref|XP_003580661.1| PREDICTED: glutamyl-tRNA(Gln) amidotransferase subunit A, chloroplastic/mitochondrial [Brachypodium distachyon]	0	490.185	595.948	525.756	642.506	255.13	271.381	242.461	270.308	563.599	259.82	2.16919	8.32205e-06	0.00618534	421.703	420.255	369.919	318.037	353.46	343.506	318.585	303.383	382.478	329.734	1.15996	0.687027	0.982431
1A:65408-67438_Traes_1AS_E6058767A	Traes_1AS_E6058767A.1	50s ribosomal protein chloroplastic-like	gi|473889696|gb|EMS48527.1| 50S ribosomal protein L28, chloroplastic [Triticum urartu]	7.89219e-75	2246.68	2018.16	1888.83	2990.88	843.451	1002.1	975.868	793.065	2286.14	903.62	2.52998	8.3682e-06	0.000225747	2537.38	1515.61	2427.82	1567.47	1111.62	1090.26	993.136	956.539	2012.07	1037.89	1.93862	0.00783836	0.0278027
6B:172481381-172482355_td-k21_contig_1701	td-k45_contig_49890	nucleobase-ascorbate transporter 6-like	Nucleobase-ascorbate transporter 6 [Triticum urartu]	5.23878e-27	19.0628	22.1204	17.5252	18.2371	81.87	54.6598	53.2109	64.1271	19.2363	63.4669	0.303092	8.48249e-06	2.79441e-10	60.9259	69.2411	59.8574	87.3729	118.169	99.8782	115.54	133.6	69.3493	116.797	0.593761	0.0351362	0.001576
6B:192516620-192517611_Traes_6BL_13E1DD1D5	Traes_6BL_13E1DD1D5.1	cinnamyl alcohol dehydrogenase 5	Putative cinnamyl alcohol dehydrogenase 5 [Aegilops tauschii]	2.45751e-79	588.222	657.105	647.459	907.644	236.09	329.877	297.178	328.753	700.108	297.974	2.34956	8.49585e-06	0.00148531	440.817	328.895	623.714	314.542	338.82	276.299	361.913	324.722	426.992	325.438	1.31205	0.57693	0.884488
2A:18988133-18988652_td-k61_contig_46721	td-k31_contig_9583_B	extended synaptotagmin-2	Extended synaptotagmin-2 [Triticum urartu]	2.44024e-09	251.901	330.504	382.634	301.613	144.7	159.185	144.071	132.313	316.663	145.067	2.18287	8.5004e-06	0.00556271	172.026	173.103	211.895	175.619	201.828	185.755	141.027	141.95	183.161	167.64	1.09259	0.864365	0.817054
4A:123000002-123004194_Traes_4AL_DFCF80A9A	Traes_4AL_DFCF80A9A.1	signal recognition particle 54 kda chloroplastic	predicted protein [Hordeum vulgare subsp. vulgare] >gi|326495310|dbj|BAJ85751.1| predicted protein [Hordeum vulgare subsp. vulgare]	0	891.865	999.319	961.939	1425.3	418.87	503.445	365.95	357.975	1069.6	411.56	2.5989	8.57591e-06	0.000122866	1029.77	718.376	924.199	808.199	536.464	486.323	474.904	473.167	870.135	492.715	1.766	0.00207604	0.0864467
1B:251912800-251913973_Traes_1BL_3727B0AB8	Traes_1BL_3727B0AB8.2	photosystem ii reaction center w chloroplastic-like	gi|474383494|gb|EMS64749.1| Photosystem II reaction center W protein, chloroplastic [Triticum urartu]	1.83678e-16	773.404	731.273	877.234	1148.93	318.912	472.759	306.214	301.154	882.711	349.76	2.52377	8.5941e-06	0.000241134	803.983	520.27	970.887	570.545	541.693	450.852	397.594	422.139	716.421	453.07	1.58126	0.130328	0.30931
6A:105094185-105094942_Traes_6AS_C3D2D9A2E	Traes_6AS_C3D2D9A2E.1	limonoid udp-glucosyltransferase	PREDICTED: putative UDP-glucose glucosyltransferase [Brachypodium distachyon]	4.99165e-14	315.897	387.757	358.293	412.438	158.028	176.446	164.151	163.159	368.596	165.446	2.2279	8.67511e-06	0.00431288	291.489	243.305	266.964	263.866	173.593	176.42	170.762	182.772	266.406	175.887	1.51465	0.0591823	0.380677
2A:172015684-172019303_Traes_2AS_01BF89DD2	Traes_2AS_01BF89DD2.1	potassium transporter	gi|326513708|dbj|BAJ87873.1| predicted protein, partial [Hordeum vulgare subsp. vulgare] gi|326525935|dbj|BAJ93144.1| predicted protein, partial [Hordeum vulgare subsp. vulgare]	0	1997.51	2115.75	1883.96	1740.94	934.841	1026.07	928.681	819.041	1934.54	927.158	2.08652	8.69384e-06	0.00806205	1643.8	1763.72	1810.09	2280.43	1397.11	1472.97	1068.75	1045.61	1874.51	1246.11	1.50429	0.0236262	0.332896
IWGSC_CSS_5AS_scaff_1548744:2387-6896_Traes_5AS_4E8E92DD6	Traes_5AS_4E8E92DD6.1	serine threonine-protein kinase	Putative LRR receptor-like serine/threonine-protein kinase [Aegilops tauschii]	0	183.82	175.662	127.545	53.3083	326.528	300.149	282.118	324.694	135.084	308.372	0.438053	8.73738e-06	4.60413e-08	136.187	359.669	128.095	157.271	333.591	275.365	423.931	406.367	195.306	359.813	0.542797	0.0915285	0.000137426
2B:125675542-125677209_Traes_2BS_5C64FC44A	Traes_2BS_5C64FC44A.2	cysteine-rich receptor-like protein kinase 10	gi|475512803|gb|EMT05531.1| Cysteine-rich receptor-like protein kinase 10 [Aegilops tauschii]	3.17044e-163	91.229	96.2886	67.18	91.1853	177.068	210.009	202.804	210.239	86.4707	200.03	0.432289	8.87823e-06	3.17937e-08	111.1	203.876	117.321	194.842	179.867	140.95	220.036	207.822	156.785	187.169	0.837664	0.758331	0.190851
6B:164610200-164614697_td-k61_contig_181_td-k31_contig_2929	-	-	-	-	356.746	389.058	392.37	502.22	184.683	206.173	177.704	176.147	410.099	186.177	2.20274	9.0319e-06	0.00538033	354.804	266.386	348.37	246.392	185.096	216.558	193.7	170.711	303.988	191.516	1.58727	0.0364102	0.292003
6B:194247650-194249551_Traes_6BL_B0CB8F8E3	Traes_6BL_B0CB8F8E3.1	bifunctional nuclease 1-like	predicted protein [Hordeum vulgare subsp. vulgare]	4.08291e-87	2339.27	2362.97	1410.78	1675	3707	4292.23	3871.34	3789.18	1947.01	3914.94	0.497328	9.06748e-06	4.19232e-07	3380.79	3393.77	4373.18	4946.18	4980.86	6547.16	5443.98	5346.79	4023.48	5579.7	0.721093	0.129508	0.0143482
IWGSC_CSS_5AS_scaff_1551704:4-4325_Traes_5AS_DBE3EBA44	Traes_5AS_DBE3EBA44.2	ureide permease 2-like	gi|474393551|gb|EMS65551.1| hypothetical protein TRIUR3_30937 [Triticum urartu]	0	333.598	487.949	363.161	329.67	940.553	744.14	749.47	807.677	378.595	810.46	0.467135	9.09953e-06	7.99746e-08	450.374	680.87	403.439	949.743	1053.06	993.181	1039.01	1072.51	621.107	1039.44	0.597539	0.0251084	0.000814758
4B:314196751-314197352_Traes_4BL_D9FF35BD4	Traes_4BL_D9FF35BD4.1	at hook motif dna-binding family protein isoform 2	hypothetical protein TRIUR3_05611 [Triticum urartu]	1.01977e-43	17.7011	20.8192	33.1032	26.6542	3.80791	2.87683	5.52189	4.87041	24.5694	4.26926	5.75496	9.3207e-06	2.67067e-06	26.2818	22.1187	11.9715	18.3483	14.6404	4.66721	6.79648	6.49445	19.6801	8.14962	2.41484	0.0310919	0.0399445
IWGSC_CSS_2AS_scaff_5154187:0-5286_Traes_2AS_32442A60C	Traes_2AS_32442A60C.2	probable gtp-binding protein chloroplastic	gi|357121584|ref|XP_003562498.1| PREDICTED: probable GTP-binding protein OBGC1, chloroplastic [Brachypodium distachyon]	0	758.426	927.754	696.14	817.862	407.446	356.727	365.95	356.352	800.045	371.619	2.15287	9.34624e-06	0.00606443	706.024	665.483	556.674	545.207	397.381	574.066	460.462	436.984	618.347	467.223	1.32345	0.257928	0.76766
3B:25677579-25680848_td-k51_contig_41651	td-k25_contig_49281	-	-	-	115.738	97.5898	100.283	39.2798	218.955	206.173	184.23	247.579	88.2227	214.234	0.411805	9.37759e-06	1.1558e-08	78.8453	175.988	64.646	154.65	219.605	172.687	350.868	344.206	118.532	271.842	0.436034	0.0377037	7.02993e-07
7A:99084613-99086132_Traes_7AL_A1ECABC74	Traes_7AL_A1ECABC74.1	30s ribosomal protein chloroplastic-like	hypothetical protein TRIUR3_12268 [Triticum urartu]	9.55782e-27	1068.88	1011.03	1040.8	1554.36	411.254	580.161	416.651	319.012	1168.77	431.77	2.70692	9.50842e-06	3.85544e-05	1084.72	698.181	1100.18	620.347	531.236	486.323	415.435	420.284	875.857	463.319	1.8904	0.0210223	0.0431862
4B:286921563-286923461_Traes_4BL_1777B88B6	Traes_4BL_1777B88B6.1	ac073556_8 endonuclease	predicted protein [Hordeum vulgare subsp. vulgare]	6.07052e-110	449.337	348.721	339.794	500.818	153.268	220.557	182.222	168.029	409.667	181.019	2.26312	9.55408e-06	0.00335128	511.3	335.627	606.954	279.593	226.926	215.625	198.797	189.267	433.368	207.654	2.08698	0.0384457	0.011768
1A:229002447-229005565_Traes_1AL_2EBF6E6C5	Traes_1AL_2EBF6E6C5.1	chaperone protein dnaj 10	gi|326508674|dbj|BAJ95859.1| predicted protein [Hordeum vulgare subsp. vulgare]	0	1.36163	5.20479	11.6835	7.01425	228.474	70.0029	132.023	118.513	6.31603	137.253	0.0460173	9.64926e-06	2.74826e-42	76.456	6.73177	427.382	16.6008	67.9731	189.489	101.947	109.478	131.793	117.222	1.1243	1	0.559744
5B:172922384-172923871_Traes_5BL_88D1A0D5E	Traes_5BL_88D1A0D5E.1	1-aminocyclopropane-1-carboxylate oxidase 1-like	ACC oxidase [Hordeum vulgare]	0	200.159	195.18	194.725	293.196	1002.43	1588.01	924.163	786.572	220.815	1075.29	0.205353	9.6654e-06	8.12896e-24	1084.72	360.631	1415.03	261.245	1876.06	1779.14	1254.8	1331.36	780.406	1560.34	0.500151	0.0500161	3.88067e-07
IWGSC_CSS_6AS_scaff_4353903:246-2745_Traes_6AS_EB8BA8FE2	Traes_6AS_EB8BA8FE2.1	50s ribosomal protein chloroplastic	50S ribosomal protein L21, chloroplastic [Triticum urartu]	2.04087e-79	13422.9	13696.4	12024.2	17483.7	6744.75	8055.13	6743.73	5545.78	14156.8	6772.35	2.09039	9.66698e-06	0.00920299	15451.3	11558.4	16242.9	11855.6	7543.97	7903.45	7138.01	7001.94	13777.1	7396.84	1.86256	0.000396281	0.0422821
IWGSC_CSS_7BL_scaff_3525853:4-194_Traes_7BL_5DC1809E8	Traes_7BL_5E16054F2.1	26s proteasome non-atpase regulatory subunit 2 homolog a-like	26S proteasome non-ATPase regulatory subunit 2 [Aegilops tauschii]	0	57.1883	57.2527	46.7339	32.2656	151.364	110.278	121.481	118.513	48.3601	125.409	0.385618	9.96621e-06	5.92142e-09	19.114	64.4326	35.9145	41.0653	103.528	58.8068	147.823	143.806	40.1316	113.491	0.35361	0.0125565	1.01835e-08
6A:24796762-24798958_Traes_6AS_D921D884D	Traes_6AS_D921D884D.1	lil3 protein	PREDICTED: uncharacterized protein LOC100830126 [Brachypodium distachyon]	1.05594e-88	3954.16	3750.05	3818.55	4867.89	1837.31	2563.26	1985.37	1504.15	4097.66	1972.52	2.07737	1.00291e-05	0.00958316	4665.01	3103.35	5559.56	2767.1	2566.25	2310.27	2405.95	2153.37	4023.75	2358.96	1.70573	0.114253	0.152975
IWGSC_CSS_7BL_scaff_6557212:1-234_Traes_7BL_E7D616597	Traes_7BL_E7D836622.1	aldehyde oxidase-like protein	Putative aldehyde oxidase-like protein [Triticum urartu]	2.56362e-89	16.3395	27.3251	22.3933	23.8485	0.951977	3.83577	4.01592	4.87041	22.4766	3.41852	6.57495	1.00744e-05	1.00775e-06	7.16775	14.4252	3.59145	19.222	3.13722	12.1347	2.54868	3.71111	11.1016	5.38294	2.06237	0.433209	0.202993
4B:6129794-6132849_Traes_4BS_3A7700C4B	Traes_4BS_3A7700C4B.1	nad h-quinone oxidoreductase subunit isoform 1	predicted protein [Hordeum vulgare subsp. vulgare] >gi|326517204|dbj|BAJ99968.1| predicted protein [Hordeum vulgare subsp. vulgare]	4.84759e-137	35.4023	41.6383	32.1295	14.0285	84.7259	86.3049	83.3303	99.8434	30.7997	88.5511	0.347818	1.03569e-05	2.23714e-09	21.5033	61.5476	23.943	38.4441	59.6072	50.4058	78.1595	78.8612	36.3595	66.7584	0.544643	0.087243	0.00112803
7B:232359854-232360261_td-k41_contig_36045	contig52032	-	-	-	92.5906	79.373	60.3646	22.4456	208.483	148.636	153.107	185.076	63.6935	173.825	0.366422	1.03674e-05	5.15378e-10	50.1743	113.478	56.266	56.7924	163.135	89.6104	211.541	217.1	69.1778	170.347	0.4061	0.0198012	1.28547e-07
7A:100136070-100136660_td-k61_contig_2029_td-k35_contig_2749	-	-	-	-	10.893	11.7108	7.78898	21.0428	59.0225	47.9472	36.6452	46.2689	12.8589	47.471	0.270879	1.04268e-05	9.9393e-11	11.9463	23.0804	21.5487	50.6763	37.6466	38.2711	44.1771	32.4722	26.8129	38.1418	0.70298	0.641005	0.0754371
IWGSC_CSS_3AL_scaff_1823388:2-418_Traes_3AL_43AE787EC	Traes_3AL_43AE787EC.1	cytochrome p450 704c1	unnamed protein product [Triticum aestivum]	5.35442e-41	107.568	72.867	49.6548	60.3226	152.316	154.39	185.234	179.394	72.6032	167.833	0.432591	1.04292e-05	4.88276e-08	181.583	129.827	146.052	209.695	220.651	322.971	218.337	229.161	166.789	247.78	0.673135	0.0854992	0.006489
2B:10769358-10770325_td-k51_contig_23907	td-k21_contig_57474;td-k31_contig_56922	d-3-phosphoglycerate chloroplastic	D-3-phosphoglycerate dehydrogenase, chloroplastic [Aegilops tauschii]	8.52955e-53	182.458	123.614	136.307	186.579	58.0706	75.7565	55.7208	68.1858	157.239	64.4334	2.44034	1.04974e-05	0.00171847	188.751	123.095	220.275	108.342	88.8879	110.146	73.9117	66.8	160.116	84.9364	1.88513	0.0786104	0.068288
3B:486709568-486720643_TRAES3BF016700010CFD_g_assembly_name=IWGSC2_biotype=pseudogene_logic_name=iwgsc_version=1	-	-	-	-	3483.04	2463.17	4005.48	4313.77	1002.43	916.75	1382.48	1664.06	3566.36	1241.43	2.87279	1.05059e-05	1.08072e-05	3310.31	2860.04	1914.24	2293.54	1275.8	1094.93	1847.79	1875.04	2594.53	1523.39	1.70313	0.0364102	0.10804
1A:60956203-60960991_Traes_1AL_7C2C5EF89	Traes_1AL_7C2C5EF89.1	crs1 domain containing protein	gi|326499844|dbj|BAJ90757.1| predicted protein [Hordeum vulgare subsp. vulgare]	2.91737e-126	385.34	663.611	458.576	524.666	188.491	193.707	192.262	207.804	508.048	195.566	2.59783	1.05505e-05	0.000141221	315.381	373.132	264.57	359.976	176.73	251.096	181.806	179.061	328.265	197.173	1.66486	0.00742914	0.139642
3B:560441837-560447002_TRAES3BF013000100CFD_g_assembly_name=IWGSC2_biotype=protein_coding_description=Encodes	-	-	-	-	1142.4	1344.14	1373.78	1833.53	623.545	750.853	512.029	379.08	1423.46	566.377	2.51328	1.07741e-05	0.000210896	1287.81	935.716	1274.96	833.537	801.037	583.401	595.542	606.767	1083.01	646.687	1.6747	0.0110419	0.165243
2A:152860155-152866471_Traes_2AS_3144FD589	Traes_2AS_3144FD589.1	pentatricopeptide repeat-containing protein at5g48910-like	gi|473785012|gb|EMS46161.1| hypothetical protein TRIUR3_10442 [Triticum urartu]	0	501.078	495.756	580.279	779.985	256.082	248.366	226.899	223.227	589.275	238.644	2.46927	1.08827e-05	0.000558871	456.347	454.875	444.142	471.814	264.572	283.766	264.213	264.417	456.794	269.242	1.69659	0.00510592	0.124027
5B:226747388-226754121_Traes_5BL_776CDD034	Traes_5BL_776CDD034.2	hypothetical protein F775_09976	gi|475622375|gb|EMT31849.1| hypothetical protein F775_09976 [Aegilops tauschii]	0	1455.58	1452.14	1563.64	2151.97	593.081	922.504	634.515	547.11	1655.83	674.302	2.45562	1.13157e-05	0.000383706	1650.97	1012.65	1863.96	899.067	858.552	720.617	702.586	705.111	1356.66	746.717	1.81684	0.101112	0.0772556
5B:181523941-181529362_td-k21_contig_35393	td-k51_contig_28486	udp-glycosyltransferase 85a2	UDP-glycosyltransferase 85A2 [Triticum urartu]	0.000195034	54.465	87.1802	109.046	74.3511	19.9915	17.261	28.6134	24.3521	81.2605	22.5545	3.60285	1.13285e-05	2.03765e-06	88.4023	72.1261	58.6603	80.383	16.7318	36.4042	52.6727	51.9556	74.8929	39.4411	1.89886	0.0134725	0.0672761
2A:225814806-225816206_Traes_2AL_F091873C0	Traes_2AL_F091873C0.2	serine arginine repetitive matrix protein 2-like	gi|475627944|gb|EMT33837.1| hypothetical protein F775_23478 [Aegilops tauschii]	4.7167e-68	243.731	174.36	163.569	211.83	73.3022	106.443	77.8084	77.1149	198.373	83.667	2.37098	1.14414e-05	0.0019612	224.59	168.294	238.233	181.736	111.894	119.48	107.045	87.2112	203.213	106.408	1.90976	0.00165022	0.0433282
7B:128168836-128180480_Traes_7BS_3648891F6	Traes_7BS_368E1FE76.1	strictosidine synthase 1-like	Strictosidine synthase 1 [Aegilops tauschii]	1.02183e-47	505.163	575.129	570.543	784.193	320.816	279.053	253.505	268.684	608.757	280.514	2.17015	1.15753e-05	0.00679362	547.138	428.91	508.788	397.547	314.768	333.239	326.231	308.022	470.596	320.565	1.46802	0.0885225	0.482069
2B:118492792-118496461_Traes_2BL_31D4D0A2C	Traes_2BL_31D4D0A2C.1	neurofilament heavy polypeptide-like	hypothetical protein TRIUR3_25346 [Triticum urartu]	8.12665e-74	816.976	694.839	922.021	1408.46	228.474	244.531	186.238	141.242	960.574	200.121	4.79996	1.17903e-05	1.47849e-13	919.862	344.282	907.438	243.77	176.73	133.482	96.0003	126.178	603.838	133.098	4.53681	0.0458552	7.59146e-12
2B:342337009-342346413_Traes_2BL_55C76A74B	Traes_2BL_55C76A74B.3	pentatricopeptide repeat-containing protein chloroplastic isoform x1	predicted protein [Hordeum vulgare subsp. vulgare]	0	546.012	603.756	615.329	765.956	275.121	416.181	286.134	205.369	632.763	295.701	2.13987	1.19017e-05	0.00640749	751.419	458.722	779.344	394.925	346.14	317.37	278.656	227.306	596.103	292.368	2.03888	0.0355809	0.0153779
4A:188152645-188156035_Traes_4AL_8952EE772	Traes_4AL_8952EE772.1	electron transfer flavoprotein subunit mitochondrial	predicted protein [Hordeum vulgare subsp. vulgare]	0	287.303	239.42	184.015	143.091	467.42	364.399	525.583	546.298	213.457	475.925	0.44851	1.197e-05	3.03693e-08	352.415	389.481	381.89	615.979	517.641	709.415	643.967	564.089	434.941	608.778	0.714449	0.164078	0.0177048
5A:113516338-113519503_Traes_5AL_58F37BEE7	Traes_5AL_58F37BEE7.1	probable methyltransferase pmt28 isoform x1	tRNA wybutosine-synthesizing 1-like protein [Aegilops tauschii]	0	198.797	182.168	226.854	187.982	105.669	68.085	80.8203	94.973	198.95	87.3869	2.27666	1.22386e-05	0.00424291	241.314	165.409	229.852	175.619	122.352	118.547	104.496	119.683	203.049	116.269	1.74636	0.00939371	0.129288
2A:221589285-221593038_Traes_2AL_F974CFFC2	Traes_2AL_F974CFFC2.1	probable udp-arabinose 4-epimerase 2 isoform x1	gi|326532196|dbj|BAK01474.1| predicted protein [Hordeum vulgare subsp. vulgare]	0	334.96	294.071	423.526	225.859	689.231	639.615	635.519	852.322	319.604	704.172	0.453872	1.23088e-05	3.28428e-08	381.086	570.277	411.819	309.3	850.186	589.935	1334.66	1275.7	418.12	1012.62	0.41291	0.0100635	1.07155e-08
6A:183911955-183917011_Traes_6AL_A57FD5E1C	Traes_6AL_A57FD5E1C.4	disease resistance protein rga4-like	gi|475539359|gb|EMT09396.1| hypothetical protein F775_13499 [Aegilops tauschii]	0	28.5941	29.9275	20.4461	23.8485	88.5338	61.3724	76.3024	72.2444	25.7041	74.6133	0.344497	1.23956e-05	2.51548e-09	51.3689	87.513	40.703	76.8881	100.391	98.9448	135.93	135.456	64.1183	117.68	0.544852	0.0108459	0.000373274
1A:215718251-215726320_Traes_1AL_323926E95	Traes_1AL_323926E95.1	sorting nexin-1	gi|475492918|gb|EMT03680.1| hypothetical protein F775_21560 [Aegilops tauschii]	0	4607.74	3616.03	3223.66	4326.39	1780.2	2099.13	1901.54	1718.44	3943.46	1874.83	2.10337	1.26829e-05	0.0084099	4110.71	3466.86	3721.93	2904.27	1949.26	1867.82	1836.75	1854.63	3550.94	1877.11	1.8917	0.000255994	0.031046
3B:500011032-500016709_td-k55_contig_16912	KukriC10094_1	-	-	-	604.562	778.116	518.941	447.509	218.955	225.352	216.859	202.122	587.282	215.822	2.72114	1.27557e-05	2.79083e-05	727.527	983.8	738.641	1932.69	349.277	328.571	260.815	260.706	1095.66	299.842	3.65413	0.0178203	2.74538e-10
IWGSC_CSS_7AS_scaff_4209553:522-5590_td-k63_contig_27175_td-k21_contig_24688	-	-	-	-	185.181	119.71	145.07	151.508	267.505	330.835	385.026	311.706	150.367	323.768	0.464428	1.28088e-05	1.14603e-07	351.22	267.347	183.164	150.281	338.82	371.51	429.878	453.684	238.003	398.473	0.597288	0.0131451	0.000380824
5A:109693803-109703054_Traes_5AL_5A2A6E1FF	Traes_5AL_5A2A6E1FF.1	myosin-12 isoform x1	PREDICTED: myosin-12 isoform X1 [Brachypodium distachyon]	0	2533.99	2830.1	3274.29	2036.94	1313.73	1356.91	1390.51	1084.48	2668.83	1286.41	2.07464	1.28088e-05	0.0077678	2877.85	3553.41	2493.66	2914.76	1704.56	1429.1	1431.51	1577.22	2959.92	1535.6	1.92754	6.52516e-05	0.0160319
1B:291493890-291500885_Traes_1BL_8C9675BDC	Traes_1BL_8C9675BDC.1	protein kinase	predicted protein [Hordeum vulgare subsp. vulgare]	0	562.352	508.768	513.099	597.614	262.746	261.792	256.517	228.098	545.458	252.288	2.16205	1.2833e-05	0.00645997	682.131	512.576	567.448	482.298	317.905	322.037	300.744	298.745	561.113	309.858	1.81087	0.00158752	0.0652654
6A:155013711-155015214_Traes_6AL_933E4F08D	Traes_6AL_933E4F08D.1	cytochrome b5	hypothetical protein SORBIDRAFT_04g033350 [Sorghum bicolor] >gi|241932667|gb|EES05812.1| hypothetical protein SORBIDRAFT_04g033350 [Sorghum bicolor]	2.2531e-49	47.6569	83.2766	77.8898	67.3368	159.932	150.554	169.672	191.57	69.04	167.932	0.411119	1.28488e-05	1.1043e-08	111.1	112.517	104.152	237.654	280.258	339.773	231.08	263.489	141.356	278.65	0.507288	0.0122136	2.50018e-05
IWGSC_CSS_2BL_scaff_7986024:496-4939_Traes_2BL_AB3E5E825	Traes_2BL_AB3E5E825.2	valine--trna mitochondrial isoform x1	gi|475611760|gb|EMT28206.1| Valyl-tRNA synthetase [Aegilops tauschii]	8.03167e-133	57.1883	81.9754	61.3382	88.3796	25.7034	26.8504	22.5895	23.5403	72.2204	24.6709	2.92735	1.31275e-05	0.00027594	46.5904	70.2027	53.8717	43.6864	33.4637	23.336	28.0355	21.3389	53.5878	26.5435	2.01887	0.00966307	0.0466197
1A:3620628-3625712_Traes_1AS_10120B2AE	Traes_1AS_10120B2AE.1	membrane protein	gi|474389605|gb|EMS65241.1| Uncharacterized membrane protein C2G11.09 [Triticum urartu]	0	2856.69	3077.33	2416.53	2612.11	1453.67	1417.32	1280.58	1160.78	2740.67	1328.09	2.06362	1.32094e-05	0.0101248	2342.66	2717.71	2108.18	2819.52	1222.47	1207.87	1168.99	1176.42	2497.02	1193.94	2.09141	4.67336e-06	0.00368542
5B:269103045-269104090_Traes_5BL_BB5612CA4	Traes_5BL_BB5612CA4.1	30s ribosomal protein s6 chloroplastic-like	predicted protein [Hordeum vulgare subsp. vulgare]	5.31905e-44	695.791	651.9	638.696	997.427	236.09	381.659	232.923	165.594	745.953	254.067	2.93605	1.34812e-05	4.42714e-06	819.513	482.764	985.253	490.162	358.689	322.037	293.948	286.683	694.423	315.339	2.20215	0.0303287	0.00409965
IWGSC_CSS_5AS_scaff_1473667:0-372_Traes_5AS_34A6700C2	Traes_5AS_34A6700C2.1	70 kda heat shock protein	chloroplast heat shock protein 70-2, partial [Genlisea aurea]	3.72785e-18	618.178	707.851	689.325	909.047	407.446	370.152	337.337	270.308	731.1	346.311	2.11111	1.35391e-05	0.0094368	747.836	684.717	791.315	525.985	451.76	387.378	385.7	424.922	687.463	412.44	1.66682	0.00869541	0.16778
5A:100749254-100754605_Traes_5AL_EF0D9834F	Traes_5AL_EF0D9834F.1	cysteine--trna cytoplasmic-like	Cysteinyl-tRNA synthetase [Triticum urartu]	0	928.629	994.115	920.073	1317.28	546.435	526.46	483.416	415.609	1040.02	492.98	2.10967	1.35663e-05	0.00950437	974.814	769.345	1017.58	589.767	634.764	561.932	519.081	540.895	837.876	564.168	1.48515	0.0813345	0.462746
4B:250670669-250671186_isotig19064__gene=isogroup04322__length=441__numContigs=2	-	-	-	-	70.8046	153.541	166.489	166.939	30.4633	32.6041	27.6094	30.0342	139.444	30.1777	4.62074	1.36795e-05	2.3634e-10	21.5033	44.2373	13.1686	64.6559	30.3265	29.8701	13.593	13.9167	35.8913	21.9266	1.63689	0.51319	0.241124
3B:249906831-249913737_contig98993	td-k51_contig_4980_B	protein nrt1 ptr family -like	Peptide transporter PTR3-A [Triticum urartu]	0	577.329	579.033	457.603	495.206	1057.65	907.161	1180.18	1116.95	527.293	1065.48	0.494886	1.40278e-05	3.35754e-07	795.621	773.192	772.161	935.764	1232.93	1463.64	1271.79	1302.6	819.184	1317.74	0.621659	0.0124129	0.000942756
7A:49001722-49004550_Traes_7AS_81B58EE6A	Traes_7AS_81B58EE6A.2	dna topoisomerase 1	gi|475499893|gb|EMT04217.1| DNA topoisomerase 1 [Aegilops tauschii]	1.3014e-134	324.067	343.516	326.164	472.761	166.596	173.569	163.649	157.477	366.627	165.322	2.21765	1.46341e-05	0.005471	303.435	250.999	348.37	256.003	186.142	182.954	163.116	199.472	289.702	182.921	1.58375	0.0333549	0.294645
1B:171245264-171246938_Traes_1BL_58379F3C5	Traes_1BL_58379F3C5.1	remorin-like	hypothetical protein F775_30732 [Aegilops tauschii]	3.35725e-68	202.882	175.662	178.173	353.518	662.576	938.806	827.781	503.276	227.559	733.11	0.310402	1.46992e-05	4.75185e-15	1213.74	618.361	1588.62	889.456	1114.76	1462.7	937.065	1024.27	1077.54	1134.7	0.94963	0.937694	0.284097
1A:184499096-184499274_Traes_1AL_B14164599	Traes_1AL_B14164599.1	24-methylenesterol c-methyltransferase 2-like	gi|357147260|ref|XP_003574280.1| PREDICTED: 24-methylenesterol C-methyltransferase 2-like [Brachypodium distachyon]	2.17608e-29	232.838	182.168	279.43	274.959	108.525	114.114	107.928	104.714	242.349	108.82	2.22705	1.50623e-05	0.00561853	211.449	152.907	310.061	159.019	179.867	161.485	168.213	168.856	208.359	169.605	1.22849	0.729472	1
IWGSC_CSS_1BL_scaff_3108028:448-1392_td-k45_contig_19236	-	-	-	-	65.3581	65.0599	72.0481	30.8627	138.989	156.308	147.585	145.301	58.3322	147.045	0.396695	1.51259e-05	1.13882e-08	108.711	133.674	135.278	199.21	175.684	195.089	196.248	188.339	144.218	188.84	0.763705	0.397747	0.0588952
IWGSC_CSS_5AL_scaff_2701184:1-916_Traes_5AL_531BB3340	Traes_5AL_531BB3340.1	cinnamoyl- reductase 1	Dihydroflavonol-4-reductase [Aegilops tauschii]	3.68036e-78	710.769	679.225	618.25	685.994	1442.24	1291.7	1363.91	1396.18	673.56	1373.51	0.490394	1.52483e-05	2.23415e-07	962.868	802.042	1168.42	1304.48	1518.41	1650.32	1710.16	1703.4	1059.45	1645.58	0.643818	0.0211782	0.00165211
5A:120036461-120041221_Traes_5AL_DAB5995D7	Traes_5AL_DAB5995D7.1	type i inositol -trisphosphate 5-phosphatase cvp2-like	PREDICTED: type I inositol 1,4,5-trisphosphate 5-phosphatase CVP2-like [Brachypodium distachyon] >gi|721605431|ref|XP_010228596.1| PREDICTED: type I inositol 1,4,5-trisphosphate 5-phosphatase CVP2-like [Brachypodium distachyon]	0	51.7418	57.2527	45.7603	50.5026	147.556	93.0175	117.466	155.853	51.3143	128.473	0.399417	1.54968e-05	9.19658e-09	87.2077	96.1681	100.56	112.711	162.09	135.349	171.611	175.35	99.1618	161.1	0.61553	0.0333999	0.00187571
1A:62221027-62225263_td-k31_contig_50946	td-k51_contig_74096	retrotransposon unclassified	hypothetical protein SORBIDRAFT_01g026845 [Sorghum bicolor] >gi|241918649|gb|EER91793.1| hypothetical protein SORBIDRAFT_01g026845, partial [Sorghum bicolor]	3.27313e-18	38.1255	22.1204	18.4988	32.2656	82.822	60.4134	82.3263	80.3618	27.7526	76.4809	0.362869	1.5503e-05	5.68947e-09	32.2549	74.0495	40.703	44.5602	92.0251	90.5438	79.0091	87.2112	47.8919	87.1973	0.549236	0.0207005	0.000679126
IWGSC_CSS_3AS_scaff_3285988:0-3179_Traes_3AS_1FAD0E831	Traes_3AS_1FAD0E831.1	PREDICTED: uncharacterized protein LOC104582499	PREDICTED: uncharacterized protein LOC104582499 [Brachypodium distachyon]	4.73706e-104	47.6569	37.7347	36.024	23.8485	99.0056	116.032	85.3382	97.4082	36.316	99.446	0.365183	1.59485e-05	3.73883e-09	57.342	88.4747	51.4774	103.974	111.894	100.812	82.4073	87.2112	75.317	95.5811	0.78799	0.630323	0.129571
IWGSC_CSS_4BS_scaff_4932672:8937-13801_Traes_4BS_93E76D6AE	Traes_4BS_93E76D6AE.1	abc1 protein at2g40090	hypothetical protein F775_02203 [Aegilops tauschii]	0	170.203	141.83	183.041	124.854	79.966	68.085	62.2467	58.4449	154.982	67.1857	2.30677	1.59746e-05	0.00351676	167.248	147.137	142.461	73.3932	70.0646	55.073	59.4692	91.85	132.56	69.1142	1.91798	0.0450487	0.0504702
IWGSC_CSS_5AS_scaff_731000:0-363_Traes_5AS_248B21C861	Traes_5AS_248B21C861.1	hypothetical protein TRIUR3_27561	hypothetical protein TRIUR3_27561 [Triticum urartu]	1.95016e-15	1333.03	1285.58	1118.69	1592.24	603.553	721.125	617.949	595.002	1332.39	634.407	2.1002	1.61179e-05	0.00962079	1299.75	962.643	1298.91	1295.74	623.261	715.949	588.745	547.389	1214.26	618.836	1.96217	9.21942e-05	0.0178076
3B:751554641-751557027_td-k63_contig_1255	td-k35_contig_788	hypothetical protein TRIUR3_25873	hypothetical protein TRIUR3_25873 [Triticum urartu]	1.40394e-44	319.982	480.142	293.06	565.349	64.7344	109.32	108.932	51.9511	414.633	83.7342	4.95178	1.64727e-05	1.66243e-13	298.656	606.821	81.4061	537.343	110.848	101.745	113.841	135.456	381.057	115.473	3.29998	0.0890076	1.73063e-08
2A:73839542-73841195_Traes_2AL_0553F7051	Traes_2AL_0553F7051.1	probable pyridoxal biosynthesis	gi|326526193|dbj|BAJ93273.1| predicted protein [Hordeum vulgare subsp. vulgare]	0	2020.65	2327.84	2754.38	3251.81	1413.69	1124.84	1059.2	989.505	2588.67	1146.81	2.25728	1.66658e-05	0.0025115	2006.97	1280.96	2011.21	1381.37	1295.67	1032.39	1022.87	1023.34	1670.13	1093.57	1.52723	0.0629042	0.377015
IWGSC_CSS_2AL_scaff_802004:138-1853_Traes_2AL_0EA1EE048	Traes_2AL_0EA1EE048.1	triglyceride lipases isoform 1	gi|473971150|gb|EMS51468.1| Lipase [Triticum urartu]	3.84795e-88	239.646	295.372	292.087	274.959	138.037	116.991	130.517	111.208	275.516	124.188	2.21854	1.68087e-05	0.00493647	145.744	142.329	156.826	160.766	125.489	126.015	118.089	110.406	151.416	119.999	1.26181	0.442884	0.914001
IWGSC_CSS_5BS_scaff_2258818:644-1742_Traes_5BS_673FCF599	Traes_5BS_673FCF599.1	predicted protein	predicted protein [Hordeum vulgare subsp. vulgare]	5.74191e-10	298.196	307.083	225.88	232.873	568.33	627.149	530.101	513.017	266.008	559.649	0.475312	1.71436e-05	1.87012e-07	339.274	389.481	405.833	514.626	613.849	677.678	557.312	567.8	412.304	604.16	0.682441	0.0864909	0.00742325
2B:328370782-328373381_Traes_2BL_0118B58B3	Traes_2BL_0118B58B3.2	glutamyl-trna amidotransferase subunit chloroplastic mitochondrial	gi|326507796|dbj|BAJ86641.1| predicted protein, partial [Hordeum vulgare subsp. vulgare]	3.18558e-131	305.004	396.865	443.972	537.292	194.203	156.308	169.672	155.041	420.783	168.806	2.4927	1.73124e-05	0.000527244	255.65	271.194	294.498	184.357	201.828	224.026	192.001	182.772	251.425	200.157	1.25614	0.480246	0.951687
6A:156822580-156824566_Traes_6AS_F061F607E	Traes_6AS_F061F607E.1	premnaspirodiene oxygenase-like	predicted protein [Hordeum vulgare subsp. vulgare]	0	314.536	292.769	552.044	764.554	31.4152	46.0293	34.6373	27.599	480.976	34.9202	13.7736	1.77532e-05	3.44218e-34	679.742	173.103	931.381	81.2568	52.287	35.4708	48.4249	53.8111	466.371	47.4985	9.81865	0.0988442	2.95585e-25
7B:5701179-5705421_Traes_7BS_A9827E366	Traes_7BS_A9A674240.1	rna-binding family protein isoform 1	Heterogeneous nuclear ribonucleoprotein 27C [Aegilops tauschii]	1.39551e-108	209.69	223.806	281.377	317.044	114.237	117.95	133.027	90.9144	257.979	114.032	2.26234	1.80709e-05	0.00421902	292.683	183.681	250.204	161.64	151.632	134.416	111.292	139.167	222.052	134.127	1.65554	0.0576647	0.220722
5B:33675827-33686696_Traes_5BS_89407615E	Traes_5BS_89407615E.2	nuclear export mediator factor nemf	gi|474330239|gb|EMS62590.1| Nuclear export mediator factor Nemf [Triticum urartu]	0	1353.46	1310.31	1465.3	2059.38	654.96	717.29	605.901	530.875	1547.11	627.256	2.46647	1.82073e-05	0.000414524	1477.75	964.566	1498.83	784.608	809.403	730.884	743.365	683.773	1181.44	741.856	1.59254	0.144899	0.292089
3B:754605652-754608369_TRAES3BF089500050CFD_g_assembly_name=IWGSC2_biotype=pseudogene_logic_name=iwgsc_version=1	-	-	-	-	24.5093	32.5299	22.3933	5.6114	64.7344	67.126	52.7089	84.4205	21.261	67.2475	0.31616	1.82919e-05	9.87938e-10	8.36238	44.2373	13.1686	36.6966	31.3722	12.1347	61.1683	71.4389	25.6162	44.0285	0.58181	0.668483	0.00933327
IWGSC_CSS_3AS_scaff_3274982:0-769_Traes_3AS_3CB00F3B9	Traes_3AS_3CB00F3B9.1	serine carboxypeptidase-like 33	gi|475573962|gb|EMT16858.1| Serine carboxypeptidase-like 33 [Aegilops tauschii]	2.42156e-96	166.118	193.878	185.962	147.299	97.1016	70.9618	71.2825	64.1271	173.315	75.8683	2.28441	1.83243e-05	0.00367268	186.362	197.145	193.938	109.216	124.443	110.146	104.496	97.4167	171.665	109.125	1.5731	0.0563439	0.318843
3B:155098000-155098771_td-k25_contig_72720	td-k35_contig_3019	phosphoribosylaminoimidazole chloroplastic	unnamed protein product [Triticum aestivum]	0	57.1883	59.8551	36.9977	22.4456	4.75988	3.83577	4.01592	7.30562	44.1217	4.9793	8.86102	1.85068e-05	3.11299e-12	5.97313	13.4635	15.5629	19.222	3.13722	1.86688	7.64604	3.71111	13.5554	4.09031	3.31403	0.0173126	0.00790655
3B:675250654-675253762_td-k45_contig_18348	contig86370	histone acetyltransferase hac-like protein 1	unnamed protein product [Triticum aestivum]	0	2843.08	2645.33	2673.57	2781.85	1253.75	1311.83	1341.32	1438.4	2735.96	1336.32	2.04737	1.86759e-05	0.0136111	3208.76	2886.97	3468.14	3206.58	1416.98	1325.49	1469.74	1534.55	3192.61	1436.69	2.22221	1.16999e-06	0.00158195
6A:28692824-28695174_Traes_6AS_22463F4C4	Traes_6AS_22463F4C4.1	transmembrane protein 53-like	hypothetical protein TRIUR3_06885 [Triticum urartu]	4.4312e-46	179.735	131.421	159.674	193.593	69.4943	62.3313	70.2785	75.4914	166.106	69.3989	2.39349	1.86838e-05	0.00256712	136.187	133.674	158.024	103.974	75.2933	90.5438	77.31	70.5111	132.965	78.4145	1.69566	0.0257824	0.183037
7A:148882393-148885221_td-k45_contig_56491	KukriC6290_4	hypothetical protein	hypothetical protein [Triticum aestivum]	1.20145e-48	25.8709	27.3251	27.2614	28.057	78.0621	74.7976	84.3342	70.621	27.1286	76.9537	0.352532	1.87782e-05	3.94689e-09	53.7581	73.0878	53.8717	85.6254	82.6134	81.2094	111.292	86.2834	66.5858	90.3496	0.736979	0.374993	0.0551009
3B:577970548-577972501_TRAES3BF057600010CFD_g_assembly_name=IWGSC2_biotype=protein_coding_logic_name=iwgsc_version=1	-	-	-	-	69.4429	27.3251	42.8394	51.9055	90.4378	123.704	124.995	133.125	47.8782	118.065	0.405523	1.90396e-05	1.61306e-08	131.409	100.977	100.56	124.069	127.58	208.157	135.93	146.589	114.254	154.564	0.7392	0.262533	0.0329966
2B:61879043-61879764_Traes_2BS_437A99FA8	Traes_2BS_437A99FA8.1	protein egg apparatus-1-like	predicted protein [Hordeum vulgare subsp. vulgare] >gi|326509977|dbj|BAJ87205.1| predicted protein [Hordeum vulgare subsp. vulgare]	2.32163e-27	6.80813	9.10838	21.4197	4.20855	47.5988	38.3577	39.6572	49.5159	10.3862	43.7824	0.237223	1.90789e-05	4.20516e-11	5.97313	16.3486	3.59145	15.7271	32.4179	16.8019	62.0179	46.3889	10.4101	39.4067	0.26417	0.0333978	1.80225e-08
IWGSC_CSS_7BL_scaff_6679106:1860-2953_Traes_7BL_50E3F93EB	Traes_7BL_50F9E5F65.1	phosphatidylinositol 4-kinase gamma 4-like	Phosphatidylinositol 4-kinase type 2-beta [Aegilops tauschii]	0	397.595	378.648	285.271	157.119	801.564	607.011	633.511	839.334	304.658	720.355	0.422928	1.90789e-05	3.50436e-09	197.113	564.507	213.092	182.609	642.084	351.907	822.374	932.417	289.33	687.196	0.421031	0.07255	6.44152e-08
1A:101702266-101703776_Traes_1AL_5A4E3C4FC	Traes_1AL_5A4E3C4FC.1	abscisic acid receptor pyr1-like	gi|326494646|dbj|BAJ94442.1| predicted protein [Hordeum vulgare subsp. vulgare]	4.03746e-126	611.37	508.768	363.161	537.292	222.763	217.68	209.33	245.144	505.148	223.729	2.25785	1.92201e-05	0.003296	636.735	411.6	744.626	535.596	350.323	311.769	276.957	233.8	582.139	293.212	1.98539	0.00237161	0.0199571
7A:6795904-6801215_Traes_7AS_3247D97E8	Traes_7AS_3247D97E8.2	ru large subunit-binding protein subunit chloroplastic-like	gi|474438538|gb|EMS68298.1| RuBisCO large subunit-binding protein subunit beta, chloroplastic [Triticum urartu]	0	3139.91	5959.48	4448.48	4113.16	1757.35	1341.56	1336.3	1511.45	4415.26	1486.66	2.96991	1.977e-05	1.64064e-06	1598.41	2368.62	1474.89	1985.11	1513.19	1705.4	1574.24	1567.02	1856.76	1589.96	1.1678	0.545826	1
1B:258122823-258127916_Traes_1BL_333C033D6	Traes_1BL_333C033D6.1	abc transporter a family member 7-like	PREDICTED: ABC transporter A family member 7-like [Brachypodium distachyon]	0	25.8709	40.3371	49.6548	23.8485	4.75988	9.58943	5.0199	8.11735	34.9278	6.87164	5.08289	1.97759e-05	5.59923e-07	8.36238	13.4635	9.57719	13.1059	8.36592	8.40097	5.94692	13.9167	11.1273	9.15762	1.21508	0.850149	1
IWGSC_CSS_4AL_scaff_7123129:952-2887_td-k35_contig_78902	td-k51_contig_44618	-	-	-	255.986	256.336	210.302	140.285	573.09	479.472	406.11	414.797	215.727	468.367	0.460595	1.97784e-05	1.16261e-07	203.086	531.81	187.952	376.577	442.348	436.85	492.745	408.222	324.856	445.041	0.729946	0.552066	0.0399999
3A:107135210-107136415_td-k35_contig_76948	KukriC18793_2	hypothetical protein TRIUR3_21901	hypothetical protein TRIUR3_21901 [Triticum urartu]	1.36577e-111	4.08488	0	1.94725	4.20855	17.1356	29.7272	22.0875	12.9878	2.56017	20.4845	0.124981	1.98477e-05	4.85469e-11	38.228	7.69345	39.5059	4.36864	30.3265	32.6704	31.4337	16.7	22.449	27.7827	0.808022	0.790642	0.134414
2B:51677910-51685284_Traes_2BS_BBA76E2E1	Traes_2BS_BBA76E2E1.1	protein ssuh2 homolog	PREDICTED: protein SSUH2 homolog isoform X1 [Brachypodium distachyon]	0	328.152	322.697	295.008	152.911	664.48	512.076	552.691	620.166	274.692	587.353	0.467678	1.98485e-05	1.32309e-07	199.502	502.959	204.712	237.654	508.23	348.174	660.108	705.111	286.207	555.406	0.515312	0.0972461	2.59822e-05
5A:57159401-57170140_Traes_5AL_F0F056A6A	Traes_5AL_F0F056A6A.1	5 -nucleotidase domain-containing protein ddb_g0275467 isoform x2	hypothetical protein TRIUR3_04288 [Triticum urartu]	0	133.439	165.252	126.571	95.3938	51.4067	63.2903	53.2109	46.2689	130.164	53.5442	2.43096	2.00886e-05	0.00138888	53.7581	75.0111	50.2802	73.3932	70.0646	56.9399	56.071	53.8111	63.1107	59.2216	1.06567	0.90019	0.840493
IWGSC_CSS_5BL_scaff_10874849:561-4023_td-k35_contig_68624	-	-	-	-	36.7639	29.9275	41.8658	54.7112	6.66384	17.261	9.03581	12.9878	40.8171	11.4871	3.5533	2.01121e-05	8.95704e-05	106.322	29.8121	68.2375	34.0754	14.6404	20.5357	17.8408	19.4833	59.6117	18.125	3.28891	0.123428	6.82463e-05
IWGSC_CSS_6AS_scaff_1517362:201-5337_Traes_6AS_ACC32562F	Traes_6AS_ACC32562F.1	tyrosine-sulfated glycopeptide receptor 1	Tyrosine-sulfated glycopeptide receptor 1 [Aegilops tauschii]	0	548.735	342.215	383.607	483.983	134.229	224.393	172.684	88.4792	439.635	154.946	2.83734	2.01961e-05	1.4512e-05	482.629	268.309	283.724	358.229	185.096	200.69	152.921	153.083	348.223	172.948	2.01346	0.00613754	0.0149414
IWGSC_CSS_4AL_scaff_7110903:5171-7303_Traes_4AL_D1B99269E	Traes_4AL_D1B99269E.1	sulfotransferase 17	Sulfotransferase 17 [Aegilops tauschii]	0	73.5278	59.8551	67.18	60.3226	149.46	135.211	151.601	188.323	65.2214	156.149	0.417687	2.03288e-05	2.05377e-08	87.2077	86.5513	104.152	78.6356	64.8359	54.1396	114.691	129.889	89.1366	90.8888	0.980722	1	0.492362
7B:14598967-14605078_Traes_7BS_4F96640A2	Traes_7BS_4FBE4B00A.2	plastid adp-glucose pyrophosphorylase small subunit	gi|224021585|gb|ACN32622.1| plastid ADP-glucose pyrophosphorylase small subunit [Triticum aestivum]	0	1923.98	2042.88	1310.5	778.582	3142.47	2957.38	2936.64	3216.91	1513.98	3063.35	0.494225	2.03288e-05	5.14356e-07	1127.73	3709.2	1312.07	2622.93	3000.23	2866.6	3357.46	3525.56	2192.98	3187.46	0.688004	0.48005	0.0148133
5B:102186475-102189463_Traes_5BL_087A67E57	Traes_5BL_087A67E57.1	strictosidine synthase 3-like	predicted protein [Hordeum vulgare subsp. vulgare]	0	8.16976	16.9156	9.73623	14.0285	39.031	38.3577	40.1592	60.0684	12.2125	44.4041	0.275031	2.04678e-05	4.02861e-10	28.671	41.3523	23.943	69.0246	52.287	64.4074	51.8232	39.8945	40.7477	52.103	0.782061	0.790204	0.1624
IWGSC_CSS_3AL_scaff_4375114:2559-7346_Traes_3AL_31EAD29CE	Traes_3AL_31EAD29CE.1	protein iq-domain 31-like isoform x1	hypothetical protein F775_29757 [Aegilops tauschii]	0	126.631	171.758	163.569	216.039	60.9265	90.1407	66.2626	48.7041	169.499	66.5085	2.54854	2.0574e-05	0.000567674	185.167	116.363	160.418	85.6254	76.339	54.1396	66.2657	54.7389	136.893	62.8708	2.17738	0.0176297	0.0101355
5A:129074212-129076299_Traes_5AL_CBEC2B9AD	Traes_5AL_CBEC2B9AD.1	50s ribosomal protein chloroplastic-like	50S ribosomal protein L17, chloroplastic [Aegilops tauschii]	6.32681e-89	3545.67	3186.63	2855.64	4736.02	1222.34	1767.33	1254.97	981.388	3580.99	1306.51	2.74089	2.08137e-05	2.2758e-05	4059.34	2198.4	4034.39	2276.06	1629.26	1378.69	1342.31	1323.01	3142.05	1418.32	2.21533	0.0150489	0.00287673
1B:283347805-283352371_Traes_1BL_5C7C06485	Traes_1BL_5C7C06485.2	ribosome maturation factor rimm	gi|475469617|gb|EMT02323.1| Ribosome maturation factor rimM [Aegilops tauschii]	0	420.742	675.321	514.073	554.126	266.553	215.762	247.983	290.601	541.066	255.225	2.11996	2.11054e-05	0.00907694	334.495	395.251	278.936	384.441	286.533	295.901	255.718	244.006	348.281	270.539	1.28736	0.27915	0.806652
2B:215378978-215382745_Traes_2BL_D5494A256	Traes_2BL_D5494A256.1	kinesin-related protein klpa-like protein	Kinesin-1 [Triticum urartu]	0	822.422	659.707	620.198	1018.47	255.13	372.07	278.604	247.579	780.199	288.346	2.70578	2.11545e-05	5.02135e-05	913.889	513.538	1000.82	569.671	401.564	377.11	317.736	302.456	749.478	349.716	2.1431	0.0173126	0.00627563
5A:85261156-85271792_Traes_5AL_8D592F645	Traes_5AL_8D592F645.2	hypothetical protein TRIUR3_09702	gi|473948592|gb|EMS50633.1| hypothetical protein TRIUR3_09702 [Triticum urartu]	0	284.58	264.143	394.317	429.272	119.949	171.651	123.489	89.2909	343.078	126.095	2.72079	2.12706e-05	6.22258e-05	389.448	248.114	423.791	218.432	194.508	167.086	175.009	156.795	319.946	173.349	1.84567	0.0540216	0.0718284
2B:2986798-2988630_KukriC884_37	td-k31_contig_52486_B	-	-	-	21.786	26.0239	21.4197	25.2513	66.6384	69.0439	66.7646	75.4914	23.6202	69.4846	0.339935	2.13626e-05	2.37101e-09	32.2549	50.9691	23.943	56.7924	77.3847	63.474	91.7525	86.2834	40.9898	79.7237	0.514149	0.0117308	0.000262737
IWGSC_CSS_2AL_scaff_6351025:0-1611_contig00337	td-k55_contig_79440	-	-	-	24.5093	29.9275	18.4988	23.8485	5.71186	0.958943	6.02387	3.24694	24.196	3.9854	6.07116	2.14999e-05	1.78234e-06	7.16775	14.4252	9.57719	6.1161	4.18296	1.86688	1.69912	4.63889	9.32157	3.09696	3.00991	0.0871673	0.0554474
6A:153941691-153942632_td-k35_contig_74789	td-k51_contig_55155	-	-	-	634.518	598.551	534.519	880.99	235.138	331.794	219.369	158.288	662.144	236.148	2.80394	2.16427e-05	1.80571e-05	608.064	465.454	779.344	401.042	325.225	287.5	255.718	291.322	563.476	289.941	1.94341	0.0191093	0.0307225
2B:283673854-283676489_Traes_2BL_D33683EE9	Traes_2BL_D33683EE9.1	coproporphyrinogen-iii chloroplastic	predicted protein [Hordeum vulgare subsp. vulgare]	2.02317e-135	929.991	1181.49	994.069	1407.06	509.307	659.753	479.4	444.831	1128.15	523.323	2.15575	2.1755e-05	0.00571372	1216.13	921.291	1227.08	704.225	624.307	526.461	534.373	527.906	1017.18	553.262	1.83852	0.00650322	0.0575875
6A:198522444-198523137_td-k51_contig_77449	td-k31_contig_29010	shugoshin-1-like isoform x1	hypothetical protein TRIUR3_32010 [Triticum urartu]	0	27.2325	39.0359	22.3933	25.2513	84.7259	98.7712	74.2945	62.5036	28.4783	80.0738	0.35565	2.17878e-05	5.42417e-09	45.3958	55.7775	69.4346	62.0347	65.8816	87.7435	63.717	76.0778	58.1607	73.355	0.792866	0.554833	0.108435
2B:237124516-237128147_Traes_2BS_4FF04951F	Traes_2BS_4FF04951F.1	cysteine-rich receptor-like protein kinase 10	Os07g0537500 [Oryza sativa Japonica Group] >gi|113611411|dbj|BAF21789.1| Os07g0537500 [Oryza sativa Japonica Group]	0	141.609	158.746	98.3359	137.479	309.392	246.448	249.991	368.528	134.043	293.59	0.456564	2.21717e-05	6.53358e-08	193.529	293.313	232.247	352.113	314.768	224.026	355.966	345.134	267.8	309.973	0.863947	0.795503	0.223101
5B:156889460-156894609_Traes_5BL_69D450D3A	Traes_5BL_69D450D3A.1	acetyl- cytosolic 1-like isoform x1	Putative acetyl-CoA acetyltransferase, cytosolic 2 [Aegilops tauschii]	0	272.325	326.601	305.718	152.911	636.872	469.882	576.786	573.897	264.388	564.359	0.468475	2.23058e-05	1.47903e-07	181.583	455.837	175.981	560.06	598.163	715.016	642.268	693.978	343.365	662.356	0.5184	0.0348736	4.64158e-05
IWGSC_CSS_4BL_scaff_6863134:19-1125_Traes_4BL_80A2BD9E8	Traes_4BL_80A2BD9E8.1	having alternative splicing products	unnamed protein product [Triticum aestivum]	1.71899e-78	272.325	404.672	235.617	500.818	53.3107	77.6744	75.2984	30.8459	353.358	59.2824	5.96059	2.23514e-05	1.60452e-16	215.033	276.003	39.5059	238.528	72.156	58.8068	89.2038	89.9945	192.267	77.5403	2.47958	0.119562	0.000159422
4B:107171799-107173502_Traes_4BL_C3F41C738	Traes_4BL_C3F41C738.1	aquaporin sip2-1-like	predicted protein [Hordeum vulgare subsp. vulgare] >gi|326512114|dbj|BAJ96038.1| predicted protein [Hordeum vulgare subsp. vulgare]	6.24683e-80	382.617	450.214	306.691	298.807	153.268	181.24	163.649	161.535	359.582	164.923	2.1803	2.25826e-05	0.00508001	272.375	415.446	234.641	461.329	176.73	196.956	172.461	201.328	345.948	186.869	1.85129	0.0205089	0.0301792
IWGSC_CSS_5BS_scaff_658298:954-1773_td-k55_contig_26632_td-k25_contig_9508	-	-	-	-	954.5	724.767	571.516	852.933	378.887	330.835	305.21	319.012	775.929	333.486	2.32672	2.27163e-05	0.00159936	668.99	671.254	723.078	596.757	326.271	347.24	288.85	346.061	665.02	327.106	2.03304	5.27314e-05	0.010325
5A:16828762-16829191_td-k63_contig_155	KukriC1_4	-	-	-	257.347	253.733	233.669	269.347	103.765	122.745	115.458	108.773	253.524	112.685	2.24985	2.27708e-05	0.00426518	296.267	175.988	282.527	194.842	98.2995	110.146	137.629	111.333	237.406	114.352	2.0761	0.00267442	0.0141503
IWGSC_CSS_3AL_scaff_683855:1-293_Traes_3AL_658687F48	Traes_3AL_658687F48.1	cytochrome p450 704c1	Cytochrome P450 704C1 [Aegilops tauschii]	2.75024e-38	77.6127	75.4694	50.6284	71.5454	135.181	141.924	175.194	172.9	68.814	156.3	0.44027	2.28008e-05	8.47853e-08	191.14	138.482	137.672	206.2	240.52	253.896	234.479	195.761	168.374	231.164	0.728373	0.220167	0.025437
4A:57280197-57284195_Traes_4AS_5177FC080	Traes_4AS_5177FC080.1	type i inositol -trisphosphate 5-phosphatase cvp2-like	predicted protein [Hordeum vulgare subsp. vulgare]	0	369.001	299.275	234.643	317.044	147.556	155.349	118.47	134.748	304.991	139.031	2.19369	2.36783e-05	0.00617463	332.106	321.202	312.456	328.522	143.266	177.354	167.363	164.217	323.571	163.05	1.98449	0.000228288	0.0170556
IWGSC_CSS_4BL_scaff_7034990:0-551_Traes_4BL_7B02C2DEE	Traes_4BL_7B02C2DEE.2	probable xyloglucan endotransglucosylase hydrolase protein 27	gi|242347653|gb|ACS92630.1| conserved hypothetical protein [Triticum aestivum]	1.15886e-69	74.8894	75.4694	133.386	124.854	27.6073	23.0146	28.1114	30.0342	102.15	27.1919	3.75662	2.44302e-05	4.29019e-07	74.0668	70.2027	131.686	77.7619	79.4762	49.4724	46.7258	41.75	88.4294	54.3561	1.62685	0.214362	0.29023
6B:200563441-200564826_Traes_6BL_F7AA42F48	Traes_6BL_F7AA42F48.1	ankyrin repeat-containing protein at5g02620-like	E3 ubiquitin-protein ligase mind-bomb [Triticum urartu]	5.00735e-23	123.908	122.313	114.887	130.465	45.6949	46.9882	54.7169	47.0807	122.893	48.6202	2.52762	2.46982e-05	0.00112575	107.516	93.2831	110.138	81.2568	50.1955	41.0714	50.1241	44.5334	98.0485	46.4811	2.10943	0.00127644	0.0167324
IWGSC_CSS_6BL_scaff_3936713:1-1171_Traes_6BL_C31555896	Traes_6BL_C31555896.1	tetratricopeptide repeat -like superfamily protein isoform 1	hypothetical protein F775_04890 [Aegilops tauschii]	6.55635e-48	206.967	236.818	239.511	245.499	86.6299	151.513	109.936	70.621	232.199	104.675	2.21828	2.54274e-05	0.00463149	229.368	134.635	237.035	149.408	112.94	109.213	97.6994	83.5	187.612	100.838	1.86053	0.0230641	0.0720866
3A:103659284-103659640_td-k31_contig_75582	td-k61_contig_68470	-	-	-	78.9743	46.8431	41.8658	81.3653	19.9915	10.5484	10.5418	4.05868	62.2621	11.2851	5.5172	2.56423e-05	1.43969e-09	26.2818	19.2336	27.5344	20.9695	9.41166	14.0016	11.8938	14.8445	23.5048	12.5379	1.8747	0.154609	0.223101
4A:152613503-152615373_td-k35_contig_61729	td-k63_contig_67704	hypothetical protein TRIUR3_20240	hypothetical protein TRIUR3_20240 [Triticum urartu]	4.47566e-25	367.639	426.793	411.842	577.974	143.748	255.079	168.668	121.76	446.062	172.314	2.58866	2.56691e-05	0.000155589	426.481	280.811	389.073	286.583	209.148	189.489	160.567	149.372	345.737	177.144	1.95173	0.00046617	0.0282251
1B:266752521-266759248_Traes_1BL_DD7D021A7	Traes_1BL_DD7D021A7.2	e3 ubiquitin-protein ligase herc1	gi|475575094|gb|EMT17174.1| Putative E3 ubiquitin-protein ligase HERC1 [Aegilops tauschii]	0	318.621	247.227	263.852	370.353	119.949	173.569	119.976	137.995	300.013	137.872	2.17602	2.58486e-05	0.00776471	377.502	281.773	414.213	359.976	193.462	195.089	164.815	144.733	358.366	174.525	2.05338	9.13237e-05	0.0113399
1B:114628993-114630952_Traes_1BS_FB3E0601A	Traes_1BS_FB3E0601A.2	btb poz and math domain-containing protein 1-like	gi|326513636|dbj|BAJ87837.1| predicted protein [Hordeum vulgare subsp. vulgare] gi|326528633|dbj|BAJ97338.1| predicted protein [Hordeum vulgare subsp. vulgare]	0	36.7639	27.3251	28.2351	23.8485	79.966	81.5102	76.3024	86.0439	29.0431	80.9556	0.358754	2.58691e-05	4.84631e-09	48.9796	65.3943	47.8859	60.2873	43.9211	53.2061	94.3012	92.7778	55.6368	71.0516	0.783048	0.620099	0.109813
6B:125805730-125806712_isotig21445__gene=isogroup05897__length=2080__numContigs=1	td-k31_contig_59430	hypothetical protein TRIUR3_19780	hypothetical protein TRIUR3_19780 [Triticum urartu]	0	0	2.60239	3.89449	0	16.1836	21.0968	19.0756	15.423	1.62422	17.9447	0.0905124	2.60039e-05	2.53782e-11	7.16775	9.61681	3.59145	1.74746	12.5489	13.0682	26.3364	13.9167	5.53087	16.4675	0.335865	0.0241414	0.000206181
2B:95501643-95503045_td-k35_contig_79604	td-k35_contig_52332	iron sulfur cluster assembly protein mitochondrial	hypothetical protein TRIUR3_18940 [Triticum urartu]	8.57358e-23	134.801	262.842	232.696	206.219	59.9745	73.8386	61.7447	92.5378	209.139	72.0239	2.90375	2.64982e-05	2.28303e-05	361.972	99.0532	117.321	148.534	88.8879	183.888	140.177	121.539	181.72	133.623	1.35994	0.84626	0.791546
IWGSC_CSS_7AL_scaff_4545760:2199-6227_Traes_7AL_F67D8339A	Traes_7AL_F67D8339A.1	cbs domain-containing protein chloroplastic-like	predicted protein [Hordeum vulgare subsp. vulgare] >gi|326512290|dbj|BAJ96126.1| predicted protein [Hordeum vulgare subsp. vulgare]	1.463e-46	200.159	214.698	200.566	223.053	106.621	108.361	85.8402	76.3031	209.619	94.2813	2.22334	2.64982e-05	0.0053918	249.677	239.459	235.838	199.21	155.815	147.484	106.195	125.25	231.046	133.686	1.72827	0.00697543	0.119045
6B:124266844-124267411_td-k25_contig_69454	-	-	-	-	420.742	274.553	378.739	500.818	123.757	183.158	149.593	97.4082	393.713	138.479	2.84312	2.71431e-05	2.00618e-05	657.044	306.776	668.009	216.685	202.874	190.422	174.16	162.361	462.128	182.454	2.53285	0.124125	0.000363516
3A:143395196-143398605_Traes_3AL_888210166	Traes_3AL_888210166.2	hexokinase-2-like isoform x2	gi|474257967|gb|EMS60419.1| Hexokinase-9 [Triticum urartu]	0	49.0185	76.7706	44.7866	14.0285	119.949	117.95	115.458	114.455	46.1511	116.953	0.394613	2.74643e-05	3.28252e-08	26.2818	118.287	43.0973	46.3076	110.848	86.81	192.85	180.917	58.4934	142.856	0.409456	0.0750376	4.24536e-07
6B:8856915-8857770_Traes_6BS_C7BF687C2	Traes_6BS_C7BF687C2.1	ubiquinone oxidoreductase subunit 1	predicted protein [Hordeum vulgare subsp. vulgare] >gi|326529179|dbj|BAK00983.1| predicted protein [Hordeum vulgare subsp. vulgare]	6.48399e-37	686.26	683.129	567.622	820.668	345.567	390.29	335.329	236.215	689.419	326.85	2.10928	2.76538e-05	0.00897793	622.4	502.959	599.771	404.536	335.682	428.45	293.948	324.722	532.417	345.701	1.54011	0.0430159	0.352324
IWGSC_CSS_2BS_scaff_5169641:3973-7492_Traes_2BS_4138269E5	Traes_2BS_4138269E5.1	serine threonine kinase protein	cysteine-rich receptor kinase [Triticum aestivum]	0	164.757	123.614	97.3623	123.451	285.593	281.929	253.003	277.613	127.296	274.535	0.463679	2.77465e-05	1.53404e-07	222.2	275.041	192.741	210.569	308.493	301.502	324.532	363.689	225.138	324.554	0.693683	0.106618	0.0112773
5A:116820617-116821716_Traes_5AL_641217BCD	Traes_5AL_641217BCD.1	protein notum homolog isoform x2	hypothetical protein TRIUR3_05435 [Triticum urartu]	9.10087e-51	190.628	158.746	183.041	251.11	74.2542	95.8943	95.378	69.8092	195.881	83.8339	2.33654	2.8472e-05	0.00301236	175.61	128.865	207.107	156.397	119.214	91.4772	70.5135	90.9223	166.995	93.0318	1.79503	0.00586783	0.0987615
7B:230442625-230443721_Traes_7BL_12EBCA739	Traes_7BL_12F2DEEC5.1	cysteine proteinase inhibitor 8-like	hypothetical protein TRIUR3_24477 [Triticum urartu]	1.37642e-16	2184.05	2170.4	2220.83	3375.26	1062.41	1153.61	791.638	741.114	2487.63	937.192	2.65435	2.84834e-05	6.17386e-05	2298.46	1611.78	2577.46	1290.5	1209.92	1005.32	993.986	1054.88	1944.55	1066.03	1.82411	0.0452037	0.0679802
2B:146795924-146799259_Traes_2BL_E83C55617	Traes_2BL_E83C55617.2	f-box protein skip14-like	gi|474425841|gb|EMS67734.1| hypothetical protein TRIUR3_06986 [Triticum urartu]	0	2096.9	2174.3	2241.28	2786.06	987.2	1342.52	1216.82	1014.67	2324.64	1140.3	2.03861	2.864e-05	0.0146619	2671.18	2058.96	2832.45	1964.14	1093.84	1082.79	1114.62	1073.44	2381.68	1091.17	2.18268	4.3879e-06	0.0029866
6A:171806619-171813821_Traes_6AL_75C0A8A03	Traes_6AL_75C0A8A03.1	c2 and gram domain-containing protein at1g03370-like	Protein unc-13-C-like protein [Aegilops tauschii]	0	68.0813	55.9515	41.8658	30.8627	150.412	113.155	99.3939	129.878	49.1903	123.21	0.39924	2.90801e-05	1.7997e-08	58.5366	92.3214	45.4916	89.9941	105.62	81.2094	163.116	164.217	71.5859	128.54	0.556914	0.12747	0.000497649
4B:249878439-249880331_td-k61_contig_21624	KukriC10236_1	cp protein	hypothetical protein TRIUR3_23413 [Triticum urartu]	6.03736e-88	50.3802	29.9275	36.9977	22.4456	2.85593	1.91789	5.52189	12.176	34.9377	5.61793	6.21897	2.93748e-05	3.36331e-08	13.1409	12.5019	11.9715	13.9797	2.09148	6.53409	3.39824	2.78333	12.8985	3.70179	3.48439	0.0182068	0.0101512
4B:282309687-282311524_td-k21_contig_42289	td-k25_contig_8265	-	-	-	147.056	165.252	118.782	81.3653	38.0791	35.4809	37.6492	43.022	128.114	38.5578	3.32264	2.94114e-05	1.9249e-06	87.2077	125.98	69.4346	155.524	37.6466	62.5406	53.5223	42.6778	109.537	49.0968	2.23103	0.0153595	0.00318937
5A:1126802-1133311_contig32576	contig73003	-	-	-	258.709	353.926	378.739	395.604	792.996	719.208	680.196	701.339	346.744	723.435	0.479303	2.97537e-05	1.40688e-07	903.137	828.969	1130.11	1124.49	1239.2	1234.01	1240.36	1265.49	996.676	1244.76	0.800694	0.392164	0.0661453
4B:164507156-164513247_Traes_4BS_ADA691E39	Traes_4BS_ADA691E39.2	transcription factor iiib 90 kda subunit	gi|475565103|gb|EMT14705.1| Transcription factor IIIB 90 kDa subunit [Aegilops tauschii]	2.74957e-111	23.1476	81.9754	69.1272	42.0855	158.028	117.95	129.513	146.112	54.0839	137.901	0.392194	2.97734e-05	7.95487e-09	35.8388	53.8542	38.3087	58.5398	117.123	50.4058	121.487	125.25	46.6354	103.566	0.450294	0.026499	6.12028e-06
4B:310612858-310614195_Traes_4BL_4147F47BA	Traes_4BL_4147F47BA.1	dihydrodipicolinate reductase	Putative dihydrodipicolinate reductase 3, chloroplastic [Triticum urartu]	6.78277e-39	46.2953	61.1563	69.1272	91.1853	16.1836	29.7272	16.0637	17.8582	66.941	19.9582	3.35407	3.05953e-05	2.63806e-05	35.8388	32.6972	55.0688	19.222	32.4179	24.2695	17.8408	25.9778	35.7067	25.1265	1.42108	0.578256	0.757496
IWGSC_CSS_4AL_scaff_7086671:6338-12420_Traes_4AL_350509CB4	Traes_4AL_350509CB4.2	protein dj-1 homolog c	gi|357148097|ref|XP_003574626.1| PREDICTED: protein DJ-1 homolog C [Brachypodium distachyon]	0	321.344	442.407	354.399	447.509	167.548	184.117	193.266	177.77	391.415	180.675	2.1664	3.05953e-05	0.00699992	298.656	256.769	329.216	264.74	264.572	243.628	205.594	190.195	287.345	225.997	1.27146	0.398504	0.916186
IWGSC_CSS_2BL_scaff_8026857:2246-8811_Traes_2BL_B8D0A7061	Traes_2BL_B8D0A7061.2	homeodomain-like transcription factor superfamily protein	gi|474312102|gb|EMS61968.1| hypothetical protein TRIUR3_14011 [Triticum urartu]	0	482.016	525.684	379.713	375.964	208.483	206.173	207.322	204.557	440.844	206.634	2.13346	3.07538e-05	0.00728284	249.677	313.508	210.698	393.178	181.959	145.617	136.779	160.506	291.765	156.215	1.86771	0.00549953	0.0294054
4B:65809566-65813455_Traes_4BL_C3C6C11C4	Traes_4BL_C3C6C11C4.1	30s ribosomal protein chloroplastic	30S ribosomal protein S1, chloroplastic [Triticum urartu]	0	326.79	364.335	317.401	500.818	167.548	184.117	135.537	135.56	377.336	155.691	2.42363	3.1212e-05	0.000948562	438.428	322.163	573.434	246.392	258.298	153.084	193.7	188.339	395.104	198.355	1.9919	0.0764447	0.0246986
7B:249157002-249160635_Traes_7BL_5C04F329C	Traes_7BL_5C082B3F8.1	zinc-binding protein	PREDICTED: uncharacterized protein LOC103626673 [Zea mays] >gi|413935752|gb|AFW70303.1| hypothetical protein ZEAMMB73_709509 [Zea mays] >gi|645168906|gb|AIB05969.1| PLATZ transcription factor, partial [Zea mays]	0.000232081	589.584	499.66	458.576	634.088	239.898	324.123	277.098	180.205	545.477	255.331	2.13635	3.14022e-05	0.00736278	756.198	544.312	616.531	504.142	338.82	356.575	281.204	289.467	605.296	316.516	1.91237	0.000398714	0.031336
5A:140572868-140573151_td-k61_contig_66278	td-k35_contig_78049	-	-	-	43.572	42.9395	59.391	56.114	18.0876	21.0968	16.5657	9.74082	50.5041	16.3727	3.08466	3.15374e-05	0.000296765	44.2011	25.0037	62.2517	47.1814	19.8691	21.4691	22.0886	13.9167	44.6595	19.3359	2.30967	0.0163373	0.0171092
3B:164301934-164302437_isotig20525__gene=isogroup05066__length=1983__numContigs=2	td-k41_contig_6131	tpr repeat-containing thioredoxin ttl1-like	unnamed protein product [Triticum aestivum] >gi|669028388|emb|CDM82165.1| unnamed protein product [Triticum aestivum]	0	20.4244	15.6144	15.578	2.8057	47.5988	37.3988	49.195	55.198	13.6056	47.3477	0.287355	3.15831e-05	1.63178e-09	4.7785	29.8121	7.18289	21.8432	40.7838	22.4026	35.6815	38.9667	15.9042	34.4587	0.461544	0.123701	0.000612054
3B:465997828-465998841_td-k61_contig_1500_td-k31_contig_1215	-	-	-	-	909.566	981.103	679.589	725.274	1804.95	1920.76	1407.08	1501.71	823.883	1658.62	0.496727	3.16495e-05	5.04049e-07	2077.45	2127.24	2213.53	2646.52	2454.35	3315.58	2196.11	2156.16	2266.19	2530.55	0.895531	0.814362	0.244358
1A:146556539-146562737_Traes_1AS_4499E3652	Traes_1AS_4499E3652.1	starch synthase iiia	gi|9502143|gb|AAF87999.1|AF258608_1 starch synthase III [Triticum aestivum]	0	35.4023	22.1204	49.6548	28.057	4.75988	10.5484	6.02387	5.68215	33.8086	6.75357	5.00603	3.1683e-05	8.86002e-07	19.114	21.157	22.7458	12.2322	6.27444	6.53409	5.94692	8.35	18.8123	6.77636	2.77616	0.0207272	0.0160556
IWGSC_CSS_7BL_scaff_2256967:0-188_contig71651	td-k51_contig_48794	-	-	-	183.82	236.818	170.384	235.679	85.6779	137.129	75.2984	69.8092	206.675	91.9786	2.24699	3.28983e-05	0.00420779	160.08	121.172	229.852	129.312	109.803	111.08	103.646	101.128	160.104	106.414	1.50454	0.21092	0.479965
2B:44147522-44152590_Traes_2BS_24273473D	Traes_2BS_24273473D.1	serine carboxypeptidase 1 precursor	predicted protein [Hordeum vulgare subsp. vulgare]	0	2287.53	1938.78	1589.93	1978.02	883.434	1107.58	984.904	814.171	1948.57	947.522	2.05649	3.31821e-05	0.0115438	3309.11	3035.07	3562.71	2572.26	1415.93	1197.61	1382.23	1459.4	3119.79	1363.79	2.28758	6.04166e-07	0.000968901
1A:235108527-235112987_Traes_1AL_486E54C74	Traes_1AL_486E54C74.1	disease resistance protein rpm1	gi|475485094|gb|EMT03157.1| Disease resistance protein RPM1 [Aegilops tauschii]	0	10.893	9.10838	13.6307	8.4171	24.7514	40.2756	44.6771	53.5745	10.5123	40.8197	0.25753	3.40058e-05	3.97745e-10	11.9463	6.73177	20.3515	12.2322	24.052	14.9351	75.6109	57.5223	12.8154	43.03	0.297825	0.130727	1.47498e-08
5B:63974827-63975520_KukriC298_6	-	-	-	-	9.53138	11.7108	7.78898	5.6114	36.1751	29.7272	29.6174	53.5745	8.66064	37.2736	0.232353	3.41708e-05	1.06441e-10	8.36238	27.8888	1.19715	9.61102	16.7318	28.0032	46.7258	40.8222	11.7648	33.0708	0.355747	0.102012	1.16547e-05
3A:59813002-59814475_Traes_3AS_9474A8C67	Traes_3AS_9474A8C67.1	monoglyceride lipase	hypothetical protein TRIUR3_29756 [Triticum urartu]	3.31656e-113	2124.14	2097.53	1483.8	1719.89	3568.96	3416.72	3546.05	3888.21	1856.34	3604.99	0.514937	3.41787e-05	9.74008e-07	2396.42	2754.26	2630.13	3752.67	3882.83	4150.08	4408.37	4211.19	2883.37	4163.12	0.692599	0.0864937	0.00881754
5B:192819759-192820699_td-k41_contig_10395	-	-	-	-	328.152	305.781	286.245	246.902	113.285	161.103	133.027	134.748	291.77	135.541	2.15264	3.4467e-05	0.00713726	180.388	216.378	79.0118	207.947	163.135	92.4107	162.266	142.878	170.931	140.172	1.21944	0.672838	0.923225
IWGSC_CSS_6BL_scaff_4317419:1-1002_Traes_6BL_E4BD8E035	Traes_6BL_E4BD8E035.1	trehalose-phosphate phosphatase a	Trehalose-phosphate phosphatase [Aegilops tauschii]	2.23806e-22	268.24	121.011	217.118	207.622	59.9745	60.4134	51.2029	60.8802	203.498	58.1178	3.50147	3.454e-05	2.18696e-07	311.797	210.608	150.841	130.186	120.26	133.482	127.434	123.395	200.858	126.143	1.59231	0.320802	0.286373
3B:616395060-616402097_td-k35_contig_55089	td-k63_contig_66890	predicted protein	predicted protein [Hordeum vulgare subsp. vulgare]	3.68761e-11	713.492	845.778	587.094	507.832	1328.96	1385.67	1270.03	1326.38	663.549	1327.76	0.499751	3.52186e-05	6.79607e-07	667.796	992.455	615.334	843.148	1184.82	1016.52	1305.77	1316.52	779.683	1205.91	0.646553	0.0319855	0.00298985
5A:123720362-123721092_td-k45_contig_1236	td-k55_contig_23613	retrovirus-related pol polyprotein from transposon tnt 1-94	60S ribosomal protein L5-1 [Triticum urartu]	5.21922e-28	77.6127	75.4694	82.7579	75.7539	24.7514	28.7683	34.1353	25.1638	77.8985	28.2047	2.7619	3.54338e-05	0.000564725	63.3152	48.0841	74.2232	21.8432	32.4179	17.7354	23.7877	28.7611	51.8664	25.6755	2.02007	0.183417	0.0703693
IWGSC_CSS_6AL_scaff_3001215:1-479_Traes_6AL_E6B544E0D	Traes_6AL_E6B544E0D.1	phosphate transporter pho1-2-like isoform x2	predicted protein [Hordeum vulgare subsp. vulgare]	1.63042e-59	78.9743	87.1802	65.2327	88.3796	29.5113	46.9882	23.0915	22.7286	79.9417	30.5799	2.61419	3.5836e-05	0.00106399	77.6507	84.628	65.8432	78.6356	42.8753	47.6055	42.478	39.8945	76.6893	43.2133	1.77467	0.021793	0.125672
6B:202499195-202499660_KukriC12257_3	isotig29826__gene=isogroup14278__length=1206__numContigs=1	-	-	-	2.72325	2.60239	0	1.40285	14.2796	16.302	22.0875	34.9046	1.68212	21.8935	0.0768323	3.58834e-05	4.02839e-14	8.36238	0.961681	4.78859	1.74746	14.6404	9.33441	37.3807	25.05	3.96503	21.6014	0.183555	0.0173974	4.67495e-09
IWGSC_CSS_3AL_scaff_491953:558-5375_Traes_3AL_822D8A43D	Traes_3AL_822D8A43D.1	glutamate synthase 1	NADH-dependent glutamate synthase [Triticum turgidum]	0	2566.67	1688.95	2456.45	3320.55	902.474	757.565	838.323	895.344	2508.15	848.426	2.95624	3.63188e-05	4.64103e-06	2634.15	2099.35	1892.69	1638.24	1014.37	1134.13	1061.1	1095.71	2066.11	1076.33	1.91959	0.000205437	0.0249409
2B:25696821-25697450_td-k25_contig_71057	-	-	-	-	83.0592	59.8551	57.4437	82.7682	25.7034	32.6041	21.5856	21.9169	70.7815	25.4525	2.78093	3.63188e-05	0.000605741	81.2345	29.8121	87.3918	41.0653	39.7381	33.6039	28.885	38.9667	59.8759	35.2984	1.69628	0.409235	0.30451
IWGSC_CSS_3AS_scaff_3436133:3537-5189_Traes_3AS_185B76039	Traes_3AS_185B76039.1	unnamed protein product	unnamed protein product [Triticum aestivum]	4.33969e-28	99.3987	127.517	101.257	70.1425	36.1751	47.9472	34.6373	43.8337	99.5788	40.6483	2.44977	3.6617e-05	0.00187005	52.5635	55.7775	64.646	41.939	33.4637	30.8036	34.832	29.6889	53.7315	32.197	1.66883	0.102688	0.270882
IWGSC_CSS_7AL_scaff_4511334:15856-20291_Traes_7AL_4A518CDE1	Traes_7AL_4A518CDE1.3	-	-	-	19.0628	54.6503	25.3142	32.2656	94.2457	66.1671	83.8323	100.655	32.8232	86.2251	0.380669	3.6675e-05	1.59471e-08	58.5366	90.398	26.3373	160.766	83.6592	164.286	105.345	94.6334	84.0095	111.981	0.750213	0.852141	0.0898417
5B:70473076-70476473_Traes_5BS_DD7558B02	Traes_5BS_DD7558B02.2	upstream activation factor subunit spp27-like	gi|357152250|ref|XP_003576058.1| PREDICTED: zinc finger CCCH domain-containing protein 19-like [Brachypodium distachyon]	5.31921e-63	117.1	205.589	169.41	144.494	68.5423	77.6744	57.7288	62.5036	159.148	66.6123	2.38917	3.6675e-05	0.00173175	50.1743	122.134	50.2802	117.953	57.5157	60.6737	50.9736	34.3278	85.1354	50.8727	1.6735	0.280969	0.140341
3A:1113359-1121372_Traes_3AS_6FC841A37	Traes_3AS_6FC841A37.1	probable receptor-like protein kinase at1g67000	receptor kinase [Triticum aestivum]	0	43.572	35.1323	26.2878	28.057	79.0141	99.7301	96.382	68.9975	33.2623	86.0309	0.386632	3.7126e-05	3.28252e-08	52.5635	75.9728	50.2802	60.2873	90.9794	112.946	81.5578	98.3445	59.776	95.957	0.622945	0.0761596	0.00425081
IWGSC_CSS_3AL_scaff_689935:0-957_Traes_3AL_00566B27E	Traes_3AL_00566B27E.1	anthocyanidin -o-glucosyltransferase	Anthocyanidin 5,3-O-glucosyltransferase [Triticum urartu]	2.59219e-36	330.875	361.733	345.636	479.775	173.26	209.05	180.214	149.359	379.505	177.971	2.1324	3.83415e-05	0.0094368	439.622	228.88	438.156	214.937	162.09	152.151	159.717	181.845	330.399	163.951	2.01523	0.0833008	0.0240904
2B:328402178-328406843_Traes_2BL_FF82E196C	Traes_2BL_FF82E196C.2	serine threonine-protein kinase receptor	gi|475557852|gb|EMT12925.1| Putative serine/threonine-protein kinase receptor [Aegilops tauschii]	0	183.82	141.83	181.094	126.257	353.183	345.22	333.823	336.058	158.25	342.071	0.462623	3.90214e-05	1.37997e-07	274.764	264.462	302.879	247.265	420.387	396.713	433.276	442.55	272.343	423.231	0.643484	0.0247323	0.00191879
5A:105044957-105047796_Traes_5AL_DFFECF8C5	Traes_5AL_DFFECF8C5.1	hypothetical protein F775_11088	hypothetical protein F775_11088 [Aegilops tauschii]	0	1248.61	1221.82	1030.09	914.659	482.652	559.064	570.762	547.921	1103.8	540.1	2.04369	3.92417e-05	0.0125402	1059.63	1222.3	1043.91	1162.93	492.543	458.32	482.55	512.134	1122.19	486.387	2.30721	3.30698e-07	0.000594702
5B:132506668-132507957_Traes_5BL_2F6B306DD	Traes_5BL_2F6B306DD.2	protein faf- chloroplastic-like	gi|474302701|gb|EMS61675.1| hypothetical protein TRIUR3_23703 [Triticum urartu]	5.32517e-134	2678.32	1739.7	1679.5	1959.78	948.169	856.337	744.953	830.405	2014.33	844.966	2.38391	3.96595e-05	0.000740866	2124.04	1678.13	1871.14	1163.81	1016.46	1005.32	835.967	919.428	1709.28	944.293	1.81012	0.00504975	0.0652681
IWGSC_CSS_6AL_scaff_5786166:10629-12323_KukriC24154_1	-	-	-	-	20.4244	14.3132	11.6835	18.2371	40.935	54.6598	82.8283	83.6087	16.1645	65.5079	0.246757	3.96999e-05	4.63392e-13	39.4226	19.2336	17.9572	18.3483	33.4637	36.4042	99.3986	83.5	23.7404	63.1916	0.37569	0.094195	2.24558e-07
3B:495823319-495830341_td-k63_contig_23266_td-k51_contig_13041_td-k31_contig_24352	-	-	-	-	1132.87	908.236	1496.46	1379	576.898	446.868	552.189	643.706	1229.14	554.915	2.21501	4.03553e-05	0.00433368	858.936	753.958	626.109	757.523	561.562	651.542	626.975	659.65	749.131	624.933	1.19874	0.542448	1
IWGSC_CSS_4AL_scaff_7080291:10888-12245_Traes_4AL_CCB185362	Traes_4AL_CCB185362.1	abscisic stress ripening	Abscisic stress-ripening protein 2 [Triticum urartu]	7.24529e-29	679.451	1143.75	1559.74	958.147	2139.09	2441.47	2073.22	2424.65	1085.27	2269.61	0.478177	4.04656e-05	1.40598e-07	2604.28	1889.7	2819.28	3383.08	2262.98	2198.25	2887.66	2809.31	2674.09	2539.55	1.05298	0.949449	0.691956
1B:284505518-284509038_Traes_1BL_CEC82D49D	Traes_1BL_CEC82D49D.1	gtpase mitochondrial	GTP-binding era-like protein [Aegilops tauschii]	0	89.8673	131.421	129.492	144.494	52.3587	52.7419	45.1791	60.8802	123.818	52.79	2.34549	4.06988e-05	0.00420779	77.6507	93.2831	81.4061	88.2466	42.8753	59.7402	39.9293	64.0167	85.1466	51.6404	1.64884	0.0458457	0.228593
1B:202374798-202382481_Traes_1BL_7905E5D6E	Traes_1BL_7905E5D6E.1	probable amp deaminase	predicted protein [Hordeum vulgare subsp. vulgare]	0	221.945	161.348	210.302	148.702	88.5338	71.9208	83.3303	90.9144	185.575	83.6748	2.21781	4.09713e-05	0.00646031	226.979	168.294	181.967	174.746	87.8421	112.946	87.5047	94.6334	187.996	95.7317	1.96378	0.000946434	0.0282709
3B:731022375-731025607_TRAES3BF039300070CFD_g_assembly_name=IWGSC2_biotype=pseudogene_logic_name=iwgsc_version=1	-	-	-	-	53.1034	41.6383	70.1008	58.9197	19.0395	20.1378	16.5657	22.7286	55.9406	19.6179	2.85151	4.13664e-05	0.000769954	57.342	36.5439	58.6603	46.3076	44.9668	22.4026	28.0355	28.7611	49.7135	31.0415	1.60152	0.147058	0.379671
4A:211409699-211413398_Traes_4AL_98292C699	Traes_4AL_98292C699.1	wd40-like beta propeller repeat family protein	predicted protein [Hordeum vulgare subsp. vulgare]	0	57.1883	54.6503	49.6548	71.5454	19.9915	32.6041	16.5657	11.3643	58.2597	20.1314	2.89397	4.1841e-05	0.000481572	64.5098	23.0804	68.2375	16.6008	14.6404	25.2029	12.7434	12.0611	43.1071	16.1619	2.6672	0.272407	0.00547926
7B:226422690-226423435_Traes_7BL_F93C6DAD4	Traes_7BL_F98A2466F.1	gdsl esterase lipase	GDSL esterase/lipase [Aegilops tauschii]	6.64744e-14	209.69	249.83	152.859	148.702	54.2627	55.6187	67.2666	81.9853	190.27	64.7833	2.93703	4.22372e-05	1.98557e-05	105.127	141.367	90.9833	148.534	63.7901	70.9415	56.071	57.5223	121.503	62.0812	1.95716	0.0010805	0.0254428
2A:19910284-19914346_Traes_2AL_E7F21C460	Traes_2AL_E7F21C460.2	pentatricopeptide repeat-containing protein at1g02150-like	gi|326493098|dbj|BAJ85010.1| predicted protein [Hordeum vulgare subsp. vulgare] gi|326510377|dbj|BAJ87405.1| predicted protein [Hordeum vulgare subsp. vulgare]	0	152.502	326.601	284.298	242.693	79.966	80.5513	71.7845	75.4914	251.523	76.9483	3.26873	4.25338e-05	5.90898e-07	70.4829	121.172	63.4489	101.353	61.6986	89.6104	67.1153	76.0778	89.114	73.6255	1.21037	0.57625	0.966917
IWGSC_CSS_7AS_scaff_4234801:20-1991_Traes_7AS_6EA67C265	Traes_7AS_6EA67C265.1	embryogenesis transmembrane protein	hypothetical protein TRIUR3_20287 [Triticum urartu]	0	6.80813	14.3132	27.2614	5.6114	75.2061	46.9882	83.8323	110.396	13.4985	79.1057	0.170639	4.30868e-05	1.51007e-18	4.7785	22.1187	2.3943	12.2322	59.6072	20.5357	125.735	124.322	10.3809	82.55	0.125753	0.0156313	1.38539e-20
5B:216711688-216721701_Traes_5BL_648E3BB39	Traes_5BL_648E3BB39.2	myosin-12 isoform x1	gi|721606268|ref|XP_010229962.1| PREDICTED: myosin-12 isoform X1 [Brachypodium distachyon]	0	1627.14	1829.48	1935.56	1175.59	815.844	831.404	854.888	694.034	1641.94	799.042	2.05489	4.30868e-05	0.00932165	1483.72	1987.8	1308.48	1882.89	1041.56	877.435	837.666	946.334	1665.72	925.748	1.79933	0.000374596	0.042062
5B:84517517-84523650_Traes_5BL_F8B465411	Traes_5BL_F8B465411.1	dna cross-link repair 1a protein	DNA cross-link repair 1A protein [Triticum urartu]	0	54.465	80.6742	70.1008	54.7112	19.9915	27.8094	24.0955	21.1051	64.9878	23.2504	2.79513	4.31105e-05	0.000539816	32.2549	64.4326	43.0973	97.8576	23.0063	18.6688	21.239	23.1945	59.4106	21.5271	2.7598	0.0367839	0.000250248
5B:206360124-206361802_td-k21_contig_54234	td-k21_contig_32775	purple acid phosphatase 22-like isoform x2	predicted protein [Hordeum vulgare subsp. vulgare]	1.24167e-22	25.8709	20.8192	19.4725	7.01425	57.1186	44.1114	52.7089	74.6797	18.2942	57.1546	0.320082	4.31232e-05	3.68589e-09	16.7248	48.0841	11.9715	38.4441	29.2807	41.0714	76.4604	59.3778	28.8061	51.5476	0.558825	0.389756	0.00346993
IWGSC_CSS_2AS_scaff_5262474:4431-5687_td-k51_contig_59928	KukriC12667_1	ble2 protein	hypothetical protein F775_00625 [Aegilops tauschii]	0	111.653	79.373	83.7315	26.6542	193.251	179.322	154.613	181.017	75.353	177.051	0.425601	4.36447e-05	5.68119e-08	54.9528	133.674	43.0973	62.0347	148.495	97.0779	220.036	199.472	73.4396	166.27	0.441688	0.0549065	1.83887e-06
1B:51217842-51221883_Traes_1BS_F0520EC18	Traes_1BS_F0520EC18.1	cbl-interacting protein kinase 17	CBL-interacting protein kinase 17 [Hordeum vulgare subsp. spontaneum]	0	1855.9	2608.9	3366.79	1938.74	668.288	616.601	767.04	990.317	2442.58	760.561	3.21155	4.3786e-05	1.66511e-07	1428.77	2137.82	957.719	2246.36	773.847	991.315	844.463	887.884	1692.67	874.377	1.93585	0.0379146	0.0107338
3B:40958425-40965447_TRAES3BF070900050CFD_g_assembly_name=IWGSC2_biotype=pseudogene_logic_name=iwgsc_version=1	-	-	-	-	58.5499	72.867	43.813	39.2798	189.443	144.8	110.438	196.44	53.6275	160.28	0.334585	4.39288e-05	1.87656e-11	33.4495	86.5513	29.9287	60.2873	78.4305	66.2743	95.1508	81.6445	52.5542	80.375	0.653863	0.318828	0.0174918
6A:487761-490503_td-k21_contig_11070	td-k21_contig_70440	-	-	-	58.5499	41.6383	61.3382	79.9625	142.796	128.498	226.899	190.758	60.3722	172.238	0.350516	4.479e-05	2.2081e-11	533.998	209.647	970.887	239.402	196.599	157.752	228.532	235.656	488.483	204.635	2.3871	0.427556	0.00191863
6A:5728642-5729183_td-k21_contig_25426	-	-	-	-	1.36163	0	1.94725	0	19.9915	12.4663	11.5458	13.7995	0.827218	14.4508	0.0572439	4.48948e-05	2.90868e-11	1.19463	8.65513	2.3943	2.62119	11.5031	7.46753	16.9912	11.1333	3.71631	11.7738	0.315642	0.0501101	0.00110587
5B:150623847-150625421_Traes_5BS_B452CCF9E	Traes_5BS_B452CCF9E.2	hypothetical protein TRIUR3_32900	gi|474119607|gb|EMS55989.1| hypothetical protein TRIUR3_32900 [Triticum urartu]	1.29062e-32	106.207	118.409	133.386	178.162	337.952	296.314	259.027	267.061	134.041	290.088	0.46207	4.49241e-05	8.84237e-08	321.354	293.313	356.75	347.744	485.223	471.388	490.196	480.589	329.79	481.849	0.684427	0.0704587	0.00641114
5A:10826590-10830001_Traes_5AL_9A9CE7530	Traes_5AL_9A9CE7530.1	protein fluorescent in blue chloroplastic-like	Protein FLUORESCENT IN BLUE LIGHT, chloroplastic [Triticum urartu]	4.70026e-174	392.148	295.372	520.888	795.416	50.4548	102.607	43.6731	24.3521	500.956	55.2717	9.06352	4.50707e-05	9.1049e-26	498.159	230.804	447.733	132.807	107.711	42.9383	49.2745	63.0889	327.376	65.7532	4.97885	0.0136372	6.86892e-13
1A:236536291-236540578_Traes_1AL_C2313FF27	Traes_1AL_C2313FF27.1	predicted protein, partial	gi|326523819|dbj|BAJ93080.1| predicted protein, partial [Hordeum vulgare subsp. vulgare] gi|326531656|dbj|BAJ97832.1| predicted protein, partial [Hordeum vulgare subsp. vulgare]	0	40.8488	44.2407	22.3933	26.6542	73.3022	86.3049	91.8641	89.2909	33.5342	85.1905	0.393638	4.50707e-05	5.5591e-08	59.7313	65.3943	59.8574	92.6153	98.2995	128.815	138.478	136.383	69.3996	125.494	0.553011	0.0101042	0.000327056
1B:21312939-21313724_td-k51_contig_72653	KukriC198_309	hypothetical protein TRIUR3_25903	hypothetical protein TRIUR3_25903 [Triticum urartu]	4.50803e-10	25.8709	31.2287	65.2327	53.3083	1.90395	4.79472	5.52189	7.30562	43.9102	4.88154	8.99514	4.52172e-05	7.132e-12	84.8184	22.1187	39.5059	34.0754	6.27444	8.40097	4.2478	10.2056	45.1296	7.28219	6.19725	0.0231047	2.12302e-09
7B:239348951-239355003_Traes_7BL_4437E5002	Traes_7BL_446890760.1	e3 ubiquitin-protein ligase sinat5-like	E3 ubiquitin-protein ligase SINAT5 [Triticum urartu]	3.28018e-60	196.074	251.131	200.566	288.987	84.7259	129.457	116.462	85.2322	234.19	103.969	2.25249	4.54611e-05	0.00453285	209.059	146.176	231.05	170.377	100.391	90.5438	101.098	104.839	189.165	99.2179	1.90657	0.00210843	0.0480805
IWGSC_CSS_3AS_scaff_3288063:3349-6164_Traes_3AS_33AE9BC77	Traes_3AS_33AE9BC77.2	uncharacterized lipoprotein syc1174_c-like	gi|475526326|gb|EMT07294.1| hypothetical protein F775_11719 [Aegilops tauschii]	9.38592e-176	235.561	299.275	188.883	183.773	103.765	94.9354	89.3541	75.4914	226.873	90.8866	2.49622	4.6345e-05	0.000481856	158.885	202.915	131.686	202.705	107.711	148.417	90.0534	102.056	174.048	112.059	1.55318	0.0347314	0.282392
IWGSC_CSS_5BL_scaff_10847908:1510-5463_Traes_5BL_632F33908	Traes_5BL_632F33908.1	lrr receptor-like serine threonine-protein kinase	Putative LRR receptor-like serine/threonine-protein kinase [Aegilops tauschii]	4.21516e-63	103.484	98.891	102.23	43.4884	220.859	168.774	184.732	224.851	87.0233	199.804	0.435544	4.6434e-05	6.91243e-08	44.2011	135.597	34.7173	63.7822	136.992	100.812	174.16	140.095	69.5744	138.014	0.50411	0.103912	8.22582e-05
3B:377413089-377424118_td-k35_contig_25259_td-k25_contig_24136	-	-	-	-	77.6127	75.4694	81.7843	42.0855	158.028	172.61	158.127	163.971	69.238	163.184	0.424294	4.64361e-05	5.51652e-08	129.02	95.2065	76.6175	105.721	156.861	138.149	166.514	175.35	101.641	159.219	0.638375	0.0490989	0.0034713
IWGSC_CSS_5AS_scaff_1546242:7147-9288_Traes_5AS_33A8004A5	Traes_5AS_33A8004A5.1	nifu-like protein chloroplastic	NifU-like protein 2, chloroplastic [Triticum urartu]	1.00038e-114	917.736	624.575	800.318	1444.94	138.037	184.117	165.657	131.501	946.891	154.828	6.11577	4.64858e-05	4.05841e-18	604.481	315.431	891.876	402.789	225.88	164.286	186.054	184.628	553.644	190.212	2.91067	0.0376039	9.33076e-06
1A:215736844-215738110_Traes_1AL_25D27E7E2	Traes_1AL_25D27E7E2.1	cold regulated protein	gi|26017213|dbj|BAC41494.1| cold regulated protein [Triticum aestivum]	1.8001e-64	23.1476	32.5299	16.5516	30.8627	63.7824	78.6334	75.2984	60.8802	25.773	69.6486	0.370043	4.6607e-05	2.10482e-08	47.785	29.8121	32.323	38.4441	38.6924	90.5438	51.8232	52.8834	37.0911	58.4857	0.63419	0.271696	0.00795361
5B:92182727-92184461_Traes_5BS_CA56C0501	Traes_5BS_CA56C0501.1	predicted protein	predicted protein [Hordeum vulgare subsp. vulgare]	2.2276e-164	212.414	260.239	182.067	182.371	97.1016	84.387	96.382	94.973	209.273	93.2109	2.24515	4.67635e-05	0.00461284	114.684	226.957	117.321	239.402	89.9336	119.48	84.1065	94.6334	174.591	97.0385	1.79919	0.0980651	0.0513471
2B:205250000-205252665_Traes_2BS_67C199FD1	Traes_2BS_67C199FD1.1	l-ascorbate oxidase homolog	L-ascorbate oxidase-like protein [Aegilops tauschii]	0	166.118	195.18	120.729	154.314	61.8785	60.4134	65.2586	82.797	159.085	67.5869	2.35379	4.74232e-05	0.00299283	112.295	113.478	100.56	133.681	72.156	98.0113	70.5135	62.1611	115.004	75.7105	1.51899	0.0817573	0.374225
3B:728624635-728626213_td-k61_contig_27182	td-k41_contig_30082	beta glucanase	beta-1,3-glucanase precursor [Triticum aestivum]	0	1854.53	1247.85	1414.67	538.695	3317.64	2923.82	2610.85	3818.4	1263.94	3167.68	0.399011	4.74854e-05	2.34848e-10	985.566	2533.07	1004.41	968.092	3195.78	1853.81	4421.11	4129.54	1372.78	3400.06	0.403752	0.0282347	9.05629e-09
IWGSC_CSS_5AL_scaff_2769576:599-5604_Traes_5AL_38C03A806	Traes_5AL_38C03A806.2	phosphoinositide phospholipase c 6-like	gi|474169778|gb|EMS57551.1| Phosphoinositide phospholipase C 6 [Triticum urartu]	0	178.373	179.565	246.327	138.882	486.46	426.73	645.559	780.078	185.787	584.707	0.317744	4.82118e-05	3.77966e-14	204.281	297.16	185.558	146.786	503.001	250.162	926.021	942.623	208.446	655.452	0.318019	0.0449635	1.17238e-12
IWGSC_CSS_6AL_scaff_5794016:10075-12370_td-k41_contig_56696	td-k25_contig_50721	-	-	-	47.6569	33.8311	36.024	46.2941	92.3417	93.9765	107.426	107.961	40.9515	100.426	0.407777	4.96783e-05	3.93838e-08	86.013	82.7046	70.6318	87.3729	124.443	124.148	98.549	109.478	81.6806	114.154	0.715527	0.2532	0.0274279
IWGSC_CSS_2AS_scaff_5306354:0-1792_td-k61_contig_67028	td-k21_contig_45415_B	histone-lysine n- h3 lysine-9 specific suvh6	hypothetical protein F775_28535 [Aegilops tauschii]	8.3681e-20	1.36163	1.3012	1.94725	2.8057	14.2796	12.4663	17.5696	23.5403	1.85394	16.964	0.109287	5.07066e-05	3.1821e-10	4.7785	7.69345	1.19715	29.7068	10.4574	16.8019	27.1859	18.5556	10.844	18.2502	0.594183	0.769798	0.0554225
7B:218715614-218717929_Traes_7BL_C99BF5CA9	Traes_7BL_CA221C38D.1	disease resistance protein rga2-like	hypothetical protein TRIUR3_04351 [Triticum urartu]	3.7619e-46	920.459	856.188	877.234	1675	184.683	291.519	170.676	112.831	1082.22	189.927	5.69808	5.10252e-05	4.58034e-17	955.7	503.921	949.339	382.693	293.853	172.687	226.833	211.533	697.913	226.226	3.08502	0.0165868	1.34825e-06
7B:36810021-36811187_Traes_7BS_C9F4BC10E	Traes_7BS_CA4CDC0A0.1	acyl-coenzyme a oxidase peroxisomal	predicted protein [Hordeum vulgare subsp. vulgare]	0	73.5278	75.4694	53.5492	74.3511	28.5593	23.0146	27.1074	17.8582	69.2244	24.1349	2.86823	5.12769e-05	0.000382488	58.5366	47.1224	62.2517	48.9288	29.2807	34.5373	25.4868	23.1945	54.2099	28.1248	1.92747	0.0215117	0.0891578
4A:180465812-180467114_Traes_4AL_5DC5B376E	Traes_4AL_5DC5B376E.1	histone h1-like	PREDICTED: histone H1-like [Setaria italica]	5.54138e-31	1.36163	7.80718	0.973623	4.20855	12.3757	25.8915	24.0955	22.7286	3.58775	21.2728	0.168654	5.14953e-05	1.43829e-09	4.7785	2.88504	1.19715	13.1059	14.6404	20.5357	14.4425	12.0611	5.49166	15.4199	0.35614	0.0548025	0.000851122
IWGSC_CSS_5AL_scaff_2695605:2557-3112_CL39860Contig1	td-k45_contig_33245	-	-	-	1.36163	0	0.973623	1.40285	13.3277	10.5484	15.0597	16.2347	0.934525	13.7926	0.0677555	5.20646e-05	6.49006e-11	2.38925	2.88504	9.57719	3.49492	9.41166	7.46753	21.239	21.3389	4.5866	14.8643	0.308565	0.0589443	0.000119426
IWGSC_CSS_5AS_scaff_1548715:0-570_Traes_5AS_39A9C7009	Traes_5AS_39A9C7009.2	neurofilament heavy polypeptide-like	gi|475536903|gb|EMT08989.1| hypothetical protein F775_29404 [Aegilops tauschii]	3.12906e-29	608.647	536.093	542.308	704.231	295.113	349.055	264.548	271.931	597.82	295.162	2.0254	5.48494e-05	0.0190432	578.199	509.691	556.674	594.136	246.795	299.635	263.364	242.15	559.675	262.986	2.12816	1.44016e-05	0.00442179
3A:107984972-107986655_Traes_3AL_7494F4783	Traes_3AL_7494F4783.1	tryptophanyl-trna synthetase	unnamed protein product [Triticum aestivum]	1.99959e-114	223.307	242.023	232.696	329.67	119.949	112.196	127.505	106.337	256.924	116.497	2.20541	5.48494e-05	0.0071531	241.314	203.876	270.556	191.347	120.26	121.347	130.832	151.228	226.773	130.917	1.73219	0.0101222	0.135507
3B:757472941-757479505_td-k35_contig_82336	-	-	-	-	314.536	310.986	311.559	218.845	588.322	625.231	507.009	684.293	288.981	601.214	0.480663	5.51042e-05	2.56893e-07	248.482	302.93	263.373	383.567	375.421	436.85	474.904	474.095	299.588	440.317	0.68039	0.0878985	0.00815959
IWGSC_CSS_5AS_scaff_1512635:2341-6679_Traes_5AS_A37BBD8B8	Traes_5AS_A37BBD8B8.2	calmodulin-binding expressed	gi|721673492|ref|XP_003575471.2| PREDICTED: uncharacterized protein LOC100840844 [Brachypodium distachyon]	0	147.056	137.927	148.964	88.3796	309.392	288.642	263.545	280.86	130.582	285.61	0.457203	5.54328e-05	1.49029e-07	188.751	272.156	193.938	210.569	309.539	210.958	405.24	399.872	216.353	331.402	0.652842	0.127592	0.00408119
3B:725500854-725503932_td-k21_contig_55289_td-k35_contig_56598	-	-	-	-	51.7418	55.9515	39.9185	65.934	19.0395	16.302	20.0796	11.3643	53.3864	16.6964	3.19749	5.56598e-05	0.000156387	58.5366	34.6205	58.6603	27.0856	19.8691	28.9367	17.8408	23.1945	44.7258	22.4602	1.99133	0.092869	0.0913146
2B:157187340-157189111_Traes_2BS_90F8B7C9D	Traes_2BS_90F8B7C9D.1	omega-hydroxypalmitate o-feruloyl transferase-like	predicted protein [Hordeum vulgare subsp. vulgare] >gi|326506220|dbj|BAJ86428.1| predicted protein [Hordeum vulgare subsp. vulgare]	2.59501e-128	20.4244	37.7347	31.1559	9.81995	0.951977	0.958943	0.50199	3.24694	24.7837	1.41496	17.5155	5.58281e-05	1.8792e-11	2.38925	9.61681	3.59145	13.1059	0	3.73376	1.69912	3.71111	7.17586	2.286	3.13905	0.24312	0.0570578
5B:179569423-179576743_Traes_5BL_538143F151	Traes_5BL_538143F151.1	dna helicase homolog	PREDICTED: uncharacterized protein LOC100833043 isoform X2 [Brachypodium distachyon]	3.61539e-128	125.27	121.011	110.993	113.631	260.842	226.311	256.015	260.567	117.726	250.933	0.469153	5.70513e-05	2.48042e-07	149.328	213.493	141.264	216.685	253.069	271.631	346.621	301.528	180.192	293.212	0.614546	0.0230641	0.00160836
7B:63471484-63473387_Traes_7BS_0FE347D4E	Traes_7BS_0FE435D63.1	gon-4-like partial	hypothetical protein F775_02845 [Aegilops tauschii]	0	6.80813	3.90359	14.6043	1.40285	35.2231	20.1378	33.1313	38.1516	6.67973	31.661	0.210977	5.71115e-05	2.7197e-10	5.97313	28.8504	8.38004	9.61102	33.4637	25.2029	66.2657	62.1611	13.2037	46.7734	0.28229	0.024818	1.0562e-08
7A:76165361-76168117_Traes_7AL_E348F691A	Traes_7AL_E348F691A.4	protein far1-related sequence 5	gi|474330280|gb|EMS62596.1| hypothetical protein TRIUR3_32956 [Triticum urartu]	5.21396e-10	10.893	13.012	20.4461	15.4314	44.7429	43.1525	53.7129	55.198	14.9456	49.2016	0.303763	5.72226e-05	1.92687e-09	28.671	37.5056	26.3373	29.7068	67.9731	42.0049	66.2657	67.7278	30.5552	60.9929	0.500963	0.0106259	0.000206835
7A:174946748-174949745_Traes_7AL_5434332B9	Traes_7AL_5434332B9.1	rna pseudouridine synthase chloroplastic	RNA pseudourine synthase 2, chloroplastic [Triticum urartu]	0	398.956	493.154	526.73	667.757	277.977	228.229	236.939	186.699	521.649	232.461	2.24403	5.73731e-05	0.00366346	399.005	321.202	380.693	283.088	276.075	296.834	232.78	232.872	345.997	259.64	1.3326	0.279888	0.789598
IWGSC_CSS_2AL_scaff_6434928:1936-2877_Traes_2AL_1AA7F8C4A	Traes_2AL_1AA7F8C4A.1	predicted protein	gi|326487163|dbj|BAJ89566.1| predicted protein [Hordeum vulgare subsp. vulgare]	6.88194e-29	12.2546	11.7108	8.7626	9.81995	36.1751	45.0703	32.6293	43.8337	10.637	39.4271	0.269789	5.75236e-05	1.36995e-09	15.5301	25.9654	15.5629	26.2119	44.9668	48.5389	40.7789	46.3889	20.8176	45.1684	0.460888	0.0122126	0.000151461
6A:25523463-25525917_Traes_6AS_937947808	Traes_6AS_937947808.1	hypothetical protein F775_14531	hypothetical protein F775_14531 [Aegilops tauschii]	5.58212e-65	59.9115	111.903	90.5469	127.659	33.3192	33.563	23.0915	23.5403	97.5052	28.3785	3.43588	5.76658e-05	3.46614e-06	69.2883	50.0074	59.8574	55.9186	32.4179	40.138	39.9293	33.4	58.7679	36.4713	1.61135	0.125896	0.336621
5B:32677771-32678902_td-k41_contig_83312	td-k45_contig_81496	hypothetical protein F775_11836	hypothetical protein F775_11836 [Aegilops tauschii]	4.47368e-13	663.112	416.383	505.31	674.771	254.178	225.352	236.939	270.308	564.894	246.694	2.28986	5.81026e-05	0.0028694	851.768	602.974	705.12	593.262	487.315	569.399	332.178	301.528	688.281	422.605	1.62866	0.026916	0.209982
IWGSC_CSS_2BL_scaff_7348816:847-1892_Traes_2BL_FD6E26509	Traes_2BL_FD6E26509.1	s-norcoclaurine synthase	S-norcoclaurine synthase [Aegilops tauschii]	6.1111e-89	1870.87	1808.66	1987.16	2693.47	966.256	1222.65	943.238	747.608	2090.04	969.939	2.15482	5.82045e-05	0.00567369	1952.02	1180.94	2243.46	989.935	991.361	945.576	929.419	938.912	1591.59	951.317	1.67304	0.229113	0.201048
IWGSC_CSS_2BS_scaff_5208210:2017-11716_Traes_2BS_41BB88428	Traes_2BS_41BB88428.2	sugar transporter erd6-like 5	gi|326533904|dbj|BAJ93725.1| predicted protein [Hordeum vulgare subsp. vulgare]	0	87.1441	91.0838	82.7579	30.8627	170.404	144.8	164.653	193.193	72.9621	168.262	0.433621	5.92027e-05	1.05935e-07	103.932	171.179	100.56	128.438	185.096	137.216	226.833	234.728	126.028	195.968	0.643103	0.0968595	0.0047222
6B:140307443-140308943_Traes_6BL_07FCFDD8D	Traes_6BL_07FCFDD8D.2	universal stress protein a-like protein	gi|326514168|dbj|BAJ92234.1| predicted protein [Hordeum vulgare subsp. vulgare]	2.43817e-113	47.6569	59.8551	61.3382	35.0713	15.2316	17.261	17.0676	19.4816	50.9804	17.2605	2.95359	5.93417e-05	0.000500811	34.6441	33.6588	41.9002	32.328	32.4179	25.2029	21.239	29.6889	35.6328	27.1372	1.31306	0.571379	0.886447
7B:16319884-16321584_Traes_7BS_0326EE194	Traes_7BS_0331A58BA.1	alpha-glucan water chloroplastic	uncharacterized protein LOC100381411 [Zea mays] >gi|223943615|gb|ACN25891.1| unknown [Zea mays]	6.76365e-75	182.458	139.228	174.278	237.082	82.822	96.8533	68.7726	50.3276	183.262	74.6939	2.4535	5.99241e-05	0.00116819	280.737	135.597	221.472	145.039	86.7964	115.747	84.956	99.2723	195.711	96.6929	2.02405	0.0524653	0.025487
3B:469477886-469481110_td-k63_contig_46500	td-k41_contig_34980	serrate rna effector molecule	Serrate RNA effector molecule [Aegilops tauschii]	6.04358e-08	253.262	189.975	268.72	343.698	134.229	105.484	93.872	83.6087	263.914	104.298	2.53038	5.99711e-05	0.000539075	236.536	124.057	235.838	103.1	138.038	129.748	90.0534	124.322	174.883	120.54	1.45082	0.525013	0.616751
3B:146812359-146812814_contig67776	td-k25_contig_60785	PREDICTED: uncharacterized protein LOC101768569	PREDICTED: uncharacterized protein LOC101768569 [Setaria italica]	6.11264e-07	27.2325	37.7347	68.1536	70.1425	10.4717	5.75366	6.02387	1.62347	50.8158	5.96819	8.51445	6.06757e-05	1.19363e-12	43.0065	25.9654	41.9002	20.9695	32.4179	27.0698	14.4425	17.6278	32.9604	22.8895	1.43998	0.509082	0.710121
6A:39776142-39782022_Traes_6AL_1DAFF2711	Traes_6AL_1DAFF2711.2	4-hydroxy-3-methylbut-2-en-1-yl diphosphate chloroplastic	gi|357150005|ref|XP_003575307.1| PREDICTED: 4-hydroxy-3-methylbut-2-en-1-yl diphosphate synthase, chloroplastic [Brachypodium distachyon]	0	36064	44860.1	28804.6	30851.5	17310.7	17569.8	15496.9	17918.2	35145.1	17073.9	2.05841	6.08332e-05	0.00996239	24581.8	35677.4	21770.1	45861.2	16958.8	21543.8	15875.7	15686.9	31972.6	17516.3	1.82531	0.0479449	0.0275941
4A:186746937-186750707_Traes_4AL_A063268BE	Traes_4AL_A063268BE.1	calmodulin-binding receptor-like cytoplasmic kinase 2	predicted protein [Hordeum vulgare subsp. vulgare]	0	1180.53	1150.26	931.757	586.392	2102.92	1886.24	1696.72	1954.66	962.234	1910.14	0.503752	6.15446e-05	8.97363e-07	643.903	1598.31	700.332	1050.22	1717.1	1207.87	2308.26	2294.4	998.193	1881.91	0.530416	0.0857623	4.39184e-05
4A:196083891-196089615_Traes_4AL_4F988FD3E	Traes_4AL_4F988FD3E.2	methylcrotonoyl- carboxylase beta mitochondrial	gi|473980369|gb|EMS51528.1| Methylcrotonoyl-CoA carboxylase beta chain, mitochondrial [Triticum urartu]	0	191.989	191.276	250.221	102.408	489.316	320.287	498.476	511.393	183.974	454.868	0.404455	6.1663e-05	1.12619e-09	215.033	297.16	219.078	453.465	390.061	659.943	543.719	535.328	296.184	532.263	0.556462	0.0383455	0.000154158
2B:247247098-247250822_Traes_2BL_D5541DB90	Traes_2BL_D5541DB90.1	probable beta-d-xylosidase 6	predicted protein [Hordeum vulgare subsp. vulgare]	0	386.702	320.095	160.648	179.565	555.954	523.583	784.108	625.848	261.752	622.373	0.420571	6.17907e-05	2.37157e-09	529.219	784.732	602.166	987.314	706.92	982.914	901.383	891.595	725.858	870.703	0.833645	0.65658	0.147159
IWGSC_CSS_3AL_scaff_4259726:187-2127_Traes_3AL_393D29511	Traes_3AL_393D29511.1	rho gdp-dissociation inhibitor 1-like	unnamed protein product [Triticum aestivum]	2.02445e-99	47.6569	33.8311	54.5229	71.5454	14.2796	12.4663	13.5537	18.6699	51.8891	14.7424	3.51972	6.19757e-05	5.0313e-05	80.0399	39.4289	82.6032	29.7068	19.8691	19.6023	14.4425	10.2056	57.9447	16.0299	3.6148	0.0203893	1.02262e-05
5A:106718988-106721661_Traes_5AL_64A3B1812	Traes_5AL_64A3B1812.1	pentatricopeptide repeat-containing protein chloroplastic	hypothetical protein F775_06585 [Aegilops tauschii]	0	55.8267	111.903	112.94	81.3653	28.5593	26.8504	28.6134	25.9755	90.5088	27.4997	3.29127	6.22808e-05	8.88981e-06	44.2011	41.3523	41.9002	32.328	24.052	23.336	22.9381	25.9778	39.9454	24.076	1.65914	0.152582	0.326284
4A:160555447-160570558_Traes_4AL_47F0C2746	Traes_4AL_47F0C2746.1	protein transparent testa 12-like	PREDICTED: protein TRANSPARENT TESTA 12 [Brachypodium distachyon]	0	4481.11	4418.87	3799.08	4362.87	1747.83	2273.65	2251.93	2275.29	4265.48	2137.18	1.99585	6.23524e-05	0.0196703	4983.98	4870.92	3822.49	5692.34	1974.36	2514.69	2337.14	2478.1	4842.43	2326.07	2.08181	5.64549e-06	0.00414911
IWGSC_CSS_1AS_scaff_635558:771-2306_Traes_1AS_86422F191	Traes_1AS_86422F191.1	predicted protein	gi|326499510|dbj|BAJ86066.1| predicted protein [Hordeum vulgare subsp. vulgare]	6.07703e-121	205.606	292.769	254.116	307.224	123.757	150.554	126.501	96.5965	264.929	124.352	2.13047	6.30392e-05	0.00959405	268.791	231.765	241.824	171.251	166.273	190.422	172.461	140.095	228.408	167.312	1.36516	0.259127	0.715875
3A:79606391-79607072_td-k31_contig_35568	td-k41_contig_16293	calmodulin-binding transcription activator 2	Calmodulin-binding transcription activator 2 [Triticum urartu]	1.0548e-11	168.842	160.047	159.674	157.119	69.4943	62.3313	74.2945	77.1149	161.421	70.8087	2.27967	6.37244e-05	0.00501595	115.879	90.398	125.701	84.7517	75.2933	58.8068	48.4249	52.8834	104.182	58.8521	1.77024	0.0177045	0.136605
7A:55543360-55546787_td-k55_contig_49475	KukriC4820_10_B	gag polyprotein	gag polyprotein [Triticum monococcum subsp. aegilopoides]	8.83185e-45	19.0628	37.7347	21.4197	47.6969	71.3982	76.7155	87.3462	81.9853	31.4785	79.3613	0.396648	6.57524e-05	4.07797e-08	66.899	23.0804	77.8146	18.3483	83.6592	123.214	80.7082	103.911	46.5356	97.8732	0.475468	0.0167153	3.58463e-06
IWGSC_CSS_6BL_scaff_4359976:662-4615_td-k55_contig_80876	td-k35_contig_33932	hypothetical protein F775_24636	hypothetical protein F775_24636 [Aegilops tauschii]	6.17079e-06	12510.6	12686.7	9547.34	4933.83	22653.2	18137.5	19124.8	22901.5	9919.62	20704.2	0.47911	6.58213e-05	1.56693e-07	5815.44	21648.4	5241.12	12262.8	19762.4	14247.1	24192.1	23945	11241.9	20536.7	0.547408	0.239951	0.000150088
4A:40673918-40682118_Traes_4AL_2EC6083D7	Traes_4AL_2EC6083D7.2	elongation factor p	gi|326522678|dbj|BAJ88385.1| predicted protein [Hordeum vulgare subsp. vulgare]	2.10136e-159	269.602	291.468	368.029	499.415	109.477	136.17	108.932	67.374	357.129	105.488	3.38548	6.69186e-05	1.7618e-07	328.522	203.876	299.287	124.069	227.971	161.485	145.275	132.672	238.939	166.851	1.43205	0.541049	0.624165
4B:276920176-276922248_Traes_4BL_EFFA96D15	Traes_4BL_EFFA96D15.1	30s ribosomal protein chloroplastic	30S ribosomal protein S10, chloroplastic [Aegilops tauschii]	0	533.757	562.117	469.286	788.402	227.522	284.806	225.895	194.005	588.391	233.057	2.52466	6.76827e-05	0.000305796	602.091	396.213	573.434	425.506	325.225	334.172	289.7	273.695	499.311	305.698	1.63335	0.0162452	0.222667
IWGSC_CSS_3AL_scaff_4329431:287-2358_Traes_3AL_426C7668F	Traes_3AL_426C7668F.2	secologanin synthase	gi|669029230|emb|CDM83378.1| unnamed protein product [Triticum aestivum]	0	2144.56	2651.84	1894.67	1558.57	1035.75	903.325	839.829	947.295	2062.41	931.55	2.21396	6.86876e-05	0.00252591	1033.35	1731.99	967.296	2068.12	745.612	802.759	694.091	649.445	1450.19	722.977	2.00586	0.0326926	0.00556662
IWGSC_CSS_5BL_scaff_4654387:0-1827_td-k31_contig_72312	td-k51_contig_52406	monothiol glutaredoxin- chloroplastic	hypothetical protein F775_00205 [Aegilops tauschii]	5.05198e-36	148.417	154.842	164.542	206.219	74.2542	83.4281	75.8004	67.374	168.505	75.2142	2.24034	7.04754e-05	0.0066942	169.637	82.7046	141.264	134.554	106.665	82.1428	73.9117	95.5612	132.04	89.5703	1.47415	0.17729	0.516687
5A:105265643-105269169_Traes_5AL_09FA54D72	Traes_5AL_09FA54D72.2	dnaj protein homolog	gi|475587627|gb|EMT20603.1| DnaJ protein-like protein [Aegilops tauschii]	0	1087.94	1174.98	949.282	540.097	1845.88	1837.34	1811.18	1884.04	938.075	1844.61	0.50855	7.07957e-05	1.31431e-06	1001.1	1821.42	1015.18	1899.49	1843.64	2089.04	2018.56	2130.18	1434.3	2020.35	0.709924	0.199216	0.0191128
3A:30810153-30810893_td-k31_contig_73671	td-k35_contig_82159	e3 ubiquitin-protein ligase sina-like protein 6	unnamed protein product [Triticum aestivum]	5.14163e-113	13.6163	16.9156	25.3142	14.0285	2.85593	0.958943	3.01194	4.05868	17.4686	2.72137	6.41905	7.09326e-05	1.52382e-05	15.5301	11.5402	1.19715	8.73729	5.2287	0.933441	3.39824	8.35	9.25119	4.4776	2.06611	0.479574	0.280483
3A:115030234-115043537_Traes_3AS_64F13ED6A	Traes_3AS_64F13ED6A.1	retrotransposon unclassified	hypothetical protein TRIUR3_12916 [Triticum urartu]	4.7065e-137	3413.6	2530.83	2839.08	3749.82	1532.68	1749.11	1651.04	1383.2	3133.33	1579.01	1.98437	7.17329e-05	0.0239162	4829.87	3880.38	4461.77	4453.4	1570.7	1694.2	1694.02	1682.06	4406.36	1660.25	2.65404	1.01673e-09	2.2351e-05
4B:155933566-155943375_Traes_4BS_A614FCD83	Traes_4BS_A614FCD83.1	maf-like protein	putative Maf-like protein [Oryza sativa Japonica Group]	1.21543e-86	14.9779	23.4216	23.3669	25.2513	67.5903	64.2492	46.685	79.5501	21.7544	64.5187	0.33718	7.29417e-05	2.73596e-09	15.5301	20.1953	33.5202	21.8432	36.6009	26.1364	41.6285	46.3889	22.7722	37.6887	0.604219	0.137691	0.00844808
6A:204099001-204103164_Traes_6AL_E94233A40	Traes_6AL_E94233A40.1	telomere-binding protein 1	Telomere-binding protein 1 [Triticum urartu]	0	38.1255	58.5539	57.4437	40.6827	136.133	90.1407	117.466	129.878	48.7015	118.404	0.411315	7.56099e-05	4.05352e-08	44.2011	52.8925	87.3918	49.8025	110.848	94.2776	103.646	107.622	58.572	104.099	0.562659	0.0111891	0.000347949
4B:283511146-283514233_Traes_4BL_0BEA66632	Traes_4BL_0BEA66632.1	alanine--glyoxylate aminotransferase 2 homolog mitochondrial	alanine-glyoxylate aminotransferase [Triticum aestivum]	0	53.1034	35.1323	21.4197	22.4456	66.6384	73.8386	90.3581	95.7848	33.0253	81.655	0.404449	7.59418e-05	1.13687e-07	56.1474	56.7392	41.9002	76.0144	74.2475	117.614	103.646	86.2834	57.7003	95.4477	0.604523	0.0536499	0.00270205
IWGSC_CSS_2BS_scaff_5193494:8800-10661_Traes_2BS_BD6E8AB2B	Traes_2BS_BD6E8AB2B.1	tyrosine n-monooxygenase	Tyrosine N-monooxygenase [Aegilops tauschii]	0	100.76	243.324	353.425	189.385	24.7514	6.7126	20.5816	25.1638	221.724	19.3023	11.4869	7.61664e-05	1.25114e-26	32.2549	78.8579	15.5629	62.0347	27.1892	22.4026	36.5311	24.1222	47.1776	27.5613	1.71173	0.436972	0.154343
IWGSC_CSS_7AS_scaff_4095696:292-652_Traes_7AS_95CFD32B0	Traes_7AS_95CFD32B0.1	potassium channel skor	Potassium channel SKOR [Triticum urartu]	8.70429e-58	166.118	163.951	117.808	150.105	64.7344	67.126	62.7487	64.1271	149.496	64.6841	2.31117	7.62229e-05	0.004117	151.717	205.8	149.644	186.104	90.9794	87.7435	86.6551	87.2112	173.316	88.1473	1.96621	0.000550709	0.0208145
IWGSC_CSS_5AL_scaff_2745349:1281-2512_td-k51_contig_24029	-	-	-	-	81.6976	53.3491	57.4437	47.6969	154.22	259.874	212.342	141.242	60.0468	191.919	0.312875	7.6382e-05	1.0593e-12	222.2	160.601	148.446	143.292	187.187	246.428	129.983	148.445	168.635	178.011	0.947329	0.951544	0.384153
IWGSC_CSS_4AL_scaff_7070568:1-3022_Traes_4AL_CE95B37EA	Traes_4AL_CE95B37EA.2	hypothetical protein TRIUR3_18766	gi|474163457|gb|EMS57357.1| hypothetical protein TRIUR3_18766 [Triticum urartu]	9.30467e-129	341.768	212.095	305.718	375.964	144.7	140.006	132.525	87.6674	308.886	126.225	2.44711	7.65521e-05	0.000845275	371.529	325.048	318.441	191.347	178.821	112.013	168.213	162.361	301.591	155.352	1.94134	0.00742323	0.0297036
3B:547040229-547056728_contig76229	isotig25575__gene=isogroup10027__length=528__numContigs=1_B	hypothetical protein TRIUR3_03752	hypothetical protein TRIUR3_03752 [Triticum urartu]	0.000314943	144.332	225.107	203.487	353.518	485.508	570.571	425.687	479.736	231.611	490.376	0.472314	7.68064e-05	8.26024e-08	684.52	436.603	729.063	844.022	679.731	886.769	660.958	662.434	673.552	722.473	0.932287	0.910567	0.318203
5A:77737438-77741750_Traes_5AL_4E0638B3E	Traes_5AL_4E0638B3E.1	50s ribosomal protein chloroplastic	predicted protein [Hordeum vulgare subsp. vulgare]	3.39856e-143	646.772	745.586	596.831	984.801	273.217	388.372	277.098	216.733	743.498	288.855	2.57395	7.70124e-05	0.000155235	608.064	467.377	763.781	502.394	360.78	261.364	314.337	293.178	585.404	307.415	1.90428	0.0016119	0.036572
1A:23690124-23692285_Traes_1AL_783DB203B	Traes_1AL_783DB203B.1	PREDICTED: uncharacterized protein LOC103632843	gi|670424103|ref|XP_008652789.1| PREDICTED: uncharacterized protein LOC103632843 [Zea mays]	1.61345e-35	14.9779	27.3251	22.3933	29.4599	79.966	65.2082	60.2387	60.8802	23.5391	66.5733	0.353581	7.71563e-05	7.71975e-09	25.0871	34.6205	21.5487	42.8127	70.0646	51.3393	61.1683	58.45	31.0173	60.2555	0.514762	0.0225476	0.000458321
IWGSC_CSS_5BS_scaff_1700490:0-1875_KukriC5444_3	td-k55_contig_86162	vacuolar protein sorting-associated protein chloroplastic	PREDICTED: uncharacterized protein LOC100192923 isoform X1 [Zea mays]	1.72463e-08	219.222	229.011	322.269	352.115	623.545	569.612	554.698	541.427	280.654	572.321	0.490379	7.72038e-05	2.72516e-07	588.95	508.729	654.84	624.716	768.619	802.759	799.436	796.034	594.309	791.712	0.750663	0.203148	0.0265465
5A:61171197-61172013_td-k55_contig_26632_td-k25_contig_9508	-	-	-	-	284.58	286.263	239.511	291.793	137.085	123.704	113.952	148.548	275.537	130.822	2.1062	7.80096e-05	0.013572	301.046	305.815	274.147	241.149	135.946	130.682	109.593	103.911	280.539	120.033	2.33718	3.2647e-06	0.000986208
IWGSC_CSS_3AS_scaff_3346735:5297-7937_Traes_3AS_9AA948ADF	Traes_3AS_9AA948ADF.1	hypothetical protein TRIUR3_12915	hypothetical protein TRIUR3_12915 [Triticum urartu]	0	4948.15	3703.21	3550.8	5315.4	2050.56	2311.05	2110.87	1974.95	4379.39	2111.86	2.07371	7.91961e-05	0.0120006	7472.38	5611.41	7063.18	6428.9	2210.69	2237.46	2268.33	2213.68	6643.97	2232.54	2.97597	5.63122e-12	9.40018e-07
3B:486730339-486730937_td-k25_contig_54443	KukriC5894_1	beclin 1 protein	autophagy-related protein 6c [Triticum aestivum]	0	20.4244	9.10838	15.578	15.4314	39.983	51.7829	38.6532	65.7506	15.1355	49.0424	0.308621	8.12041e-05	2.23714e-09	15.5301	26.9271	41.9002	27.9593	53.3327	28.9367	57.7701	67.7278	28.0792	51.9418	0.540589	0.0962632	0.000923219
6A:15404482-15409119_Traes_6AS_91025C627	Traes_6AS_91025C627.2	dimethyladenosine transferase	gi|474238582|gb|EMS59674.1| Ribosomal RNA small subunit methyltransferase A [Triticum urartu]	5.40538e-148	98.0371	140.529	100.283	110.825	43.7909	48.9061	53.2109	38.1516	112.419	46.0149	2.44309	8.12041e-05	0.00201944	91.9862	108.67	102.955	111.837	55.4242	92.4107	55.2214	59.3778	103.862	65.6085	1.58306	0.0586857	0.297962
IWGSC_CSS_7AS_scaff_4088957:0-689_Traes_7AS_F28884203	Traes_7AS_F2AFCFE11.1	diacylglycerol o-acyltransferase 2-like	Diacylglycerol O-acyltransferase 2 [Triticum urartu]	6.61718e-21	100.76	137.927	104.178	101.005	59.9745	46.9882	47.187	33.2811	110.968	46.8577	2.36818	8.12041e-05	0.00309905	97.9593	74.0495	95.7719	60.2873	72.156	46.6721	50.1241	59.3778	82.017	57.0825	1.43681	0.253696	0.622708
1A:221679828-221681278_Traes_1AL_86EFC2804	Traes_1AL_86EFC2804.1	predicted protein	gi|326488073|dbj|BAJ89875.1| predicted protein [Hordeum vulgare subsp. vulgare] gi|326494430|dbj|BAJ90484.1| predicted protein [Hordeum vulgare subsp. vulgare] gi|326509553|dbj|BAJ91693.1| predicted protein [Hordeum vulgare subsp. vulgare]	3.47401e-174	242.369	326.601	293.06	436.287	119.949	143.842	123.991	100.655	324.579	122.109	2.6581	8.35627e-05	0.000140936	327.327	225.033	389.073	295.32	156.861	146.55	156.319	138.239	309.189	149.492	2.06826	0.000131925	0.0120292
2B:197231031-197237339_Traes_2BS_29FB79919	Traes_2BS_29FB79919.2	cysteine-rich receptor-like protein kinase 8	gi|326498073|dbj|BAJ94899.1| predicted protein [Hordeum vulgare subsp. vulgare]	0	1249.97	1117.73	978.491	792.611	2042.94	1994.6	1894.51	2099.15	1034.7	2007.8	0.51534	8.35889e-05	1.39259e-06	1236.44	2254.18	1209.12	1681.05	2465.85	1984.5	3077.11	3002.29	1595.2	2632.44	0.605978	0.041011	0.000823625
2B:265313755-265315694_KukriC246_5	td-k51_contig_84674	hypothetical protein TRIUR3_00399	hypothetical protein TRIUR3_00399 [Triticum urartu]	1.84413e-20	114.377	166.553	140.202	120.645	57.1186	67.126	63.2507	50.3276	135.444	59.4557	2.27807	8.58876e-05	0.00448831	121.852	114.44	131.686	114.458	72.156	63.474	63.717	75.15	120.609	68.6243	1.75753	0.0137229	0.125675
6A:53981321-53983198_Traes_6AS_772C8486E	Traes_6AS_772C8486E.1	udp-glycosyltransferase 73c3-like	Cytokinin-O-glucosyltransferase 3 [Aegilops tauschii]	0	36.7639	23.4216	40.8922	43.4884	13.3277	10.5484	7.52984	12.176	36.1415	10.8955	3.31711	8.63557e-05	0.000471488	41.8119	26.9271	14.3658	22.7169	12.5489	13.0682	20.3894	12.0611	26.4554	14.5169	1.82239	0.259127	0.227296
7A:38031640-38033891_Traes_7AS_53BE131BE	Traes_7AS_53BE131BE.1	dna topoisomerase 1	DNA topoisomerase 1 [Aegilops tauschii]	5.28332e-114	85.7824	89.7826	109.046	108.019	48.5508	41.2346	41.6651	32.4694	98.1576	40.98	2.39526	8.6736e-05	0.00357565	94.3754	68.2794	101.758	73.3932	61.6986	47.6055	41.6285	45.4611	84.4514	49.0984	1.72004	0.0364102	0.194784
IWGSC_CSS_7BS_scaff_3081718:0-3334_Traes_7BS_2C8BBCF30	Traes_7BS_2CAF57700.2	retinoblastoma-related protein 1	gi|475518673|gb|EMT06229.1| hypothetical protein F775_26754 [Aegilops tauschii]	0	92.5906	115.807	125.597	103.811	43.7909	42.1935	46.183	55.198	109.451	46.8414	2.33664	8.70274e-05	0.00471546	54.9528	100.977	37.1116	89.1203	39.7381	41.0714	47.5754	59.3778	70.5403	46.9407	1.50275	0.344336	0.371888
7B:142047613-142054185_Traes_7BS_6A8DBF06C	Traes_7BS_6A93C044E.2	proteasome activator subunit 4-like	gi|474359581|gb|EMS63254.1| hypothetical protein TRIUR3_16462 [Triticum urartu]	1.97058e-126	46.2953	53.3491	58.4174	37.877	122.805	96.8533	110.94	163.971	48.9847	123.642	0.396181	8.72111e-05	1.0612e-08	48.9796	91.3597	49.0831	130.186	101.437	99.8782	133.381	125.25	79.902	114.986	0.694882	0.465349	0.0291144
3A:25070581-25073745_Traes_3AS_AA4DE445B	Traes_3AS_AA4DE445B.1	chloride channel protein clc-c-like	predicted protein [Hordeum vulgare subsp. vulgare]	0	1431.07	793.73	830.5	1230.3	1731.65	2144.2	2434.15	1910.83	1071.4	2055.2	0.521311	8.75438e-05	1.09448e-06	2631.76	1782	2798.93	1992.98	2350.82	3073.82	2533.39	2503.15	2301.42	2615.29	0.879983	0.622408	0.157048
7B:174680503-174683503_Traes_7BL_0B93712ED	Traes_7BL_0C2221400.1	40s ribosomal protein s14	40S ribosomal protein S14 [Triticum urartu]	2.94495e-81	49.0185	67.6623	55.4965	36.4741	132.325	129.457	110.94	129.066	52.1629	125.447	0.415816	8.75712e-05	6.04566e-08	58.5366	125.019	61.0546	91.7415	100.391	81.2094	137.629	150.3	84.0878	117.382	0.716359	0.487802	0.0376848
IWGSC_CSS_2AS_scaff_2290344:0-545_td-k45_contig_35699	-	-	-	-	12.2546	16.9156	18.4988	14.0285	4.75988	0	2.50995	0.811735	15.4244	2.02039	7.63435	8.78963e-05	1.52431e-05	7.16775	6.73177	16.7601	4.36864	4.18296	3.73376	2.54868	7.42223	8.75706	4.47191	1.95824	0.530595	0.465164
IWGSC_CSS_4BL_scaff_7035654:3010-3595_Traes_4BL_2D6C91AC4	Traes_4BL_2D6C91AC4.1	probable acyl-activating enzyme peroxisomal	PREDICTED: probable acyl-activating enzyme 1, peroxisomal [Brachypodium distachyon]	9.08232e-60	25.8709	23.4216	6.81536	16.8342	51.4067	39.3167	49.697	68.1858	18.2355	52.1515	0.349664	8.91173e-05	2.88494e-08	25.0871	28.8504	28.7316	46.3076	44.9668	66.2743	66.2657	64.9445	32.2442	60.6128	0.53197	0.0253239	0.000662404
IWGSC_CSS_6AL_scaff_5831869:0-3918_Traes_6AL_FAD6AA1F8	Traes_6AL_FAD6AA1F8.1	translation initiation factor if- chloroplastic	PREDICTED: translation initiation factor IF-3, chloroplastic-like [Brachypodium distachyon]	5.9097e-115	3289.69	3217.86	3138.96	4668.69	1807.8	1951.45	1630.46	1444.08	3578.8	1708.45	2.09477	8.91173e-05	0.0099163	4078.45	2803.3	3703.98	2477.02	1993.18	1985.43	1886.02	1888.96	3265.69	1938.4	1.68474	0.00954313	0.155071
IWGSC_CSS_7AL_scaff_4497124:584-3525_Traes_7AL_73FE321EC	Traes_7AL_73FE321EC.1	ent-kaurene oxidase	ent-kaurene oxidase [Triticum aestivum]	0	445.252	508.768	234.643	242.693	653.056	797.841	821.757	668.058	357.839	735.178	0.486738	8.93953e-05	4.365e-07	512.494	646.25	419.002	895.572	729.926	1018.38	742.516	710.678	618.33	800.376	0.772549	0.562246	0.0640606
4B:65035226-65039091_KukriC218_2	td-k21_contig_58050;td-k25_contig_67567	ubiquitin carboxyl-terminal hydrolase 2	hypothetical protein F775_04641 [Aegilops tauschii]	0	23.1476	14.3132	19.4725	14.0285	54.2627	55.6187	55.7208	49.5159	17.7404	53.7795	0.329874	8.9429e-05	7.20994e-09	76.456	80.7812	93.3776	102.226	139.083	121.347	129.983	122.467	88.2103	128.22	0.68796	0.162281	0.0145332
3B:126225811-126227250_TRAES3BF054800040CFD_g_assembly_name=IWGSC2_biotype=protein_coding_logic_name=iwgsc_version=1	-	-	-	-	85.7824	119.71	101.257	150.105	37.1271	31.6451	48.191	51.9511	114.214	42.2286	2.70465	9.06373e-05	0.000494837	78.8453	45.199	96.969	62.0347	36.6009	46.6721	46.7258	30.6167	70.762	40.1539	1.76227	0.0979784	0.181172
6A:106044823-106045369_Traes_6AS_3848A9A73	Traes_6AS_3848A9A73.1	-	-	-	27.2325	16.9156	23.3669	30.8627	9.51977	2.87683	4.51791	4.87041	24.5944	5.44623	4.51587	9.22799e-05	9.04103e-05	19.114	9.61681	25.1401	20.9695	7.32018	7.46753	10.1947	11.1333	18.7101	9.02894	2.07224	0.128221	0.15542
2B:330967513-330971560_Traes_2BL_A40E77BA6	Traes_2BL_A40E77BA6.1	g-type lectin s-receptor-like serine threonine-protein kinase b120 isoform x2	Os04g0226600 [Oryza sativa Japonica Group] >gi|255675239|dbj|BAF14196.2| Os04g0226600 [Oryza sativa Japonica Group]	1.81585e-104	68.0813	59.8551	59.391	40.6827	198.963	142.883	133.027	238.65	57.0025	178.381	0.319555	9.26986e-05	1.97297e-12	31.0603	69.2411	22.7458	49.8025	65.8816	47.6055	143.576	114.117	43.2124	92.7949	0.465677	0.211557	2.75643e-05
4A:190019950-190020601_Traes_4AL_37B6568C5	Traes_4AL_37B6568C5.1	cyt-p450 monooxygenase	Cytochrome P450 76C4 [Aegilops tauschii]	1.02846e-67	28.5941	18.2168	16.5516	22.4456	0.951977	1.91789	6.02387	4.87041	21.452	3.44104	6.23417	9.27402e-05	7.59831e-06	17.9194	4.80841	16.7601	4.36864	0	8.40097	2.54868	1.85556	10.9641	3.2013	3.4249	0.309014	0.0226293
3A:48605492-48606801_td-k63_contig_64935	td-k35_contig_52541	-	-	-	1205.04	940.766	906.443	1418.28	445.525	604.134	487.432	395.315	1117.63	483.102	2.31345	9.311e-05	0.00162694	1414.44	962.643	1289.33	1031.87	560.516	511.526	612.533	609.55	1174.57	573.531	2.04796	4.61046e-05	0.0101372
1A:230479316-230479577_KukriC29079_1	td-k63_contig_72664	-	-	-	81.6976	91.0838	158.7	95.3938	31.4152	31.6451	28.1114	29.2225	106.719	30.0986	3.54565	9.35078e-05	8.4249e-07	76.456	39.4289	63.4489	33.2017	56.4699	47.6055	44.1771	32.4722	53.1339	45.1812	1.17602	0.889307	0.971561
6B:194016058-194016906_Traes_6BL_FBCA0B521	Traes_6BL_FBCA0B521.1	bifunctional nuclease 1-like	hypothetical protein F775_06274 [Aegilops tauschii]	2.60536e-65	355.384	404.672	207.382	280.57	602.601	641.533	620.459	534.934	312.002	599.882	0.520106	9.45057e-05	2.68631e-06	551.917	587.587	756.598	747.912	734.109	1009.98	867.401	882.317	661.003	873.453	0.756771	0.232952	0.0314072
4B:104334624-104341004_Traes_4BL_8A2B296CE	Traes_4BL_8A2B296CE.1	30s ribosomal protein chloroplastic	predicted protein [Hordeum vulgare subsp. vulgare]	5.14699e-162	3485.76	3185.33	2992.92	4839.83	1338.48	1942.82	1349.35	993.564	3625.96	1406.05	2.57882	9.4983e-05	0.000109991	4262.42	2480.18	4619.8	2374.79	1722.33	1481.37	1584.43	1479.81	3434.3	1566.99	2.19166	0.0209095	0.00365502
2A:78308057-78311751_Traes_2AL_13CBA4FEA	Traes_2AL_13CBA4FEA.1	neurofilament heavy polypeptide-like	gi|474193778|gb|EMS58257.1| hypothetical protein TRIUR3_25346 [Triticum urartu]	6.53007e-73	593.669	454.118	648.433	1064.76	112.333	201.378	108.43	45.4572	690.246	116.9	5.9046	9.57494e-05	1.85361e-17	641.514	197.145	604.56	117.08	103.528	52.2727	70.5135	70.5111	390.075	74.2064	5.25662	0.0847423	1.06928e-13
5B:229327888-229328503_td-k35_contig_79788	-	-	-	-	39.4872	22.1204	25.3142	36.4741	9.51977	7.67155	7.02785	7.30562	30.849	7.8812	3.91425	9.57665e-05	9.40409e-05	19.114	15.3869	27.5344	6.98983	10.4574	7.46753	5.94692	7.42223	17.2563	7.82352	2.20569	0.20695	0.135787
5B:1645454-1649041_td-k25_contig_49655	contig61163	-	-	-	77.6127	66.3611	66.2063	67.3368	18.0876	31.6451	24.5975	30.0342	69.3792	26.0911	2.65912	9.57665e-05	0.00124671	66.899	59.6242	131.686	71.6458	42.8753	21.4691	43.3276	31.5445	82.4638	34.8041	2.36937	0.0520206	0.00473848
1B:6881815-6882652_Traes_1BS_6F2CC2850	Traes_1BS_6F2CC2850.2	predicted protein	gi|326529773|dbj|BAK04833.1| predicted protein [Hordeum vulgare subsp. vulgare]	5.1023e-71	5.4465	0	6.81536	4.20855	30.4633	56.5777	117.466	89.2909	4.1176	73.4493	0.0560605	9.69252e-05	2.96818e-31	17.9194	12.5019	40.703	22.7169	70.0646	38.2711	173.31	144.733	23.4603	106.595	0.220089	0.0316018	6.68972e-16
IWGSC_CSS_3AS_scaff_3277898:1-347_Traes_3AS_D6A9EB7CF	Traes_3AS_D6A9EB7CF.1	cytochrome p450 71a1-like	gi|669028538|emb|CDM82385.1| unnamed protein product [Triticum aestivum]	1.55411e-16	126.631	127.517	116.835	78.5596	48.5508	60.4134	44.6771	43.022	112.386	49.1658	2.28585	9.70519e-05	0.00469141	170.831	179.834	172.389	140.67	100.391	114.813	86.6551	86.2834	165.931	97.0357	1.71	0.0135609	0.144298
IWGSC_CSS_6AL_scaff_5815234:6079-12516_Traes_6AL_3712E0E1C	Traes_6AL_3712E0E1C.2	alpha-galactosidase partial	gi|326518100|dbj|BAK07302.1| predicted protein [Hordeum vulgare subsp. vulgare]	0	132.078	119.71	118.782	108.019	265.601	186.035	297.68	235.403	119.647	246.18	0.486016	9.71384e-05	7.06425e-07	234.147	222.148	240.627	364.345	331.499	505.925	331.329	335.856	265.317	376.152	0.705344	0.248243	0.0144554
IWGSC_CSS_7AS_scaff_4247475:9387-11497_td-k61_contig_77437	td-k45_contig_20071_B	-	-	-	28.5941	45.5419	28.2351	44.8912	88.5338	99.7301	67.7686	114.455	36.8156	92.6218	0.397483	9.76377e-05	3.1862e-08	93.1808	99.0532	148.446	143.292	92.0251	110.146	75.6109	93.7056	120.993	92.8719	1.30279	0.359884	0.840453
3B:706312393-706318454_td-k61_contig_64872	td-k31_contig_25379	peroxisome biogenesis protein 22-like	predicted protein [Hordeum vulgare subsp. vulgare]	6.27592e-33	46.2953	54.6503	57.4437	25.2513	116.141	97.8122	117.968	115.266	45.9102	111.797	0.410657	9.92765e-05	7.4096e-08	43.0065	78.8579	39.5059	110.964	138.038	169.886	117.239	121.539	68.0835	136.676	0.498139	0.0220967	5.75408e-05
1A:68698906-68700510_Traes_1AL_93733EE4C	Traes_1AL_93733EE4C.1	remorin-like	gi|475550386|gb|EMT11441.1| hypothetical protein F775_30732 [Aegilops tauschii]	1.16107e-64	366.277	251.131	225.88	416.647	601.649	958.943	832.299	623.413	314.984	754.076	0.417708	0.000100631	8.90944e-10	1459.83	785.694	1763.4	961.975	1046.79	1311.48	1044.96	1049.32	1242.73	1113.14	1.11642	0.951544	0.770585
4B:227157640-227158466_Traes_4BS_A5475B778	Traes_4BS_A5475B778.1	leucine-rich repeat receptor protein kinase exs-like	Putative inactive receptor kinase [Aegilops tauschii]	4.42027e-71	115.738	122.313	92.4941	40.6827	256.082	170.692	211.84	229.721	92.8069	217.084	0.427517	0.000100963	3.3417e-08	58.5366	215.417	63.4489	86.4992	176.73	140.016	246.372	235.656	105.975	199.694	0.53069	0.209532	0.000165157
5B:45070653-45071545_td-k61_contig_80648	td-k55_contig_47421_B	retrovirus-related pol polyprotein line-1	Retrovirus-related Pol polyprotein LINE-1 [Triticum urartu]	8.75246e-36	179.735	93.6862	120.729	145.896	24.7514	32.6041	47.187	56.8215	135.012	40.341	3.34676	0.000101747	3.12724e-06	210.254	83.6663	71.8289	80.383	26.1435	67.2078	44.1771	33.4	111.533	42.7321	2.61005	0.22124	0.000563362
3A:147025873-147026366_td-k61_contig_1748	td-k21_contig_39182	far-red impaired response	putative SWIM protein [Triticum aestivum]	1.11169e-55	2.72325	2.60239	2.92087	0	16.1836	19.1789	14.0557	21.1051	2.06163	17.6308	0.116933	0.000103658	6.39878e-10	1.19463	3.84673	3.59145	10.4847	11.5031	5.60065	20.3894	16.7	4.77939	13.5483	0.352766	0.155184	0.00125349
1B:275338077-275338770_td-k45_contig_77282	td-k25_contig_73453_B	hypothetical protein SORBIDRAFT_07g021012	hypothetical protein SORBIDRAFT_07g021012 [Sorghum bicolor] >gi|241940728|gb|EES13873.1| hypothetical protein SORBIDRAFT_07g021012, partial [Sorghum bicolor]	5.14408e-07	10.893	9.10838	10.7098	1.40285	0	0	0	0	8.02852	0	-	0.00010485	5.64022e-07	3.58388	14.4252	1.19715	9.61102	0	0	1.69912	0.927778	7.20432	0.656725	10.9701	0.0886488	0.000308724
1A:2416572-2418774_Traes_1AS_3BE2A2127	Traes_1AS_3BE2A2127.1	disease resistance protein	gi|475542265|gb|EMT09932.1| Putative disease resistance protein [Aegilops tauschii]	0	4.08488	2.60239	5.84174	2.8057	17.1356	22.0557	26.1035	22.7286	3.83368	22.0058	0.174212	0.00010579	1.26013e-09	17.9194	30.7738	26.3373	38.4441	24.052	29.8701	16.1416	29.6889	28.3686	24.9382	1.13756	0.814807	1
6A:66128505-66132475_Traes_6AS_212F397F5	Traes_6AS_212F397F5.1	sodium-coupled neutral amino acid transporter 2-like	hypothetical protein TRIUR3_25400 [Triticum urartu]	0	62.6348	66.3611	36.024	74.3511	119.949	106.443	151.601	136.372	59.8427	128.591	0.465373	0.00010709	5.82481e-07	113.489	130.789	79.0118	135.428	157.907	233.36	190.302	198.545	114.679	195.028	0.588015	0.0156269	0.000794958
4B:10692893-10695122_Traes_4BS_A2C177155	Traes_4BS_A2C177155.2	ferredoxin- chloroplastic-like isoform x1	gi|326490459|dbj|BAJ84893.1| predicted protein [Hordeum vulgare subsp. vulgare] gi|326495318|dbj|BAJ85755.1| predicted protein [Hordeum vulgare subsp. vulgare] gi|326496643|dbj|BAJ98348.1| predicted protein [Hordeum vulgare subsp. vulgare]	1.63635e-48	2761.38	2409.82	2379.53	3547.81	1261.37	1573.63	1384.99	1039.83	2774.63	1314.95	2.11006	0.000107637	0.00852819	3372.43	2169.55	3478.91	2014.82	1583.25	1676.46	1411.12	1366.62	2758.93	1509.36	1.82788	0.0236702	0.0645602
5A:130275385-130278553_Traes_5AL_DC4F6F9EE	Traes_5AL_DC4F6F9EE.1	transcription antitermination protein nusg	Transcription antitermination protein nusG [Triticum urartu]	2.70522e-98	236.923	508.768	460.524	444.704	157.076	166.856	116.462	102.279	412.73	135.668	3.0422	0.000109232	2.08596e-06	186.362	176.949	203.515	159.019	135.946	151.217	131.682	149.372	181.461	142.054	1.27741	0.434344	0.910865
4B:157498217-157501109_Traes_4BS_D83EE75E2	Traes_4BS_D83EE75E2.1	aldehyde dehydrogenase family 3 member h1-like	predicted protein [Hordeum vulgare subsp. vulgare]	0	405.765	413.781	349.531	294.599	708.271	734.551	702.283	730.562	365.919	718.917	0.508986	0.000109872	1.32771e-06	709.608	879.938	733.852	906.93	1033.19	1185.47	1072.99	1038.18	807.582	1082.46	0.746062	0.22635	0.0307837
6B:78981995-78985056_Traes_6BS_69C33B7B0	Traes_6BS_69C33B7B0.1	seven transmembrane protein mlo7	seven trans-membrane protein [Triticum aestivum]	0	6203.57	4413.66	4012.3	4921.2	2468.48	2354.21	2612.35	2412.48	4887.68	2461.88	1.98535	0.000110086	0.0226985	7569.15	6895.26	8007.73	6538.99	2552.65	2648.17	3069.46	3023.63	7252.78	2823.48	2.56874	5.11545e-09	5.56475e-05
7B:101673125-101673660_td-k31_contig_65370	KukriC33652_1	-	-	-	77.6127	58.5539	64.2591	101.005	16.1836	37.3988	27.6094	19.4816	75.3577	25.1684	2.99414	0.000111551	0.000157259	76.456	49.0457	92.1804	35.8229	27.1892	21.4691	23.7877	20.4111	63.3763	23.2143	2.73005	0.0215817	0.000923219
1A:3607210-3611292_Traes_1AS_429D67C42	Traes_1AS_429D67C42.1	uncharacterized membrane protein ylr241w-like	gi|475595908|gb|EMT23208.1| Putative membrane protein [Aegilops tauschii]	0	4433.45	4210.67	3423.26	3964.46	2150.52	2239.13	1962.78	1957.09	4007.96	2077.38	1.92933	0.000111642	0.0314214	3346.15	3910.2	3100.61	4125.75	1773.57	1956.49	1683.83	1754.43	3620.68	1792.08	2.02038	1.30268e-05	0.00697454
5B:271487066-271488511_Traes_5BL_E7AC055A0	Traes_5BL_E7AC055A0.1	cytokinin riboside 5 -monophosphate phosphoribohydrolase log1-like	hypothetical protein TRIUR3_33975 [Triticum urartu]	2.47121e-83	427.551	629.779	333.953	335.281	741.59	897.571	807.701	875.051	431.641	830.478	0.51975	0.000111719	2.71555e-06	471.877	507.768	432.171	897.319	808.357	943.709	906.481	869.328	577.284	881.969	0.65454	0.084015	0.00417035
IWGSC_CSS_4AL_scaff_7169100:3897-5859_Traes_4AL_759A74D71	Traes_4AL_759A74D71.1	protein srg1	Protein SRG1 [Triticum urartu]	0	476.569	290.167	279.43	164.134	639.728	677.014	591.344	597.437	302.575	626.381	0.483053	0.000115873	3.69577e-07	377.502	916.482	377.102	388.809	875.284	712.216	1060.25	1137.46	514.974	946.302	0.544196	0.0717706	8.16838e-05
5B:260210502-260212709_Traes_5BL_70975BD62	Traes_5BL_70975BD62.2	dimboa udp-glucosyltransferase bx8-like	gi|326515268|dbj|BAK03547.1| predicted protein, partial [Hordeum vulgare subsp. vulgare]	0	43.572	33.8311	39.9185	19.6399	107.573	98.7712	69.2746	130.689	34.2404	101.577	0.337088	0.00011605	2.66384e-10	26.2818	29.8121	33.5202	28.8331	28.235	42.0049	62.0179	68.6556	29.6118	50.2283	0.589543	0.135541	0.00363085
6A:153943797-153947660_Traes_6AL_3CB3AD765	Traes_6AL_3CB3AD765.1	vesicle-associated protein 2-1-like	PREDICTED: vesicle-associated protein 2-1-like [Oryza brachyantha]	6.95504e-33	93.9522	105.397	88.5997	74.3511	39.031	45.0703	35.6413	30.8459	90.575	37.6471	2.40589	0.00011625	0.00314371	69.2883	87.513	64.646	70.772	44.9668	33.6039	39.0798	40.8222	73.0548	39.6182	1.84397	0.0136274	0.0857047
IWGSC_CSS_7AL_scaff_4491854:2580-5636_td-k51_contig_72629	contig122631	-	-	-	269.602	270.649	227.828	197.802	80.918	107.402	112.446	154.23	241.47	113.749	2.12284	0.000116692	0.0114107	203.086	247.152	190.347	277.846	100.391	111.08	102.797	108.55	229.608	105.704	2.17217	2.23501e-05	0.00327452
5B:173415363-173417210_Traes_5BL_1875109BD	Traes_5BL_1875109BD.1	blue copper	Blue copper protein [Aegilops tauschii]	1.37794e-40	138.886	62.4575	120.729	103.811	25.7034	31.6451	36.6452	28.4107	106.471	30.6011	3.47931	0.000118194	2.07088e-06	176.805	93.2831	191.544	20.0958	32.4179	27.0698	33.9824	39.8945	120.432	33.3412	3.61211	0.157565	8.23097e-07
1A:91310972-91320941_Traes_1AL_31EE3550E	Traes_1AL_31EE3550E.2	pentatricopeptide repeat-containing protein	gi|475563062|gb|EMT14191.1| Pentatricopeptide repeat-containing protein [Aegilops tauschii]	0	175.65	323.998	221.012	157.119	59.0225	61.3724	50.199	49.5159	219.445	55.0274	3.98792	0.000118216	1.4529e-09	53.7581	123.095	43.0973	94.3627	56.4699	64.4074	57.7701	48.2445	78.5784	56.723	1.3853	0.511909	0.5626
2A:50424851-50429378_Traes_2AL_CC6133527	Traes_2AL_CC6133527.1	probable metal-nicotianamine transporter ysl12-like	gi|475600343|gb|EMT24509.1| Putative metal-nicotianamine transporter YSL12 [Aegilops tauschii]	0	356.746	323.998	267.746	129.062	601.649	606.052	492.452	726.503	269.388	606.664	0.444048	0.000118936	2.54361e-08	125.436	381.787	195.135	256.876	381.695	298.701	639.719	538.111	239.809	464.557	0.51621	0.117535	3.09382e-05
6A:7283264-7285287_Traes_6AS_8E3BD132E	Traes_6AS_8E3BD132E.1	histone	Histone H3.3 [Triticum urartu]	1.11924e-97	2.72325	5.20479	5.84174	9.81995	19.0395	30.6862	27.6094	29.2225	5.89743	26.6394	0.22138	0.000119946	3.15948e-09	16.7248	8.65513	9.57719	13.1059	28.235	25.2029	28.885	23.1945	12.0158	26.3793	0.455498	0.0328944	0.000520511
2B:337036692-337045059_Traes_2BL_392793376	Traes_2BL_392793376.1	katanin p80 wd40 repeat-containing subunit b1 homolog	PREDICTED: katanin p80 WD40 repeat-containing subunit B1 homolog isoform X1 [Brachypodium distachyon]	0	317.259	226.408	247.3	298.807	126.613	131.375	146.581	104.714	272.444	127.321	2.13982	0.000120437	0.010203	458.736	387.558	441.748	366.092	176.73	157.752	152.921	149.372	413.533	159.194	2.59768	4.86161e-08	8.5886e-05
IWGSC_CSS_2BS_scaff_5166800:3170-4476_contig14954	contig74879	lrr receptor-like serine threonine-protein kinase gso1	LRR receptor-like serine/threonine-protein kinase GSO1 [Aegilops tauschii]	1.09071e-43	23.1476	19.518	31.1559	9.81995	64.7344	40.2756	71.7845	68.9975	20.9104	61.448	0.340294	0.000121163	7.66286e-09	25.0871	11.5402	22.7458	20.9695	14.6404	11.2013	30.5842	34.3278	20.0857	22.6884	0.885283	0.899781	0.388506
IWGSC_CSS_2AL_scaff_6430916:1166-2814_Traes_2AL_DAEED43DF	Traes_2AL_DAEED43DF.1	aquaporin tip3-1-like	gi|474071961|gb|EMS54366.1| putative aquaporin TIP3-2 [Triticum urartu]	2.29148e-132	98.0371	83.2766	126.571	108.019	27.6073	58.4956	47.689	44.6454	103.976	44.6093	2.33081	0.000121208	0.00497416	189.945	118.287	197.529	60.2873	77.3847	71.875	67.1153	65.8723	141.512	70.5618	2.00551	0.20091	0.0377205
7B:243770738-243771952_td-k35_contig_25478	td-k51_contig_13813	transformer-2 protein	Putative RNA-binding protein [Aegilops tauschii]	1.02432e-25	80.3359	94.9874	119.756	70.1425	184.683	172.61	206.318	238.65	91.3054	200.565	0.45524	0.000122915	1.90288e-07	59.7313	134.635	69.4346	116.206	162.09	114.813	265.063	255.139	95.0018	199.276	0.476734	0.0826632	9.23372e-06
3A:128747539-128751999_Traes_3AL_95A8D04EC	Traes_3AL_95A8D04EC.1	formamidase isoform x1	unnamed protein product [Triticum aestivum]	1.45877e-142	61.2732	140.529	97.3623	77.1568	268.457	181.24	197.282	247.579	94.0804	223.64	0.420678	0.000123	1.50585e-08	108.711	159.639	119.715	322.406	386.924	577.8	288.85	329.361	177.618	395.734	0.448831	0.0776107	8.95467e-07
5B:183286888-183287995_Traes_5BL_79C61420F	Traes_5BL_79C61420F.1	inactive purple acid phosphatase 27	predicted protein [Hordeum vulgare subsp. vulgare]	2.00515e-30	170.203	98.891	152.859	49.0998	297.017	238.777	261.035	266.249	117.763	265.769	0.443103	0.000123174	7.59454e-08	69.2883	220.225	87.3918	85.6254	245.749	186.688	356.815	369.256	115.633	289.627	0.399247	0.0188069	3.65406e-08
5B:230382848-230388367_Traes_5BL_0EB61B406	Traes_5BL_0EB61B406.2	ac084748_4 calmodulin-binding protein	gi|475444239|gb|EMT01521.1| hypothetical protein F775_01069 [Aegilops tauschii]	0	108.93	114.505	93.4678	78.5596	189.443	183.158	220.373	237.838	98.8657	207.703	0.475995	0.000123595	6.03077e-07	156.496	237.535	123.306	258.624	260.389	289.367	288.85	295.961	193.99	283.642	0.683927	0.138223	0.0135963
5B:206361887-206363319_td-k35_contig_77241_td-k31_contig_74798	-	-	-	-	28.5941	37.7347	20.4461	11.2228	70.4463	56.5777	57.7288	82.797	24.4994	66.8874	0.366279	0.00012463	3.95188e-08	13.1409	42.314	14.3658	40.1915	33.4637	53.2061	76.4604	88.1389	27.503	62.8173	0.437826	0.118637	2.85191e-05
3B:680281595-680285842_CL8835Contig2	td-k61_contig_25838;td-k45_contig_27568;td-k31_contig_33763	unnamed protein product	unnamed protein product [Triticum aestivum]	0	754.341	871.802	623.118	789.805	1472.71	1416.36	1430.67	1414.04	759.767	1433.45	0.530028	0.000124804	2.62337e-06	1444.3	1570.43	1472.49	2139.76	2219.06	2551.09	2358.38	2250.79	1656.75	2344.83	0.706552	0.118358	0.012605
IWGSC_CSS_2BL_scaff_8068018:923-11110_Traes_2BL_3F2E8556E	Traes_2BL_3F2E8556E.1	lrr receptor-like serine threonine-protein kinase	LRR receptor-like protein kinase 1 [Triticum aestivum]	0	70.8046	37.7347	51.602	78.5596	176.116	278.094	192.764	141.242	59.6752	197.054	0.302837	0.000125182	1.31971e-13	770.533	331.78	943.353	417.642	553.196	503.125	494.444	510.278	615.827	515.261	1.19518	0.899206	0.944381
5A:107898020-107899721_KukriC6422_10	KukriC9552_2	hypothetical protein TRIUR3_09027	hypothetical protein TRIUR3_09027 [Triticum urartu]	0.000225447	136.163	149.638	129.492	138.882	62.8305	53.7008	55.7208	75.4914	138.544	61.9359	2.23689	0.000125182	0.0081677	93.1808	126.942	111.335	209.695	86.7964	55.073	49.2745	45.4611	135.288	59.1513	2.28715	0.0235983	0.00168979
IWGSC_CSS_6BL_scaff_4272043:170-2080_Traes_6BL_2097C1766	Traes_6BL_2097C1766.1	serine-threonine protein plant-	Cysteine-rich receptor-like protein kinase 40 [Aegilops tauschii]	6.00079e-170	47.6569	53.3491	60.3646	16.8342	133.277	109.32	106.422	94.1613	44.5512	110.795	0.402105	0.000125533	5.88513e-08	26.2818	111.555	10.7743	42.8127	128.626	76.5422	149.523	179.061	47.856	133.438	0.358638	0.052278	2.40028e-08
IWGSC_CSS_5AS_scaff_1528285:27-3141_Traes_5AS_9DA54F62C	Traes_5AS_9DA54F62C.2	btb poz domain-containing protein at3g50780-like	gi|474391020|gb|EMS65337.1| hypothetical protein TRIUR3_32744 [Triticum urartu]	0	209.69	153.541	184.988	123.451	97.1016	81.5102	62.2467	64.9388	167.918	76.4493	2.19646	0.000125611	0.00691903	219.811	196.183	175.981	129.312	122.352	108.279	109.593	77.0056	180.322	104.307	1.72875	0.0123184	0.131403
7B:174535942-174539188_Traes_7BL_0CD3BD38C	Traes_7BL_0CD41550D.1	polyamine oxidase	Polyamine oxidase [Triticum urartu]	1.07441e-59	1136.96	904.332	1061.25	1635.72	318.912	553.31	409.121	315.765	1184.57	399.277	2.96677	0.000126556	3.35462e-06	1533.9	864.552	1441.37	589.767	540.647	449.919	434.125	439.767	1107.4	466.115	2.3758	0.0498464	0.000854164
3B:563175071-563177086_TRAES3BF037400050CFD_g_assembly_name=IWGSC2_biotype=protein_coding_logic_name=iwgsc_version=1	-	-	-	-	14.9779	16.9156	17.5252	8.4171	0	0	3.01194	3.24694	14.4589	1.56472	9.24059	0.000127013	6.5778e-06	8.36238	2.88504	3.59145	4.36864	2.09148	0	3.39824	3.71111	4.80188	2.30021	2.08758	0.602317	0.538605
IWGSC_CSS_2AL_scaff_6373489:1600-2720_td-k41_contig_15295	td-k31_contig_42366	upf0481 protein at3g47200-like	hypothetical protein F775_21948 [Aegilops tauschii]	0	136.163	119.71	110.019	91.1853	223.714	201.378	241.959	282.484	114.269	237.384	0.481369	0.000127038	6.10915e-07	181.583	182.719	209.501	268.235	220.651	286.566	278.656	269.056	210.51	263.732	0.798194	0.463117	0.0834498
3B:533970151-533980592_KukriC934_9	td-k31_contig_5318	probable indole-3-acetic acid-amido synthetase	unnamed protein product [Triticum aestivum]	0	412.573	507.467	431.315	411.035	1166.17	691.398	920.147	882.356	440.597	915.018	0.481518	0.000128056	1.58411e-07	388.253	587.587	484.845	996.925	1191.1	1981.7	1113.77	1104.06	614.403	1347.66	0.455905	0.0424847	5.46534e-07
1B:98469875-98476821_Traes_1BS_6C40DD844	Traes_1BS_6C40DD844.1	abc transporter b family member 21-like	ABC transporter B family member 4 [Aegilops tauschii]	0	2727.34	2346.06	1718.44	1646.95	3746.98	4734.3	3908.49	3407.67	2109.7	3949.36	0.534187	0.000129474	4.52717e-06	3218.32	3514.95	3343.64	3281.73	4296.94	4246.22	4534.1	4590.65	3339.66	4416.98	0.756095	0.211906	0.0307703
4A:188825155-188828760_Traes_4AL_FE94301FD	Traes_4AL_FE94301FD.1	single-stranded dna-binding protein chloroplastic-like	predicted protein [Hordeum vulgare subsp. vulgare] >gi|326519312|dbj|BAJ96655.1| predicted protein [Hordeum vulgare subsp. vulgare]	8.40656e-154	249.178	394.263	350.504	455.926	165.644	161.103	149.593	151.795	362.468	157.033	2.30822	0.000129785	0.00246646	243.704	178.873	260.978	159.892	208.102	170.82	145.275	167.928	210.862	173.031	1.21863	0.600136	1
6B:180934404-180937781_Traes_6BL_503A71C96	Traes_6BL_503A71C96.1	vacuolar amino acid transporter 1	hypothetical protein F775_15634 [Aegilops tauschii]	0	1093.39	934.26	1084.62	1634.32	493.124	465.088	445.767	422.914	1186.65	456.723	2.59817	0.000130343	0.00015341	1420.41	1002.07	1216.3	1171.67	660.908	512.459	655.011	590.067	1202.61	604.611	1.98907	7.56221e-05	0.0145261
IWGSC_CSS_4BL_scaff_7036460:254-2142_Traes_4BL_CA03BD203	Traes_4BL_CA03BD203.1	phospholipid-transporting atpase 1-like	Phospholipid-transporting ATPase 1 [Triticum urartu]	0	19.0628	28.6263	18.4988	19.6399	68.5423	53.7008	50.199	70.621	21.457	60.7658	0.353109	0.000132503	1.88359e-08	14.3355	34.6205	10.7743	31.4542	41.8296	46.6721	78.1595	62.1611	22.7962	57.2056	0.398495	0.0113065	5.18633e-06
IWGSC_CSS_5AS_scaff_1552417:45-302_td-k35_contig_38027	td-k45_contig_30234_B	-	-	-	0	1.3012	0	0	6.66384	13.4252	12.5497	8.92909	0.325299	10.392	0.031303	0.000132696	6.17618e-09	0	10.5785	15.5629	13.1059	11.5031	14.9351	25.4868	17.6278	9.81184	17.3882	0.564282	0.375504	0.0263522
IWGSC_CSS_2BS_scaff_5177828:3552-6457_Traes_2BS_041F2A9B3	Traes_2BS_041F2A9B3.2	serine threonine-protein kinase receptor	gi|475517469|gb|EMT06095.1| Putative serine/threonine-protein kinase receptor [Aegilops tauschii]	0	4.08488	1.3012	0	2.8057	26.6553	10.5484	14.0557	21.9169	2.04794	18.2941	0.111946	0.000134762	4.18767e-11	1.19463	5.77009	4.78859	3.49492	4.18296	4.66721	8.4956	5.56667	3.81206	5.72811	0.6655	0.787574	0.359304
2A:16405432-16409094_Traes_2AS_59A09FAE0	Traes_2AS_59A09FAE0.1	probable protein phosphatase 2c 33	gi|326500662|dbj|BAJ94997.1| predicted protein [Hordeum vulgare subsp. vulgare]	0	1019.86	736.478	858.735	1276.59	414.11	492.897	362.436	299.53	972.916	392.243	2.48039	0.000136113	0.000381412	1357.09	764.537	1905.86	650.928	472.674	434.05	459.612	455.539	1169.6	455.469	2.56791	0.102968	0.000183005
5B:27989659-27990287_td-k51_contig_35504	td-k21_contig_24562	-	-	-	20.4244	20.8192	49.6548	18.2371	70.4463	68.085	81.8243	102.279	27.2838	80.6586	0.338263	0.000138088	1.13106e-09	20.3086	52.8925	29.9287	27.0856	94.1166	39.2045	152.071	149.372	32.5539	108.691	0.299508	0.0341222	7.49773e-11
3B:146811605-146812285_isotig20968__gene=isogroup05420__length=608__numContigs=1	-	-	-	-	151.141	232.914	336.873	359.13	94.2457	51.7829	51.2029	47.8924	270.014	61.281	4.40617	0.000138955	7.83581e-11	101.543	131.75	153.235	102.226	150.587	136.282	90.0534	118.756	122.189	123.919	0.986033	1	0.520951
1A:185990203-185992189_Traes_1AL_1C8AFCD57	Traes_1AL_1C8AFCD57.1	hypothetical protein F775_14192	gi|475591860|gb|EMT21904.1| hypothetical protein F775_14192 [Aegilops tauschii]	7.47913e-169	23.1476	13.012	11.6835	2.8057	56.1666	40.2756	41.1631	73.0562	12.6622	52.6654	0.240427	0.000139381	4.98705e-12	11.9463	15.3869	16.7601	38.4441	38.6924	17.7354	50.1241	43.6056	20.6343	37.5393	0.549672	0.340578	0.00403721
2B:56033798-56040774_td-k41_contig_39841	td-k51_contig_47364	protein gos9-like	hypothetical protein F775_23718 [Aegilops tauschii]	1.44666e-104	99.3987	75.4694	73.0217	119.242	193.251	212.885	196.278	163.159	91.783	191.393	0.479552	0.000140607	5.66956e-07	176.805	192.336	220.275	256.003	350.323	399.513	333.028	306.167	211.355	347.258	0.60864	0.0159483	0.000889296
3B:444552873-444555348_td-k61_contig_21427_td-k31_contig_21228	-	-	-	-	3280.16	3508.03	3364.84	5245.26	1385.13	2100.09	1272.54	1057.69	3849.57	1453.86	2.64782	0.000142041	5.34109e-05	3919.57	2197.44	5065.13	2071.61	2077.88	1626.05	1694.02	1659.8	3313.44	1764.44	1.8779	0.212684	0.0540245
6B:51857849-51858305_contig71292	td-k35_contig_70357	-	-	-	73.5278	58.5539	42.8394	78.5596	16.1836	29.7272	21.0836	24.3521	63.3702	22.8366	2.77494	0.000142247	0.000974786	32.2549	47.1224	37.1116	47.1814	33.4637	29.8701	22.0886	26.9056	40.9176	28.082	1.45708	0.261878	0.54957
2A:215126692-215131546_Traes_2AL_56247C7D9	Traes_2AL_56247C7D9.2	glycerol-3-phosphate transporter 1	gi|475575224|gb|EMT17209.1| Sugar phosphate exchanger 2 [Aegilops tauschii]	0	104.845	84.5778	77.8898	112.228	30.4633	47.9472	36.1432	41.3985	94.8852	38.988	2.4337	0.000144221	0.00325392	103.932	94.2448	98.1662	121.448	55.4242	51.3393	56.071	43.6056	104.448	51.61	2.02379	0.0013545	0.0232569
3B:63780302-63787058_td-k31_contig_7226_td-k25_contig_12998	-	-	-	-	424.827	560.816	402.106	350.713	865.347	730.715	812.219	947.295	434.616	838.894	0.518082	0.00014424	1.94053e-06	678.547	754.92	492.028	1282.63	631.627	749.553	1184.29	1285.9	802.032	962.842	0.832984	0.8706	0.154263
1A:213608039-213609151_Traes_1AL_55EF5A749	Traes_1AL_55EF5A749.1	transcription repressor ofp13-like	gi|474171724|gb|EMS57595.1| hypothetical protein TRIUR3_12577 [Triticum urartu]	1.31756e-115	23.1476	35.1323	27.2614	29.4599	2.85593	12.4663	6.52586	8.11735	28.7503	7.49135	3.8378	0.000144722	0.000125897	20.3086	20.1953	15.5629	13.1059	7.32018	6.53409	5.94692	10.2056	17.2932	7.50169	2.30524	0.0746075	0.0719561
3B:308374769-308376328_td-k41_contig_53415	td-k25_contig_4150	co -response secreted protease-like	unnamed protein product [Triticum aestivum]	0	1665.27	1743.6	1893.7	3307.92	429.341	673.178	408.118	277.613	2152.62	447.063	4.81504	0.000144863	3.77287e-14	1887.51	944.371	2229.09	839.653	678.685	429.383	514.834	478.734	1475.16	525.409	2.80763	0.051853	1.63214e-05
2B:5509525-5514937_Traes_2BS_DEEA7F991	Traes_2BS_DEEA7F991.1	sugar transporter erd6-like 5	predicted protein [Hordeum vulgare subsp. vulgare]	0	32.679	35.1323	25.3142	16.8342	72.3502	54.6598	67.7686	96.5965	27.4899	72.8438	0.377382	0.000144916	3.66497e-08	53.7581	82.7046	46.6888	109.216	97.2538	81.2094	118.938	88.1389	73.0919	96.3851	0.758332	0.578259	0.0869356
IWGSC_CSS_4AL_scaff_11556:2-1508_Traes_4AL_E1F53CF30	Traes_4AL_E1F53CF30.2	probable lrr receptor-like serine threonine-protein kinase at2g16250	gi|326525479|dbj|BAJ88786.1| predicted protein [Hordeum vulgare subsp. vulgare]	0	62.6348	66.3611	65.2327	56.114	163.74	146.718	138.047	118.513	62.5856	141.755	0.441507	0.000145273	1.90076e-07	113.489	146.176	131.686	134.554	163.135	128.815	201.346	192.05	131.476	171.337	0.767358	0.355937	0.0577397
7B:175348855-175354803_Traes_7BL_2F25DB5F6	Traes_7BL_2F2F29544.1	abc transporter g family member 11-like	hypothetical protein SORBIDRAFT_10g013313 [Sorghum bicolor] >gi|241916572|gb|EER89716.1| hypothetical protein SORBIDRAFT_10g013313, partial [Sorghum bicolor]	0	356.746	317.492	221.986	120.645	487.412	536.049	512.531	491.1	254.217	506.773	0.501639	0.00014616	1.59464e-06	248.482	512.576	240.627	340.754	464.308	373.376	655.861	654.084	335.61	536.907	0.62508	0.201334	0.0021141
5B:178405794-178411684_Traes_5BL_2DA8896EE	Traes_5BL_2DA8896EE.2	cysteine-rich receptor-like protein kinase 26	gi|475521109|gb|EMT06583.1| Cysteine-rich receptor-like protein kinase 26 [Aegilops tauschii]	0	250.539	398.166	280.403	131.868	715.886	510.158	586.324	761.408	265.244	643.444	0.412226	0.000146375	1.82258e-09	154.107	554.89	180.769	471.814	679.731	420.982	909.03	1016.84	340.395	756.647	0.449873	0.107475	9.72754e-07
1B:7752539-7757687_td-k31_contig_11805	td-k25_contig_38508	zinc-finger homeodomain protein 4-like isoform x2	predicted protein [Hordeum vulgare subsp. vulgare]	5.94439e-92	69.4429	88.4814	99.3095	54.7112	215.147	174.528	163.147	152.606	77.9863	176.357	0.442207	0.000146391	1.46736e-07	126.63	136.559	63.4489	74.2669	183.004	111.08	236.178	241.222	100.226	192.871	0.519654	0.0577405	4.29024e-05
IWGSC_CSS_2AS_scaff_5279008:459-1738_Traes_2AS_3EACE9F39	Traes_2AS_3EACE9F39.1	cysteine-rich receptor-like protein kinase 40	gi|475584717|gb|EMT19850.1| Cysteine-rich receptor-like protein kinase 6 [Aegilops tauschii]	1.98965e-22	103.484	114.505	85.6788	37.877	216.099	172.61	175.194	181.017	85.3862	186.23	0.458499	0.000147515	4.43135e-07	50.1743	161.562	45.4916	61.161	179.867	106.412	217.487	249.572	79.5973	188.335	0.422637	0.0671543	5.413e-07
IWGSC_CSS_5AL_scaff_2704014:4402-7268_Traes_5AL_49E50C41D	Traes_5AL_49E50C41D.1	dnaj domain containing protein	predicted protein [Hordeum vulgare subsp. vulgare] >gi|326505296|dbj|BAK03035.1| predicted protein [Hordeum vulgare subsp. vulgare]	4.99439e-131	76.2511	147.035	119.756	115.034	51.4067	43.1525	48.693	43.022	114.519	46.5685	2.45915	0.000148646	0.00171539	68.0937	66.356	52.6745	38.4441	57.5157	79.3425	49.2745	46.3889	56.3921	58.1304	0.970096	0.999448	0.521745
6A:177952486-177953397_contig59273	KukriC2658_3	serine threonine-protein kinase yaka	putative serine/threonine-protein kinase yakA [Triticum urartu]	0	194.713	188.674	262.878	263.736	352.231	443.032	553.192	429.408	227.5	444.466	0.51185	0.000148753	1.43258e-06	323.744	223.11	294.498	146.786	374.375	393.912	259.965	269.983	247.035	324.559	0.761139	0.360935	0.0278821
4B:317088599-317090095_Traes_4BL_22E16A8FD	Traes_4BL_22E16A8FD.1	cytokinin-o-glucosyltransferase 2	UDP-glycosyltransferase 85A2 [Triticum urartu]	8.35816e-91	151.141	121.011	123.65	116.437	49.5028	61.3724	55.2189	60.8802	128.06	56.7435	2.25681	0.000149182	0.00640869	120.657	100.015	141.264	74.2669	50.1955	58.8068	62.8675	53.8111	109.051	56.4202	1.93283	0.00784334	0.0577723
3B:653570910-653572998_td-k41_contig_76612	td-k35_contig_72716	Dihydroflavonol-4-reductase	Dihydroflavonol-4-reductase [Aegilops tauschii]	4.67952e-33	1696.59	2186.01	2236.41	920.27	382.695	210.009	315.751	695.657	1759.82	401.028	4.38827	0.000151663	1.6782e-12	616.427	1187.68	490.831	1134.97	306.402	346.307	364.461	387.811	857.477	351.245	2.44125	0.0217957	7.86499e-05
1A:206441482-206446531_Traes_1AL_EBDF59DA7	Traes_1AL_EBDF59DA7.1	kh domain-containing protein at1g09660 at1g09670-like	gi|475569459|gb|EMT15768.1| KH domain-containing protein [Aegilops tauschii]	1.19998e-167	224.668	249.83	205.434	180.968	409.35	411.387	456.309	416.42	215.225	423.366	0.508366	0.000151663	1.81358e-06	414.535	484.687	361.539	563.555	570.974	666.477	615.931	616.045	456.079	617.357	0.738761	0.231963	0.0302471
3A:140238064-140241804_Traes_3AL_7C9E9BA54	Traes_3AL_7C9E9BA54.1	bifunctional riboflavin kinase fmn phosphatase-like	unnamed protein product [Triticum aestivum]	0	334.96	304.48	208.355	329.67	117.093	151.513	145.577	137.183	294.366	137.842	2.13554	0.000151834	0.0102841	301.046	254.846	332.807	341.628	141.175	114.813	138.478	137.311	307.582	132.944	2.31361	3.3017e-06	0.00119989
3B:709128188-709129996_td-k61_contig_1786	-	-	-	-	129.354	89.7826	105.151	108.019	194.203	218.639	228.405	254.073	108.077	223.83	0.482852	0.000152099	6.10879e-07	181.583	127.904	177.178	124.069	197.645	179.221	184.355	205.039	152.684	191.565	0.797033	0.381824	0.0656301
IWGSC_CSS_4AL_scaff_7065747:0-959_Traes_4AL_2D1E33772	Traes_4AL_2D1E33772.1	magnesium protoporphyrin ix chloroplastic	predicted protein [Hordeum vulgare subsp. vulgare] >gi|326519008|dbj|BAJ92664.1| predicted protein [Hordeum vulgare subsp. vulgare]	6.30303e-110	863.271	1035.75	1015.49	1541.73	419.822	534.132	350.389	334.435	1114.06	409.694	2.71925	0.000153281	3.69933e-05	851.768	545.273	1030.74	642.191	591.889	582.467	469.807	414.717	767.494	514.72	1.49109	0.201522	0.46811
4B:197472838-197474353_Traes_4BS_F5F34B402	Traes_4BS_F5F34B402.2	protein faf- chloroplastic-like	gi|326507970|dbj|BAJ86728.1| predicted protein [Hordeum vulgare subsp. vulgare]	1.13865e-87	1249.97	947.272	783.766	1227.49	438.861	519.747	502.492	483.794	1052.13	486.224	2.16387	0.000154443	0.00626897	1130.12	939.563	1052.29	972.46	518.687	522.727	494.444	503.784	1023.61	509.91	2.00743	5.75452e-05	0.0121819
IWGSC_CSS_6BL_scaff_4382675:0-2135_Traes_6BL_55299147C	Traes_6BL_55299147C.1	pentatricopeptide repeat-containing protein	Pentatricopeptide repeat-containing protein [Aegilops tauschii]	0	257.347	218.601	208.355	305.821	96.1496	162.061	108.43	73.8679	247.531	110.127	2.24769	0.000155066	0.00407082	253.261	141.367	223.867	124.069	119.214	105.479	118.938	86.2834	185.641	107.479	1.72723	0.137924	0.167435
7A:11361644-11363413_Traes_7AS_115684DE2	Traes_7AS_115684DE2.1	coiled-coil domain-containing protein 97	hypothetical protein F775_04134 [Aegilops tauschii]	9.19567e-51	170.203	131.421	172.331	151.508	66.6384	80.5513	75.2984	66.5623	156.366	72.2626	2.16386	0.000155233	0.010656	186.362	173.103	198.727	163.387	84.7049	83.0763	81.5578	87.2112	180.395	84.1375	2.14404	0.000135843	0.00733048
5A:91906047-91917403_Traes_5AL_A33DF5E3A	Traes_5AL_A33DF5E3A.1	triosephosphate chloroplastic	Triosephosphate isomerase, chloroplastic [Triticum urartu]	7.969e-170	9844.56	9615.85	10867.6	15190.1	5326.31	5893.67	4750.83	3634.14	11379.5	4901.24	2.32176	0.000155637	0.00128365	11479.2	7579.97	13162.6	6710.24	6849.6	5367.29	5476.27	5590.79	9733	5820.98	1.67205	0.118453	0.18297
IWGSC_CSS_5BS_scaff_1245565:1182-4423_Traes_5BS_4C0AD2649	Traes_5BS_4C0AD2649.1	acyl carrier protein chloroplastic-like	RecName: Full=Acyl carrier protein 1, chloroplastic; Short=ACP I; Short=Acyl carrier protein I; Flags: Precursor [Hordeum vulgare] >gi|166967|gb|AAA32920.1| acyl carrier protein I [Hordeum vulgare subsp. vulgare] >gi|166973|gb|AAA32923.1| acyl carrier protein I precursor [Hordeum vulgare]	9.64044e-87	2091.46	2003.84	2024.16	3312.13	795.852	1022.23	844.848	630.718	2357.9	823.413	2.86357	0.0001583	8.47635e-06	3273.27	1649.28	3166.46	1442.53	966.264	882.102	855.507	832.217	2382.89	884.022	2.6955	0.0220967	3.84875e-05
3B:384031814-384037867_KukriC14965_6	-	-	-	-	74.8894	39.0359	53.5492	44.8912	18.0876	19.1789	16.0637	17.8582	53.0915	17.7971	2.98316	0.00016125	0.000449481	91.9862	48.0841	34.7173	50.6763	24.052	20.5357	25.4868	29.6889	56.366	24.9409	2.25998	0.0852316	0.0131807
3A:144014384-144016296_Traes_3AL_75D69E636	Traes_3AL_75D69E636.2	encodes a chloroplast protein that induces tolerance to multiple environmental stresses and reduces photooxidative damage	gi|357125434|ref|XP_003564399.1| PREDICTED: uncharacterized protein LOC100835197 [Brachypodium distachyon]	2.18476e-20	241.008	253.733	219.065	375.964	95.1977	120.827	105.418	60.0684	272.443	95.3777	2.85646	0.000161972	2.80366e-05	197.113	176.949	225.064	131.059	133.855	116.68	100.248	82.5723	182.546	108.339	1.68496	0.0192582	0.183603
1B:276417424-276418800_td-k31_contig_4871	contig75180_B	predicted protein	predicted protein [Hordeum vulgare subsp. vulgare] >gi|326532352|dbj|BAK05105.1| predicted protein [Hordeum vulgare subsp. vulgare]	1.44108e-07	13.6163	22.1204	33.1032	25.2513	55.2146	62.3313	67.7686	75.4914	23.5228	65.2015	0.360771	0.000161997	1.80089e-08	34.6441	36.5439	17.9572	54.1712	81.5677	46.6721	79.0091	84.4278	35.8291	72.9192	0.491354	0.0228471	0.000127166
IWGSC_CSS_4BL_scaff_6938150:545-1515_Traes_4BL_8C0E579F8	Traes_4BL_8C0E579F8.1	heat shock cognate 70 kda	Os03g0277300 [Oryza sativa Japonica Group] >gi|255674402|dbj|BAF11633.2| Os03g0277300 [Oryza sativa Japonica Group]	5.76222e-81	21.786	39.0359	39.9185	15.4314	72.3502	98.7712	68.2706	75.4914	29.043	78.7208	0.368936	0.000164136	2.41489e-08	38.228	43.2757	41.9002	44.5602	70.0646	59.7402	67.1153	69.5834	41.991	66.6259	0.630251	0.116268	0.00693942
IWGSC_CSS_7AL_scaff_4508157:811-6760_Traes_7AL_18E841DD1	Traes_7AL_18E841DD1.2	hypothetical protein TRIUR3_32179	gi|474329580|gb|EMS62543.1| hypothetical protein TRIUR3_32179 [Triticum urartu]	8.99389e-23	1111.09	1031.85	952.203	875.379	1791.62	1754.87	2053.14	1806.11	992.63	1851.43	0.536141	0.000164646	4.00063e-06	1888.7	1937.79	1923.82	3249.4	2768.07	3310.92	2784.86	2763.85	2249.93	2906.92	0.773989	0.36615	0.0535639
5A:121046909-121048254_td-k61_contig_63190	td-k63_contig_75497	chlorophyll a-b binding protein chloroplastic-like	PREDICTED: chlorophyll a-b binding protein 2, chloroplastic-like [Oryza brachyantha]	1.89301e-65	12.2546	13.012	14.6043	16.8342	37.1271	38.3577	50.199	49.5159	14.1763	43.7999	0.32366	0.000165514	1.82431e-08	26.2818	17.3103	23.943	34.9492	44.9668	31.737	55.2214	51.0278	25.621	45.7383	0.560166	0.0643361	0.00253055
1A:182697842-182698844_td-k45_contig_19236	contig13399_B	anthocyanin 3 -o-beta-glucosyltransferase	unnamed protein product [Triticum aestivum]	1.22784e-42	55.8267	79.373	70.1008	43.4884	124.709	154.39	144.071	138.807	62.1972	140.494	0.442703	0.000165809	2.75678e-07	96.7647	118.287	150.841	138.049	197.645	211.891	184.355	179.061	125.985	193.238	0.65197	0.0623748	0.00411114
7A:8557452-8558398_Traes_7AS_BB6A2C031	Traes_7AS_BB6A2C031.1	hydroxymuconic semialdehyde hydrolase	hypothetical protein TRIUR3_22115 [Triticum urartu]	1.55658e-66	0	0	0	0	10.4717	13.4252	8.53382	3.24694	0	8.91943	0	0.000166789	1.11939e-08	2.38925	0	8.38004	0.873729	17.7776	8.40097	7.64604	7.42223	2.91075	10.3117	0.282277	0.0842638	0.00029798
IWGSC_CSS_2AL_scaff_6384342:2027-3760_td-k31_contig_27760	contig74660	lrr receptor-like serine threonine-protein kinase	Putative LRR receptor-like serine/threonine-protein kinase [Aegilops tauschii]	2.84152e-65	12.2546	13.012	17.5252	14.0285	1.90395	3.83577	1.00398	1.62347	14.2051	2.09179	6.79086	0.000167192	5.303e-05	20.3086	19.2336	13.1686	6.1161	6.27444	5.60065	5.09736	2.78333	14.7067	4.93895	2.97771	0.036683	0.0192857
IWGSC_CSS_3AL_scaff_4294946:0-681_td-k61_contig_40058	td-k51_contig_20841	unnamed protein product	unnamed protein product [Triticum aestivum]	1.41964e-101	84.4208	62.4575	36.9977	72.9482	111.381	124.663	145.577	157.477	64.206	134.774	0.476396	0.000171071	9.0554e-07	168.442	171.179	119.715	183.483	153.724	231.493	181.806	173.495	160.705	185.129	0.868068	0.756814	0.222599
6A:189158100-189164504_Traes_6AL_13BC97E04	Traes_6AL_13BC97E04.1	probable rna-dependent rna polymerase 1	Putative RNA-dependent RNA polymerase 1 [Aegilops tauschii]	0	106.207	119.71	88.5997	35.0713	229.426	160.144	196.78	226.474	87.397	203.206	0.430091	0.000171328	4.94622e-08	66.899	200.991	77.8146	149.408	196.599	121.347	332.178	306.167	123.778	239.073	0.517743	0.251834	7.11829e-05
1A:203981150-203986516_Traes_1AL_6D96CA4ED	Traes_1AL_6D96CA4ED.1	peptide methionine sulfoxide reductase b5-like	gi|756420441|gb|AJL35127.1| methionine sulfoxide reductase MSRB3.1 [Triticum aestivum x Lophopyrum elongatum]	1.93139e-101	1220.02	1597.87	1660.03	2091.65	847.259	889.9	730.897	638.024	1642.39	776.52	2.11507	0.000171328	0.00806205	1210.16	1029	1492.84	1069.44	1008.09	912.905	800.286	817.373	1200.36	884.664	1.35685	0.189183	0.723264
3B:653159707-653164202_TRAES3BF032000180CFD_g_assembly_name=IWGSC2_biotype=protein_coding_logic_name=iwgsc_version=1	-	-	-	-	145.694	118.409	108.072	108.019	257.034	253.161	233.425	244.332	120.049	246.988	0.48605	0.000171783	8.21691e-07	161.274	194.26	159.221	239.402	282.35	301.502	276.107	330.289	188.539	297.562	0.633613	0.0404937	0.00259963
6A:199554356-199557761_Traes_6AL_AC8FBFEEB	Traes_6AL_AC8FBFEEB.1	predicted protein	predicted protein [Hordeum vulgare subsp. vulgare]	4.33028e-149	55.8267	137.927	110.993	82.7682	24.7514	19.1789	23.5935	15.423	96.8787	20.7367	4.67185	0.000173038	1.13106e-09	39.4226	31.7355	26.3373	30.5805	35.5552	56.9399	24.6372	28.7611	32.019	36.4734	0.877873	0.879899	0.337722
IWGSC_CSS_2AL_scaff_6391097:0-2122_Traes_2AL_6FF2654B3	Traes_2AL_6FF2654B3.1	probable isoaspartyl peptidase l-asparaginase 2	gi|326514732|dbj|BAJ99727.1| predicted protein [Hordeum vulgare subsp. vulgare]	2.11896e-132	349.938	400.769	202.514	427.869	71.3982	103.566	94.876	138.807	345.272	102.162	3.37966	0.000175862	2.83529e-07	180.388	186.566	165.206	524.237	63.7901	50.4058	68.8144	58.45	264.1	60.3651	4.37504	0.0571831	6.57077e-12
4A:171141085-171144936_Traes_4AL_661E514A5	Traes_4AL_661E514A5.1	leucine rich	Putative LRR receptor-like serine/threonine-protein kinase [Aegilops tauschii]	7.21278e-169	68.0813	106.698	59.391	30.8627	169.452	163.979	124.995	171.276	66.2583	157.426	0.420886	0.000176084	6.57412e-08	43.0065	135.597	50.2802	87.3729	123.397	100.812	175.859	158.65	79.0642	139.68	0.56604	0.181195	0.000876479
7B:249711270-249716163_Traes_7BL_0665E8707	Traes_7BL_0685FA634.1	gdsl esterase lipase	GDSL esterase/lipase [Aegilops tauschii]	9.0722e-95	125.27	163.951	147.017	64.5311	274.169	229.187	280.612	258.944	125.192	260.728	0.480164	0.000178335	8.96216e-07	84.8184	274.079	93.3776	113.585	343.003	209.091	522.48	474.095	141.465	387.167	0.365385	0.0260293	1.52e-09
5B:205610788-205611466_Traes_5BL_3AC8B8F76	Traes_5BL_3AC8B8F76.1	histone h4	PREDICTED: LOW QUALITY PROTEIN: histone H4 isoform X2 [Cricetulus griseus]	9.72101e-49	35.4023	48.1443	45.7603	43.4884	105.669	101.648	94.876	111.208	43.1988	103.35	0.417984	0.000178845	1.00838e-07	57.342	63.471	73.026	63.7822	101.437	117.614	89.2038	91.85	64.4053	100.026	0.643885	0.0882789	0.00540181
5A:44186813-44191878_Traes_5AL_E1CFDB279	Traes_5AL_E1CFDB279.1	pleiotropic drug resistance protein 3-like	Pleiotropic drug resistance protein 3 [Aegilops tauschii]	0	50.3802	46.8431	75.9426	54.7112	141.845	140.006	132.023	115.266	56.9693	132.285	0.430655	0.000178981	1.07233e-07	93.1808	100.977	88.589	103.974	133.855	116.68	136.779	125.25	96.68	128.141	0.754481	0.356552	0.0527893
7A:167005595-167006330_Traes_7AL_A4DF19560	Traes_7AL_A4DF19560.1	protein nrt1 ptr family -like	Peptide transporter PTR3-A [Aegilops tauschii]	2.04855e-98	8.16976	11.7108	8.7626	2.8057	33.3192	36.4399	26.1035	31.6577	7.86221	31.88	0.246619	0.000179385	4.23448e-09	17.9194	29.8121	14.3658	27.9593	39.7381	64.4074	45.8763	41.75	22.5142	47.943	0.469603	0.01225	0.000160008
5B:186197518-186199383_Traes_5BL_FDF866849	Traes_5BL_FDF866849.1	hypothetical protein F775_12307	hypothetical protein F775_12307 [Aegilops tauschii]	4.81996e-146	385.34	676.623	495.574	469.955	257.986	248.366	182.724	168.841	506.873	214.479	2.36327	0.000179433	0.000831377	357.193	544.312	189.149	461.329	344.048	278.165	291.399	326.578	387.996	310.048	1.25141	0.581081	0.824243
3B:230512954-230514230_td-k21_contig_67483	td-k61_contig_72048	-	-	-	78.9743	46.8431	56.4701	109.422	11.4237	15.3431	12.5497	13.7995	72.9275	13.279	5.49193	0.000179652	4.67039e-10	111.1	48.0841	73.026	37.5703	20.9148	19.6023	12.7434	18.5556	67.4452	17.954	3.75655	0.0189438	2.29827e-06
1A:34985882-34989165_Traes_1AL_97A1E229C	Traes_1AL_97A1E229C.1	ser thr protein phosphatase family protein	gi|326531698|dbj|BAJ97853.1| predicted protein, partial [Hordeum vulgare subsp. vulgare]	2.87816e-180	191.989	150.939	136.307	166.939	61.8785	70.9618	84.3342	68.9975	161.544	71.543	2.25799	0.000184917	0.00589533	207.865	179.834	221.472	169.503	109.803	129.748	89.2038	87.2112	194.669	103.991	1.87197	0.00230026	0.0546521
2A:117827759-117828976_Traes_2AS_BF5FA8832	Traes_2AS_BF5FA8832.1	protein egg apparatus-1-like	gi|326506332|dbj|BAJ86484.1| predicted protein [Hordeum vulgare subsp. vulgare] gi|326509977|dbj|BAJ87205.1| predicted protein [Hordeum vulgare subsp. vulgare]	7.29545e-73	68.0813	75.4694	145.07	71.5454	174.212	200.419	208.828	216.733	90.0415	200.048	0.450099	0.00018683	1.56002e-07	91.9862	105.785	118.518	102.226	166.273	90.5438	207.293	242.15	104.629	176.565	0.59258	0.148634	0.000672686
2A:252795503-252796525_td-k41_contig_6353	td-k35_contig_18183	protein	predicted protein [Hordeum vulgare subsp. vulgare]	2.93309e-22	68.0813	75.4694	52.5756	30.8627	125.661	126.581	107.426	158.288	56.7473	129.489	0.43824	0.000188702	2.46785e-07	63.3152	128.865	76.6175	69.8983	154.769	88.6769	235.328	189.267	84.6741	167.01	0.506999	0.100272	3.64933e-05
IWGSC_CSS_2BL_scaff_7962499:2801-8316_Traes_2BL_C37A5043B	Traes_2BL_C37A5043B.1	protein nrt1 ptr family -like	Peptide transporter PTR2 [Aegilops tauschii]	0	556.905	377.347	222.96	378.77	664.48	723.043	709.311	726.503	383.995	705.834	0.54403	0.000188967	6.30814e-06	1183.87	1039.58	1361.16	1794.64	1084.43	1563.51	1277.74	1300.75	1344.81	1306.61	1.02924	0.972579	0.639409
IWGSC_CSS_6AL_scaff_5778209:57-615_Traes_6AL_3D380C5F7	Traes_6AL_3D380C5F7.1	phosphate transporter 1	predicted protein [Hordeum vulgare subsp. vulgare]	3.96518e-31	42.2104	37.7347	36.024	37.877	6.66384	17.261	11.0438	12.9878	38.4615	11.9891	3.20804	0.000188967	0.000360159	40.6173	42.314	47.8859	38.4441	21.9605	23.336	16.9912	27.8333	42.3153	22.5303	1.87815	0.0436611	0.124183
3B:577905843-577911031_CL5655Contig1	td-k51_contig_51624	-	-	-	1139.68	949.874	644.538	939.91	1497.46	1797.06	1676.14	1740.36	918.501	1677.76	0.547458	0.000188969	6.23787e-06	1751.32	1665.63	1458.13	2255.09	2052.79	2628.57	2197.81	2210.9	1782.54	2272.52	0.784392	0.367495	0.0599701
5B:35554632-35561978_Traes_5BL_BE63FD9FF	Traes_5BL_BE63FD9FF.2	receptor protein kinase 1	gi|474247316|gb|EMS60053.1| Putative receptor protein kinase ZmPK1 [Triticum urartu]	0	72.1662	70.2647	73.9953	29.4599	162.788	158.226	112.948	139.618	61.4715	143.395	0.428687	0.000189973	1.35668e-07	60.9259	138.482	69.4346	61.161	185.096	114.813	212.39	181.845	82.5009	173.536	0.475411	0.0132182	8.0528e-06
6B:194950519-194952882_Traes_6BL_6CD0AACFA	Traes_6BL_6CD0AACFA.1	cinnamyl alcohol dehydrogenase 5	Putative cinnamyl alcohol dehydrogenase 5 [Triticum urartu]	0	10.893	23.4216	11.6835	30.8627	70.4463	43.1525	54.2149	47.0807	19.2152	53.7236	0.357668	0.000191231	3.10096e-08	58.5366	24.042	98.1662	26.2119	90.9794	89.6104	66.2657	84.4278	51.7392	82.8208	0.624712	0.241833	0.00160611
IWGSC_CSS_4AL_scaff_7071406:2014-4852_Traes_4AL_AA83843E9	Traes_4AL_AA83843E9.2	o-methyltransferase 2	gi|475621951|gb|EMT31677.1| O-methyltransferase ZRP4 [Aegilops tauschii]	3.39295e-161	253.262	123.614	392.37	194.996	1797.33	1755.83	4942.59	3286.72	241.061	2945.62	0.0818371	0.000191987	2.53465e-49	686.91	370.247	793.709	840.527	1080.25	716.883	2340.54	2342.64	672.848	1620.08	0.415319	0.128014	5.34939e-09
IWGSC_CSS_5AL_scaff_2811018:1938-3917_Traes_5AL_2E32F11E9	Traes_5AL_2E32F11E9.1	hypothetical protein F775_29563	hypothetical protein F775_29563 [Aegilops tauschii]	1.21696e-30	8.16976	15.6144	5.84174	18.2371	34.2712	49.8651	43.6731	25.9755	11.9657	38.4462	0.311233	0.000191987	3.03473e-08	45.3958	22.1187	62.2517	6.98983	56.4699	49.4724	42.478	44.5334	34.189	48.2384	0.70875	0.497605	0.0219545
3A:122686131-122690515_Traes_3AL_B27A64367	Traes_3AL_B27A64367.1	probable receptor-like protein kinase at1g67000-like	predicted protein [Hordeum vulgare subsp. vulgare]	0	127.993	123.614	111.967	51.9055	237.994	203.296	190.254	270.308	103.87	225.463	0.460695	0.000191987	2.94324e-07	78.8453	233.689	76.6175	80.383	176.73	115.747	237.027	218.956	117.384	187.115	0.627334	0.464417	0.00423061
7B:64346403-64350191_isotig17865__gene=isogroup03719__length=538__numContigs=2	contig07434	-	-	-	76.2511	84.5778	55.4965	65.934	25.7034	26.8504	26.6054	29.2225	70.5648	27.0954	2.60431	0.000191989	0.00169564	83.6238	91.3597	96.969	78.6356	53.3327	54.1396	47.5754	40.8222	87.647	48.9675	1.7899	0.0178589	0.118967
IWGSC_CSS_5BS_scaff_2239917:4441-5632_td-k61_contig_48391	td-k61_contig_39418	-	-	-	6.80813	13.012	38.9449	33.6684	95.1977	79.5923	58.2308	72.2444	23.1084	76.3163	0.302797	0.000195415	3.97855e-11	60.9259	56.7392	82.6032	90.8678	90.9794	93.3441	115.54	143.806	72.784	110.917	0.656201	0.099833	0.00686029
3B:183962570-183964399_td-k55_contig_22807	td-k25_contig_69288	pentatricopeptide repeat-containing protein at5g25630-like isoform x1	hypothetical protein F775_16988 [Aegilops tauschii]	0	100.76	67.6623	57.4437	46.2941	172.308	172.61	115.96	149.359	68.0401	152.559	0.445992	0.000195898	2.47552e-07	53.7581	171.179	56.266	62.0347	152.678	98.0113	212.39	217.1	85.8095	170.045	0.504629	0.193096	5.05765e-05
IWGSC_CSS_1BS_scaff_156197:467-4844_Traes_1BS_2749929FE	Traes_1BS_2749929FE.1	wall-associated receptor kinase 2	predicted protein [Hordeum vulgare subsp. vulgare]	7.96595e-173	10.893	24.7227	19.4725	18.2371	39.983	41.2346	62.2467	67.374	18.3313	52.7096	0.34778	0.000198067	3.17937e-08	5.97313	13.4635	8.38004	23.5907	40.7838	23.336	90.903	80.7167	12.8518	58.9349	0.218069	0.0290994	2.10794e-12
IWGSC_CSS_5BL_scaff_10924151:0-4058_Traes_5BL_5E48D2D90	Traes_5BL_5E48D2D90.1	dicarboxylate transporter chloroplastic-like	predicted protein [Hordeum vulgare subsp. vulgare]	0	992.625	748.188	883.076	1162.96	317.008	480.431	502.994	534.122	946.713	458.639	2.06418	0.000199587	0.0156356	1606.77	1217.49	1394.68	1909.97	633.718	572.199	676.25	673.567	1532.23	638.934	2.3981	6.12195e-08	0.000257383
6B:3781278-3781888_td-k31_contig_54214	-	-	-	-	0	0	0	0	10.4717	7.67155	6.52586	10.5526	0	8.80543	0	0.000200271	1.11939e-08	2.38925	0.961681	0	2.62119	7.32018	6.53409	8.4956	18.5556	1.49303	10.2264	0.145998	0.0159591	6.37818e-06
5A:42529589-42529954_CL5496Contig2	td-k31_contig_44392	-	-	-	53.1034	65.0599	35.0504	23.8485	81.87	115.073	98.8919	126.631	44.2655	105.616	0.419116	0.000203636	1.72374e-07	33.4495	42.314	23.943	60.2873	48.104	96.1444	56.071	64.0167	39.9984	66.084	0.605266	0.276259	0.00579424
7A:56373375-56373886_contig52671	td-k61_contig_29762_B	gag-pol precursor	OSJNBb0093G06.3 [Oryza sativa Japonica Group]	0	46.2953	46.8431	53.5492	58.9197	129.469	111.237	117.968	110.396	51.4018	117.267	0.43833	0.000203858	1.94073e-07	138.577	96.1681	118.518	93.489	128.626	168.953	136.779	129.889	111.688	141.062	0.791766	0.393147	0.0688648
IWGSC_CSS_7AL_scaff_4459888:0-4388_Traes_7AL_33AA9A079	Traes_7AL_33AA9A079.1	lysine ketoglutarate reductase trans-splicing related 1	predicted protein [Hordeum vulgare subsp. vulgare] >gi|326506814|dbj|BAJ91448.1| predicted protein [Hordeum vulgare subsp. vulgare]	0	107.568	132.722	146.043	109.422	279.881	246.448	226.397	366.904	123.939	279.908	0.442785	0.000203877	3.57495e-08	120.657	107.708	130.489	110.964	185.096	168.019	186.054	196.689	117.455	183.965	0.638463	0.0388272	0.00255407
IWGSC_CSS_6AS_scaff_4337856:328-1919_KukriC7716_7	td-k21_contig_70514	hypothetical protein F775_04950	hypothetical protein F775_04950 [Aegilops tauschii]	1.704e-57	32.679	39.0359	23.3669	7.01425	69.4943	58.4956	60.7407	81.9853	25.524	67.679	0.377134	0.000205458	8.64532e-08	4.7785	34.6205	4.78859	26.2119	49.1498	29.8701	63.717	65.8723	17.5999	52.1523	0.337471	0.0290246	4.97625e-07
5A:105306646-105308852_Traes_5AL_3AB38DAAD	Traes_5AL_3AB38DAAD.1	28 kda chloroplastic-like	predicted protein [Hordeum vulgare subsp. vulgare]	2.8785e-93	5955.75	5760.4	5724.9	8809.9	3008.25	3498.23	2682.13	2142.17	6562.74	2832.69	2.31678	0.000205458	0.00136994	7222.71	4287.18	8184.9	4034.88	3985.31	3356.65	3221.53	3225.89	5932.42	3447.35	1.72086	0.150038	0.141947
5A:111180637-111181923_Traes_5AL_55D7BFD57	Traes_5AL_55D7BFD57.1	30s ribosomal protein chloroplastic	30S ribosomal protein S9, chloroplastic [Triticum urartu] >gi|475622376|gb|EMT31850.1| 30S ribosomal protein S9, chloroplastic [Aegilops tauschii]	2.5441e-27	117.1	137.927	109.046	193.593	32.3672	69.0439	43.6731	32.4694	139.416	44.3884	3.14083	0.000207048	8.56504e-06	145.744	94.2448	146.052	59.4136	51.2412	39.2045	46.7258	58.45	111.364	48.9054	2.27712	0.0436332	0.00669985
7A:36097236-36101622_Traes_7AS_B8C7F90BC	Traes_7AS_B8C7F90BC.2	embryogenesis transmembrane protein	gi|474156860|gb|EMS57144.1| hypothetical protein TRIUR3_26981 [Triticum urartu]	0	40.8488	58.5539	82.7579	21.0428	137.085	107.402	127.003	119.325	50.8008	122.704	0.414012	0.000208849	8.37432e-08	47.785	112.517	39.5059	32.328	133.855	63.474	203.045	188.339	58.0339	147.178	0.394311	0.0842243	8.42019e-08
7A:17648756-17649623_contig50688	td-k21_contig_52173_B	-	-	-	6.80813	0	4.86811	1.40285	20.9435	21.0968	21.0836	16.2347	3.26977	19.8396	0.16481	0.000209212	2.97034e-09	5.97313	7.69345	5.98574	12.2322	20.9148	28.0032	20.3894	18.5556	7.97113	21.9658	0.362889	0.0151069	9.27752e-05
6B:148644721-148649501_Traes_6BL_F4A5678FD	Traes_6BL_F4A5678FD.1	dead-box atp-dependent rna helicase chloroplastic isoform x1	PREDICTED: DEAD-box ATP-dependent RNA helicase ISE2, chloroplastic [Brachypodium distachyon]	0	212.414	252.432	267.746	370.353	109.477	143.842	110.94	80.3618	275.736	111.155	2.48064	0.000210638	0.000654397	248.482	190.413	228.655	190.473	133.855	146.55	112.992	107.622	214.506	125.255	1.71256	0.0110314	0.145931
6B:37214125-37219407_KukriC5930_3	td-k51_contig_37473	-	-	-	127.993	143.132	113.914	85.5739	251.322	211.927	255.011	240.274	117.653	239.633	0.490972	0.000212218	1.40017e-06	207.865	256.769	153.235	314.542	271.892	333.239	264.213	273.695	233.103	285.76	0.81573	0.613239	0.132497
3B:643838403-643846645_TRAES3BF098800030CFD_g_assembly_name=IWGSC2_biotype=protein_coding_logic_name=iwgsc_version=1	-	-	-	-	307.728	187.372	219.065	318.447	106.621	106.443	108.43	98.22	258.153	104.928	2.46028	0.00021284	0.00101661	272.375	243.305	284.921	173.872	199.736	173.62	166.514	162.361	243.618	175.558	1.38768	0.214069	0.670648
IWGSC_CSS_5AS_scaff_1533657:1667-4106_Traes_5AS_9270804BB	Traes_5AS_9270804BB.1	low quality protein: f-box protein at1g58310-like	PREDICTED: uncharacterized protein LOC100840517 isoform X1 [Brachypodium distachyon]	0	1098.83	845.778	767.215	1001.64	424.582	477.554	506.005	469.995	928.365	469.534	1.97721	0.000213251	0.0268325	1336.79	1170.37	1291.72	1217.98	436.073	445.251	429.878	471.311	1254.21	445.628	2.81448	1.87642e-10	5.42888e-06
IWGSC_CSS_7BL_scaff_6502660:2-2497_Traes_7BL_87BEFDBBD	Traes_7BL_87D6C1CF9.1	zinc finger ccch domain-containing protein 7	Zinc finger CCCH domain-containing protein 7 [Aegilops tauschii]	0	43.572	65.0599	33.1032	43.4884	10.4717	19.1789	15.0597	13.7995	46.3059	14.6274	3.16568	0.000214979	0.000204434	19.114	37.5056	14.3658	25.3381	17.7776	21.4691	23.7877	10.2056	24.0809	18.31	1.31518	0.646637	0.819177
IWGSC_CSS_3AL_scaff_4311266:1-529_Traes_3AL_2793D8446	Traes_3AL_2793D8446.1	random slug protein 5-like	hypothetical protein F775_13943 [Aegilops tauschii]	3.09279e-81	35.4023	36.4335	13.6307	14.0285	63.7824	52.7419	58.7328	80.3618	24.8738	63.9047	0.389232	0.000217537	1.65173e-07	39.4226	48.0841	26.3373	60.2873	78.4305	76.5422	81.5578	93.7056	43.5328	82.559	0.527293	0.0146284	0.000356824
IWGSC_CSS_5AL_scaff_2793089:3055-8688_Traes_5AL_A74672387	Traes_5AL_A74672387.1	probable nucleolar protein 5-2	hypothetical protein F775_24701 [Aegilops tauschii]	3.20614e-63	2.72325	9.10838	4.86811	2.8057	29.5113	26.8504	19.5776	21.1051	4.87636	24.2611	0.200995	0.00021931	3.30824e-09	11.9463	9.61681	28.7316	19.222	19.8691	15.8685	34.832	40.8222	17.3792	27.8479	0.624074	0.42958	0.0185634
5B:206165770-206168069_Traes_5BL_26F390144	Traes_5BL_26F390144.1	cytokinin riboside 5 -monophosphate phosphoribohydrolase log1-like isoform x2	hypothetical protein TRIUR3_26011 [Triticum urartu]	3.2165e-129	36.7639	41.6383	56.4701	28.057	109.477	89.1817	84.3342	121.76	40.7323	101.188	0.40254	0.000220638	4.88824e-08	43.0065	125.98	44.2945	93.489	116.077	74.6753	153.77	151.228	76.6926	123.938	0.618799	0.391868	0.00533545
7A:79967597-79968951_td-k35_contig_78566	CL38066Contig1	predicted protein	predicted protein [Hordeum vulgare subsp. vulgare]	1.80882e-63	130.716	94.9874	113.914	126.257	56.1666	57.5366	45.681	51.1393	116.468	52.6309	2.21293	0.000221186	0.0104418	100.349	99.0532	79.0118	160.766	32.4179	44.8052	56.071	48.2445	109.795	45.3846	2.41921	0.00344348	0.000989305
IWGSC_CSS_2BL_scaff_664937:1-2694_Traes_2BL_8CC7DE748	Traes_2BL_8CC7DE748.1	33 kda chloroplastic	33 kDa ribonucleoprotein, chloroplastic [Triticum urartu]	1.02462e-138	167.48	387.757	314.48	220.248	79.0141	66.1671	56.7248	67.374	272.491	67.32	4.0477	0.000222946	5.2028e-10	90.7915	123.095	65.8432	94.3627	73.2018	83.0763	78.1595	57.5223	93.5232	72.99	1.28132	0.417214	0.840453
IWGSC_CSS_4BL_scaff_6998154:6037-8064_td-k41_contig_75884	td-k63_contig_2571	zinc finger protein 1	predicted protein [Hordeum vulgare subsp. vulgare]	5.20062e-08	20.4244	28.6263	17.5252	32.2656	3.80791	8.63049	7.52984	1.62347	24.7104	5.39793	4.57775	0.000226591	4.48525e-05	66.899	19.2336	21.5487	20.0958	9.41166	14.9351	2.54868	2.78333	31.9443	7.41968	4.30534	0.167491	1.23308e-05
4B:52515569-52517628_Traes_4BS_47E114CA4	Traes_4BS_47E114CA4.2	probable lrr receptor-like serine threonine-protein kinase mrh1-like	gi|475562885|gb|EMT14158.1| Putative LRR receptor-like serine/threonine-protein kinase [Aegilops tauschii]	1.11743e-31	32.679	27.3251	33.1032	63.1283	80.918	113.155	92.8681	77.9266	39.0589	91.217	0.428198	0.000228476	1.84383e-07	2.38925	71.1644	55.0688	80.383	169.41	157.752	35.6815	43.6056	52.2514	101.612	0.514224	0.641907	0.000234263
1B:230339449-230340881_Traes_1BL_DB8D5ECC9	Traes_1BL_DB8D5ECC9.1	ribonuclease p protein subunit p29	Ribonuclease P protein subunit p29 [Triticum urartu]	3.3185e-54	524.226	473.636	377.766	485.386	172.308	277.135	242.461	232.968	465.253	231.218	2.01219	0.000231217	0.0207628	537.581	513.538	492.028	561.808	252.023	287.5	245.523	209.678	526.239	248.681	2.11612	1.51011e-05	0.00453655
IWGSC_CSS_1BS_scaff_2177025:316-992_Traes_1BS_0AECE1698	Traes_1BS_0AECE1698.1	soluble starch synthase iii-1	starch synthase III [Triticum aestivum]	8.41839e-63	19.0628	29.9275	21.4197	22.4456	6.66384	12.4663	2.50995	2.43521	23.2139	6.01881	3.85689	0.000231925	0.000318938	19.114	13.4635	10.7743	3.49492	5.2287	10.2679	5.94692	8.35	11.7117	7.44837	1.57238	0.662499	0.701155
3B:203723740-203725093_td-k55_contig_10044	td-k21_contig_67572_B	reverse transcriptase	hypothetical protein OsI_07347 [Oryza sativa Indica Group]	6.65357e-45	235.561	236.818	241.458	213.233	423.63	463.17	474.38	445.643	231.768	451.706	0.513095	0.000232435	2.04324e-06	307.019	355.822	324.427	423.758	549.013	625.406	558.161	561.306	352.757	573.471	0.615125	0.0154464	0.0010177
1B:89167316-89170481_Traes_1BS_63C28BEB9	Traes_1BS_63C28BEB9.1	cysteine-rich receptor-like protein kinase 2	predicted protein [Hordeum vulgare subsp. vulgare]	0	21.786	15.6144	38.9449	21.0428	47.5988	76.7155	77.8084	61.6919	24.347	65.9536	0.369153	0.000232573	3.48536e-08	68.0937	81.7429	61.0546	90.8678	123.397	160.552	135.08	102.056	75.4397	130.271	0.579097	0.0206858	0.000846896
4B:137338861-137341320_td-k55_contig_4573	contig13552	hypothetical protein TRIUR3_07330	hypothetical protein TRIUR3_07330 [Triticum urartu]	3.84972e-25	13.6163	15.6144	29.2087	32.2656	59.9745	58.4956	60.2387	69.8092	22.6762	62.1295	0.364983	0.000232686	2.45927e-08	78.8453	34.6205	90.9833	78.6356	69.0188	88.6769	104.496	109.478	70.7712	92.9174	0.761657	0.388623	0.0480909
4B:284013925-284016020_td-k63_contig_32549	KukriC28875_1	hypothetical protein F775_23980	hypothetical protein F775_23980 [Aegilops tauschii]	3.51164e-21	392.148	395.564	363.161	490.998	161.836	208.091	220.875	219.169	410.468	202.493	2.02707	0.000235171	0.0225142	445.595	351.975	356.75	498.025	190.325	199.756	200.496	173.495	413.087	191.018	2.16255	1.06068e-05	0.00319535
4A:202567366-202569173_td-k63_contig_57921	td-k41_contig_69621_B	protein kinase chloroplastic	hypothetical protein F775_25706 [Aegilops tauschii]	4.47502e-47	39.4872	37.7347	47.7075	33.6684	8.56779	6.7126	14.5577	20.2934	39.6494	12.5329	3.16364	0.000237816	0.000534647	23.8925	23.0804	17.9572	15.7271	11.5031	12.1347	16.9912	8.35	20.1643	12.2448	1.64677	0.344968	0.45124
6A:169755450-169758035_Traes_6AL_058D829C3	Traes_6AL_058D829C3.1	tubby-like f-box protein 5	predicted protein [Hordeum vulgare subsp. vulgare]	0	332.237	273.251	188.883	225.859	111.381	98.7712	103.41	118.513	255.057	108.019	2.36123	0.000237976	0.00177215	242.509	286.581	222.67	337.259	155.815	141.883	130.832	120.611	272.255	137.285	1.98313	0.000139998	0.0137665
IWGSC_CSS_6BL_scaff_4326476:239-414_KukriC4269_6	contig79963	u-box domain-containing protein 44-like	U-box domain-containing protein 44 [Aegilops tauschii]	2.00169e-19	151.141	132.722	107.098	39.2798	263.698	200.419	297.178	329.565	107.56	272.715	0.394406	0.00023817	1.38558e-09	50.1743	237.535	19.1544	139.797	164.181	129.748	247.222	235.656	111.665	194.202	0.574995	0.531335	0.00164958
3A:151833348-151836588_Traes_3AL_FC5D07ABB	Traes_3AL_FC5D07ABB.1	subtilisin-like protease	predicted protein [Hordeum vulgare subsp. vulgare]	9.7095e-99	23.1476	29.9275	24.3406	25.2513	77.1101	66.1671	59.7368	67.374	25.6668	67.597	0.379703	0.000241195	6.22502e-08	27.4764	42.314	37.1116	47.1814	44.9668	54.1396	56.071	62.1611	38.5208	54.3346	0.708955	0.365367	0.0465757
3B:294137900-294138921_contig79522	td-k55_contig_29152	hypothetical protein TRIUR3_27729	hypothetical protein TRIUR3_27729 [Triticum urartu]	4.64195e-06	43.572	53.3491	36.9977	56.114	92.3417	100.689	115.458	112.831	47.5082	105.33	0.451042	0.000241369	5.64723e-07	54.9528	75.0111	55.0688	76.8881	84.7049	115.747	112.142	131.745	65.4802	111.085	0.589463	0.0311544	0.00139628
IWGSC_CSS_1AL_scaff_1886076:888-1664_td-k25_contig_52974	KukriC14832_7	-	-	-	9.53138	11.7108	6.81536	11.2228	0	0.958943	0.50199	0.811735	9.82008	0.568167	17.2838	0.000241369	1.14819e-05	8.36238	4.80841	5.98574	13.1059	2.09148	2.80032	2.54868	1.85556	8.06561	2.32401	3.47056	0.0741559	0.0537651
6B:197481261-197488368_Traes_6BL_214CA3A04	Traes_6BL_214CA3A04.1	peroxisomal membrane	predicted protein [Hordeum vulgare subsp. vulgare]	0	894.588	714.357	507.257	565.349	277.977	296.314	259.027	210.239	670.388	260.889	2.56963	0.000242181	0.000126447	653.46	755.882	435.762	617.726	350.323	342.573	281.204	349.772	615.707	330.968	1.86032	0.000383443	0.0304548
6A:177564372-177570920_Traes_6AL_7D6B87520	Traes_6AL_7D6B87520.1	upf0565 protein c2orf69 homolog	predicted protein [Hordeum vulgare subsp. vulgare]	0	122.546	143.132	82.7579	98.1995	222.763	212.885	219.871	241.085	111.659	224.151	0.498141	0.000242918	1.87879e-06	130.214	169.256	113.729	186.104	198.691	192.289	222.585	237.511	149.826	212.769	0.704172	0.1852	0.0198009
3B:529622111-529626723_td-k63_contig_359_td-k21_contig_837	-	-	-	-	394.872	204.288	199.593	217.442	434.101	537.967	588.332	469.995	254.049	507.599	0.500491	0.000246425	7.72476e-07	528.024	520.27	515.971	574.04	590.843	696.347	690.693	671.711	534.576	662.399	0.807031	0.4298	0.0808679
3B:730916921-730918249_td-k35_contig_3454	-	-	-	-	147.056	97.5898	150.912	249.707	378.887	474.677	314.245	342.552	161.316	377.59	0.427225	0.000247068	3.55375e-09	855.352	196.183	1082.22	211.442	467.446	422.849	537.772	529.761	586.3	489.457	1.19786	1	0.858681
4B:298629668-298632619_Traes_4BL_8FCA8CED0	Traes_4BL_8FCA8CED0.2	microtubule-associated protein 1b-like isoform x1	gi|475604322|gb|EMT25697.1| hypothetical protein F775_22613 [Aegilops tauschii]	0	683.536	945.97	756.505	1066.17	408.398	444.95	440.747	477.3	863.044	442.849	1.94885	0.000249243	0.0351018	789.647	650.097	876.313	979.45	355.552	408.847	352.568	399.872	823.877	379.21	2.17262	4.05103e-06	0.00276403
v443_1148:32000-35637_TRAES3BF114800020CFD_g_assembly_name=IWGSC2_biotype=protein_coding_logic_name=iwgsc_version=1	-	-	-	-	43.572	46.8431	51.602	67.3368	19.9915	29.7272	17.0676	11.3643	52.3385	19.5377	2.67885	0.000249662	0.00215504	66.899	46.1607	69.4346	28.8331	18.8233	18.6688	24.6372	22.2667	52.8318	21.099	2.504	0.0166612	0.00509723
4B:251515845-251522346_td-k41_contig_60727_td-k51_contig_63644	-	-	-	-	36.7639	48.1443	32.1295	72.9482	9.51977	6.7126	10.0398	6.49388	47.4965	8.19151	5.79826	0.000254008	6.69411e-09	7.16775	37.5056	15.5629	75.1407	9.41166	6.53409	9.34516	4.63889	33.8442	7.48245	4.52315	0.216976	8.65459e-07
1B:282458044-282458580_td-k51_contig_29158	td-k31_contig_71933	-	-	-	96.6755	85.879	110.993	50.5026	23.7994	35.4809	32.6293	19.4816	86.0125	27.8478	3.08866	0.000258578	2.60292e-05	33.4495	93.2831	50.2802	62.0347	60.6529	69.0746	30.5842	39.8945	59.7619	50.0515	1.19401	0.775502	0.992875
IWGSC_CSS_2BS_scaff_5244747:3486-6771_Traes_2BS_C00FC92D4	Traes_2BS_C00FC92D4.1	actin associated protein	predicted protein [Hordeum vulgare subsp. vulgare] >gi|326523593|dbj|BAJ92967.1| predicted protein [Hordeum vulgare subsp. vulgare]	8.07232e-42	12.2546	14.3132	25.3142	12.6257	45.6949	42.1935	54.7169	52.7628	16.1269	48.842	0.330185	0.000259418	1.77152e-08	32.2549	33.6588	28.7316	34.9492	53.3327	47.6055	65.4161	55.6667	32.3986	55.5053	0.583703	0.0670102	0.00309322
3B:116897214-116904512_TRAES3BF133900010CFD_g_assembly_name=IWGSC2_biotype=protein_coding_description=phosphoesterase	-	-	-	-	127.993	98.891	194.725	137.479	39.031	38.3577	61.2427	51.1393	139.772	47.4427	2.94612	0.000259852	4.10106e-05	166.053	84.628	146.052	96.9839	74.2475	72.8084	67.9648	99.2723	123.429	78.5733	1.57088	0.212684	0.387014
2A:244891895-244897250_Traes_2AL_3AA288492	Traes_2AL_3AA288492.2	prostatic spermine-binding	gi|474140078|gb|EMS56524.1| hypothetical protein TRIUR3_04691 [Triticum urartu]	6.48179e-18	668.558	903.031	1100.19	951.133	1823.99	1733.77	1719.82	1644.58	905.729	1730.54	0.52338	0.000263125	1.887e-06	1259.14	1167.48	1380.31	1792.89	2031.87	2218.79	2157.03	2204.4	1399.95	2153.02	0.650227	0.0291834	0.00233691
5B:133747467-133751176_Traes_5BS_B593A6FB7	Traes_5BS_B593A6FB7.1	glucan -beta-glucosidase	predicted protein [Hordeum vulgare subsp. vulgare] >gi|326523025|dbj|BAJ88558.1| predicted protein [Hordeum vulgare subsp. vulgare]	0	458.868	377.347	371.924	182.371	791.093	595.504	663.128	823.1	347.627	718.206	0.484022	0.000267395	3.18127e-07	652.266	1018.42	749.415	679.761	1220.38	977.313	1322.77	1318.37	774.965	1209.71	0.640622	0.0211252	0.00203872
2A:131210749-131213757_td-k45_contig_32314	td-k25_contig_4369	ribonuclease h protein at1g65750	putative polyprotein [Zea mays]	4.15168e-130	1583.57	1505.49	1397.15	1811.08	902.474	959.902	766.538	732.185	1574.32	840.275	1.87358	0.000267575	0.052285	2902.94	2348.43	3457.36	2204.42	1073.97	945.576	1075.54	1129.11	2728.29	1056.05	2.58348	2.2361e-07	6.77382e-05
4A:213583688-213587653_Traes_4AL_1B3E7B791	Traes_4AL_1B3E7B791.1	wat1-related protein at3g30340-like	Auxin-induced protein 5NG4 [Aegilops tauschii]	0	473.846	242.023	418.658	405.424	149.46	195.624	148.087	114.455	384.988	151.907	2.53437	0.000268559	0.000286701	590.145	304.853	568.645	310.174	217.514	199.756	189.452	233.8	443.454	210.131	2.11037	0.038675	0.00993244
7A:106519344-106521338_td-k51_contig_59594	td-k21_contig_56774	-	-	-	4.08488	10.4096	8.7626	1.40285	29.5113	23.9736	20.0796	37.3398	6.16498	27.7261	0.222353	0.000270533	3.50451e-09	2.38925	12.5019	0	7.86356	11.5031	10.2679	27.1859	24.1222	5.68867	18.2698	0.31137	0.110577	9.37588e-05
5B:125478259-125481206_Traes_5BL_D0D2C74E9	Traes_5BL_D0D2C74E9.2	dnaj domain containing protein	gi|326499672|dbj|BAJ86147.1| predicted protein [Hordeum vulgare subsp. vulgare] gi|326505296|dbj|BAK03035.1| predicted protein [Hordeum vulgare subsp. vulgare]	4.01052e-174	91.229	148.336	122.676	155.716	71.3982	55.6187	61.2427	46.2689	129.49	58.6322	2.20851	0.000270533	0.00965997	76.456	87.513	74.2232	55.9186	78.4305	80.2759	74.7613	72.3667	73.5277	76.4586	0.961667	0.983947	0.483352
3A:58657186-58659800_Traes_3AS_9148DCE15	Traes_3AS_9148DCE15.1	ubiquitin-conjugating enzyme e2 38	predicted protein [Hordeum vulgare subsp. vulgare]	5.45915e-105	62.6348	58.5539	34.0768	26.6542	94.2457	100.689	111.944	99.0317	45.4799	101.478	0.448177	0.000276163	9.40792e-07	77.6507	180.796	65.8432	183.483	107.711	168.953	161.416	156.795	126.943	148.719	0.853579	0.925854	0.265154
5B:214880946-214890201_Traes_5BL_32B427727	Traes_5BL_32B427727.3	eukaryotic translation initiation factor 3 subunit a	TPA: hypothetical protein ZEAMMB73_216992 [Zea mays]	1.53331e-71	134.801	167.854	125.597	117.839	246.562	272.34	303.704	252.45	136.523	268.764	0.507967	0.000276337	3.04111e-06	292.683	344.282	280.133	364.345	336.728	511.526	339.824	315.445	320.361	375.881	0.852294	0.681898	0.17329
3B:631816497-631821132_contig99024	td-k61_contig_14367	cell wall vacuolar inhibitor of fructosidase 2-like	pectin methyl esterase inhibitor [Triticum turgidum subsp. durum]	3.43168e-90	547.374	539.997	397.238	577.974	878.674	932.093	901.071	1086.91	515.646	949.688	0.542963	0.000277358	4.72102e-06	889.996	756.843	878.707	751.407	1195.28	1265.75	1200.43	1263.63	819.238	1231.27	0.665359	0.0310263	0.00289615
5A:121168570-121174177_Traes_5AL_2C0D0BFE0	Traes_5AL_2C0D0BFE0.1	calcium-dependent protein kinase 26-like	Calcium-dependent protein kinase 1 [Triticum urartu]	0	23.1476	19.518	19.4725	39.2798	4.75988	5.75366	4.51791	5.68215	25.3545	5.1784	4.8962	0.00027774	2.15752e-05	26.2818	15.3869	20.3515	10.4847	5.2287	8.40097	5.09736	9.27778	18.1262	7.0012	2.58902	0.0442816	0.0394417
2A:230951382-230954290_Traes_2AL_E32D2987E	Traes_2AL_E32D2987E.1	uncharacterized membrane protein at4g09580-like	gi|475607545|gb|EMT26745.1| hypothetical protein F775_31173 [Aegilops tauschii]	8.43925e-140	430.274	365.636	338.821	429.272	215.147	231.105	179.712	174.523	391.001	200.122	1.95381	0.000278221	0.0338297	520.857	462.569	559.068	496.278	235.291	247.362	212.39	194.833	509.693	222.469	2.29107	1.8357e-06	0.00117502
2A:771985-773476_td-k41_contig_26435	KukriC2692_1	disease resistance rpp13-like protein 1	Vrga1 [Aegilops ventricosa]	0	20.4244	27.3251	22.3933	16.8342	57.1186	47.9472	56.2228	74.6797	21.7443	58.9921	0.368596	0.000278861	5.71854e-08	48.9796	23.0804	20.3515	34.9492	50.1955	59.7402	52.6727	74.2223	31.8402	59.2077	0.537771	0.0214889	0.000576358
4A:176765605-176768317_td-k61_contig_63039_td-k31_contig_57767	-	-	-	-	227.392	206.89	215.171	398.41	39.031	76.7155	63.2507	64.9388	261.966	60.984	4.29564	0.000281844	2.75254e-10	370.334	208.685	306.47	169.503	138.038	94.2776	111.292	91.85	263.748	108.864	2.42272	0.0127209	0.000847503
2B:331711864-331712804_td-k41_contig_52418	isotig27810__gene=isogroup12262__length=508__numContigs=1_B	disease resistance protein rga3	Disease resistance protein RGA2 [Aegilops tauschii]	2.67567e-26	123.908	166.553	119.756	129.062	277.025	233.982	244.469	323.882	134.82	269.84	0.499629	0.000283809	1.40026e-06	60.9259	266.386	53.8717	95.2364	364.963	198.823	429.028	398.945	119.105	347.94	0.342315	0.0146406	3.57709e-10
IWGSC_CSS_7AS_scaff_4247548:0-1178_td-k45_contig_36926	td-k25_contig_46637	hypothetical protein TRIUR3_02021	hypothetical protein TRIUR3_02021 [Triticum urartu]	1.58641e-46	47.6569	57.2527	69.1272	86.9767	26.6553	31.6451	26.6054	17.8582	65.2534	25.691	2.53993	0.000286307	0.00312908	47.785	51.9308	58.6603	29.7068	28.235	33.6039	19.5399	31.5445	47.0207	28.2308	1.66558	0.126043	0.302515
6A:197190264-197196147_Traes_6AL_AA14A5373	Traes_6AL_AA14A5373.1	cycloeucalenol cycloisomerase-like	hypothetical protein F775_27155 [Aegilops tauschii]	0	123.908	113.204	110.993	46.2941	237.994	184.117	200.796	206.993	98.5998	207.475	0.475237	0.000289683	9.12167e-07	80.0399	182.719	90.9833	139.797	196.599	195.089	225.133	253.283	123.385	217.526	0.567218	0.0130953	0.000462329
IWGSC_CSS_3AS_scaff_3281277:4099-6688_Traes_3AS_D2E4DC05D	Traes_3AS_D2E4DC05D.1	transmembrane protein 19	unnamed protein product [Triticum aestivum]	4.62299e-139	27.2325	29.9275	26.2878	42.0855	62.8305	71.9208	77.3064	90.1026	31.3833	75.5401	0.415453	0.000289964	2.08507e-07	44.2011	75.9728	43.0973	60.2873	83.6592	74.6753	83.2569	68.6556	55.8896	77.5617	0.720583	0.356803	0.0496172
IWGSC_CSS_7AS_scaff_4199367:0-424_Traes_7AS_0B6F9D4B5	Traes_7AS_0B6F9D4B5.1	protein	predicted protein [Hordeum vulgare subsp. vulgare]	1.60504e-23	44.9337	45.5419	54.5229	68.7397	30.4633	18.2199	11.0438	25.1638	53.4345	21.2227	2.5178	0.000291146	0.00604878	35.8388	28.8504	40.703	72.5195	27.1892	22.4026	28.0355	20.4111	44.4779	24.5096	1.81471	0.167925	0.1373
3B:477529818-477535515_td-k51_contig_46195	td-k55_contig_43460	unnamed protein product	unnamed protein product [Triticum aestivum]	1.62866e-99	111.653	74.1682	62.3118	85.5739	34.2712	37.3988	33.1313	31.6577	83.4268	34.1147	2.44548	0.000292298	0.00381396	108.711	89.4364	147.249	89.9941	50.1955	51.3393	49.2745	48.2445	108.848	49.7634	2.1873	0.000548062	0.0105286
3B:174524244-174527642_td-k35_contig_58620_td-k31_contig_53396	-	-	-	-	68.0813	118.409	78.8634	84.171	42.8389	39.3167	33.6333	34.9046	87.3812	37.6734	2.31944	0.000294926	0.00642955	35.8388	33.6588	40.703	38.4441	33.4637	29.8701	27.1859	30.6167	37.1612	30.2841	1.22709	0.704767	1
5A:102385250-102397096_Traes_5AL_C9E8B873B	Traes_5AL_C9E8B873B.1	tpa: trithorax-like family protein	Histone-lysine N-methyltransferase ATX2 [Triticum urartu]	0	100.76	141.83	158.7	70.1425	256.082	217.68	258.023	253.261	117.858	246.261	0.478591	0.000295331	7.99328e-07	81.2345	155.792	61.0546	172.125	155.815	244.562	163.965	192.978	117.552	189.33	0.620882	0.253923	0.00372825
4A:161162562-161165159_Traes_4AL_2416286BE	Traes_4AL_2416286BE.1	adenylosuccinate synthetase chloroplastic-like	putative chloroplast adenylosuccinate synthetase precursor [Triticum aestivum]	0	1685.69	1459.94	1490.62	2254.38	833.931	971.41	799.669	621.789	1722.66	806.7	2.13544	0.00029858	0.00719445	2169.44	1314.62	2960.55	1363.89	1283.12	1045.45	1223.37	1159.72	1952.12	1177.92	1.65727	0.280686	0.219251
IWGSC_CSS_7BS_scaff_3164902:1598-3166_td-k25_contig_27789	contig57943	leucine zipper	unnamed protein product [Triticum aestivum]	3.35898e-10	21.786	28.6263	28.2351	35.0713	3.80791	10.5484	8.53382	7.30562	28.4297	7.54893	3.76605	0.000301244	0.000260474	11.9463	19.2336	8.38004	40.1915	15.6861	14.0016	20.3894	9.27778	19.9379	14.8387	1.34364	0.759533	0.778754
IWGSC_CSS_3AS_scaff_2649007:0-488_Traes_3AS_E281C380D	Traes_3AS_E281C380D.1	-	-	-	676.728	770.309	1199.5	366.144	56.1666	35.4809	144.573	112.019	753.171	87.06	8.65117	0.00030172	6.36401e-26	264.012	300.045	44.2945	409.779	96.2081	60.6737	260.815	224.522	254.533	160.555	1.58533	0.617561	0.172838
1A:212615160-212617277_Traes_1AL_74B11DABD	Traes_1AL_74B11DABD.1	zinc c3hc4 type family partial	gi|474262588|gb|EMS60604.1| hypothetical protein TRIUR3_23118 [Triticum urartu]	9.04591e-40	81.6976	92.385	91.5205	115.034	36.1751	54.6598	41.1631	33.2811	95.1592	41.3198	2.30299	0.000302734	0.00727873	75.2614	45.199	86.1947	36.6966	52.287	51.3393	46.7258	44.5334	60.8379	48.7214	1.24869	0.77469	1
IWGSC_CSS_3AS_scaff_3294750:0-1919_td-k61_contig_21595	KukriC2674_1	-	-	-	294.111	158.746	201.54	279.167	378.887	488.102	538.133	390.445	233.391	448.892	0.519928	0.000305465	1.97653e-06	631.957	405.83	693.149	477.93	514.504	687.946	588.745	551.1	552.216	585.574	0.943034	0.851249	0.304422
IWGSC_CSS_5BL_scaff_10833801:1080-3660_Traes_5BL_5DE02D63E	Traes_5BL_5DE02D63E.1	tpa: homeobox dna-binding and leucine zipper domain family protein	predicted protein [Hordeum vulgare subsp. vulgare] >gi|326502458|dbj|BAJ95292.1| predicted protein [Hordeum vulgare subsp. vulgare] >gi|326509779|dbj|BAJ87105.1| predicted protein [Hordeum vulgare subsp. vulgare]	2.13979e-115	2028.82	2058.49	2155.6	1926.11	3730.8	3711.11	3688.62	4031.89	2042.26	3790.6	0.538768	0.000305687	3.98945e-06	2513.49	3139.89	2473.31	3034.46	4245.7	4005.4	4602.92	4857.85	2790.29	4427.97	0.630151	0.015112	0.00135826
7B:246883151-246884426_td-k51_contig_87180	td-k21_contig_71434	-	-	-	69.4429	70.2647	95.415	29.4599	140.893	128.498	149.091	174.523	66.1456	148.251	0.446172	0.000307842	3.3159e-07	43.0065	111.555	44.2945	79.5093	149.541	104.545	220.886	192.978	69.5913	166.987	0.416746	0.0160352	4.11408e-07
IWGSC_CSS_6BL_scaff_4369818:3771-6402_Traes_6BL_0BB5C493D	Traes_6BL_0BB5C493D.1	rna-dependent rna polymerase	Putative RNA-dependent RNA polymerase 1 [Aegilops tauschii]	0	81.6976	58.5539	45.7603	35.0713	129.469	99.7301	114.454	140.43	55.2707	121.021	0.456705	0.000309629	6.94396e-07	76.456	124.057	73.026	89.1203	120.26	95.211	160.567	179.989	90.6648	139.007	0.652233	0.182825	0.00703784
2A:197658732-197660978_Traes_2AS_8DF7D907F	Traes_2AS_8DF7D907F.1	serine threonine-protein kinase receptor	gi|475534937|gb|EMT08665.1| Putative serine/threonine-protein kinase receptor [Aegilops tauschii]	0	10.893	14.3132	6.81536	12.6257	35.2231	41.2346	31.1234	38.9633	11.1618	36.6361	0.304667	0.000311847	3.76752e-08	26.2818	37.5056	13.1686	32.328	24.052	24.2695	47.5754	31.5445	27.321	31.8603	0.857524	0.895796	0.374225
IWGSC_CSS_4AS_scaff_1074829:2820-3661_td-k25_contig_59766_td-k31_contig_41846	-	-	-	-	92.5906	70.2647	55.4965	96.7967	28.5593	40.2756	32.1273	24.3521	78.7871	31.3286	2.51486	0.000313926	0.00251173	126.63	103.862	96.969	146.786	65.8816	61.6071	61.1683	60.3056	118.562	62.2407	1.90489	0.00259516	0.0440101
IWGSC_CSS_5AL_scaff_2811300:643-4213_Traes_5AL_92F164696	Traes_5AL_92F164696.1	f-box domain containing expressed	hypothetical protein F775_02103 [Aegilops tauschii]	0	0	9.10838	22.3933	9.81995	42.8389	29.7272	36.6452	42.2102	10.3304	37.8554	0.272891	0.000318873	2.30072e-09	7.16775	30.7738	23.943	1.74746	31.3722	53.2061	43.3276	36.1834	15.908	41.0223	0.387789	0.0171885	4.74521e-06
7B:166262701-166268975_Traes_7BL_7DA05007E	Traes_7BL_7DAD2DAEB.1	-	-	-	24.5093	10.4096	10.7098	18.2371	0	3.83577	2.00796	1.62347	15.9664	1.8668	8.55284	0.000320113	4.56021e-06	10.7516	9.61681	17.9572	3.49492	3.13722	5.60065	2.54868	6.49445	10.4551	4.44525	2.35198	0.310239	0.21042
IWGSC_CSS_7AL_scaff_4554394:0-594_td-k51_contig_45196	td-k63_contig_45917	unnamed protein product	unnamed protein product [Triticum aestivum]	2.62004e-12	156.587	219.902	258.01	150.105	65.6864	44.1114	75.2984	103.09	196.151	72.0467	2.72256	0.000320701	0.000119426	126.63	109.632	64.646	121.448	85.7507	116.68	85.8056	89.0667	105.589	94.3258	1.11941	0.793025	0.940453
5A:118142068-118143345_Traes_5AL_8663B988E	Traes_5AL_8663B988E.1	btb poz and math domain-containing protein 1-like	TD and POZ domain-containing protein 4 [Aegilops tauschii]	0	23.1476	55.9515	18.4988	8.4171	76.1581	81.5102	66.2626	74.6797	26.5038	74.6526	0.355028	0.000320987	1.49304e-08	15.5301	45.199	7.18289	30.5805	46.0125	42.9383	79.8587	70.5111	24.6231	59.8302	0.411551	0.0485462	1.09074e-05
IWGSC_CSS_6AL_scaff_5804417:731-2993_td-k41_contig_46495	td-k41_contig_57834_B	hypothetical protein F775_24290	hypothetical protein F775_24290 [Aegilops tauschii]	2.59703e-35	720.3	754.694	676.668	343.698	1208.06	1194.84	1133.99	1595.87	623.84	1283.19	0.486163	0.000325147	3.09715e-07	598.507	1166.52	536.322	1051.97	924.434	917.573	1366.09	1300.75	838.33	1127.21	0.74372	0.524644	0.0415255
IWGSC_CSS_1AL_scaff_3960897:5827-6996_td-k51_contig_34929	-	-	-	-	8.16976	11.7108	19.4725	14.0285	0.951977	0.958943	2.50995	2.43521	13.3454	1.71402	7.78601	0.000325623	6.01862e-05	4.7785	4.80841	0	4.36864	2.09148	1.86688	2.54868	2.78333	3.48889	2.32259	1.50215	0.84791	0.887107
IWGSC_CSS_2AL_scaff_5220511:3708-7171_Traes_2AL_366D94C0B	Traes_2AL_366D94C0B.1	reticulon-like protein b8	gi|357111662|ref|XP_003557631.1| PREDICTED: reticulon-like protein B8 [Brachypodium distachyon]	5.32442e-152	502.44	852.284	586.121	478.372	1129.04	1157.44	1105.38	1146.98	604.804	1134.71	0.533002	0.000326606	5.20112e-06	584.172	664.522	612.94	1121.87	1054.11	1107.06	1033.91	1066.95	745.875	1065.51	0.700019	0.137565	0.0131703
IWGSC_CSS_2BL_scaff_7910419:4792-9118_Traes_2BL_1093E3C87	Traes_2BL_1093E3C87.2	predicted protein	gi|326493104|dbj|BAJ85013.1| predicted protein [Hordeum vulgare subsp. vulgare]	0	228.753	195.18	215.171	217.442	91.3898	95.8943	118.972	104.714	214.136	102.742	2.08421	0.000328476	0.0173935	269.985	256.769	219.078	292.699	98.2995	131.615	94.3012	84.4278	259.633	102.161	2.54141	2.10421e-07	0.000145471
IWGSC_CSS_4BL_scaff_7033308:0-664_Traes_4BL_0EAEE6A211	Traes_4BL_0EAEE6A211.1	partial	tasselseed2-like short-chain dehydrogenase/reductase, partial [Psathyrostachys juncea]	1.03858e-83	38.1255	29.9275	47.7075	28.057	11.4237	8.63049	13.0517	12.9878	35.9544	11.5234	3.12011	0.000328797	0.000801609	28.671	17.3103	26.3373	20.9695	13.5946	8.40097	16.9912	31.5445	23.322	17.6328	1.32265	0.734738	0.915333
1B:243686884-243687817_Traes_1BL_804FC5C57	Traes_1BL_804FC5C57.1	hypothetical protein F775_43035	hypothetical protein F775_43035 [Aegilops tauschii]	3.1022e-66	50.3802	88.4814	83.7315	57.5169	37.1271	25.8915	23.0915	28.4107	70.0275	28.6302	2.44593	0.00033423	0.00401349	56.1474	43.2757	61.0546	48.9288	20.9148	41.0714	27.1859	25.05	52.3516	28.5555	1.83333	0.0442816	0.14688
IWGSC_CSS_6AL_scaff_5808587:151-8757_Traes_6AL_49C5CAACE	Traes_6AL_49C5CAACE.1	nucleoporin gle1-like	Nucleoporin GLE1 [Triticum urartu]	0	3902.42	4169.04	3506.02	5709.6	2003.91	2442.43	1832.76	1558.53	4321.77	1959.41	2.20565	0.000337634	0.00364283	4918.27	4037.14	4741.9	3982.46	2715.79	2523.09	2201.21	2245.22	4419.94	2421.33	1.82542	0.000535869	0.0505406
7A:177444832-177446629_Traes_7AL_F80BC8414	Traes_7AL_F80BC8414.1	catalase	RecName: Full=Catalase isozyme 1 [Hordeum vulgare] >gi|684946|gb|AAA96947.1| catalase [Hordeum vulgare subsp. vulgare] >gi|326490239|dbj|BAJ84783.1| predicted protein [Hordeum vulgare subsp. vulgare] >gi|326527867|dbj|BAK08157.1| predicted protein [Hordeum vulgare subsp. vulgare] >gi|326528717|dbj|BAJ97380.1| predicted protein [Hordeum vulgare subsp. vulgare]	1.5818e-142	191.989	202.987	163.569	158.522	308.44	373.988	350.891	354.728	179.267	347.012	0.516601	0.000337722	3.48326e-06	241.314	269.271	251.401	269.982	416.204	456.453	335.576	380.389	257.992	397.156	0.6496	0.0421626	0.00302428
IWGSC_CSS_7AS_scaff_4053877:0-744_KukriC6324_2	td-k45_contig_35042	hypothetical protein TRIUR3_16034	hypothetical protein TRIUR3_16034 [Triticum urartu]	1.11102e-09	1119.26	847.079	827.579	1400.04	380.791	489.061	429.703	338.494	1048.49	409.512	2.56034	0.0003383	0.000195893	1261.52	756.843	1162.43	625.59	489.406	567.532	378.054	442.55	951.597	469.386	2.02732	0.0310805	0.0156302
4A:64624559-64631098_Traes_4AS_A6128FCF8	Traes_4AS_A6128FCF8.7	hypothetical protein TRIUR3_14928	gi|474395146|gb|EMS65676.1| hypothetical protein TRIUR3_14928 [Triticum urartu]	2.75469e-104	258.709	277.155	369.003	472.761	107.573	163.979	119.976	84.4205	344.407	118.987	2.89449	0.000341519	1.44075e-05	328.522	164.448	411.819	116.206	185.096	134.416	121.487	129.889	255.249	142.722	1.78843	0.446811	0.134953
6A:19887395-19892404_Traes_6AS_653CE86DE	Traes_6AS_653CE86DE.1	dna-binding protein escarola	hypothetical protein F775_01462 [Aegilops tauschii]	5.00033e-108	123.908	72.867	60.3646	64.5311	183.731	217.68	137.545	181.829	80.4177	180.196	0.446278	0.000341566	1.34921e-07	163.664	196.183	232.247	158.145	242.612	236.161	258.266	302.456	187.56	259.874	0.721734	0.150964	0.0170981
4B:283354182-283356043_td-k21_contig_63227	td-k51_contig_52939	-	-	-	31.3174	41.6383	25.3142	35.0713	5.71186	10.5484	11.5458	9.74082	33.3353	9.38671	3.55133	0.000344861	0.000213892	25.0871	29.8121	28.7316	49.8025	13.5946	14.0016	23.7877	15.7722	33.3583	16.789	1.98691	0.0406396	0.0793033
5B:268770181-268771744_td-k31_contig_53243	contig05866	nbs-lrr partial	Putative disease resistance protein RGA3 [Aegilops tauschii]	1.85391e-169	115.738	66.3611	156.753	61.7254	8.56779	8.63049	18.0716	17.0464	100.144	13.0791	7.65684	0.000350119	6.401e-16	54.9528	36.5439	10.7743	41.0653	13.5946	19.6023	14.4425	18.5556	35.8341	16.5487	2.16536	0.176733	0.0328206
6B:13779940-13782844_Traes_6BS_E6B05E31C	Traes_6BS_E6B05E31C.1	dimethyladenosine transferase	Ribosomal RNA small subunit methyltransferase A [Triticum urartu]	1.90745e-108	16.3395	53.3491	39.9185	42.0855	5.71186	6.7126	6.52586	7.30562	37.9232	6.56399	5.77746	0.000350119	4.67211e-08	10.7516	16.3486	8.38004	14.8534	6.27444	8.40097	10.1947	5.56667	12.5834	7.6092	1.65371	0.426923	0.532518
6A:156022026-156025942_Traes_6AL_ACAF63E5F	Traes_6AL_ACAF63E5F.2	wd repeat-containing protein	gi|474110492|gb|EMS55583.1| Uncharacterized WD repeat-containing protein C2A9.03 [Triticum urartu]	0	17.7011	27.3251	27.2614	19.6399	51.4067	65.2082	60.2387	68.9975	22.9819	61.4628	0.373916	0.000351477	8.37643e-08	27.4764	35.5822	44.2945	47.1814	52.287	66.2743	72.2126	64.9445	38.6336	63.9296	0.604315	0.078967	0.00384802
4B:116266607-116273146_Traes_4BS_1D859B3D3	Traes_4BS_1D859B3D3.1	alpha-l-arabinofuranosidase c-terminus family expressed	arabinoxylan arabinofuranohydrolase [Hordeum vulgare]	0	4976.74	2875.65	1750.57	2536.35	6780.93	8019.64	7970.59	5225.14	3034.83	6999.08	0.433604	0.000356631	3.43672e-09	8247.69	8323.35	7807.8	9240.56	7710.24	10690.7	7614.61	7861.07	8404.85	8469.15	0.992407	1	0.521732
3A:24246409-24250610_Traes_3AS_F5D3E0CC5	Traes_3AS_F5D3E0CC5.2	protein low psii accumulation chloroplastic	gi|669028146|emb|CDM81838.1| unnamed protein product [Triticum aestivum]	0	1179.17	1053.97	1035.93	1617.49	598.793	671.26	544.157	489.476	1221.64	575.922	2.12119	0.000357009	0.00878562	1492.09	1040.54	1381.51	977.703	654.633	575	636.321	607.695	1222.96	618.412	1.97758	0.000131854	0.0187238
2B:295505430-295506505_Traes_2BL_36CE51AA2	Traes_2BL_36CE51AA2.1	hypothetical protein F775_06150	hypothetical protein F775_06150 [Aegilops tauschii]	3.7823e-49	43.572	35.1323	41.8658	29.4599	81.87	96.8533	100.398	73.0562	37.5075	88.0443	0.426007	0.000357024	4.03116e-07	77.6507	79.8196	53.8717	62.9085	92.0251	115.747	92.6021	86.2834	68.5626	96.6643	0.709285	0.235921	0.0273141
5B:63713813-63722463_Traes_5BL_644444B45	Traes_5BL_644444B45.3	ap2-associated protein kinase 1-like	predicted protein [Hordeum vulgare subsp. vulgare]	0	125.27	115.807	131.439	93.991	238.946	225.352	244.971	237.838	116.627	236.777	0.492559	0.000357024	1.42446e-06	161.274	154.831	136.475	248.139	270.847	280.032	265.912	300.6	175.18	279.348	0.627103	0.0381333	0.00227105
1A:223752066-223754902_td-k51_contig_63989	td-k51_contig_16604	blue copper protein	Blue copper protein [Aegilops tauschii]	2.52832e-84	85.7824	54.6503	77.8898	2.8057	0.951977	0	1.00398	1.62347	55.2821	0.894857	61.7776	0.00035935	2.15961e-26	71.6775	104.823	22.7458	3.49492	2.09148	1.86688	0	0.927778	50.6854	1.22154	41.4932	0.0162851	3.13376e-24
6B:176345019-176347905_Traes_6BL_C85B047AA	Traes_6BL_C85B047AA.2	pip-type aquaporin	gi|257480752|gb|ACV60508.1| aquaporin [Triticum aestivum]	1.13131e-96	168.842	173.059	174.278	172.551	286.545	450.703	433.217	293.036	172.182	365.875	0.470604	0.000361059	2.18187e-07	345.247	225.033	385.482	291.825	401.564	370.576	311.789	282.045	311.897	341.493	0.913332	0.811522	0.251336
IWGSC_CSS_7AL_scaff_4529116:4-1323_Traes_7AL_77D76ABAD	Traes_7AL_77D76ABAD.2	protein nrt1 ptr family -like	gi|326525142|dbj|BAK07841.1| predicted protein [Hordeum vulgare subsp. vulgare]	1.9249e-63	32.679	24.7227	26.2878	16.8342	62.8305	65.2082	64.7567	66.5623	25.1309	64.8394	0.387588	0.000364306	1.58653e-07	78.8453	69.2411	52.6745	69.0246	89.9336	124.148	94.3012	73.2945	67.4464	95.4192	0.706842	0.231442	0.0255779
IWGSC_CSS_7BL_scaff_6752776:2707-5968_td-k45_contig_40806	-	-	-	-	31.3174	36.4335	44.7866	40.6827	107.573	82.4691	88.8522	86.0439	38.3051	91.2346	0.419852	0.00036609	1.78993e-07	80.0399	55.7775	58.6603	91.7415	122.352	150.284	112.992	111.333	71.5548	124.24	0.57594	0.0185783	0.000636193
3A:1102826-1109916_Traes_3AS_51B04A5B3	Traes_3AS_51B04A5B3.2	disease resistance protein rpm1	gi|475355032|gb|EMT00455.1| Disease resistance protein RPM1 [Aegilops tauschii]	0	34.0407	55.9515	49.6548	49.0998	116.141	107.402	99.3939	108.773	47.1867	107.927	0.437208	0.000368905	2.83815e-07	65.7044	88.4747	71.8289	94.3627	135.946	122.281	141.027	141.95	80.0927	135.301	0.591959	0.027125	0.00124903
4A:193139611-193143183_Traes_4AL_3E0090FF9	Traes_4AL_3E0090FF9.1	leucine-rich repeat receptor protein kinase exs	Putative LRR receptor-like serine/threonine-protein kinase [Aegilops tauschii]	0	4.08488	1.3012	9.73623	8.4171	20.9435	23.9736	32.1273	23.5403	5.88485	25.1462	0.234026	0.000368984	1.33547e-08	13.1409	7.69345	4.78859	6.1161	24.052	15.8685	10.1947	19.4833	7.93476	17.3996	0.45603	0.098302	0.00291873
1B:151796943-151799635_Traes_1BS_91DEF138E	Traes_1BS_91DEF138E.1	glycerophosphoryl diester phosphodiesterase	predicted protein [Hordeum vulgare subsp. vulgare]	0	136.163	156.144	164.542	58.9197	286.545	269.463	237.441	281.672	128.942	268.78	0.47973	0.000369361	9.5223e-07	50.1743	276.964	96.969	105.721	232.154	100.812	331.329	312.661	132.457	244.239	0.542326	0.433209	0.000226875
IWGSC_CSS_6BS_scaff_2953283:2019-3880_KukriC1_2589	-	-	-	-	2971.07	4161.23	2523.63	2516.71	1188.07	1409.65	1273.55	1241.14	3043.16	1278.1	2.381	0.000369361	0.000512619	1551.82	1894.51	1617.35	2363.44	1140.9	1248.01	1082.34	1009.42	1856.78	1120.17	1.65759	0.00293595	0.124442
2B:20058619-20059949_Traes_2BS_72A5D886B	Traes_2BS_72A5D886B.1	hypothetical protein TRIUR3_34649	hypothetical protein TRIUR3_34649 [Triticum urartu]	2.1094e-61	19.0628	23.4216	25.3142	12.6257	8.56779	2.87683	4.01592	3.24694	20.106	4.67687	4.29904	0.000371657	0.000270609	5.97313	8.65513	4.78859	9.61102	7.32018	6.53409	6.79648	11.1333	7.25697	7.94602	0.913283	1	0.705736
3B:429131452-429137609_td-k51_contig_44040	KukriC13126_2	subtilisin-like protease	Subtilisin-like protease [Aegilops tauschii]	3.45449e-15	110.292	83.2766	110.993	91.1853	34.2712	31.6451	57.7288	43.8337	98.9367	41.8697	2.36297	0.000373818	0.00489782	88.4023	86.5513	71.8289	88.2466	42.8753	54.1396	55.2214	50.1	83.7573	50.5841	1.6558	0.0496923	0.220038
IWGSC_CSS_7AS_scaff_4249056:0-5100_Traes_7AS_C9C8CB3B2	Traes_7AS_C9C8CB3B2.2	trna (cytidine uridine-2 -o-)-methyltransferase	gi|473887596|gb|EMS48270.1| tRNA (cytidine/uridine-2'-O-)-methyltransferase TrmL [Triticum urartu]	1.80741e-60	21.786	54.6503	39.9185	44.8912	11.4237	11.5073	7.52984	14.6112	40.3115	11.268	3.57751	0.000375278	7.77385e-05	17.9194	21.157	15.5629	10.4847	23.0063	10.2679	8.4956	2.78333	16.281	11.1383	1.46172	0.634699	0.671434
5B:210952807-210954912_Traes_5BL_87B2B02B0	Traes_5BL_87B2B02B0.1	28 kda chloroplastic-like	Ps16 protein [Triticum aestivum]	2.17741e-117	6921.15	6604.88	6556.37	10092.1	3456.63	4301.82	3166.55	2601.61	7543.63	3381.65	2.23075	0.000375278	0.00290316	8614.44	5350.79	9726.83	4325.83	4876.28	4337.7	4055.8	3983.88	7004.48	4313.42	1.62388	0.248668	0.254563
IWGSC_CSS_4AL_scaff_7127841:59-4128_Traes_4AL_D36AECFD7	Traes_4AL_D36AECFD7.1	s-adenosylmethionine carrier chloroplastic mitochondrial-like	predicted protein [Hordeum vulgare subsp. vulgare]	5.081e-143	360.831	517.877	647.459	604.629	312.248	215.762	214.35	245.144	532.699	246.876	2.15776	0.00037704	0.00695315	302.24	304.853	300.484	215.811	309.539	267.898	261.665	269.056	280.847	277.039	1.01375	1	0.574157
2A:139388955-139390863_Traes_2AS_3ADE97AEF	Traes_2AS_3ADE97AEF.1	f-box domain-containing partial	gi|474175700|gb|EMS57773.1| F-box protein SKIP27 [Triticum urartu]	6.40588e-99	36.7639	46.8431	67.18	32.2656	10.4717	13.4252	16.0637	12.176	45.7631	13.0342	3.51101	0.000378261	4.75764e-05	16.7248	27.8888	15.5629	28.8331	21.9605	8.40097	15.2921	14.8445	22.2524	15.1245	1.47128	0.369318	0.579362
3B:161311341-161315922_td-k31_contig_26502_td-k51_contig_6496	-	-	-	-	1379.33	1371.46	1058.33	1078.79	2203.83	2008.99	2090.28	2590.25	1221.98	2223.34	0.549614	0.000378413	7.23144e-06	1212.54	1585.81	1322.85	2134.52	1976.45	1930.36	2298.91	2299.03	1563.93	2126.19	0.735557	0.214362	0.0275408
2B:306297441-306304243_Traes_2BL_04FAB4405	Traes_2BL_04FAB4405.1	peroxidase 16-like	predicted protein [Hordeum vulgare subsp. vulgare]	0	179.735	158.746	114.887	102.408	276.073	266.586	254.007	293.848	138.944	272.629	0.509646	0.000386163	3.04196e-06	212.643	296.198	276.541	187.852	301.173	351.907	327.93	286.683	243.309	316.924	0.76772	0.281188	0.0447504
IWGSC_CSS_5AS_scaff_1545210:370-4265_Traes_5AS_D45AB5EDC	Traes_5AS_D45AB5EDC.2	fatty acid 2-hydroxylase 1-like	gi|475614336|gb|EMT29039.1| Fatty acid 2-hydroxylase [Aegilops tauschii]	5.87201e-148	149.779	140.529	253.142	211.83	69.4943	97.8122	65.2586	46.2689	188.82	69.7085	2.70871	0.000388838	0.000119881	188.751	133.674	217.881	40.1915	94.1166	55.073	75.6109	99.2723	145.124	81.0182	1.79126	0.457209	0.142479
6A:142128662-142129534_td-k31_contig_3067	-	-	-	-	8.16976	14.3132	10.7098	16.8342	26.6553	58.4956	47.689	38.1516	12.5067	42.7479	0.29257	0.000393533	3.44249e-09	22.6979	16.3486	22.7458	12.2322	38.6924	36.4042	43.3276	31.5445	18.5061	37.4922	0.4936	0.0190807	0.000427974
IWGSC_CSS_5AS_scaff_1462542:0-691_td-k31_contig_68824	contig77369	ethylene receptor	predicted protein [Hordeum vulgare subsp. vulgare] >gi|326520137|dbj|BAK03993.1| predicted protein [Hordeum vulgare subsp. vulgare] >gi|397740884|gb|AFO63011.1| ethylene receptor [Hordeum vulgare]	4.04396e-100	8.16976	6.50599	9.73623	4.20855	27.6073	29.7272	23.0915	35.7164	7.15513	29.0356	0.246426	0.000394305	7.47623e-09	7.16775	24.042	7.18289	11.3585	23.0063	24.2695	32.2833	25.9778	12.4378	26.3842	0.47141	0.0586242	0.0016614
IWGSC_CSS_7AS_scaff_4243312:630-3320_td-k25_contig_11079	-	-	-	-	25.8709	23.4216	30.1823	15.4314	55.2146	65.2082	58.2308	74.6797	23.7265	63.3333	0.374629	0.000394429	8.38301e-08	29.8656	42.314	35.9145	51.55	62.7444	65.3409	50.1241	84.4278	39.911	65.6593	0.60785	0.105066	0.00478647
2B:46680172-46681834_Traes_2BS_6DEC6A223	Traes_2BS_6DEC6A223.1	harpin binding protein 1	predicted protein [Hordeum vulgare subsp. vulgare]	9.2563e-123	4592.76	4141.71	4907.06	7199.43	2243.81	2289	1970.81	2190.06	5210.24	2173.42	2.39725	0.000399522	0.000831794	5065.21	2668.67	5455.41	2095.2	2867.42	2284.13	2545.28	2459.54	3821.12	2539.09	1.50492	0.513498	0.483129
5A:124467952-124468212_contig39889	KukriC1585_1	-	-	-	39.4872	24.7227	32.1295	39.2798	8.56779	9.58943	10.5418	12.176	33.9048	10.2188	3.3179	0.000400277	0.000623891	17.9194	12.5019	38.3087	10.4847	13.5946	12.1347	12.7434	8.35	19.8037	11.7057	1.6918	0.634618	0.460005
IWGSC_CSS_3AL_scaff_4302444:42-695_td-k61_contig_33630	td-k51_contig_53667_B	hypothetical protein TRIUR3_29886	hypothetical protein TRIUR3_29886 [Triticum urartu]	7.15918e-12	328.152	278.456	266.773	371.755	147.556	156.308	167.665	145.301	311.284	154.207	2.01861	0.000403034	0.0259502	402.589	363.516	367.525	282.214	157.907	139.083	125.735	146.589	353.961	142.328	2.48693	3.38567e-07	0.000257907
2B:10368797-10371828_Traes_2BS_A092B93A3	Traes_2BS_A092B93A3.1	lrr receptor-like serine threonine-protein kinase	Putative LRR receptor-like serine/threonine-protein kinase [Aegilops tauschii]	0	42.2104	31.2287	36.9977	28.057	85.6779	84.387	83.3303	77.9266	34.6235	82.8304	0.418004	0.000403972	2.5494e-07	40.6173	93.2831	45.4916	54.1712	94.1166	69.0746	125.735	147.517	58.3908	109.111	0.535152	0.112736	0.000288368
5B:141895472-141900605_Traes_5BL_0CF5FF44D	Traes_5BL_0CF5FF44D.1	glutamate receptor -like	Glutamate receptor 2.7 [Aegilops tauschii]	0	191.989	189.975	162.595	202.01	376.983	420.017	325.791	322.259	186.642	361.263	0.516639	0.000404138	2.87777e-06	243.704	353.899	223.867	249.886	341.957	259.497	397.594	373.895	267.839	343.236	0.780335	0.371591	0.0681274
3A:163139739-163144137_Traes_3AL_0413C71DA	Traes_3AL_0413C71DA.1	cmp-sialic acid transporter 3 isoform x1	putative UDP-sugar transporter protein SLC35A5 [Triticum urartu]	0	198.797	161.348	179.147	223.053	90.4378	94.9354	97.386	84.4205	190.586	91.7949	2.07622	0.00040641	0.020411	252.066	178.873	266.964	182.609	78.4305	90.5438	76.4604	75.15	220.128	80.1462	2.74658	1.16956e-07	5.65906e-05
IWGSC_CSS_7AL_scaff_4555234:0-2088_Traes_7AL_F2ACE1FA4	Traes_7AL_F2ACE1FA4.1	iaa-amino acid hydrolase ilr1-like 6	IAA-amino acid hydrolase ILR1-like 6 [Triticum urartu]	5.54836e-19	59.9115	58.5539	76.9162	56.114	24.7514	20.1378	22.5895	36.5281	62.8739	26.0017	2.41807	0.000412632	0.00723564	48.9796	27.8888	35.9145	48.0551	40.7838	51.3393	28.885	34.3278	40.2095	38.834	1.03542	1	0.725312
7B:221703761-221704226_Traes_7BL_EC079E3C4	Traes_7BL_EC4E05301.2	laminin subunit beta-1	gi|326534088|dbj|BAJ89394.1| predicted protein [Hordeum vulgare subsp. vulgare]	0	93.9522	100.192	75.9426	50.5026	35.2231	33.563	27.6094	31.6577	80.1474	32.0133	2.50356	0.000422711	0.00175253	62.1205	72.1261	33.5202	97.8576	41.8296	36.4042	26.3364	28.7611	66.4061	33.3328	1.99221	0.0651502	0.028542
IWGSC_CSS_6BL_scaff_4303428:18-1083_Traes_6BL_EBFB14EC3	Traes_6BL_EBFB14EC3.2	hypothetical protein F775_09567	gi|475573686|gb|EMT16801.1| hypothetical protein F775_09567 [Aegilops tauschii]	7.92862e-132	400.318	416.383	445.919	361.935	174.212	220.557	243.465	201.31	406.139	209.886	1.93505	0.000425802	0.034693	350.025	355.822	356.75	549.575	186.142	154.018	146.974	164.217	403.043	162.838	2.47512	8.72876e-06	0.00015169
2A:129333067-129339358_Traes_2AS_7EC007005	Traes_2AS_7EC007005.1	monoacylglycerol lipase abhd6 isoform x1	gi|326499786|dbj|BAJ90728.1| predicted protein [Hordeum vulgare subsp. vulgare] gi|326509229|dbj|BAJ91531.1| predicted protein [Hordeum vulgare subsp. vulgare]	0	637.241	755.996	1069.04	1247.13	327.48	345.22	330.309	296.283	927.352	324.823	2.85495	0.000425824	1.23211e-05	928.224	426.025	902.65	531.227	462.217	358.441	404.391	382.245	697.031	401.823	1.73467	0.171139	0.139163
7A:1718643-1719614_Traes_7AS_EFD173FDB	Traes_7AS_EFD6A5960.1	rna pseudouridine synthase mitochondrial	RNA pseudourine synthase 3, mitochondrial [Aegilops tauschii]	2.07677e-33	87.1441	44.2407	77.8898	101.005	232.282	242.613	516.045	397.75	77.57	347.173	0.223433	0.000426338	6.7316e-21	265.207	171.179	409.425	186.978	241.566	155.885	283.753	267.2	258.197	237.101	1.08898	1	0.703858
1B:263389212-263391146_Traes_1BL_035D6FCE4	Traes_1BL_035D6FCE4.1	hypothetical protein F775_20499	hypothetical protein F775_20499 [Aegilops tauschii]	4.3411e-33	42.2104	72.867	38.9449	40.6827	108.525	123.704	97.888	103.902	48.6763	108.505	0.448609	0.000426567	7.78405e-07	57.342	90.398	79.0118	165.135	154.769	168.019	112.142	141.95	97.9717	144.22	0.67932	0.426894	0.0163745
1A:182889845-182890923_Traes_1AL_792E76B4D	Traes_1AL_792E76B4D.1	potassium channel akt2	gi|473945394|gb|EMS50502.1| Potassium channel AKT2/3 [Triticum urartu]	2.58547e-66	73.5278	154.842	91.5205	124.854	213.243	219.598	234.931	205.369	111.186	218.285	0.509362	0.00042848	3.42178e-06	118.268	94.2448	69.4346	179.988	170.456	170.82	209.841	201.328	115.484	188.111	0.613913	0.0620641	0.00210904
2A:28850499-28854580_Traes_2AL_F17D92A33	Traes_2AL_F17D92A33.2	growth regulator like protein	gi|326497723|dbj|BAK05951.1| predicted protein [Hordeum vulgare subsp. vulgare]	0	16.3395	26.0239	26.2878	12.6257	53.3107	52.7419	63.2507	51.9511	20.3192	55.3136	0.367346	0.000429701	1.32529e-07	38.228	41.3523	35.9145	55.9186	65.8816	84.9431	58.6197	51.9556	42.8534	65.35	0.655751	0.197639	0.0152396
4A:7915567-7918251_Traes_4AL_A1480F9DF	Traes_4AL_A1480F9DF.1	wd repeat-containing protein 61	WD repeat-containing protein 61 [Triticum urartu]	0	6.80813	15.6144	23.3669	16.8342	46.6469	41.2346	44.6771	56.0097	15.6559	47.1421	0.332101	0.000431241	2.45321e-08	20.3086	21.157	19.1544	25.3381	41.8296	40.138	31.4337	33.4	21.4895	36.7003	0.585541	0.148191	0.00755984
IWGSC_CSS_5BL_scaff_10885939:2178-4204_Traes_5BL_DF988D6E5	Traes_5BL_DF988D6E5.2	xylem cysteine proteinase 2-like	gi|474167057|gb|EMS57469.1| KDEL-tailed cysteine endopeptidase CEP1 [Triticum urartu]	0	204.244	219.902	222.96	296.001	387.454	489.061	457.312	441.584	235.777	443.853	0.531205	0.000431241	4.01673e-06	365.555	238.497	360.342	332.891	401.564	487.256	468.108	470.384	324.321	456.828	0.709942	0.0977811	0.0101081
IWGSC_CSS_4AL_scaff_7174863:2-1248_Traes_4AL_B6D1BAF0D	Traes_4AL_B6D1BAF0D.1	aspartokinase chloroplastic-like	putative aspartate kinase [Oryza sativa Japonica Group]	1.16965e-57	905.481	737.779	969.728	1292.03	426.486	526.46	431.209	292.225	976.253	419.095	2.32943	0.000433613	0.0014234	1355.9	929.946	1480.87	597.63	578.294	556.331	530.126	554.811	1091.09	554.891	1.96631	0.0821638	0.0267562
1A:205048116-205052017_Traes_1AL_63A09CA16	Traes_1AL_63A09CA16.1	guanylyl cyclase	gi|473967867|gb|EMS51295.1| hypothetical protein TRIUR3_28549 [Triticum urartu]	2.56912e-122	589.584	337.01	325.19	485.386	908.186	1189.09	1082.79	687.54	434.293	966.902	0.449159	0.000436005	1.41708e-08	654.655	683.755	737.443	656.17	980.904	1321.75	942.162	1005.71	683.006	1062.63	0.642749	0.0201696	0.00164655
2A:4226293-4227634_isotig08687__gene=isogroup00672__length=2122__numContigs=4	td-k55_contig_38692_B	ulp1 protease c-terminal catalytic domain containing expressed	hypothetical protein SORBIDRAFT_06g020250 [Sorghum bicolor] >gi|241939234|gb|EES12379.1| hypothetical protein SORBIDRAFT_06g020250 [Sorghum bicolor]	3.03473e-07	27.2325	15.6144	19.4725	14.0285	61.8785	57.5366	48.191	44.6454	19.087	53.0629	0.359705	0.000436005	7.20806e-08	40.6173	41.3523	25.1401	53.2975	51.2412	55.073	50.9736	59.3778	40.1018	54.1664	0.740344	0.490834	0.0811013
IWGSC_CSS_7AL_scaff_4469914:215-2772_td-k35_contig_54205	-	-	-	-	35.4023	45.5419	36.9977	26.6542	91.3898	71.9208	85.3382	91.7261	36.149	85.0937	0.424814	0.000447762	4.01216e-07	41.8119	74.0495	29.9287	57.6661	67.9731	109.213	90.903	67.7278	50.864	83.9541	0.605855	0.139324	0.00423929
4A:134515195-134519925_td-k31_contig_29128	td-k51_contig_82694	hypothetical protein F775_06587	hypothetical protein F775_06587 [Aegilops tauschii]	1.53346e-09	115.738	107.999	81.7843	86.9767	175.164	185.076	236.939	167.217	98.1247	191.099	0.513475	0.000450042	6.04102e-06	138.577	206.761	141.264	296.194	220.651	296.834	225.133	234.728	195.699	244.337	0.800939	0.699301	0.116218
IWGSC_CSS_5AL_scaff_1047161:1-288_Traes_5AL_42D9F1EC5	Traes_5AL_42D9F1EC5.1	50s ribosomal protein chloroplastic	PREDICTED: 50S ribosomal protein L5, chloroplastic [Brachypodium distachyon]	2.75754e-17	217.86	215.999	201.54	328.267	95.1977	134.252	93.872	72.2444	240.916	98.8916	2.43617	0.000450042	0.00107084	272.375	167.333	250.204	143.292	125.489	126.015	123.186	115.045	208.301	122.434	1.70134	0.0752227	0.185326
4A:110792254-110794325_td-k51_contig_70135	td-k51_contig_53417	isopenicillin n epimerase	Isopenicillin N epimerase [Triticum urartu]	2.35255e-30	83.0592	37.7347	35.0504	67.3368	4.75988	19.1789	6.02387	3.24694	55.7953	8.30239	6.72039	0.000454528	2.10408e-11	201.892	65.3943	107.743	38.4441	21.9605	8.40097	5.94692	12.0611	103.368	12.0924	8.54822	0.0263393	4.95911e-17
IWGSC_CSS_6BL_scaff_4262034:86-1276_td-k41_contig_68820	td-k41_contig_48658;td-k21_contig_56219;td-k35_contig_56323_B	disease resistance protein rpp13	Disease resistance protein RPP13 [Aegilops tauschii]	0	580.053	693.538	560.807	332.476	915.801	884.146	1024.06	1197.31	541.718	1005.33	0.538847	0.0004628	7.03957e-06	467.099	865.513	440.551	830.042	723.652	683.279	1111.22	1049.32	650.801	891.868	0.729706	0.481845	0.0308283
3B:73811663-73814359_TRAES3BF067800060CFD_g_assembly_name=IWGSC2_biotype=protein_coding_logic_name=iwgsc_version=1	-	-	-	-	25.8709	28.6263	55.4965	23.8485	2.85593	0	5.52189	8.92909	33.4605	4.32673	7.73346	0.000465242	1.65705e-09	14.3355	17.3103	13.1686	22.7169	5.2287	8.40097	12.7434	12.0611	16.8828	9.60855	1.75706	0.267873	0.364574
7A:162165238-162166350_Traes_7AL_8481A6FD7	Traes_7AL_8481A6FD7.1	oil yellow1	Magnesium-chelatase subunit chlI, chloroplastic [Aegilops tauschii]	3.72324e-81	1496.43	1417	1563.64	2476.03	670.192	767.155	594.858	496.782	1738.28	632.246	2.74936	0.000465242	2.85323e-05	1713.09	1063.62	1744.25	890.33	900.382	718.75	706.834	734.8	1352.82	765.192	1.76795	0.0878985	0.103416
IWGSC_CSS_7BS_scaff_3131647:2-468_Traes_7BS_EF90EEB3F	Traes_7BS_EFAFC07BD.1	hypothetical protein TRIUR3_00092	hypothetical protein TRIUR3_00092 [Triticum urartu]	5.14338e-25	63.9964	55.9515	47.7075	47.6969	17.1356	16.302	23.0915	21.9169	53.8381	19.6115	2.74523	0.000467171	0.00146092	48.9796	33.6588	65.8432	22.7169	25.0978	14.9351	36.5311	25.05	42.7997	25.4035	1.68479	0.440482	0.347389
IWGSC_CSS_1AL_scaff_3870090:5664-6986_isotig20103__gene=isogroup04843__length=537__numContigs=2	KukriC5846_6	-	-	-	8.16976	1.3012	1.94725	2.8057	19.9915	13.4252	16.0637	25.9755	3.55598	18.864	0.188506	0.000467327	1.96166e-08	1.19463	11.5402	1.19715	23.5907	26.1435	47.6055	22.0886	25.9778	9.38066	30.4538	0.308029	0.0857789	3.43136e-06
4B:166062122-166063434_Traes_4BS_BB26E5EE1	Traes_4BS_BB26E5EE1.1	abscisic stress ripening	abscisic stress-ripening protein [Triticum aestivum]	2.15381e-29	724.385	776.815	1738.89	1042.32	2598.9	3478.09	2810.64	2124.31	1070.6	2752.98	0.388888	0.000471909	8.00211e-11	3203.99	1926.25	2724.71	2199.18	3672.64	3499.47	3872.3	3636.89	2513.53	3670.32	0.684825	0.0361825	0.00386935
4A:212742672-212745727_td-k41_contig_20869_td-k55_contig_20466	-	-	-	-	20.4244	27.3251	30.1823	12.6257	56.1666	60.4134	67.7686	55.198	22.6394	59.8867	0.378037	0.000474452	1.97818e-07	16.7248	37.5056	29.9287	68.1508	92.0251	118.547	71.3631	70.5111	38.0775	88.1116	0.432151	0.0266452	5.35367e-06
IWGSC_CSS_7AL_scaff_4397193:0-1179_Traes_7AL_3518CAFAC	Traes_7AL_3518CAFAC.2	predicted protein	gi|326510045|dbj|BAJ87239.1| predicted protein [Hordeum vulgare subsp. vulgare]	1.5697e-36	691.706	925.151	833.421	1357.96	311.296	426.73	282.62	241.897	952.059	315.636	3.01632	0.000475147	2.14838e-06	824.292	456.799	992.436	384.441	459.08	260.43	349.169	372.967	664.492	360.411	1.8437	0.255847	0.0745652
2A:191237725-191239886_td-k35_contig_79219	-	-	-	-	3184.84	2602.39	2857.58	4354.45	1585.99	1597.6	1442.22	1037.4	3249.82	1415.8	2.29539	0.000475921	0.0018326	3953.02	2391.7	3964.96	2071.61	1659.59	1472.97	1423.86	1436.2	3095.32	1498.16	2.06609	0.0226002	0.0104262
6A:33930175-33934493_Traes_6AS_E114D6D5B	Traes_6AS_E114D6D5B.2	aminolevulinic acid dehydratase	gi|326495176|dbj|BAJ85684.1| predicted protein [Hordeum vulgare subsp. vulgare]	0	310.451	260.239	363.161	450.315	175.164	196.583	135.537	115.266	346.042	155.638	2.22338	0.000477297	0.00479042	339.274	255.807	325.624	157.271	261.435	270.698	192.001	202.256	269.494	231.597	1.16363	0.835061	0.935757
5A:103620762-103622725_td-k25_contig_58206	td-k21_contig_36039	-	-	-	505.163	381.251	409.895	617.254	198.963	275.217	222.381	166.406	478.391	215.742	2.21742	0.000479351	0.00453349	526.83	374.094	593.786	312.795	279.213	268.831	264.213	225.45	451.876	259.427	1.74183	0.0494338	0.127826
2A:223073037-223079699_Traes_2AL_58E568063	Traes_2AL_58E568063.2	lrr receptor-like serine threonine-protein kinase	gi|475624975|gb|EMT32810.1| Putative LRR receptor-like serine/threonine-protein kinase [Aegilops tauschii]	7.60252e-131	546.012	745.586	633.828	305.821	1140.47	936.888	1007.49	1129.94	557.812	1053.7	0.529386	0.000479668	5.06688e-06	314.187	825.123	216.684	417.642	1018.55	675.811	1298.98	1129.11	443.409	1030.61	0.430239	0.0208663	1.67353e-07
IWGSC_CSS_3AS_scaff_3443808:1425-1809_td-k45_contig_62295	contig33472	callose synthase 7-like	Callose synthase 4 [Aegilops tauschii]	7.12178e-26	5.4465	6.50599	9.73623	7.01425	0	0	0.50199	0	7.17574	0.125497	57.1784	0.000480437	3.88664e-05	3.58388	2.88504	1.19715	0	0	0	0	0	1.91652	0	-	0.23575	0.0777392
3B:146810238-146811050_td-k25_contig_35951	isotig20968__gene=isogroup05420__length=608__numContigs=1_B	tetratricopeptide repeat domain containing protein	predicted protein [Hordeum vulgare subsp. vulgare]	1.78145e-22	405.765	538.696	804.212	620.06	258.938	261.792	233.425	225.662	592.183	244.954	2.41753	0.000484421	0.000615573	329.717	322.163	373.51	290.078	427.708	317.37	303.293	326.578	328.867	343.737	0.95674	0.96064	0.399183
2A:39570058-39572088_Traes_2AL_AEC4712D0	Traes_2AL_AEC4712D0.1	predicted protein, partial	gi|326513218|dbj|BAK06849.1| predicted protein, partial [Hordeum vulgare subsp. vulgare]	7.28155e-42	4.08488	1.3012	7.78898	8.4171	20.9435	31.6451	27.6094	14.6112	5.39804	23.7023	0.227743	0.000497984	1.60289e-08	8.36238	25.0037	27.5344	62.9085	44.9668	42.0049	47.5754	54.7389	30.9522	47.3215	0.654084	0.600181	0.0294115
IWGSC_CSS_4AL_scaff_7092862:0-3410_Traes_4AL_7427DDF3E	Traes_4AL_7427DDF3E.1	antitermination domain-containing protein isoform 2	N utilization substance protein B-like protein [Triticum urartu]	5.00335e-131	66.7197	249.83	208.355	154.314	31.4152	27.8094	19.5776	16.2347	169.805	23.7592	7.14689	0.000500614	9.39507e-18	35.8388	64.4326	17.9572	52.4237	34.5094	39.2045	28.0355	32.4722	42.6631	33.5554	1.27142	0.652749	0.83718
4B:186050777-186062720_Traes_4BS_D21993D67	Traes_4BS_D21993D67.2	PREDICTED: uncharacterized protein C630.12-like	gi|514818806|ref|XP_004984104.1| PREDICTED: uncharacterized protein C630.12-like [Setaria italica]	3.55364e-17	73.5278	119.71	98.3359	74.3511	182.78	152.472	177.704	239.462	91.4812	188.104	0.486332	0.000500884	1.36036e-06	76.456	133.674	44.2945	154.65	167.318	164.286	213.24	162.361	102.269	176.801	0.578438	0.1018	0.00112965
5B:226642311-226645952_Traes_5BL_34EED081F	Traes_5BL_34EED081F.1	probable lrr receptor-like serine threonine-protein kinase at2g16250	Putative LRR receptor-like serine/threonine-protein kinase [Aegilops tauschii]	0	776.127	644.093	688.351	492.401	1223.29	1023.19	1173.15	1383.2	650.243	1200.71	0.54155	0.000500884	5.86819e-06	677.353	1370.4	664.417	1091.29	1261.16	1010.92	1645.6	1630.11	950.863	1386.95	0.685581	0.308397	0.0109434
4A:169100050-169104937_Traes_4AL_6E5707221	Traes_4AL_6E5707221.1	uncharacterized mitochondrial protein g00860-like	PREDICTED: uncharacterized mitochondrial protein AtMg00860-like [Glycine max]	5.93207e-35	123.908	131.421	160.648	202.01	51.4067	76.7155	80.8203	68.9975	154.497	69.485	2.22345	0.000502495	0.00871548	213.838	136.559	197.529	196.589	116.077	123.214	77.31	99.2723	186.129	103.968	1.79024	0.00483949	0.0946719
IWGSC_CSS_2AL_scaff_6407659:8950-13078_Traes_2AL_6915913C8	Traes_2AL_6915913C8.1	disease resistance protein rpm1	gi|474431372|gb|EMS67964.1| Disease resistance protein RPM1 [Triticum urartu]	0	77.6127	127.517	74.9689	98.1995	46.6469	45.0703	28.6134	40.5868	94.5746	40.2293	2.35089	0.000506083	0.00476095	20.3086	30.7738	23.943	23.5907	15.6861	15.8685	18.6903	27.8333	24.654	19.5196	1.26304	0.707556	0.966014
IWGSC_CSS_6AS_scaff_4352362:2704-7733_Traes_6AS_05309C728	Traes_6AS_05309C728.2	f-box protein at3g16210	gi|473935617|gb|EMS50117.1| hypothetical protein TRIUR3_20611 [Triticum urartu]	0	23.1476	37.7347	22.3933	28.057	66.6384	52.7419	73.7925	73.8679	27.8332	66.7602	0.416913	0.000506652	5.6624e-07	20.3086	47.1224	45.4916	43.6864	67.9731	84.0097	68.8144	61.2334	39.1523	70.5076	0.555291	0.0315883	0.000949798
7B:184007235-184007764_isotig28719__gene=isogroup13171__length=530__numContigs=1	-	-	-	-	9.53138	9.10838	3.89449	2.8057	0	0	0	0	6.33499	0	-	0.000508319	1.17186e-05	0	1.92336	3.59145	3.49492	0	0.933441	0.84956	0	2.25243	0.44575	5.05312	0.442461	0.310113
1A:241899137-241899769_td-k25_contig_19786	-	-	-	-	46.2953	35.1323	46.7339	44.8912	89.4858	98.7712	107.426	91.7261	43.2632	96.8522	0.446693	0.000508592	6.32865e-07	71.6775	53.8542	80.2089	70.772	78.4305	71.875	64.5666	74.2223	69.1282	72.2736	0.956479	0.980838	0.4508
5B:168931814-168935141_Traes_5BS_051E309BD	Traes_5BS_051E309BD.1	crt homolog 1-like	hypothetical protein F775_30487 [Aegilops tauschii]	0	63.9964	61.1563	55.4965	68.7397	147.556	110.278	127.505	140.43	62.3472	131.443	0.47433	0.000508645	1.04205e-06	80.0399	96.1681	101.758	112.711	110.848	149.351	116.39	148.445	97.6692	131.258	0.744099	0.323733	0.0430756
IWGSC_CSS_2BL_scaff_7933859:7381-11771_Traes_2BL_84018B863	Traes_2BL_84018B863.1	protein far1-related sequence 6-like	Protein FAR1-RELATED SEQUENCE 6 [Triticum urartu]	0	168.842	152.24	130.465	129.062	271.313	266.586	280.612	300.342	145.152	279.713	0.518932	0.000515753	4.26944e-06	204.281	246.19	180.769	248.139	302.219	338.839	308.39	310.806	219.845	315.064	0.69778	0.133351	0.0137182
2B:320826988-320831375_Traes_2BL_75A4C21E7	Traes_2BL_75A4C21E7.2	wall-associated receptor kinase-like 11	gi|474397980|gb|EMS65868.1| Putative wall-associated receptor kinase-like 11 [Triticum urartu]	0	23.1476	18.2168	15.578	11.2228	59.9745	57.5366	44.6771	94.973	17.0413	64.2903	0.265068	0.000516749	5.55675e-12	20.3086	42.314	14.3658	13.1059	58.5614	31.737	82.4073	87.2112	22.5236	64.9792	0.346627	0.0236819	8.28332e-08
5A:110282558-110283155_Traes_5AL_5CCF448DC	Traes_5AL_5CCF448DC.1	udp-glycosyltransferase 83a1-like	Cytokinin-N-glucosyltransferase 1 [Aegilops tauschii]	7.74518e-22	49.0185	39.0359	16.5516	64.5311	80.918	112.196	114.956	81.1735	42.2843	97.3109	0.434528	0.000523674	1.88573e-07	127.825	72.1261	155.629	132.807	133.855	191.355	85.8056	106.695	122.097	129.428	0.94336	0.976199	0.358229
2B:51028964-51032823_Traes_2BS_5711385CA	Traes_2BS_5711385CA.2	-	-	-	19.0628	29.9275	31.1559	32.2656	79.966	56.5777	98.8919	124.196	28.1029	89.9078	0.312575	0.000524677	2.56638e-11	123.046	94.2448	87.3918	118.827	161.044	538.596	121.487	124.322	105.878	236.362	0.447946	0.529431	5.17693e-07
IWGSC_CSS_5AL_scaff_2769159:2684-7989_td-k35_contig_33874_td-k61_contig_68427	-	-	-	-	54.465	53.3491	63.2855	65.934	25.7034	29.7272	26.6054	12.176	59.2584	23.553	2.51596	0.000531969	0.0036917	59.7313	42.314	61.0546	48.0551	31.3722	16.8019	19.5399	27.8333	52.7887	23.8868	2.20995	0.00388726	0.0197958
IWGSC_CSS_2BL_scaff_7960126:5111-6309_td-k55_contig_13787	CL43478Contig1	PREDICTED: uncharacterized protein LOC100826788	PREDICTED: uncharacterized protein LOC100826788 [Brachypodium distachyon]	3.77855e-17	17.7011	32.5299	27.2614	26.6542	2.85593	14.3842	7.52984	4.05868	26.0367	7.20715	3.61262	0.000534503	0.000352516	5.97313	8.65513	16.7601	5.24237	15.6861	8.40097	9.34516	7.42223	9.15768	10.2136	0.896615	0.960289	0.612069
7B:103230233-103232882_Traes_7BS_BCFD2D21A	Traes_7BS_BD6B8C38C.3	pentatricopeptide repeat-containing protein at1g08070-like	predicted protein [Hordeum vulgare subsp. vulgare]	0	17.7011	20.8192	23.3669	22.4456	45.6949	52.7419	57.7288	65.7506	21.0832	55.479	0.380021	0.000537454	1.42785e-07	26.2818	25.9654	15.5629	47.1814	51.2412	97.0779	74.7613	51.9556	28.7479	68.759	0.418096	0.0223047	5.06297e-06
3A:1310105-1311494_Traes_3AS_CA28810B7	Traes_3AS_CA28810B7.1	protein walls are thin 1-like	Auxin-induced protein 5NG4 [Aegilops tauschii]	3.04629e-61	4.08488	7.80718	1.94725	1.40285	19.0395	23.0146	21.0836	13.7995	3.81054	19.2343	0.198112	0.000538583	4.98265e-08	5.97313	2.88504	21.5487	7.86356	15.6861	13.0682	11.8938	16.7	9.5676	14.337	0.667335	0.580068	0.093907
IWGSC_CSS_6BL_scaff_249530:0-2979_Traes_6BL_FB645D04E	Traes_6BL_FB645D04E.1	wat1-related protein at5g45370-like	predicted protein [Hordeum vulgare subsp. vulgare]	3.1058e-174	1444.69	1906.25	951.229	1230.3	2517.03	2344.62	2215.78	2746.91	1383.12	2456.08	0.563139	0.000538583	1.5849e-05	1542.26	2125.32	1723.89	4603.68	2522.32	5011.65	2340.54	2432.63	2498.79	3076.79	0.812142	0.926135	0.124354
7A:27025004-27029337_Traes_7AS_9DEA62A9E	Traes_7AS_9DEA62A9E.2	serine threonine-protein kinase ctr1	gi|474249788|gb|EMS60135.1| Serine/threonine-protein kinase CTR1 [Triticum urartu]	0	332.237	326.601	359.267	152.911	591.177	717.29	603.391	485.418	292.754	599.319	0.488477	0.000541353	7.76303e-07	387.059	627.016	480.056	568.797	693.325	785.024	712.781	754.284	515.732	736.354	0.700387	0.117759	0.0126556
4B:27951790-27952808_Traes_4BL_E12685B691	Traes_4BL_E12685B691.2	hypothetical protein TRIUR3_13211	gi|474216645|gb|EMS59119.1| hypothetical protein TRIUR3_13211 [Triticum urartu]	4.28626e-23	1.36163	1.3012	1.94725	1.40285	16.1836	25.8915	33.1313	60.8802	1.50323	34.0216	0.0441845	0.000543569	3.55943e-22	5.97313	8.65513	5.98574	11.3585	16.7318	24.2695	56.9205	70.5111	7.99312	42.1082	0.189823	0.034517	3.328e-12
3B:660731774-660735641_td-k61_contig_5964	-	-	-	-	938.16	429.395	447.866	788.402	97.1016	153.431	122.987	151.795	650.956	131.329	4.9567	0.000543573	9.42343e-14	1376.21	522.193	976.873	420.264	191.37	338.839	204.744	208.75	823.885	235.926	3.49213	0.055916	3.58868e-08
2A:10103184-10103395_contig91770	isotig14401__gene=isogroup02145__length=1100__numContigs=2	-	-	-	6791.79	4926.33	6677.1	9523.95	2363.76	3604.67	2526.01	1526.06	6979.8	2505.13	2.78621	0.000543573	1.33122e-05	10113.7	5521.97	11575.2	3521.13	4258.25	2916.07	3218.13	3206.4	7683.01	3399.71	2.2599	0.167712	0.00250808
6B:201336913-201337913_isotig29711__gene=isogroup14163__length=918__numContigs=1	td-k25_contig_12717	hypothetical protein F775_09083	hypothetical protein F775_09083 [Aegilops tauschii]	1.54321e-39	43.572	80.6742	43.813	9.81995	177.068	140.006	96.884	163.159	44.4698	144.279	0.308221	0.000545508	4.97561e-12	14.3355	58.6626	7.18289	27.9593	43.9211	45.7386	61.1683	88.1389	27.0351	59.7417	0.452532	0.208193	7.87216e-05
3A:103794431-103796492_Traes_3AS_7CD4832F2	Traes_3AS_7CD4832F2.1	f-box protein at2g32560-like	unnamed protein product [Triticum aestivum]	8.73879e-97	928.629	856.188	602.672	946.924	398.878	469.882	444.763	425.349	833.603	434.718	1.91757	0.000569561	0.0421935	983.177	861.666	1037.93	1162.93	366.009	432.183	400.143	390.595	1011.43	397.232	2.54618	1.13485e-08	7.27129e-05
7A:11704095-11704686_td-k63_contig_59112	contig83472	rpm1-interacting protein 4-like	hypothetical protein F775_43593 [Aegilops tauschii]	3.22254e-11	27.2325	42.9395	33.1032	40.6827	19.0395	15.3431	8.53382	7.30562	35.9895	12.5555	2.86643	0.000569976	0.00267349	16.7248	14.4252	20.3515	17.4746	17.7776	13.0682	10.1947	9.27778	17.244	12.5796	1.3708	0.635147	0.840453
3B:134609799-134615458_td-k51_contig_29244_td-k41_contig_10794_td-k25_contig_10440	-	-	-	-	57.1883	50.7467	41.8658	44.8912	123.757	133.293	88.8522	88.4792	48.673	108.595	0.448205	0.000574618	6.51138e-07	100.349	82.7046	110.138	55.9186	109.803	98.0113	118.089	93.7056	87.2774	104.902	0.831988	0.534714	0.122494
1B:105627063-105629456_Traes_1BS_84EDDA66B	Traes_1BS_84EDDA66B.1	leucine-rich repeat extensin-like protein 4	predicted protein [Hordeum vulgare subsp. vulgare] >gi|343488691|gb|AEM45793.1| putative leucine-rich repeat/extensin 1 protein [Hordeum vulgare subsp. vulgare]	0	517.418	616.767	848.999	527.472	244.658	389.331	260.533	217.545	627.664	278.017	2.25765	0.00057543	0.00170815	670.185	344.282	633.291	258.624	381.695	373.376	325.382	336.784	476.596	354.309	1.34514	0.684486	0.840453
IWGSC_CSS_2AL_scaff_6436906:6786-12326_Traes_2AL_145AC6115	Traes_2AL_145AC6115.2	narrow leaf 1	gi|475579926|gb|EMT18469.1| hypothetical protein F775_09378 [Aegilops tauschii]	0	1450.13	1492.47	1984.24	2384.85	965.304	859.213	844.346	673.74	1827.92	835.651	2.18742	0.000583732	0.00483802	1251.97	897.249	1090.6	481.425	921.297	793.425	742.516	767.273	930.311	806.128	1.15405	0.879066	0.904601
3A:425439-426751_Traes_3AS_02E88ED29	Traes_3AS_02E88ED29.1	l-type lectin-domain containing receptor kinase -like	L-type lectin-domain containing receptor kinase IV.2 [Triticum urartu]	0	536.481	458.021	305.718	294.599	759.677	665.507	654.594	881.545	398.705	740.331	0.538549	0.000584273	5.92191e-06	194.724	577.009	158.024	194.842	666.136	353.774	792.64	716.245	281.149	632.199	0.444717	0.0811872	5.41611e-07
3B:632421444-632422899_td-k35_contig_53610	td-k41_contig_10874;td-k45_contig_11119	oligopeptide transporter	unnamed protein product [Triticum aestivum]	0	5.4465	3.90359	17.5252	4.20855	27.6073	40.2756	24.5975	33.2811	7.77096	31.4404	0.247165	0.000585391	4.13717e-09	16.7248	9.61681	51.4774	3.49492	48.104	42.9383	32.2833	31.5445	20.3285	38.7175	0.525046	0.28357	0.000383249
IWGSC_CSS_5AL_scaff_1805373:0-3926_Traes_5AL_B64648FE6	Traes_5AL_B64648FE6.1	potassium transporter 23	Potassium transporter 23 [Triticum urartu]	0	315.897	343.516	209.329	197.802	586.418	429.607	457.814	505.711	266.636	494.887	0.538781	0.000587588	8.341e-06	322.549	446.22	319.639	665.781	585.614	696.347	589.595	551.1	438.547	605.664	0.724077	0.347371	0.0273606
1A:70361604-70363530_Traes_1AL_494A2BAD5	Traes_1AL_494A2BAD5.1	probable receptor-like protein kinase at1g33260-like	gi|326511659|dbj|BAJ91974.1| predicted protein [Hordeum vulgare subsp. vulgare] gi|326513658|dbj|BAJ87848.1| predicted protein [Hordeum vulgare subsp. vulgare]	5.78326e-164	215.137	231.613	441.051	277.764	77.1101	73.8386	74.7964	111.208	291.391	84.2382	3.45913	0.000592399	1.30244e-07	155.301	145.214	131.686	105.721	80.522	77.4756	126.584	119.683	134.481	101.066	1.33062	0.386661	0.798788
4A:37997611-37997995_td-k25_contig_72586	td-k31_contig_66371	transient receptor potential cation channel subfamily a member 1-like isoform x1	PREDICTED: transient receptor potential cation channel subfamily A member 1-like isoform X1 [Brachypodium distachyon]	5.28748e-08	12.2546	6.50599	19.4725	12.6257	2.85593	0.958943	2.00796	1.62347	12.7147	1.86158	6.83007	0.000597514	0.000156663	7.16775	8.65513	17.9572	13.1059	5.2287	2.80032	4.2478	2.78333	11.7215	3.76504	3.11325	0.0436896	0.0303215
2A:941006-945372_Traes_2AS_F19BE023F	Traes_2AS_F19BE023F.2	disease resistance protein rpp13	gi|474156440|gb|EMS57115.1| putative disease resistance protein RXW24L [Triticum urartu]	0	70.8046	54.6503	23.3669	40.6827	96.1496	85.346	109.434	103.09	47.3761	98.5049	0.480952	0.000599592	4.21132e-06	72.8722	74.0495	77.8146	72.5195	115.031	112.946	135.08	128.961	74.3139	123.005	0.604155	0.0282892	0.00146262
IWGSC_CSS_7BS_scaff_1788850:0-328_td-k63_contig_68939	contig29773	-	-	-	0	0	0	0	7.61581	4.79472	7.02785	11.3643	0	7.70067	0	0.000606249	7.83694e-08	0	1.92336	0	0	4.18296	6.53409	16.1416	6.49445	0.480841	8.33829	0.0576666	0.0113729	2.3624e-06
[truncated: 4,288 more rows]

## Sheet: 1037_PhyC_only_LC
Contig	Longest contig	Top BLAST hit	Hit description	E-Value	PHYC_WT_rep1_1	PHYC_WT_rep1_2	PHYC_WT_rep1_3	PHYC_WT_rep1_4	phyC_null_rep1_1	phyC_null_rep1_2	phyC_null_rep1_3	phyC_null_rep1_4	PHYC_WT_rep1_Mean	phyCnull_rep1_mean	Fold Change	DESeq adj P	EdgeR adjP	PHYC_WT_rep2_1	PHYC_WT_rep2_2	PHYC_WT_rep2_3	PHYC_WT_rep2_4	phyC_null_rep2_1	phyC_null_rep2_2	phyC_null_rep2_3	phyC_null_rep2_4	PHYC_WT_rep2_Mean	phyC_null_rep2_Mean	Fold Change	DESeq padj	EdgeR padj
[truncated: 1,037 more rows]

[truncated: 1 more sheets: 336_PhyB+PhyC_LC]
